# Supplementary material for: Cooperative Palladium/Isothiourea Catalyzed Enantioselective Formal (3+2) Cycloaddition of Vinylcyclopropanes and α,β‐Unsaturated Esters
Source: Angew Chem Int Ed Engl. 2022 Apr 28;61(25):e202202621. doi: 10.1002/anie.202202621 (PMC9324207; doi:10.1002/anie.202202621)
Supplement: Supplementary file 1 — Supporting Information [file ANIE-61-0-s001.cif]

data_13
_audit_creation_date                               2021-06-07
_audit_creation_method                            'by CrystalStructure 4.3'

_publ_section_references
;
    ENTER OTHER REFERENCES

    Rigaku (2019). CrystalStructure. Version 4.3. 
    Rigaku Corporation, Tokyo, Japan.

    Sheldrick, G. M. (2014). Acta Cryst. (2014). A70, C1437.
    SHELXT Version 2018/2

    Sheldrick, G.M. (2008) SHELXL Version 2018/3, Acta Cryst. A64, 112-122.

    Rigaku (1998). REQAB. 
    Rigaku Corporation, Tokyo, Japan.

;

_chemical_formula_sum                             'C16 H20 N2 O4'
_chemical_formula_moiety                          'C16 H20 N2 O4'
_chemical_formula_weight                           304.34
_chemical_melting_point                            ?
_chemical_absolute_configuration
                                                 'ad'

#==============================================================================
# CRYSTAL DATA
_space_group_crystal_system                        monoclinic
_space_group_name_H-M_alt                         'P 1 21 1'
_space_group_name_Hall                            'P 2yb'
_space_group_IT_number                             4
loop_
_space_group_symop_id
_space_group_symop_operation_xyz
1   '+X,+Y,+Z'
2   '-X,1/2+Y,-Z'
#------------------------------------------------------------------------------
_cell_length_a                                     9.560(3)
_cell_length_b                                     15.563(4)
_cell_length_c                                     11.591(4)
_cell_angle_alpha                                  90.0000
_cell_angle_beta                                   90.427(6)
_cell_angle_gamma                                  90.0000
_cell_volume                                       1724.5(9)
_cell_formula_units_Z                              4
_cell_measurement_reflns_used                      933
_cell_measurement_theta_min                        3.80
_cell_measurement_theta_max                        34.10
_cell_measurement_temperature                      173
#------------------------------------------------------------------------------
_exptl_crystal_description                         prism
_exptl_crystal_colour                              colorless
_exptl_crystal_size_max                            0.200
_exptl_crystal_size_mid                            0.100
_exptl_crystal_size_min                            0.100
_exptl_crystal_density_diffrn                      1.172
_exptl_crystal_density_meas                        ?
_exptl_crystal_density_method                     'not measured'
_exptl_crystal_F_000                               648.00
_exptl_absorpt_coefficient_mu                      0.701
_exptl_absorpt_correction_type                     multi-scan
_exptl_absorpt_process_details                    'REQAB (Rigaku, 1998)'
_exptl_absorpt_correction_T_min                    0.727
_exptl_absorpt_correction_T_max                    0.932

#==============================================================================
# EXPERIMENTAL DATA

_diffrn_ambient_temperature                        173
_diffrn_radiation_type                            'Cu K\a'
_diffrn_radiation_wavelength                       1.54187
_diffrn_measurement_device_type                   'Rigaku XtaLAB P100'
_diffrn_measurement_method                         \w
_diffrn_detector_area_resol_mean                   5.814
_diffrn_reflns_number                              18151
_diffrn_reflns_av_unetI/netI                       0.0675
_diffrn_reflns_av_R_equivalents                    0.0520
_diffrn_reflns_theta_max                           67.833
_diffrn_reflns_theta_min                           3.814
_diffrn_reflns_theta_full                          67.687
_diffrn_measured_fraction_theta_max                0.987
_diffrn_measured_fraction_theta_full               0.989
_diffrn_reflns_Laue_measured_fraction_max          0.987
_diffrn_reflns_Laue_measured_fraction_full         0.989
_diffrn_reflns_point_group_measured_fraction_max   0.882
_diffrn_reflns_point_group_measured_fraction_full  0.885
_diffrn_reflns_limit_h_min                        -11
_diffrn_reflns_limit_h_max                         11
_diffrn_reflns_limit_k_min                        -15
_diffrn_reflns_limit_k_max                         18
_diffrn_reflns_limit_l_min                        -13
_diffrn_reflns_limit_l_max                         12
_diffrn_standards_number                           0
_diffrn_standards_interval_count                   .
_diffrn_standards_decay_%                          ?
_reflns_number_total                               5516
_reflns_number_gt                                  5334
_reflns_threshold_expression                       F^2^>2.0\s(F^2^)
_reflns_Friedel_coverage          0.719
_reflns_Friedel_fraction_max      0.769
_reflns_Friedel_fraction_full     0.772

#==============================================================================
# REFINEMENT DATA

_refine_special_details
;
    Refinement was performed using all reflections. The weighted 
    R-factor (wR) and goodness of fit (S) are based on F^2^.
    R-factor (gt) are based on F. The threshold expression of
    F^2^ > 2.0 sigma(F^2^) is used only for calculating R-factor (gt).
;
_refine_ls_structure_factor_coef                   Fsqd
_refine_ls_R_factor_all                            0.0566
_refine_ls_R_factor_gt                             0.0556
_refine_ls_wR_factor_ref                           0.1343
_refine_ls_wR_factor_gt                            0.1334
_refine_ls_number_restraints                       2
_refine_ls_hydrogen_treatment                      constr
_refine_ls_number_reflns                           5516
_refine_ls_number_parameters                       406
_refine_ls_goodness_of_fit_ref                     1.052
_refine_ls_weighting_scheme                        calc
_refine_ls_weighting_details
           'w = 1/[\s^2^(Fo^2^)+(0.0945P)^2^+0.2230P] where P=(Fo^2^+2Fc^2^)/3'
_atom_sites_solution_hydrogens                     geom
_atom_sites_solution_primary                       direct
_atom_sites_solution_secondary                     difmap
_refine_ls_shift/su_max                            0.001
_refine_diff_density_max                           0.62
_refine_diff_density_min                          -0.63
_refine_ls_extinction_method                       SHELXL
_refine_ls_extinction_coef                         0.030(3)
_refine_ls_abs_structure_details
;
 Flack x determined using 2171 quotients [(I+)-(I-)]/[(I+)+(I-)]
 (Parsons, Flack and Wagner, Acta Cryst. B69 (2013) 249-259).
;
_refine_ls_abs_structure_Flack                     0.04(6)

loop_
_atom_type_symbol
_atom_type_description
_atom_type_scat_dispersion_real
_atom_type_scat_dispersion_imag
_atom_type_scat_source
  'C' 'C'  0.0181 0.0091 
;
International Tables for Crystallography
(Vol. C, Tables 4.2.6.8 and 6.1.1.4)
;
  'H' 'H'  0.0000 0.0000 
;
International Tables for Crystallography
(Vol. C, Table 6.1.1.4)
;
  'N' 'N'  0.0311 0.0180 
;
International Tables for Crystallography
(Vol. C, Tables 4.2.6.8 and 6.1.1.4)
;
  'O' 'O'  0.0492 0.0322 
;
International Tables for Crystallography
(Vol. C, Tables 4.2.6.8 and 6.1.1.4)
;

#==============================================================================
# ATOMIC COORDINATES AND THERMAL PARAMETERS

loop_
 _atom_site_label
 _atom_site_type_symbol
 _atom_site_fract_x
 _atom_site_fract_y
 _atom_site_fract_z
 _atom_site_U_iso_or_equiv
 _atom_site_adp_type
 _atom_site_occupancy
 _atom_site_site_symmetry_order  
 _atom_site_calc_flag
 _atom_site_refinement_flags_posn
 _atom_site_refinement_flags_adp
 _atom_site_refinement_flags_occupancy
 _atom_site_disorder_assembly
 _atom_site_disorder_group
O8 O 0.1222(2) 0.44396(14) 0.66312(19) 0.0441(5) Uani 1 1 d . . . . .
O9 O -0.1016(2) 0.43392(15) 0.7135(2) 0.0545(6) Uani 1 1 d . . . . .
O10 O 0.0772(3) 0.73903(16) 0.8035(2) 0.0594(7) Uani 1 1 d . . . . .
O11 O 0.0361(2) 0.60073(16) 0.85357(17) 0.0459(5) Uani 1 1 d . . . . .
O28 O 0.3819(2) 0.57511(15) 0.77652(19) 0.0466(5) Uani 1 1 d . . . . .
O29 O 0.6123(2) 0.59333(15) 0.7574(2) 0.0497(6) Uani 1 1 d . . . . .
O30 O 0.4266(3) 0.29750(16) 0.94821(19) 0.0562(6) Uani 1 1 d . . . . .
O31 O 0.4858(2) 0.43765(14) 0.96857(16) 0.0448(5) Uani 1 1 d . . . . .
N15 N -0.1494(3) 0.7872(2) 0.5772(3) 0.0594(8) Uani 1 1 d . . . . .
N16 N 0.3070(3) 0.7889(2) 0.5717(3) 0.0630(8) Uani 1 1 d . . . . .
N35 N 0.2085(3) 0.2096(2) 0.7142(2) 0.0554(7) Uani 1 1 d . . . . .
N36 N 0.6510(3) 0.2214(2) 0.7253(3) 0.0583(8) Uani 1 1 d . . . . .
C1 C -0.0316(3) 0.56195(18) 0.6229(2) 0.0339(6) Uani 1 1 d . . . . .
H1 H -0.124367 0.579158 0.654726 0.041 Uiso 1 1 calc R U . . .
C2 C 0.0803(3) 0.62751(18) 0.6613(2) 0.0330(6) Uani 1 1 d . . . . .
H2 H 0.172854 0.597671 0.659207 0.040 Uiso 1 1 calc R U . . .
C3 C 0.0801(3) 0.6955(2) 0.5650(2) 0.0383(6) Uani 1 1 d . . . . .
C4 C 0.0716(3) 0.6376(2) 0.4566(2) 0.0429(7) Uani 1 1 d . . . . .
H4A H 0.041256 0.671107 0.388291 0.051 Uiso 1 1 calc R U . . .
H4B H 0.163524 0.611054 0.440414 0.051 Uiso 1 1 calc R U . . .
C5 C -0.0362(3) 0.5692(2) 0.4865(2) 0.0415(6) Uani 1 1 d . . . . .
H5 H -0.130428 0.591760 0.463784 0.050 Uiso 1 1 calc R U . . .
C6 C -0.0119(4) 0.4879(2) 0.4206(3) 0.0531(8) Uani 1 1 d . . . . .
H6 H 0.068439 0.454870 0.440046 0.064 Uiso 1 1 calc R U . . .
C7 C -0.0931(6) 0.4594(3) 0.3385(4) 0.0740(12) Uani 1 1 d . . . . .
H7A H -0.174335 0.490783 0.316776 0.089 Uiso 1 1 calc R U . . .
H7B H -0.071150 0.407121 0.300325 0.089 Uiso 1 1 calc R U . . .
C8 C 0.0068(3) 0.47431(18) 0.6674(2) 0.0349(6) Uani 1 1 d . . . . .
C9 C -0.0704(5) 0.3515(3) 0.7669(5) 0.0789(14) Uani 1 1 d . . . . .
H9A H -0.008644 0.360370 0.833704 0.095 Uiso 1 1 calc R U . . .
H9B H -0.023868 0.314215 0.710874 0.095 Uiso 1 1 calc R U . . .
H9C H -0.157527 0.324470 0.792033 0.095 Uiso 1 1 calc R U . . .
C10 C 0.0640(3) 0.6649(2) 0.7813(2) 0.0393(6) Uani 1 1 d . . . . .
C11 C 0.0238(4) 0.6164(3) 0.9796(3) 0.0655(11) Uani 1 1 d . . . . .
C12 C 0.1601(6) 0.6505(5) 1.0255(4) 0.0930(17) Uani 1 1 d . . . . .
H12A H 0.173189 0.709668 0.998768 0.112 Uiso 1 1 calc R U . . .
H12B H 0.236995 0.614608 0.997585 0.112 Uiso 1 1 calc R U . . .
H12C H 0.159072 0.649453 1.109993 0.112 Uiso 1 1 calc R U . . .
C13 C -0.0045(8) 0.5258(5) 1.0230(4) 0.102(2) Uani 1 1 d . . . . .
H13A H 0.079239 0.490394 1.012594 0.122 Uiso 1 1 calc R U . . .
H13B H -0.082600 0.500843 0.979205 0.122 Uiso 1 1 calc R U . . .
H13C H -0.028314 0.527876 1.104999 0.122 Uiso 1 1 calc R U . . .
C14 C -0.0995(6) 0.6754(5) 0.9999(4) 0.103(2) Uani 1 1 d . . . . .
H14A H -0.182587 0.652107 0.961078 0.123 Uiso 1 1 calc R U . . .
H14B H -0.078690 0.732557 0.968902 0.123 Uiso 1 1 calc R U . . .
H14C H -0.116935 0.679816 1.082916 0.123 Uiso 1 1 calc R U . . .
C15 C -0.0471(3) 0.7500(2) 0.5725(3) 0.0448(7) Uani 1 1 d . . . . .
C16 C 0.2061(3) 0.7498(2) 0.5691(3) 0.0455(7) Uani 1 1 d . . . . .
C21 C 0.5280(3) 0.45331(19) 0.7327(2) 0.0346(6) Uani 1 1 d . . . . .
H21 H 0.622868 0.438866 0.763997 0.042 Uiso 1 1 calc R U . . .
C22 C 0.4212(3) 0.39175(19) 0.7846(2) 0.0341(6) Uani 1 1 d . . . . .
H22 H 0.327039 0.419365 0.778150 0.041 Uiso 1 1 calc R U . . .
C23 C 0.4231(3) 0.31378(19) 0.7016(2) 0.0358(6) Uani 1 1 d . . . . .
C24 C 0.4261(3) 0.3592(2) 0.5829(2) 0.0388(6) Uani 1 1 d . . . . .
H24A H 0.460678 0.319696 0.522511 0.047 Uiso 1 1 calc R U . . .
H24B H 0.331440 0.379359 0.560665 0.047 Uiso 1 1 calc R U . . .
C25 C 0.5257(3) 0.4350(2) 0.5988(2) 0.0409(6) Uani 1 1 d . . . . .
H25 H 0.621495 0.417459 0.574073 0.049 Uiso 1 1 calc R U . . .
C26 C 0.4787(7) 0.5081(3) 0.5274(3) 0.0856(16) Uani 1 1 d D . . . .
H26 H 0.386225 0.525213 0.546019 0.103 Uiso 1 1 calc R U . . .
C27 C 0.5306(13) 0.5551(5) 0.4459(6) 0.254(9) Uani 1 1 d D . . . .
H27A H 0.622701 0.544508 0.419197 0.305 Uiso 1 1 calc R U . . .
H27B H 0.476432 0.600088 0.412807 0.305 Uiso 1 1 calc R U . . .
C28 C 0.4963(3) 0.5463(2) 0.7597(2) 0.0364(6) Uani 1 1 d . . . . .
C29 C 0.5927(5) 0.6850(3) 0.7737(5) 0.0693(11) Uani 1 1 d . . . . .
H29A H 0.565762 0.696192 0.853732 0.083 Uiso 1 1 calc R U . . .
H29B H 0.518846 0.705498 0.721500 0.083 Uiso 1 1 calc R U . . .
H29C H 0.680200 0.715126 0.756927 0.083 Uiso 1 1 calc R U . . .
C30 C 0.4450(3) 0.3679(2) 0.9103(2) 0.0400(6) Uani 1 1 d . . . . .
C31 C 0.5137(4) 0.4354(2) 1.0953(3) 0.0504(8) Uani 1 1 d . . . . .
C32 C 0.6322(4) 0.3726(3) 1.1206(3) 0.0656(10) Uani 1 1 d . . . . .
H32A H 0.715066 0.389304 1.076726 0.079 Uiso 1 1 calc R U . . .
H32B H 0.603358 0.314516 1.098187 0.079 Uiso 1 1 calc R U . . .
H32C H 0.654343 0.373688 1.203296 0.079 Uiso 1 1 calc R U . . .
C33 C 0.5571(6) 0.5284(3) 1.1187(3) 0.0725(12) Uani 1 1 d . . . . .
H33A H 0.480673 0.567042 1.096475 0.087 Uiso 1 1 calc R U . . .
H33B H 0.640497 0.542142 1.073602 0.087 Uiso 1 1 calc R U . . .
H33C H 0.578121 0.535478 1.201030 0.087 Uiso 1 1 calc R U . . .
C34 C 0.3815(5) 0.4132(3) 1.1572(3) 0.0675(10) Uani 1 1 d . . . . .
H34A H 0.345014 0.358447 1.127944 0.081 Uiso 1 1 calc R U . . .
H34B H 0.311975 0.458508 1.144176 0.081 Uiso 1 1 calc R U . . .
H34C H 0.400974 0.408073 1.240059 0.081 Uiso 1 1 calc R U . . .
C35 C 0.3014(3) 0.2556(2) 0.7126(2) 0.0429(7) Uani 1 1 d . . . . .
C36 C 0.5511(3) 0.2608(2) 0.7177(3) 0.0433(7) Uani 1 1 d . . . . .

loop_
 _atom_site_aniso_label
 _atom_site_aniso_U_11
 _atom_site_aniso_U_22
 _atom_site_aniso_U_33
 _atom_site_aniso_U_23
 _atom_site_aniso_U_13
 _atom_site_aniso_U_12
O8 0.0377(10) 0.0396(12) 0.0551(12) 0.0027(9) -0.0029(8) 0.0065(9)
O9 0.0371(10) 0.0368(13) 0.0896(17) 0.0136(11) 0.0016(10) -0.0031(9)
O10 0.0897(18) 0.0416(14) 0.0468(12) -0.0082(10) -0.0003(11) -0.0076(12)
O11 0.0538(12) 0.0504(13) 0.0335(10) 0.0013(9) 0.0015(8) -0.0110(10)
O28 0.0403(11) 0.0437(13) 0.0559(12) -0.0055(10) -0.0018(8) 0.0095(9)
O29 0.0444(11) 0.0364(12) 0.0684(14) -0.0071(10) 0.0032(9) -0.0045(9)
O30 0.0817(16) 0.0442(14) 0.0424(11) 0.0072(10) -0.0112(10) -0.0121(12)
O31 0.0608(12) 0.0406(12) 0.0328(10) 0.0002(8) -0.0101(8) -0.0051(10)
N15 0.0557(17) 0.0470(18) 0.075(2) 0.0041(14) -0.0082(14) 0.0105(14)
N16 0.0629(17) 0.060(2) 0.0659(18) 0.0010(15) 0.0104(14) -0.0238(16)
N35 0.0566(15) 0.0583(18) 0.0513(14) -0.0021(13) -0.0068(12) -0.0195(15)
N36 0.0561(16) 0.0496(18) 0.0691(18) -0.0046(13) -0.0136(13) 0.0145(14)
C1 0.0303(11) 0.0300(14) 0.0412(13) -0.0013(10) -0.0045(9) 0.0007(10)
C2 0.0325(12) 0.0305(14) 0.0359(13) 0.0008(10) -0.0023(9) 0.0001(11)
C3 0.0410(14) 0.0360(16) 0.0377(14) 0.0033(11) -0.0012(10) -0.0021(12)
C4 0.0544(16) 0.0390(16) 0.0352(13) 0.0011(12) -0.0032(11) -0.0014(14)
C5 0.0450(14) 0.0387(17) 0.0405(14) 0.0008(12) -0.0122(11) 0.0014(12)
C6 0.076(2) 0.0378(18) 0.0450(16) -0.0026(13) -0.0118(15) -0.0018(16)
C7 0.113(3) 0.052(2) 0.057(2) -0.0113(17) -0.026(2) -0.002(2)
C8 0.0294(12) 0.0331(15) 0.0422(13) 0.0011(11) -0.0071(10) -0.0007(10)
C9 0.064(2) 0.044(2) 0.129(4) 0.032(2) 0.007(2) -0.0020(18)
C10 0.0391(14) 0.0408(18) 0.0380(14) -0.0002(11) -0.0022(10) -0.0032(11)
C11 0.080(2) 0.084(3) 0.0328(16) -0.0015(16) 0.0065(14) -0.016(2)
C12 0.104(4) 0.126(5) 0.049(2) -0.001(2) -0.024(2) -0.028(3)
C13 0.144(5) 0.117(5) 0.044(2) 0.022(2) 0.004(3) -0.037(4)
C14 0.105(4) 0.139(6) 0.065(3) -0.010(3) 0.036(3) 0.019(4)
C15 0.0533(17) 0.0318(15) 0.0491(15) 0.0039(12) -0.0075(12) -0.0012(14)
C16 0.0503(16) 0.0419(17) 0.0442(15) 0.0029(12) 0.0029(12) -0.0071(14)
C21 0.0326(11) 0.0340(15) 0.0373(13) 0.0015(10) -0.0033(10) 0.0018(11)
C22 0.0343(12) 0.0358(15) 0.0320(13) -0.0020(10) -0.0043(9) 0.0006(11)
C23 0.0362(13) 0.0353(15) 0.0358(13) -0.0034(11) -0.0047(10) -0.0016(11)
C24 0.0363(13) 0.0450(17) 0.0349(13) -0.0036(12) -0.0034(10) 0.0026(12)
C25 0.0439(14) 0.0389(16) 0.0400(14) -0.0056(12) 0.0055(11) 0.0010(12)
C26 0.176(5) 0.045(2) 0.0354(18) 0.0029(15) -0.002(2) 0.010(3)
C27 0.53(2) 0.172(9) 0.062(4) 0.009(5) -0.003(7) 0.202(13)
C28 0.0371(14) 0.0376(15) 0.0344(12) -0.0013(11) -0.0030(10) -0.0009(11)
C29 0.068(2) 0.038(2) 0.102(3) -0.0128(19) 0.009(2) -0.0079(17)
C30 0.0442(14) 0.0404(17) 0.0353(13) 0.0010(12) -0.0045(10) -0.0009(12)
C31 0.0655(19) 0.051(2) 0.0345(15) -0.0018(13) -0.0115(13) -0.0021(16)
C32 0.067(2) 0.073(3) 0.0567(19) 0.0060(18) -0.0229(16) -0.002(2)
C33 0.104(3) 0.063(3) 0.0503(19) -0.0134(17) -0.021(2) -0.012(2)
C34 0.080(3) 0.078(3) 0.0440(18) 0.0001(17) 0.0056(16) 0.004(2)
C35 0.0445(15) 0.0461(18) 0.0379(13) -0.0019(12) -0.0054(11) -0.0058(14)
C36 0.0493(16) 0.0361(17) 0.0444(15) -0.0053(12) -0.0074(12) 0.0006(14)

#==============================================================================
_computing_data_collection
                                'CrystalClear-SM Expert 2.1 b42 (Rigaku, 2015)'
_computing_cell_refinement
                                               'CrystalClear-SM Expert 2.1 b42'
_computing_data_reduction
                                               'CrystalClear-SM Expert 2.1 b42'
_computing_structure_solution
                                      'SHELXT Version 2018/2 (Sheldrick, 2014)'
_computing_structure_refinement
                                      'SHELXL Version 2018/3 (Sheldrick, 2008)'
_computing_publication_material
                                          'CrystalStructure 4.3 (Rigaku, 2019)'
_computing_molecular_graphics                     'CrystalStructure 4.3'

#==============================================================================
# MOLECULAR GEOMETRY

_geom_special_details
;
 All esds (except the esd in the dihedral angle between two l.s. planes)
 are estimated using the full covariance matrix.  The cell esds are taken
 into account individually in the estimation of esds in distances, angles
 and torsion angles; correlations between esds in cell parameters are only
 used when they are defined by crystal symmetry.  An approximate (isotropic)
 treatment of cell esds is used for estimating esds involving l.s. planes.
;

loop_
 _geom_bond_atom_site_label_1
 _geom_bond_atom_site_label_2
 _geom_bond_distance
 _geom_bond_site_symmetry_2
 _geom_bond_publ_flag
O8 C8 1.202(3) . ?
O9 C8 1.327(3) . ?
O9 C9 1.454(5) . ?
O10 C10 1.188(4) . ?
O11 C10 1.332(4) . ?
O11 C11 1.487(4) . ?
O28 C28 1.200(4) . ?
O29 C28 1.330(4) . ?
O29 C29 1.451(5) . ?
O30 C30 1.194(4) . ?
O31 C30 1.335(4) . ?
O31 C31 1.491(3) . ?
N15 C15 1.138(4) . ?
N16 C16 1.141(4) . ?
N35 C35 1.142(4) . ?
N36 C36 1.138(4) . ?
C1 C8 1.503(4) . ?
C1 C2 1.542(4) . ?
C1 C5 1.585(4) . ?
C1 H1 1.0000 . ?
C2 C10 1.517(4) . ?
C2 C3 1.538(4) . ?
C2 H2 1.0000 . ?
C3 C16 1.472(4) . ?
C3 C15 1.485(4) . ?
C3 C4 1.548(4) . ?
C4 C5 1.522(4) . ?
C4 H4A 0.9900 . ?
C4 H4B 0.9900 . ?
C5 C6 1.497(5) . ?
C5 H5 1.0000 . ?
C6 C7 1.302(5) . ?
C6 H6 0.9500 . ?
C7 H7A 0.9500 . ?
C7 H7B 0.9500 . ?
C9 H9A 0.9800 . ?
C9 H9B 0.9800 . ?
C9 H9C 0.9800 . ?
C11 C12 1.500(7) . ?
C11 C14 1.514(7) . ?
C11 C13 1.521(8) . ?
C12 H12A 0.9800 . ?
C12 H12B 0.9800 . ?
C12 H12C 0.9800 . ?
C13 H13A 0.9800 . ?
C13 H13B 0.9800 . ?
C13 H13C 0.9800 . ?
C14 H14A 0.9800 . ?
C14 H14B 0.9800 . ?
C14 H14C 0.9800 . ?
C21 C28 1.511(4) . ?
C21 C22 1.527(4) . ?
C21 C25 1.577(4) . ?
C21 H21 1.0000 . ?
C22 C30 1.519(4) . ?
C22 C23 1.549(4) . ?
C22 H22 1.0000 . ?
C23 C35 1.480(4) . ?
C23 C36 1.486(4) . ?
C23 C24 1.547(4) . ?
C24 C25 1.527(4) . ?
C24 H24A 0.9900 . ?
C24 H24B 0.9900 . ?
C25 C26 1.474(5) . ?
C25 H25 1.0000 . ?
C26 C27 1.2964(14) . ?
C26 H26 0.9500 . ?
C27 H27A 0.9500 . ?
C27 H27B 0.9500 . ?
C29 H29A 0.9800 . ?
C29 H29B 0.9800 . ?
C29 H29C 0.9800 . ?
C31 C34 1.499(5) . ?
C31 C32 1.523(5) . ?
C31 C33 1.530(6) . ?
C32 H32A 0.9800 . ?
C32 H32B 0.9800 . ?
C32 H32C 0.9800 . ?
C33 H33A 0.9800 . ?
C33 H33B 0.9800 . ?
C33 H33C 0.9800 . ?
C34 H34A 0.9800 . ?
C34 H34B 0.9800 . ?
C34 H34C 0.9800 . ?

loop_
 _geom_angle_atom_site_label_1
 _geom_angle_atom_site_label_2
 _geom_angle_atom_site_label_3
 _geom_angle
 _geom_angle_site_symmetry_1
 _geom_angle_site_symmetry_3
 _geom_angle_publ_flag
C8 O9 C9 115.5(3) . . ?
C10 O11 C11 120.8(3) . . ?
C28 O29 C29 115.5(3) . . ?
C30 O31 C31 121.9(2) . . ?
C8 C1 C2 109.5(2) . . ?
C8 C1 C5 114.4(2) . . ?
C2 C1 C5 104.8(2) . . ?
C8 C1 H1 109.3 . . ?
C2 C1 H1 109.3 . . ?
C5 C1 H1 109.3 . . ?
C10 C2 C3 113.7(2) . . ?
C10 C2 C1 116.4(2) . . ?
C3 C2 C1 104.4(2) . . ?
C10 C2 H2 107.3 . . ?
C3 C2 H2 107.3 . . ?
C1 C2 H2 107.3 . . ?
C16 C3 C15 109.9(3) . . ?
C16 C3 C2 112.0(2) . . ?
C15 C3 C2 110.3(2) . . ?
C16 C3 C4 113.5(2) . . ?
C15 C3 C4 110.0(2) . . ?
C2 C3 C4 100.9(2) . . ?
C5 C4 C3 104.7(2) . . ?
C5 C4 H4A 110.8 . . ?
C3 C4 H4A 110.8 . . ?
C5 C4 H4B 110.8 . . ?
C3 C4 H4B 110.8 . . ?
H4A C4 H4B 108.9 . . ?
C6 C5 C4 111.5(3) . . ?
C6 C5 C1 116.4(2) . . ?
C4 C5 C1 105.2(2) . . ?
C6 C5 H5 107.8 . . ?
C4 C5 H5 107.8 . . ?
C1 C5 H5 107.8 . . ?
C7 C6 C5 124.6(4) . . ?
C7 C6 H6 117.7 . . ?
C5 C6 H6 117.7 . . ?
C6 C7 H7A 120.0 . . ?
C6 C7 H7B 120.0 . . ?
H7A C7 H7B 120.0 . . ?
O8 C8 O9 123.4(3) . . ?
O8 C8 C1 124.4(2) . . ?
O9 C8 C1 112.2(2) . . ?
O9 C9 H9A 109.5 . . ?
O9 C9 H9B 109.5 . . ?
H9A C9 H9B 109.5 . . ?
O9 C9 H9C 109.5 . . ?
H9A C9 H9C 109.5 . . ?
H9B C9 H9C 109.5 . . ?
O10 C10 O11 127.8(3) . . ?
O10 C10 C2 124.0(3) . . ?
O11 C10 C2 108.1(3) . . ?
O11 C11 C12 109.3(3) . . ?
O11 C11 C14 108.6(3) . . ?
C12 C11 C14 113.9(5) . . ?
O11 C11 C13 100.8(3) . . ?
C12 C11 C13 111.5(5) . . ?
C14 C11 C13 111.7(5) . . ?
C11 C12 H12A 109.5 . . ?
C11 C12 H12B 109.5 . . ?
H12A C12 H12B 109.5 . . ?
C11 C12 H12C 109.5 . . ?
H12A C12 H12C 109.5 . . ?
H12B C12 H12C 109.5 . . ?
C11 C13 H13A 109.5 . . ?
C11 C13 H13B 109.5 . . ?
H13A C13 H13B 109.5 . . ?
C11 C13 H13C 109.5 . . ?
H13A C13 H13C 109.5 . . ?
H13B C13 H13C 109.5 . . ?
C11 C14 H14A 109.5 . . ?
C11 C14 H14B 109.5 . . ?
H14A C14 H14B 109.5 . . ?
C11 C14 H14C 109.5 . . ?
H14A C14 H14C 109.5 . . ?
H14B C14 H14C 109.5 . . ?
N15 C15 C3 175.7(4) . . ?
N16 C16 C3 177.1(4) . . ?
C28 C21 C22 112.5(2) . . ?
C28 C21 C25 112.0(2) . . ?
C22 C21 C25 105.7(2) . . ?
C28 C21 H21 108.8 . . ?
C22 C21 H21 108.8 . . ?
C25 C21 H21 108.8 . . ?
C30 C22 C21 115.8(2) . . ?
C30 C22 C23 113.7(2) . . ?
C21 C22 C23 103.6(2) . . ?
C30 C22 H22 107.8 . . ?
C21 C22 H22 107.8 . . ?
C23 C22 H22 107.8 . . ?
C35 C23 C36 107.3(3) . . ?
C35 C23 C24 112.0(2) . . ?
C36 C23 C24 110.2(2) . . ?
C35 C23 C22 114.4(2) . . ?
C36 C23 C22 111.7(2) . . ?
C24 C23 C22 101.3(2) . . ?
C25 C24 C23 105.1(2) . . ?
C25 C24 H24A 110.7 . . ?
C23 C24 H24A 110.7 . . ?
C25 C24 H24B 110.7 . . ?
C23 C24 H24B 110.7 . . ?
H24A C24 H24B 108.8 . . ?
C26 C25 C24 110.0(3) . . ?
C26 C25 C21 114.5(3) . . ?
C24 C25 C21 105.2(2) . . ?
C26 C25 H25 109.0 . . ?
C24 C25 H25 109.0 . . ?
C21 C25 H25 109.0 . . ?
C27 C26 C25 136.7(7) . . ?
C27 C26 H26 111.6 . . ?
C25 C26 H26 111.6 . . ?
C26 C27 H27A 120.0 . . ?
C26 C27 H27B 120.0 . . ?
H27A C27 H27B 120.0 . . ?
O28 C28 O29 124.0(3) . . ?
O28 C28 C21 125.2(3) . . ?
O29 C28 C21 110.8(2) . . ?
O29 C29 H29A 109.5 . . ?
O29 C29 H29B 109.5 . . ?
H29A C29 H29B 109.5 . . ?
O29 C29 H29C 109.5 . . ?
H29A C29 H29C 109.5 . . ?
H29B C29 H29C 109.5 . . ?
O30 C30 O31 127.1(3) . . ?
O30 C30 C22 123.8(3) . . ?
O31 C30 C22 109.1(2) . . ?
O31 C31 C34 109.4(3) . . ?
O31 C31 C32 109.4(3) . . ?
C34 C31 C32 112.9(3) . . ?
O31 C31 C33 101.5(3) . . ?
C34 C31 C33 111.2(4) . . ?
C32 C31 C33 111.8(3) . . ?
C31 C32 H32A 109.5 . . ?
C31 C32 H32B 109.5 . . ?
H32A C32 H32B 109.5 . . ?
C31 C32 H32C 109.5 . . ?
H32A C32 H32C 109.5 . . ?
H32B C32 H32C 109.5 . . ?
C31 C33 H33A 109.5 . . ?
C31 C33 H33B 109.5 . . ?
H33A C33 H33B 109.5 . . ?
C31 C33 H33C 109.5 . . ?
H33A C33 H33C 109.5 . . ?
H33B C33 H33C 109.5 . . ?
C31 C34 H34A 109.5 . . ?
C31 C34 H34B 109.5 . . ?
H34A C34 H34B 109.5 . . ?
C31 C34 H34C 109.5 . . ?
H34A C34 H34C 109.5 . . ?
H34B C34 H34C 109.5 . . ?
N35 C35 C23 175.9(3) . . ?
N36 C36 C23 176.9(3) . . ?

loop_
 _geom_torsion_atom_site_label_1
 _geom_torsion_atom_site_label_2
 _geom_torsion_atom_site_label_3
 _geom_torsion_atom_site_label_4
 _geom_torsion
 _geom_torsion_site_symmetry_1
 _geom_torsion_site_symmetry_2
 _geom_torsion_site_symmetry_3
 _geom_torsion_site_symmetry_4
 _geom_torsion_publ_flag
C8 C1 C2 C10 -84.0(3) . . . . ?
C5 C1 C2 C10 152.9(2) . . . . ?
C8 C1 C2 C3 149.9(2) . . . . ?
C5 C1 C2 C3 26.8(3) . . . . ?
C10 C2 C3 C16 68.5(3) . . . . ?
C1 C2 C3 C16 -163.7(2) . . . . ?
C10 C2 C3 C15 -54.3(3) . . . . ?
C1 C2 C3 C15 73.5(3) . . . . ?
C10 C2 C3 C4 -170.5(2) . . . . ?
C1 C2 C3 C4 -42.7(3) . . . . ?
C16 C3 C4 C5 162.9(2) . . . . ?
C15 C3 C4 C5 -73.6(3) . . . . ?
C2 C3 C4 C5 42.9(3) . . . . ?
C3 C4 C5 C6 -153.6(3) . . . . ?
C3 C4 C5 C1 -26.5(3) . . . . ?
C8 C1 C5 C6 4.0(4) . . . . ?
C2 C1 C5 C6 123.9(3) . . . . ?
C8 C1 C5 C4 -120.0(3) . . . . ?
C2 C1 C5 C4 -0.1(3) . . . . ?
C4 C5 C6 C7 -110.3(4) . . . . ?
C1 C5 C6 C7 129.0(4) . . . . ?
C9 O9 C8 O8 4.2(5) . . . . ?
C9 O9 C8 C1 -175.2(4) . . . . ?
C2 C1 C8 O8 -44.9(4) . . . . ?
C5 C1 C8 O8 72.4(3) . . . . ?
C2 C1 C8 O9 134.6(2) . . . . ?
C5 C1 C8 O9 -108.1(3) . . . . ?
C11 O11 C10 O10 -2.9(5) . . . . ?
C11 O11 C10 C2 175.9(3) . . . . ?
C3 C2 C10 O10 -14.1(4) . . . . ?
C1 C2 C10 O10 -135.4(3) . . . . ?
C3 C2 C10 O11 167.1(2) . . . . ?
C1 C2 C10 O11 45.7(3) . . . . ?
C10 O11 C11 C12 -61.2(5) . . . . ?
C10 O11 C11 C14 63.6(5) . . . . ?
C10 O11 C11 C13 -178.8(4) . . . . ?
C28 C21 C22 C30 -82.9(3) . . . . ?
C25 C21 C22 C30 154.6(2) . . . . ?
C28 C21 C22 C23 151.9(2) . . . . ?
C25 C21 C22 C23 29.3(3) . . . . ?
C30 C22 C23 C35 70.0(3) . . . . ?
C21 C22 C23 C35 -163.4(2) . . . . ?
C30 C22 C23 C36 -52.1(3) . . . . ?
C21 C22 C23 C36 74.5(3) . . . . ?
C30 C22 C23 C24 -169.4(2) . . . . ?
C21 C22 C23 C24 -42.8(2) . . . . ?
C35 C23 C24 C25 162.7(2) . . . . ?
C36 C23 C24 C25 -78.0(3) . . . . ?
C22 C23 C24 C25 40.4(3) . . . . ?
C23 C24 C25 C26 -146.3(3) . . . . ?
C23 C24 C25 C21 -22.5(3) . . . . ?
C28 C21 C25 C26 -6.3(4) . . . . ?
C22 C21 C25 C26 116.5(4) . . . . ?
C28 C21 C25 C24 -127.2(2) . . . . ?
C22 C21 C25 C24 -4.3(3) . . . . ?
C24 C25 C26 C27 -121.9(8) . . . . ?
C21 C25 C26 C27 119.8(8) . . . . ?
C29 O29 C28 O28 -1.7(5) . . . . ?
C29 O29 C28 C21 175.6(3) . . . . ?
C22 C21 C28 O28 -28.5(4) . . . . ?
C25 C21 C28 O28 90.4(3) . . . . ?
C22 C21 C28 O29 154.2(2) . . . . ?
C25 C21 C28 O29 -86.9(3) . . . . ?
C31 O31 C30 O30 -0.4(5) . . . . ?
C31 O31 C30 C22 178.3(2) . . . . ?
C21 C22 C30 O30 -140.7(3) . . . . ?
C23 C22 C30 O30 -20.8(4) . . . . ?
C21 C22 C30 O31 40.5(3) . . . . ?
C23 C22 C30 O31 160.4(2) . . . . ?
C30 O31 C31 C34 -62.9(4) . . . . ?
C30 O31 C31 C32 61.2(4) . . . . ?
C30 O31 C31 C33 179.5(3) . . . . ?


#==============================================================================
# Additional structures and associated data_? identifiers
# should be added at this point if there is more than one 
# structure analysis in the CIF.

_shelx_res_file
;
TITL JBAS7
    shelxl.res
    created by SHELXL-2018/3 at 15:09:45 on 07-Jun-2021
CELL  1.54187 9.56000 15.56300 11.59100 90.00000 90.42700 90.00000
ZERR  4 0.00300 0.00400 0.00400 0.00000 0.00600 0.00000
LATT -1
SYMM    -X, .50+Y,    -Z
SFAC C H N O
UNIT 64 80 8 16
OMIT     2   0   0
OMIT    -1  -2   2
OMIT     1   2   0
L.S. 20
FMAP 2
PLAN 5
WPDB -2
HTAB
BOND $H
CONF
LIST 4
TEMP -100.0
ACTA
SIZE 0.100 0.100 0.200
DFIX 1.3000 0.0010 C26 C27
WGHT    0.094500    0.223000
EXTI    0.029630
FVAR       3.49699
O8    4    0.122205    0.443962    0.663115    11.00000    0.03768    0.03957 =
         0.05506    0.00270   -0.00288    0.00655
O9    4   -0.101602    0.433924    0.713454    11.00000    0.03710    0.03684 =
         0.08964    0.01361    0.00164   -0.00308
O10   4    0.077210    0.739026    0.803540    11.00000    0.08971    0.04161 =
         0.04682   -0.00817   -0.00028   -0.00763
O11   4    0.036111    0.600733    0.853571    11.00000    0.05385    0.05037 =
         0.03354    0.00131    0.00145   -0.01095
O28   4    0.381885    0.575108    0.776521    11.00000    0.04027    0.04371 =
         0.05588   -0.00548   -0.00184    0.00948
O29   4    0.612328    0.593335    0.757439    11.00000    0.04438    0.03644 =
         0.06843   -0.00710    0.00325   -0.00446
O30   4    0.426622    0.297497    0.948212    11.00000    0.08167    0.04418 =
         0.04245    0.00719   -0.01121   -0.01214
O31   4    0.485769    0.437647    0.968566    11.00000    0.06076    0.04062 =
         0.03276    0.00021   -0.01015   -0.00513
N15   3   -0.149401    0.787168    0.577211    11.00000    0.05565    0.04702 =
         0.07533    0.00408   -0.00825    0.01054
N16   3    0.307020    0.788855    0.571691    11.00000    0.06292    0.06019 =
         0.06595    0.00102    0.01035   -0.02381
N35   3    0.208498    0.209596    0.714218    11.00000    0.05656    0.05829 =
         0.05130   -0.00212   -0.00678   -0.01955
N36   3    0.651029    0.221423    0.725311    11.00000    0.05611    0.04960 =
         0.06909   -0.00458   -0.01360    0.01447
C1    1   -0.031577    0.561945    0.622856    11.00000    0.03034    0.02999 =
         0.04117   -0.00134   -0.00452    0.00067
AFIX  13
H1    2   -0.124367    0.579158    0.654726    11.00000   -1.20000
AFIX   0
C2    1    0.080267    0.627506    0.661350    11.00000    0.03252    0.03047 =
         0.03593    0.00076   -0.00231    0.00012
AFIX  13
H2    2    0.172854    0.597671    0.659207    11.00000   -1.20000
AFIX   0
C3    1    0.080071    0.695494    0.565021    11.00000    0.04099    0.03604 =
         0.03775    0.00328   -0.00115   -0.00215
C4    1    0.071601    0.637562    0.456595    11.00000    0.05443    0.03898 =
         0.03522    0.00111   -0.00318   -0.00139
AFIX  23
H4A   2    0.041256    0.671107    0.388291    11.00000   -1.20000
H4B   2    0.163524    0.611054    0.440414    11.00000   -1.20000
AFIX   0
C5    1   -0.036192    0.569235    0.486450    11.00000    0.04503    0.03865 =
         0.04050    0.00081   -0.01219    0.00136
AFIX  13
H5    2   -0.130428    0.591760    0.463784    11.00000   -1.20000
AFIX   0
C6    1   -0.011870    0.487934    0.420591    11.00000    0.07648    0.03776 =
         0.04500   -0.00262   -0.01181   -0.00181
AFIX  43
H6    2    0.068439    0.454870    0.440046    11.00000   -1.20000
AFIX   0
C7    1   -0.093105    0.459372    0.338501    11.00000    0.11257    0.05157 =
         0.05737   -0.01134   -0.02574   -0.00174
AFIX  93
H7A   2   -0.174335    0.490783    0.316776    11.00000   -1.20000
H7B   2   -0.071150    0.407121    0.300325    11.00000   -1.20000
AFIX   0
C8    1    0.006795    0.474306    0.667418    11.00000    0.02936    0.03305 =
         0.04217    0.00114   -0.00709   -0.00071
C9    1   -0.070365    0.351530    0.766869    11.00000    0.06370    0.04378 =
         0.12919    0.03159    0.00651   -0.00199
AFIX 137
H9A   2   -0.008644    0.360370    0.833704    11.00000   -1.20000
H9B   2   -0.023868    0.314215    0.710874    11.00000   -1.20000
H9C   2   -0.157527    0.324470    0.792033    11.00000   -1.20000
AFIX   0
C10   1    0.064034    0.664914    0.781325    11.00000    0.03913    0.04081 =
         0.03804   -0.00022   -0.00218   -0.00323
C11   1    0.023820    0.616390    0.979622    11.00000    0.07976    0.08394 =
         0.03281   -0.00152    0.00651   -0.01591
C12   1    0.160081    0.650485    1.025466    11.00000    0.10419    0.12567 =
         0.04888   -0.00110   -0.02374   -0.02780
AFIX 137
H12A  2    0.173189    0.709668    0.998768    11.00000   -1.20000
H12B  2    0.236995    0.614608    0.997585    11.00000   -1.20000
H12C  2    0.159072    0.649453    1.109993    11.00000   -1.20000
AFIX   0
C13   1   -0.004481    0.525819    1.022960    11.00000    0.14431    0.11715 =
         0.04412    0.02154    0.00422   -0.03733
AFIX 137
H13A  2    0.079239    0.490394    1.012594    11.00000   -1.20000
H13B  2   -0.082600    0.500843    0.979205    11.00000   -1.20000
H13C  2   -0.028314    0.527876    1.104999    11.00000   -1.20000
AFIX   0
C14   1   -0.099472    0.675424    0.999920    11.00000    0.10537    0.13870 =
         0.06500   -0.00988    0.03560    0.01945
AFIX 137
H14A  2   -0.182587    0.652107    0.961078    11.00000   -1.20000
H14B  2   -0.078690    0.732557    0.968902    11.00000   -1.20000
H14C  2   -0.116935    0.679816    1.082916    11.00000   -1.20000
AFIX   0
C15   1   -0.047098    0.749982    0.572493    11.00000    0.05329    0.03183 =
         0.04913    0.00392   -0.00748   -0.00117
C16   1    0.206093    0.749803    0.569140    11.00000    0.05031    0.04195 =
         0.04419    0.00293    0.00292   -0.00708
C21   1    0.528008    0.453314    0.732658    11.00000    0.03260    0.03396 =
         0.03734    0.00153   -0.00329    0.00184
AFIX  13
H21   2    0.622868    0.438866    0.763997    11.00000   -1.20000
AFIX   0
C22   1    0.421220    0.391747    0.784606    11.00000    0.03430    0.03584 =
         0.03205   -0.00205   -0.00432    0.00064
AFIX  13
H22   2    0.327039    0.419365    0.778150    11.00000   -1.20000
AFIX   0
C23   1    0.423134    0.313785    0.701571    11.00000    0.03622    0.03529 =
         0.03577   -0.00339   -0.00467   -0.00162
C24   1    0.426070    0.359165    0.582895    11.00000    0.03628    0.04504 =
         0.03492   -0.00356   -0.00342    0.00259
AFIX  23
H24A  2    0.460678    0.319696    0.522511    11.00000   -1.20000
H24B  2    0.331440    0.379359    0.560665    11.00000   -1.20000
AFIX   0
C25   1    0.525688    0.435035    0.598834    11.00000    0.04392    0.03892 =
         0.04003   -0.00560    0.00546    0.00102
AFIX  13
H25   2    0.621495    0.417459    0.574073    11.00000   -1.20000
AFIX   0
C26   1    0.478731    0.508088    0.527409    11.00000    0.17645    0.04477 =
         0.03541    0.00292   -0.00201    0.01049
AFIX  43
H26   2    0.386225    0.525213    0.546019    11.00000   -1.20000
AFIX   0
C27   1    0.530572    0.555080    0.445877    11.00000    0.52902    0.17243 =
         0.06185    0.00869   -0.00278    0.20182
AFIX  93
H27A  2    0.622701    0.544508    0.419197    11.00000   -1.20000
H27B  2    0.476432    0.600088    0.412807    11.00000   -1.20000
AFIX   0
C28   1    0.496284    0.546251    0.759680    11.00000    0.03711    0.03758 =
         0.03439   -0.00128   -0.00305   -0.00089
C29   1    0.592690    0.684974    0.773721    11.00000    0.06845    0.03778 =
         0.10184   -0.01284    0.00920   -0.00793
AFIX 137
H29A  2    0.565762    0.696192    0.853732    11.00000   -1.20000
H29B  2    0.518846    0.705498    0.721500    11.00000   -1.20000
H29C  2    0.680200    0.715126    0.756927    11.00000   -1.20000
AFIX   0
C30   1    0.444996    0.367901    0.910308    11.00000    0.04419    0.04043 =
         0.03529    0.00095   -0.00454   -0.00095
C31   1    0.513660    0.435368    1.095252    11.00000    0.06551    0.05108 =
         0.03452   -0.00184   -0.01148   -0.00211
C32   1    0.632165    0.372629    1.120626    11.00000    0.06688    0.07301 =
         0.05667    0.00604   -0.02288   -0.00240
AFIX 137
H32A  2    0.715066    0.389304    1.076726    11.00000   -1.20000
H32B  2    0.603358    0.314516    1.098187    11.00000   -1.20000
H32C  2    0.654343    0.373688    1.203296    11.00000   -1.20000
AFIX   0
C33   1    0.557143    0.528360    1.118695    11.00000    0.10404    0.06275 =
         0.05029   -0.01338   -0.02094   -0.01203
AFIX 137
H33A  2    0.480673    0.567042    1.096475    11.00000   -1.20000
H33B  2    0.640497    0.542142    1.073602    11.00000   -1.20000
H33C  2    0.578121    0.535478    1.201030    11.00000   -1.20000
AFIX   0
C34   1    0.381470    0.413179    1.157218    11.00000    0.08020    0.07840 =
         0.04401    0.00007    0.00556    0.00358
AFIX 137
H34A  2    0.345014    0.358447    1.127944    11.00000   -1.20000
H34B  2    0.311975    0.458508    1.144176    11.00000   -1.20000
H34C  2    0.400974    0.408073    1.240059    11.00000   -1.20000
AFIX   0
C35   1    0.301427    0.255635    0.712596    11.00000    0.04454    0.04607 =
         0.03785   -0.00190   -0.00542   -0.00579
C36   1    0.551087    0.260821    0.717690    11.00000    0.04933    0.03615 =
         0.04436   -0.00530   -0.00735    0.00063
HKLF 4


REM  JBAS7
REM wR2 = 0.1343, GooF = S = 1.052, Restrained GooF = 1.053 for all data
REM R1 = 0.0556 for 5334 Fo > 4sig(Fo) and 0.0566 for all 5516 data
REM 406 parameters refined using 2 restraints

END

WGHT      0.0919      0.2372

REM Instructions for potential hydrogen bonds
HTAB C2 O28
EQIV $1 x-1, y, z
HTAB C9 N36_$1
HTAB C12 O10
HTAB C14 O10
EQIV $2 -x, y+1/2, -z+2
HTAB C14 N35_$2
HTAB C22 O8
HTAB C32 O30
HTAB C34 O30

REM Highest difference peak  0.619,  deepest hole -0.627,  1-sigma level  0.080
Q1    1   0.4179  0.5202  0.4459  11.00000  0.05    0.62
Q2    1  -0.0503  0.3767  0.5160  11.00000  0.05    0.28
Q3    1   0.1043  0.6765  1.2366  11.00000  0.05    0.27
Q4    1   0.4785  0.7170  0.7793  11.00000  0.05    0.22
Q5    1   0.2544  0.5015  1.3265  11.00000  0.05    0.22
;

_shelx_res_checksum   60830

_shelx_hkl_file
;
   0   1   0   25.67    9.72
   0   0  -1 8367.72  344.29
  -1   0   0  102.58   10.22
  -1   0   0   74.10    7.94
   0  -1  -127501.38 3529.74
   0   1  -128080.83 3554.42
  -1  -1   0 2163.86   93.71
   1  -1   0 1708.58   74.49
  -1  -1   0 1711.72   79.36
  -1   1   0 1986.44   84.99
  -1   1   0 1731.83   86.72
   0  -2   0 7519.64  503.03
   0   2   0 8086.00  459.47
   1   0  -121259.09 3295.65
  -1   0   140644.92 5144.95
  -1   0  -1 2601.67   64.46
  -1  -1   1 8006.78  545.76
   1   1  -1 8090.29  467.15
  -1   1  -118448.86 2335.76
  -1  -1  -116854.62 2142.39
   0  -2  -1  433.62   23.91
   0   2  -1  348.07   25.39
   0   2  -1  413.27   23.10
  -1   2   025369.18 3930.11
  -1  -2   041068.85 7545.25
  -1   2   033145.08 4582.72
  -1  -2   041505.69 5547.55
   0   0  -2 6023.35  183.16
   0   1  -216657.31 2192.74
   0  -1  -217993.94 2302.44
   1   2  -119519.26 2836.32
  -1   2   114329.72  761.84
  -1  -2   118861.00 2707.91
  -1  -2   110986.05  685.26
   1  -2  -110221.16 1043.29
  -1   2  -117055.82 2207.65
  -1  -2  -116777.30 2131.46
   0  -3   0    5.60    6.40
   0   3   0    6.08    9.03
   1   0  -215829.69  790.27
   1   0  -229236.81 3891.74
  -1   0  -211521.67  473.34
  -2   0   073780.78 8169.20
   1  -1  -212697.38  777.40
   1   1  -212291.78  716.97
   1   1  -212177.10  726.18
   0  -3  -1 8493.42  797.83
   0   3  -110198.53  620.37
   0   3  -1 7402.51  703.98
  -1  -1  -217034.50 2157.18
  -1   1  -215724.29  761.56
   0   2  -2 5602.11  146.42
   0  -2  -2 5299.74  280.47
   0   2  -2 4959.32  175.46
  -2  -1   036401.02 4637.14
  -2  -1   022862.40 3038.87
  -2   1   019251.68 2861.60
  -2   1   032579.51 4596.82
  -1  -3   0 5509.28  385.45
  -1   3   0 6183.98  346.49
   1  -3   0 5829.20  223.28
  -1  -3   0 4688.77  191.17
   2   0  -1 1246.64   61.23
  -2   0   1 1132.60   74.26
  -2   0   1 1182.96   98.02
  -2   0  -1 7213.18  299.34
  -2   0  -1 7237.75  332.41
  -2  -1   136921.68 5038.24
   2  -1  -122103.80 3416.98
  -2   1   137473.18 5310.22
  -2  -1   135686.85 4946.40
  -1  -3   1 7608.48  498.11
  -1   3   1 8141.88  438.95
   1  -3  -1 7981.98  505.67
  -1  -3   1 7138.67  330.52
  -2   1  -125477.62 3567.90
  -2  -1  -133108.43 4237.22
  -2  -1  -127518.52 3602.38
  -1   3  -111667.04  982.53
  -1  -3  -125691.52 3873.54
  -1   3  -118789.63 2464.47
  -1  -3  -113002.44  539.41
   1   2  -229640.60 5867.41
   1   2  -222205.46 2904.48
   1  -2  -216212.02 3500.89
  -1  -2  -245986.76 6343.23
  -1   2  -231947.50 4319.27
   2  -2   024988.89 3978.13
  -2   2   044538.03 5837.07
  -2  -2   061755.34 8672.97
  -2   2   021954.77 4086.07
  -2  -2   028681.31 5084.02
   0  -4   0 9484.71  527.47
   0   3  -221305.52 2985.84
   0   3  -227952.31 3563.86
   0  -3  -222865.14 3319.82
   0   0  -3 7558.07  375.03
   2  -2  -120053.37 3650.60
  -2  -2   157039.47 8245.31
  -2   2   124639.22 5194.37
  -2  -2   121084.82 3060.65
  -2  -2  -126201.57 3459.09
  -2  -2  -129874.58 3912.72
  -2   2  -126642.61 3537.22
   0  -1  -340169.37 5642.69
  -2   0   213634.08  816.43
   2   0  -213496.96  693.32
   0  -4  -122613.59 3464.37
   0   4  -128295.61 3665.71
   0  -4   118476.80 2459.22
  -2   0  -2    8.56    9.81
  -1   4   013468.48  858.30
  -1  -4   012539.30 1043.77
  -2  -1   2 1110.66   67.94
   2   1  -2 1047.06   55.70
   2  -1  -2 1189.46   64.79
  -2  -1   2 1081.47   67.80
  -2   1   2 1090.98   80.05
   1   0  -3 4476.28  213.07
  -1   3   2 4959.90  262.65
   1  -3  -2 4541.30  254.23
   1   3  -2 4898.85  281.54
  -1  -3  -2 1469.00   78.78
  -1   3  -2 1528.53   66.43
  -2   1  -218124.34 2294.81
  -2  -1  -218704.95 2370.40
  -1   0  -335748.18 4674.44
  -2  -3   014029.63 1074.23
   2  -3   013827.60  648.86
  -2  -3   014609.65  660.91
  -2   3   013525.95  724.77
   1   1  -3 3188.25  188.97
   1  -1  -3 3588.97  246.59
   1   1  -3 3455.85  113.19
  -1  -1  -320896.15 2652.66
  -1   1  -320105.39 2768.20
   0   2  -3 2566.46   62.82
   0  -2  -3 2418.73  136.19
  -1  -4   1 3694.17  181.77
   1  -4  -1 3462.67  141.76
  -1  -4   1 2319.55  315.68
  -1   4  -1 8898.62  479.21
  -1  -4  -1 8965.73  369.35
  -1   4  -1 8453.73  443.99
  -1  -4  -1 8704.29  641.74
   2  -3  -1 5223.94  251.07
  -2  -3   1 5001.97  174.11
  -2   3   1 5468.03  189.90
  -2  -3   1 5074.01  397.84
  -2   3   1 5231.63  122.49
  -2  -3  -126729.97 4393.46
  -2   3  -128892.51 4021.70
  -2  -3  -130741.64 4441.08
  -2   2   224955.69 3195.38
  -2  -2   224351.50 3236.92
   2   2  -217216.16 2179.44
   2  -2  -223461.09 3238.91
  -2  -2   216327.29 1156.19
  -2  -2  -2 5672.33  305.64
  -2   2  -2 5688.50  215.16
   1   2  -330432.82 4651.94
   1   2  -337040.52 5205.21
   1  -2  -340147.44 5527.27
  -1  -2  -328013.39 3800.51
  -1   2  -324121.26 3078.30
   0  -4  -2 9974.24  790.64
   0   4  -211572.84  689.44
  -3   0   0  277.18   20.63
  -3   0   0  310.42   24.32
  -3  -1   0 1237.09   93.95
  -3   1   0 1257.26   67.78
  -3   1   0 1369.70   67.42
  -3  -1   0 1288.57   70.89
   0  -5   0    0.07    5.77
   0  -5   0    2.64   10.16
   0   3  -332653.41 4139.30
   0  -3  -342890.76 5910.15
   0   3  -316009.93 1661.82
  -3   0   1 2394.06  105.83
  -3   0   1 2176.97  293.18
  -3   0  -1  751.89   43.10
  -3   0  -1  738.28   38.50
   1  -4  -2  491.25   28.97
   1   4  -2  446.95   40.17
  -1   4   2  463.01   22.81
  -1   4  -218104.54 2293.77
  -1   4  -217870.75 2323.03
  -1  -4  -217904.08 2391.87
  -3   1   1 3322.36  141.04
  -3   1   1 3441.72  100.39
   3  -1  -1 3443.82  126.86
  -3  -1   1 3553.52  149.70
  -3  -1   1 3771.27  227.83
   2  -4   0  449.06   25.33
  -2  -4   0  497.22   45.00
  -2  -4   0  448.00   32.41
  -2   4   0  511.67   29.85
  -2   4   0  492.98   27.48
   2   0  -310672.72  969.65
  -2   0   322586.06 3071.63
  -2   3   2 5378.84  130.79
  -2  -3   2 4724.66  146.08
  -2  -3   2 5189.29  220.53
   2  -3  -2 5085.12  207.15
  -3  -1  -112190.60  565.92
  -3   1  -111775.51  609.25
  -3  -1  -110496.45  547.74
   0   5  -116567.35 2131.07
   0   5  -117477.86 2671.46
   0  -5  -117963.69 2340.08
   0  -5   1 9861.50 2704.33
  -2  -3  -2 3400.55  130.14
  -2   3  -2 3541.06   97.62
  -2   0  -339133.72 4953.68
  -2  -1   330086.42 3895.71
   2   1  -329620.85 3863.01
   2  -1  -329318.97 3999.44
  -2   1   329380.01 3924.57
  -1  -5   0 1096.89   63.01
   1  -5   0 1098.17   57.26
  -1  -5   0 1003.19   71.98
  -1   5   0  961.07   69.91
   1   3  -322411.06 2838.86
  -3   2   014074.55  590.43
  -3  -2   015107.05 1302.46
  -3  -2   013200.61  615.08
  -3   2   013984.45  777.33
  -1   3  -310173.01  418.29
  -1  -3  -3 9434.21  774.83
  -2   1  -3 7323.53  350.93
  -2  -1  -3 8563.31  355.50
  -2  -4   117678.20 4044.56
   2  -4  -133487.77 4986.50
  -2  -4   120046.64 3340.43
  -2   4   134496.33 4367.16
  -2   4   124430.32 3461.52
  -2  -4  -130895.71 4439.80
  -2  -4  -131362.71 4004.67
  -2   4  -130947.91 4109.80
  -2   4  -128314.38 3991.56
   0   0  -436428.76 4917.34
   1  -5  -1 2810.57  175.43
  -1  -5   1 1845.73  288.37
  -1  -5   1 3628.76  235.47
  -1   5  -1 4348.53  199.15
  -1   5  -1 4068.88  204.89
  -1  -5  -1 4609.81  187.15
   3  -2  -1 1251.46   66.12
  -3  -2   1 1215.90  107.34
  -3   2   1 1177.54   68.88
  -3   2   1 1292.71   58.16
  -3  -2   1 1194.40   55.22
  -3   2  -1 2774.84  135.75
  -3  -2  -1 2790.75  194.49
  -3  -2  -1 2915.70  120.94
   0  -1  -464112.30 9790.96
   0   1  -444311.80 5711.65
   2  -2  -310777.76  646.05
  -2  -2   312006.43  521.99
  -2  -2   311269.68  805.91
   2   2  -310375.52  562.89
  -2   2   311395.98  570.93
   2   2  -311024.55  835.53
   3   0  -214059.93 1191.40
  -3   0   221655.31 5052.35
  -3   0   231875.97 4252.35
  -2  -2  -329058.20 4987.29
  -2   2  -321651.52 2891.82
  -3   0  -2 3244.60   87.54
   1   0  -4 9787.87  585.52
  -1   0  -4 3048.55  150.98
   3  -1  -213407.30  578.79
  -3   1   213885.45  673.04
  -3   1   213772.02  833.88
  -3  -1   213112.54 1201.89
  -3  -1   215326.97 1022.31
   0   5  -2 5805.56  263.51
   0  -5  -2 5506.70  307.96
   0  -4  -330000.91 4228.79
   0   4  -329906.29 3785.62
   0   4  -328609.82 3763.31
  -3   1  -244062.64 5690.90
  -3  -1  -245065.08 5748.02
   1   1  -4 2406.38  107.33
   1   1  -4 2350.86   98.80
   1  -1  -4 2258.83  139.35
  -1  -1  -4 6172.44  303.14
  -1   1  -4 6262.77  304.94
   0   2  -428878.62 3657.26
   0  -2  -427258.96 3712.66
  -3   3   035414.79 4483.24
  -3  -3   036538.48 5312.39
  -3   3   034008.48 4420.63
  -3  -3   034733.22 4656.87
  -2   4   2 7833.33  325.21
  -2  -4   2 7492.81  353.08
  -2  -4   2 7579.07  572.54
   2  -4  -2 7342.93  318.43
  -2  -4  -2 5681.52  251.53
  -2   4  -2 5795.94  137.48
  -3  -3   115962.55  685.86
  -3   3   115883.58  652.40
  -3   3   116915.56 2141.72
   3  -3  -116126.73  997.19
  -3   3   116538.70 2112.63
  -3  -3   115549.90 1148.56
  -3   3  -130703.22 3971.13
  -3  -3  -128913.58 3693.33
  -3  -3  -130457.33 4094.11
  -1   4   3 4201.41  171.57
   1   4  -3 4305.19  203.33
   1  -4  -3 4263.67  215.21
   1   5  -2 2880.36  277.45
   1  -5  -2 3080.03  156.62
   3  -2  -210214.36  547.42
  -3   2   210045.31  413.87
  -3  -2   2 9115.15  377.46
  -3   2   210387.34  712.34
  -3  -2   210176.98  478.75
  -1   5  -2 1869.82   99.67
  -1   5  -2 1719.30   75.45
  -1  -5  -2 1789.01   97.81
  -1  -4  -3 2773.42  157.75
  -1   4  -3 2912.75  115.34
  -1   4  -3 2793.62   68.38
  -3  -2  -2  217.98   15.13
  -3   2  -2  183.63   13.80
   1   2  -4 5961.70  249.01
   1   2  -4 5370.99  271.13
   1  -2  -4 4935.00  280.91
  -2   5   022020.30 2845.66
  -2   5   023184.24 3115.88
  -2  -5   021771.33 2773.84
  -2  -5   021614.07 3005.27
   2  -5   022510.03 2895.51
  -1  -2  -4 9136.25  581.69
  -1   2  -410295.40  427.22
  -2  -3   3 2150.89   94.77
  -2   3   3 2169.87   93.26
  -2  -3   3 2219.94  101.93
   2   3  -3 2108.50  161.68
   2  -3  -3 2162.14   94.14
   0  -6   029631.08 3819.55
  -2  -3  -315267.54  888.73
  -2   3  -315838.10  659.51
   2  -5  -116800.11 2139.28
  -2  -5   115684.99 1094.77
  -2  -5   116720.67 2120.07
  -2  -5  -112077.16  499.57
  -2   5  -111243.93  513.89
  -2  -5  -111003.32  474.93
  -2   5  -111734.59  587.25
   0   6  -1 2944.27   85.32
   0  -6  -1 2850.47  146.90
   0  -6   1 2181.00  289.19
   0   6  -1 2915.56  223.52
   0   3  -432060.56 4060.74
   0   3  -429001.85 3869.74
   0  -3  -430519.15 4175.91
  -1   6   017948.60 2691.89
  -1  -6   016898.22 2148.06
  -1  -6   017871.51 2343.79
  -1   6   017161.03 2183.23
   1  -6   017538.34 2235.24
   2   0  -4 2038.40   97.75
   2   0  -4 2010.98  110.14
  -2   0  -4 2070.22   90.20
   3   0  -337236.10 4739.05
  -3   0   340974.56 5190.43
  -3   0   323938.63 3044.13
  -3   4   019481.93 2512.44
  -3  -4   019295.67 2727.63
  -3   4   018378.03 2352.80
  -3  -4   019265.09 2689.75
   3  -3  -2 2268.76  118.97
  -3  -3   2 2684.14   98.93
  -3   3   2 2725.75   66.16
  -3   3   2 2705.61   66.27
  -3  -3   2 2697.20   70.37
   2   1  -4 2257.04  156.25
   2   1  -4 2322.72  123.79
   2   1  -4 2515.28   62.79
   2  -1  -4 2450.99  134.13
   2  -1  -4 2328.33  108.05
  -3  -3  -2 4070.27  198.88
  -3   3  -2 4067.80  163.31
   1   3  -4 7921.25  442.91
   1   3  -4 7969.04  401.75
   1  -3  -4 8058.61  510.01
  -3   0  -3  101.18   10.03
   1  -6  -110488.61  638.41
  -1  -6   1 9826.29  707.97
   1   6  -1 8984.26  376.39
  -1  -6  -112086.80  691.87
  -1   6  -111071.85  454.98
  -1   6  -111698.34  814.62
   1   6   111539.14  474.69
  -1  -3  -4 4345.58  199.92
  -1   3  -4 4618.44  109.26
  -1   3  -4 4391.88  104.67
  -1  -3  -4 4273.65  199.42
  -2  -1  -413103.15  540.55
  -2   1  -412325.40  590.28
  -3   1   3 2601.46   73.96
  -3  -1   3 2498.18   62.18
   3   1  -3 2326.31  108.19
  -3  -1   3 2562.83   71.17
   3  -1  -3 2667.12   64.11
   0  -5  -310346.14  583.27
   0   5  -310956.55  692.95
   0   5  -310389.81  427.72
  -3  -1  -3 4643.79  113.85
  -3  -1  -3 4831.46  118.54
  -3   1  -3 4467.16  134.39
  -3  -4   1  988.61   60.98
  -3   4   1 1145.41   50.42
   3   4  -1 1169.83   53.50
  -3   4   1 1140.63   50.12
   3  -4  -1 1099.54   48.59
   3  -4  -1 1147.29   50.40
  -3   4   1 1048.06   46.73
  -3   4   1 1138.07   50.15
  -3  -4   1 1126.72   62.34
  -3  -4  -115641.94  940.04
  -3   4  -114860.79  635.46
  -3  -4  -114413.93 1146.54
   3   4   114086.64  606.28
  -4   0   0 3741.01  179.73
  -4   0   0 3996.29  175.60
   2   4  -3 2353.23   58.83
   2  -4  -3 2092.63   89.03
   2  -4  -3 2038.02   87.48
  -2  -4   3 2154.48   99.17
  -2   4   3 2159.85   93.49
   2  -5  -2 5908.89  197.84
  -2   5   2 5948.99  137.68
  -2  -5   2 5447.25  148.49
   2   5  -2 5833.91  147.20
   2   5  -2 5838.71  137.82
  -2   5  -2 3048.29  123.03
  -2  -5  -2 2965.75  230.26
  -2   5  -2 3034.74   74.49
  -2   4  -3 4586.53  111.89
  -2  -4  -3 4218.66  219.70
  -2   2   4  631.43   38.75
   2   2  -4  712.94   33.30
   2   2  -4  610.10   28.77
   2  -2  -4  630.51   29.04
   2   2  -4  551.47   25.73
   0   6  -222238.53 3151.22
   0  -6  -223563.05 3367.01
   0   6   222883.41 2899.13
  -4   1   037199.96 4835.10
  -4  -1   039760.16 5162.04
  -4  -1   041052.41 5616.22
  -4   1   014412.21 1088.84
  -4   1   040433.91 5192.52
  -2   2  -4 3557.27  131.58
  -2  -2  -4 3326.37   84.02
  -2  -2  -4 3495.01  114.62
  -2   2  -4 3358.51   89.97
   1  -5  -3 5126.34  387.43
   1   5  -3 5038.17  314.33
  -1   5   3 4966.98  116.70
   1   5  -3 4717.94  110.93
   1   5  -3 5016.09  120.08
   1  -5  -3 5198.18  184.68
  -3  -2   3 5217.74  123.23
   3  -2  -3 5320.32  123.30
   3   2  -3 5045.98  120.04
  -3  -2   3 5698.54  143.84
   3  -2  -3 5152.40  120.41
  -3   2   3 5292.12  125.89
  -1   5  -313488.25  568.59
  -1  -5  -312795.58  980.28
  -1   5  -313894.49  570.92
  -1   5  -313477.32  553.34
  -4   0   1  487.00   52.25
  -4   0   1  463.20   37.84
  -4   0  -1  280.72   18.20
  -4   0  -1  284.69   20.95
  -4   0  -1  284.70   18.50
  -3   2  -3  387.32   24.86
  -3  -2  -3  385.53   22.28
  -3   2  -3  386.34   22.03
  -3  -2  -3  371.68   25.37
   0   4  -4 1194.51   56.39
   0   4  -4 1111.43   48.55
   0  -4  -4 1184.95   81.45
   0  -4  -4 1075.54   61.64
   0   4  -4 1333.41   58.50
   0   4  -4 1314.94   57.78
   0   0  -5 3912.44  219.01
   0   0  -5 3883.24  157.39
  -4  -1   1 1229.52   57.98
  -4   1   1 1279.87   56.05
  -4  -1   1 1248.14  144.23
  -4   1   1 1326.02   58.24
  -4   1   1 1354.97   59.57
  -4   1  -1 3701.26  184.27
  -4   1  -1 3493.66  130.06
  -4  -1  -1 3529.68  182.12
  -4  -1  -1 3701.40  143.45
  -4  -1  -1 3661.17  198.20
  -1  -6   2 1457.79   75.53
   1   6  -2 1756.56   76.02
   1  -6  -2 1447.53   64.05
   1   6  -2 1713.09   74.14
  -1   6  -212789.04  531.23
  -1   6  -213448.64  581.08
  -1  -6  -213045.58  871.18
   1   6   214113.27  579.87
   0   1  -5 9210.06  387.60
   0  -1  -5 8863.23  560.93
   0  -1  -5 8771.93  549.25
   0   1  -5 7793.62  352.02
  -4   2   010588.58  511.63
  -4   2   010741.72  441.96
  -4   2   011162.94  466.59
  -4  -2   010848.47  488.92
  -4  -2   011400.79  768.25
  -2  -6   0 1765.78   78.73
   2   6   0 1627.86   73.11
  -2   6   0 1379.07   68.87
   2   6   0 1555.88   68.68
  -2   6   0 1354.78   58.88
   2  -6   0 1378.66   61.81
  -2  -6   0 1323.83   59.72
   3  -4  -2 1091.43   48.15
  -3  -4   2 1089.33   49.00
  -3   4   2 1079.38   47.60
  -3  -4   2 1072.61   51.73
   3  -4  -2 1084.19   47.57
   3   4  -2 1087.77   49.29
  -3   4   2 1091.98   48.64
  -3   4   2 1100.24   48.46
   3   4   216367.04  734.33
  -3  -4  -215431.92 1075.37
  -3   4  -216096.04  967.84
   1   4  -4 6206.24  256.85
   1   4  -4 5994.52  139.38
   1  -4  -4 6271.28  259.14
   1   4  -4 5911.26  153.04
   1  -4  -4 6154.11  399.92
   1   0  -515787.85  655.07
   1   0  -515678.56  990.67
  -1   4  -410280.36  459.85
  -1  -4  -4 8985.30  766.88
  -1  -4  -410754.78  726.30
  -1   4  -410333.76  510.19
  -1   4  -410622.68  437.06
  -1   0  -5 6430.06  367.84
  -1   0  -5 5823.62  233.86
  -4  -2   114091.17  603.93
  -4  -2   116565.52 2100.46
  -4   2   115527.92  645.47
  -4   2   115200.02  623.66
  -4   2   115104.24  620.60
   2   3  -4  657.83   31.13
  -2   3   4  680.61   32.16
  -2  -3   4  676.81   45.03
   2  -3  -4  686.15   34.96
   2   3  -4  628.23   30.00
   2  -3  -4  644.99   29.87
   2   3  -4  699.45   31.47
   2   3  -4  645.34   30.14
  -4   2  -1 5128.29  138.32
  -4  -2  -1 4895.21  125.11
  -4  -2  -1 5107.84  318.65
  -4  -2  -1 4981.58  242.82
  -4   2  -1 4976.95  268.03
  -2  -6   1  161.63   11.07
   2   6  -1  186.11   13.75
   2   6  -1  198.46   13.30
   2   6  -1  179.78   12.18
   2  -6  -1  171.72   11.56
  -2  -6   1  148.82   12.96
  -2  -6  -114527.33  607.47
  -2   6  -116450.65 2088.61
  -2   6  -115707.29  645.16
  -2  -6  -117002.59 2182.20
   2   6   116551.36 2095.78
   1  -1  -541296.09 5293.37
   1   1  -522840.88 3250.12
   1  -1  -543183.13 5936.08
   1  -1  -540601.10 5596.75
   1   1  -544393.54 5621.52
   1   1  -538939.21 5292.08
  -2  -3  -4  873.02   86.00
  -2   3  -4  973.11   43.58
  -2  -3  -4  981.07   75.46
  -2   3  -4 1043.42   46.76
   3  -3  -3 2295.38  103.54
  -3   3   3 2393.50   59.97
  -3  -3   3 2037.05  142.10
  -3  -3   3 2283.96  104.41
   3  -3  -3 2305.01  103.91
  -3   5   0 1249.58   67.63
  -3  -5   0 1111.14   98.58
   3   5   0 1318.37   60.05
  -3   5   0 1268.93   55.58
  -3  -5   0 1012.15   73.00
  -3   5   0 1149.43   50.63
  -1  -1  -578099.66 5541.66
  -1  -1  -572735.31 4579.82
  -1   1  -558255.57 7375.95
  -1   1  -553221.82 7206.58
   0   7   0   25.10    6.83
   0  -7   0    0.47    4.94
   0   7   0    1.46    7.88
   0  -2  -5 7014.56  411.09
   0   2  -5 6547.26  272.04
   0   2  -5 6645.24  317.28
   0  -2  -5 6744.24  395.50
  -4   0   227163.80 3440.51
  -4   0   224884.23 3159.30
  -4   0   226186.24 3315.33
  -3   3  -3  506.35   29.11
  -3  -3  -3  510.59   25.06
  -3  -3  -3  383.95   33.69
  -3   3  -3  450.79   27.13
  -4   0  -219423.44 2537.21
  -4   0  -218497.80 2417.17
  -4   1   2 5288.10  123.46
  -4  -1   2 5187.47  154.39
  -4   1   2 5146.53  122.48
  -4  -1   2 5440.93  178.30
  -4   1   2 4927.76  115.36
   4  -1  -2 5385.99  124.64
   4  -1  -2 4927.51  115.13
  -3   5   113070.73  537.07
   3  -5  -113224.37  542.99
   3  -5  -112696.87  521.12
  -3   5   113582.28  560.50
  -3   5   112632.09  519.02
   3   5  -113367.23  551.33
  -3  -5   113110.68  608.00
  -3  -5   111694.22  599.50
  -3   5  -1 3081.53   74.77
  -3  -5  -1 2830.90  169.31
  -3   5  -1 3005.57  103.35
  -3   5  -1 2862.53   69.49
   3   5   1 2902.63   71.75
  -3  -5  -1 3008.50  196.73
   0   7  -115712.79  658.01
   0   7   115377.00  631.90
   0   7  -115714.98  645.17
   0  -7  -112997.96 1032.48
   0   7  -115339.66  629.29
   0  -7   114311.08  610.54
  -4  -1  -2 6297.16  310.78
  -4   1  -2 5825.55  249.74
  -4  -1  -2 6138.95  348.34
  -4   1  -2 6522.93  346.99
  -4   3   0 1010.42   45.23
  -4  -3   0 1005.02   52.05
  -4  -3   0 1059.05   69.78
  -4   3   0  990.64   44.10
  -4   3   0  937.49   42.97
   1   2  -5 8643.06  515.47
   1  -2  -5 8043.45  551.39
   1   2  -5 8638.02  486.13
   1   2  -5 9512.61  392.86
   1  -2  -5 9407.11  411.11
   1   2  -5 9951.98  411.24
   2   5  -321616.31 2861.97
   2  -5  -322365.66 2835.83
   2   5  -322882.73 2897.19
  -2  -5   323328.64 2958.39
   2  -5  -323034.41 2919.48
  -2   5   324003.98 3039.03
  -1   7   0 1651.52   71.04
  -1  -7   0 1563.44   74.60
   1   7   0 1795.38   77.86
   1   7   0 1716.20   74.65
  -1  -7   0 1736.88   74.48
   1  -7   0 1649.29  106.19
  -1   2  -524430.33 3093.04
  -1  -2  -523654.87 3227.96
  -1   2  -525058.83 3175.51
  -1  -2  -524455.64 3259.92
   2   5   3 3392.41   83.30
  -2  -5  -3 3278.16  152.89
  -2   5  -3 3313.80   79.77
  -2  -5  -3 3340.12  149.16
  -2   5  -3 3194.86  122.71
   0   6  -335195.98 4723.77
   0   6  -335041.06 4437.01
   0   6   335474.19 4490.73
   0  -6  -333035.24 4363.33
   0  -6  -334310.59 4354.96
   0   6  -335470.22 4492.64
  -3   0   4 2296.55  114.43
   3   0  -4 2394.53   58.34
  -4   3   1 6959.98  287.63
  -4  -3   1 6702.01  480.31
  -4   3   1 6751.92  279.44
  -4   3   1 6704.37  277.56
  -4   3   1 6835.17  282.94
  -4  -3   1 6861.66  393.31
  -3   0  -4   71.03    9.17
  -3   0  -4   34.03    7.98
  -3   1   4 1728.85   75.00
  -3  -1   4 1704.73   75.25
   3   1  -4 1600.54   68.61
   3  -1  -4 1763.84   75.68
  -3  -1   4 1751.59   75.83
   3  -1  -4 1775.66   76.18
  -4   3  -1 3057.36   83.66
  -4  -3  -1 2915.82   92.07
  -4  -3  -1 3302.99  204.41
  -4   3  -1 3270.61   78.93
   4   3   1 3137.28   77.69
  -4  -3  -1 3479.35   99.01
  -4   2   220741.83 2626.54
  -4   2   220972.13 2656.04
  -4  -2   221016.99 2664.61
  -4   2   219215.64 2440.65
   4  -2  -220263.95 2565.58
   4  -2  -221039.91 2663.54
  -4  -2   221626.43 2823.05
  -1  -7   1 6588.45  283.78
   1   7  -1 6932.59  286.58
   1  -7  -1 7194.88  304.36
   1   7  -1 6980.91  288.96
   1   7  -1 7046.62  291.48
  -1  -7  -1 7091.55  439.29
  -1   7  -1 7885.68  324.94
  -1   7  -1 7641.14  327.64
   1   7   1 8003.42  331.08
   1   7   1 8378.39  469.44
   2   6  -2 3364.40   82.07
   2   6  -2 3342.38   80.77
  -2  -6   2 3358.25   84.88
   2  -6  -2 3309.27   78.78
   2   6  -2 3450.91   83.72
   2  -6  -2 3502.46   82.63
   0   5  -446294.08 5860.86
   0  -5  -441752.17 5772.85
   0   5  -446055.18 5829.82
   0   5  -443224.38 5480.59
   0  -5  -444009.15 5868.77
  -4  -2  -2 8564.29  434.05
  -4   2  -2 8469.42  443.38
  -4   2  -2 8460.65  449.26
  -4  -2  -2 8137.03  410.04
   2   6   2  808.56   37.96
  -2   6  -2  828.59   37.46
  -2   6  -2  781.17   35.79
  -2  -6  -2  837.78   47.82
   0   3  -511475.13  485.27
   0  -3  -510187.17  941.76
   0  -3  -511514.99  758.27
   0   3  -511842.08  489.76
   0   3  -510756.41  443.28
  -3   1  -4  541.90   29.82
  -3   1  -4  568.70   32.08
  -3   1  -4  611.82   34.99
  -3  -1  -4  600.57   29.12
  -3  -1  -4  632.58   30.61
   1   6  -3 4056.17   96.01
   1  -6  -3 4275.85  100.65
   1  -6  -3 3988.95  204.07
   1   6  -3 3878.96   92.34
   1   6  -3 4214.00   98.76
   1   6  -3 3925.03   94.59
  -1  -6  -3 5968.52  277.63
  -1   6  -3 5701.25  139.97
  -1   6  -3 5789.37  134.20
  -1   6  -3 5956.02  139.06
   1   6   3 6153.54  274.11
  -1  -6  -3 5857.01  357.14
  -2  -4   4  708.04   35.86
   2  -4  -4  832.66   37.43
  -2  -4   4  766.66   36.77
   2   4  -4  741.96   34.17
  -2   4   4  789.66   36.39
   2   4  -4  781.93   42.32
   2  -4  -4  748.27   33.89
   2   4  -4  836.72   38.16
   2   4  -4  826.57   37.96
   2   0  -526256.51 3329.34
   2   0  -523597.95 3034.28
   2   0  -525593.42 3250.55
  -2  -4  -4 2337.61  172.56
  -2  -4  -4 2322.40  164.61
  -2   4  -4 2482.19   66.32
  -2   4  -4 2477.90   61.11
   3  -4  -319305.76 2444.10
  -3  -4   318646.96 2415.29
   3   4  -318902.99 2393.40
   3   4  -319292.26 2442.86
  -3   4   318447.55 2340.12
  -3  -4   319702.63 2495.53
   3  -4  -318025.34 2282.24
   3  -5  -223971.06 3034.24
  -3  -5   223684.49 3050.15
  -3   5   223476.72 2971.80
  -3   5   223664.08 2996.00
  -3  -5   224480.81 3104.02
   3   5  -225267.95 3199.43
   3  -5  -224389.96 3087.51
  -3   5   223665.57 2995.97
   3   5  -225341.05 3208.35
  -2   0  -5 6137.14  344.69
  -2   0  -5 6107.36  232.38
  -2   0  -5 6350.87  312.50
   0  -7  -2 1839.33  112.81
   0   7  -2 1673.38   71.77
   0   7  -2 1734.48   75.13
   0   7  -2 1572.36   68.55
   0   7   2 1630.82   71.16
  -3  -5  -2 3008.50  163.26
  -3   5  -2 3114.24   93.15
  -3  -5  -2 2991.22  176.41
  -3   5  -2 3217.11   77.73
  -3   5  -2 3219.53   77.34
   3   5   2 3399.81   83.36
   3  -2  -4 5750.77  140.86
  -3  -2   4 5956.40  139.84
  -3   2   4 6028.84  141.51
  -3  -2   4 6074.69  169.68
   3  -2  -4 5835.84  143.37
   3   2  -4 5799.10  135.47
   2  -1  -5  896.80   40.81
   2   1  -5  825.12   37.18
   2  -1  -5  887.46   42.61
   2   1  -5  861.42   40.67
   2  -1  -5  887.00   42.25
   2   1  -5  942.23   42.52
   2   1  -5 1035.52   46.75
  -1   5   4 5939.26  143.29
   1   5  -4 6005.36  139.86
   1   5  -4 5985.79  195.27
   1   5  -4 6077.22  141.22
   1   5  -4 6234.65  257.82
   1  -5  -4 6066.43  149.63
   1  -5  -4 5565.55  131.14
  -3   4  -3 4776.72  114.80
  -3   4  -3 4811.83  114.75
   3   4   3 4937.29  121.04
  -3  -4  -3 4572.36  207.04
  -3  -4  -3 4718.13  173.73
   1   3  -517830.59 2258.13
   1  -3  -516289.18  868.59
   1  -3  -517560.18 2229.44
   1   3  -518439.82 2335.41
   1   3  -517604.14 2233.84
   1   3  -517643.37 2301.57
  -1   5  -416296.04  729.10
  -1  -5  -416135.09  976.54
  -1  -5  -416153.37  980.10
  -1   5  -416368.27  722.40
  -1   5  -417022.85 2155.37
  -1   3  -5 1857.95   81.24
  -1   3  -5 1839.11   79.98
  -1  -3  -5 1785.47  142.50
  -1  -3  -5 1822.38  140.48
  -2   1  -5 9957.99  472.04
  -2  -1  -510104.20  434.06
  -2   1  -5 9856.84  525.33
  -2  -1  -510683.09  465.59
  -2   1  -5 9745.51  516.91
  -3  -2  -4 1827.20   79.29
  -3   2  -4 1826.20   92.57
  -3   2  -4 1905.70   90.86
  -3   2  -4 1854.33   92.91
  -3  -2  -4 1964.38   85.76
  -4   0   3 3222.13   77.60
   4   0  -3 2898.17   69.79
  -4   0   3 3100.91   78.84
   4   0  -3 2918.51   70.60
  -4   0   3 3346.37   81.21
  -4   3   2 2353.44   58.56
  -4   3   2 2248.99   95.93
  -4   3   2 2282.15   97.33
  -4  -3   2 2150.22   92.26
   4  -3  -2 2415.24   59.38
  -4  -3   2 2296.92  125.82
   4  -3  -2 2235.94   95.38
   4   4   011540.20  477.92
  -4  -4   011629.27  777.11
  -4   4   011265.68  463.66
  -4  -4   010684.75  484.27
  -4   4   011624.06  477.89
  -4   4   010829.53  447.99
   1   7  -2 6673.33  276.28
   1  -7  -2 6417.75  264.82
   1   7  -2 6250.70  259.03
   1   7  -2 6241.12  258.39
   1  -7  -2 6564.76  272.22
  -1  -7   2 6058.25  155.95
  -4   3  -2 6988.38  396.61
  -4  -3  -2 7298.05  385.61
  -4  -3  -2 6474.17  327.00
  -4   3  -2 6806.18  340.67
   4   3   2 7087.46  295.31
  -1  -7  -2  319.59   23.98
  -1   7  -2  299.22   15.58
   1   7   2  328.08   19.35
  -1   7  -2  311.22   16.59
  -1   7  -2  317.78   17.50
  -4   0  -3  655.02   36.08
  -4   0  -3  521.59   35.93
  -4  -1   3  786.96   36.69
  -4   1   3  846.87   38.42
   4  -1  -3  806.64   36.63
  -4  -1   3  922.26   41.96
   4  -1  -3  794.96   35.86
  -4   1   3  728.11   33.69
  -4  -1   3  781.78   50.03
  -4   1   3  835.08   38.14
   2   2  -5 1579.99   84.37
   2   2  -5 1684.59   73.08
   2  -2  -5 1708.29   75.47
   2   2  -5 1747.41   79.75
   2  -2  -5 1560.15   69.42
   2  -2  -5 1599.55   76.55
   2   2  -5 1779.00   77.20
  -2   2   5 1699.55   73.96
  -2   7   0 1638.51   70.63
  -2  -7   0 1702.79   92.02
  -2   7   0 1604.66   69.67
  -2   7   0 1530.51   66.30
   2  -7   0 1379.16   60.20
   2   7   0 1582.63   73.27
  -2  -7   0 1516.33   68.40
   2   7   0 1594.16   76.44
   3   6   0 3740.30   90.67
  -3   6   0 3626.90   86.05
  -3   6   0 3478.10   83.03
  -3  -6   0 3602.55  110.22
   3   6   0 3575.43   86.04
  -3  -6   0 3591.92  147.64
  -3   6   0 3567.30   86.39
  -2   2  -516328.08  792.87
  -2   2  -515753.57  763.55
  -2  -2  -516154.73  793.96
  -2   2  -515666.61  756.81
  -2  -2  -516011.25  854.68
  -4  -1  -310675.96  765.01
  -4   1  -311851.46  685.88
  -4  -1  -311029.75  610.03
  -4   1  -311889.82  602.80
  -4   4   1 3882.60  153.52
   4   4  -1 3646.74  145.57
  -4   4   1 3713.17  148.12
  -4   4   1 3591.15  142.54
  -4  -4   1 3690.03  196.57
  -4  -4   1 3865.23  154.88
  -4   4   1 3753.11  148.92
  -4   4  -1 5871.47  284.93
   4   4   1 5921.52  288.29
  -4  -4  -1 5390.62  473.61
  -4  -4  -1 5647.90  357.21
  -4   4  -1 5839.37  283.25
  -4  -4  -1 5514.18  455.36
   0  -4  -5 1087.29   65.17
   0   4  -5 1134.52   56.53
   0   4  -5 1088.52   50.59
   0   4  -5 1156.90   55.63
   0  -4  -5 1082.31   63.75
   0   4  -5 1078.76   64.08
   3   3  -4 2881.80  115.32
  -3  -3   4 2804.25  133.45
  -3   3   4 2946.31  120.84
   3  -3  -4 2843.20  113.05
  -3  -3   4 3143.00  126.06
   3  -3  -4 2934.77  118.18
  -2   7   1 2330.98   93.46
   2  -7  -1 2315.17   92.82
  -2   7   1 2278.32   91.37
  -2  -7   1 2241.04   92.71
   2   7  -1 2412.63   98.70
   2   7  -1 2314.68   93.83
   2   7  -1 2293.87   92.73
   2  -7  -1 2432.14   97.13
  -2   7  -116896.08  814.99
  -2   7  -116384.71  790.87
  -2  -7  -116318.57  837.99
   2   7   116673.18  806.30
   2   7   116733.73 1166.33
  -3  -6   1 3116.65  138.71
  -3   6   1 3071.24  122.07
   3  -6  -1 3303.66  131.03
   3   6  -1 3234.05  129.37
  -3   6   1 3089.89  122.87
  -3  -6   1 3057.00  125.62
   3  -6  -1 3076.48  123.09
   3   6  -1 3164.72  126.66
  -3   6  -1 1305.58   60.47
  -3  -6  -1 1266.09   60.82
   3   6   1 1231.79   60.56
  -3   6  -1 1239.03   57.58
  -3   6  -1 1208.12   56.30
  -3  -6  -1 1164.87   56.87
  -3  -3  -4  557.27   32.01
  -3   3  -4  543.81   27.66
  -3  -3  -4  617.32   36.44
  -3   3  -4  597.43   29.97
  -3   3  -4  586.61   29.72
  -4  -2   3  446.45   24.42
   4  -2  -3  462.60   23.51
  -4   2   3  469.33   24.34
   4  -2  -3  434.62   22.78
  -4  -2   3  458.46   25.13
  -4   2   3  452.40   23.66
  -4   2   3  463.49   24.47
   2  -6  -313421.01  648.63
   2   6  -312672.95  626.05
  -2  -6   313515.64  662.21
   2  -6  -313217.54  638.01
   2   6  -313165.71  636.14
   2   6  -313486.61  652.11
   2   6  -313096.34  632.74
  -4  -2  -3  907.13   60.54
  -4   2  -3 1049.78   57.57
  -4  -2  -3 1073.82   50.76
  -4   2  -3 1092.01   59.15
   4   2   3 1107.43   55.13
  -2  -6  -3 8603.39  534.44
  -2   6  -3 9282.30  449.23
  -2   6  -3 8719.31  435.08
  -2   6  -3 8891.09  436.00
  -2  -6  -3 9258.84  617.93
   2   6   3 9542.57  461.93
   1  -4  -5 4077.81  172.41
   1   4  -5 3882.93  155.53
   1   4  -5 3483.07  177.02
   1   4  -5 4184.00  165.45
   1   4  -5 3824.65  151.12
   1   4  -5 4051.48  160.71
   1  -4  -5 4117.95  162.45
  -1  -4  -519786.25 1563.36
  -1  -4  -517732.08 1239.42
  -1   4  -519537.02  942.75
  -1   4  -519320.15  932.76
  -1   4  -519624.55 1073.90
   0  -8   0 7421.66  391.23
   0   8   0 8096.79  392.34
   0   8   0 8736.46  425.51
  -2  -5   4 3205.75  132.40
   2   5  -4 3344.47  136.72
   2  -5  -4 3620.48  143.59
   2   5  -4 3412.77  136.59
  -2   5   4 3370.08  134.23
   2   5  -4 3240.72  172.29
   2   5  -4 3360.03  133.79
   2  -5  -4 3347.44  132.86
   2   3  -512756.67  621.01
   2   3  -512648.63  611.14
   2   3  -512004.33  596.59
   2   3  -511374.13  683.50
   2  -3  -512812.13  627.43
   2  -3  -512038.20  582.12
  -2   3   511392.05  603.57
  -2   5  -4 1219.78   57.23
   2   5   4 1330.48   62.52
  -2   5  -4 1314.98   61.43
  -2  -5  -4 1178.37  101.66
  -2  -5  -4 1284.12   78.93
  -2   5  -4 1260.42   58.75
   3  -5  -3 1387.17   63.73
   3   5  -3 1357.27   82.11
   3   5  -3 1490.17   69.56
   3   5  -3 1494.94   69.34
   3  -5  -3 1464.07   67.09
  -3   5   3 1539.91   51.14
  -3  -5   3 1317.47   61.69
   0   6  -4 1111.37   52.25
   0   6  -4 1125.00   53.61
   0  -6  -4 1035.54   73.05
   0  -6  -4 1026.30   75.04
   0   6  -4 1034.03   48.57
   0   0  -6 9493.86  623.95
   0   0  -6 9171.68  496.28
   0   0  -6 9428.11  586.89
  -2   3  -5  891.31   56.68
  -2  -3  -5 1013.49   65.28
  -2   3  -5  954.24   46.50
  -2   3  -5 1110.83   53.53
  -2  -3  -5  944.71   53.70
   0   7   3 3681.95  146.62
   0   7  -3 3514.76  139.78
   0   7  -3 3798.11  150.49
   0  -7  -3 3934.68  156.93
   0   7  -3 3780.17  149.26
   0  -7  -3 3487.01  262.50
   0   7  -3 3691.25  146.47
   4   4  -2  270.44   17.65
  -4   4   2  248.33   15.49
  -4  -4   2  235.65   15.81
   4  -4  -2  216.07   13.84
  -4   4   2  225.40   14.68
   4  -4  -2  222.37   14.35
  -4  -4   2  188.94   20.47
  -4   4   2  240.64   14.90
   3   5   3 1906.89   82.15
  -3  -5  -3 1900.77  190.82
  -3   5  -3 1941.51   78.75
  -3  -5  -3 1962.49  128.18
  -3   5  -3 2055.19   83.85
   0   8   1 1121.94   63.53
   0   8   1 1116.12   52.61
   0   8  -1 1041.20   49.51
   0   8  -1 1099.08   51.55
   0  -8  -1  817.49   39.43
   0   8  -1  975.34   46.16
   0  -8   1  906.50   46.44
  -4  -4  -2 2701.03  157.01
  -4  -4  -2 2667.42  166.91
  -4   4  -2 2867.55  114.25
  -4   4  -2 2766.43  110.56
   4   4   2 2851.42  114.85
   0   1  -616499.09 1439.17
   0  -1  -618295.95 1344.02
   0   1  -618445.68 1190.01
   0  -1  -620308.16 1017.02
   0   1  -619779.23  959.17
   0  -1  -617654.77 1211.95
  -5   0   0    9.13    8.66
  -5   0   0    7.09    7.99
  -5   0   0   12.69    8.45
   1   8   014248.66  688.11
  -1  -8   013381.84  648.11
   1  -8   0 9717.52 2474.36
  -1   8   013325.34  643.22
   1   8   015037.91  726.02
   2   7  -2  200.69   14.41
   2  -7  -2  179.89   12.22
   2   7  -2  177.77   15.04
  -2  -7   2  153.69   11.58
   2  -7  -2  184.42   12.45
   2   7  -2  208.74   15.08
   3   6  -210384.06  503.08
   3   6  -210166.47  492.55
  -3   6   2 9616.64  468.99
  -3  -6   2 9712.48  473.83
  -3   6   2 9693.54  468.40
   3  -6  -210027.34  484.16
   3  -6  -210197.51  493.48
  -2  -7  -2 8912.83  767.96
   2   7   210771.98  521.50
  -2   7  -210307.13  498.13
  -2  -7  -210656.48  749.29
  -2   7  -2 9732.64  474.88
   4  -3  -3 1113.38   52.08
  -4  -3   3 1141.82   67.31
  -4   3   3 1116.05   52.06
  -4  -3   3 1164.03   55.68
  -4   3   3 1040.46   49.22
  -4   3   3 1175.07   55.27
   4  -3  -3 1137.14   52.87
  -5   1   0   88.30   10.08
  -5   1   0   89.24    9.71
  -5  -1   0   80.27    8.74
  -5   1   0   97.56    9.83
  -5  -1   0   93.36   10.22
  -5  -1   0   98.87   10.61
   3   6   2 3337.40  136.70
  -3  -6  -2 2742.38  207.54
  -3   6  -2 3107.64  123.84
  -3  -6  -2 2638.46  243.44
  -3   6  -2 3181.22  126.67
  -3   6  -2 3124.97  130.83
   1   0  -644524.30 2011.44
   1   0  -647705.50 1505.37
   1   0  -639719.22 2494.71
   1   0  -644623.28 1865.81
   1   6  -413486.66  651.59
   1   6  -412934.96  838.85
   1  -6  -412761.35  619.95
   1   6  -412569.20  613.84
   1  -6  -413714.79  663.96
   1   6  -413845.47  669.63
  -4   5   014769.84  713.75
  -4  -5   013914.70 1240.19
  -4   5   014628.89  739.98
  -4  -5   015151.40  873.23
  -4   5   015070.33  727.84
   4   5   015328.30  745.02
  -1   6  -4 9569.96  462.79
  -1  -6  -4 9050.51  613.35
  -1  -6  -4 9046.23  743.92
   1   6   4 9425.70  461.93
  -1   6  -4 9712.55  488.46
  -1   6  -4 9352.48  452.55
  -1   0  -639186.39 2489.32
  -1   0  -637691.11 2104.23
  -1   0  -635024.80 2402.59
   1  -7  -3 5415.83  263.89
   1   7  -3 5342.74  167.74
   1   7  -3 5400.39  262.10
   1  -7  -3 5552.58  278.03
   1   7  -3 5380.17  167.22
   1   7  -3 5423.84  263.86
  -1  -7   3 5233.41  229.47
   1   7  -3 5701.15  277.89
  -5   0   1  717.73   35.60
  -5   0   1  736.42   36.60
  -5   0   1  770.90   38.13
   1   7   315948.97  771.04
  -1  -7  -314343.10 1093.38
  -1   7  -315186.57  733.09
  -1   7  -314052.33  678.61
  -1  -7  -314282.89 1102.63
  -1   7  -314545.17  703.16
   4   3   3 5390.51  263.55
  -4  -3  -3 5002.04  267.19
  -4   3  -3 5344.52  240.14
  -4  -3  -3 5239.59  276.93
  -4   3  -3 5310.89  218.96
  -5   0  -110852.69  543.22
  -5   0  -110938.94  552.12
   3   4  -4  397.00   22.65
   3   4  -4  364.51   20.20
   3  -4  -4  352.04   18.47
  -3  -4   4  398.33   23.10
  -3   4   4  391.65   21.19
  -3  -4   4  351.04   20.76
   3  -4  -4  367.29   19.33
   3   4  -4  404.38   22.28
   1  -1  -6 1674.77   69.61
   1   1  -6 1400.46   65.10
   1  -1  -6 1370.13   86.33
   1  -1  -6 1531.46   72.36
   1   1  -6 1305.88   83.46
   1   1  -6 1485.80   70.31
   1   1  -6 1358.48   77.38
   1   1  -6 1322.34   68.04
  -1  -8   1 2112.38   94.62
   1   8  -1 2436.28   97.86
   1   8  -1 2503.06  100.84
   1  -8  -1 1849.35   84.87
   1  -8  -1 1827.69  314.17
   1   8  -1 2374.93   96.15
  -3   0   515830.87  767.05
   3   0  -514883.06  732.00
   3   0  -513718.99  666.99
   1   8   110678.90  524.10
  -1   8  -1 9969.51  481.79
  -1   8  -110658.79  515.01
   1  -8   110028.41  485.68
   1   8   110518.49  508.91
  -1   1  -611511.72  671.87
  -1  -1  -611022.89  762.28
  -1   1  -610512.62  513.10
  -1  -1  -611075.72  703.29
  -1   1  -611648.85  708.58
  -1  -1  -611305.87  756.06
  -5   1   1 1740.02   71.67
  -5  -1   1 1724.75   74.97
  -5   1   1 1694.43   69.44
  -5  -1   1 1776.09   73.87
  -5  -1   1 1625.81   74.11
  -5   1   1 1659.82   68.26
   0  -2  -611926.31  883.10
   0   2  -612435.28  624.66
   0  -2  -613577.05  698.12
   0   2  -611849.54  637.55
   0  -2  -612388.76 1086.02
   0   2  -612395.87  747.65
   0   2  -612055.90  861.08
   4   5  -1 8897.91  431.59
  -4   5   1 8951.08  434.74
  -4  -5   1 8017.53  389.22
  -4   5   1 9057.70  438.88
  -4   5   1 9139.45  443.21
   4  -5  -1 9507.18  459.63
  -4  -5   1 8388.04  547.98
   4  -5  -1 8832.40  427.46
  -3   4  -4 3415.44  136.77
  -3   4  -4 3367.98  134.79
  -3  -4  -4 3259.46  179.43
  -3   4  -4 3285.95  131.90
   3   4   4 3574.95  146.13
  -3  -4  -4 3191.67  135.65
  -5   1  -1 4075.02  162.84
  -5  -1  -1 4129.31  181.11
  -5  -1  -1 3959.34  190.67
  -5  -1  -1 4078.90  340.73
  -5   1  -1 3876.92  161.19
  -4   5  -1 7096.03  343.64
  -4  -5  -1 7348.80  422.84
  -4  -5  -1 6983.08  420.60
  -4  -5  -1 6863.75  417.40
   4   5   1 7228.93  351.58
  -4   5  -1 6994.95  338.93
  -4   5  -1 7003.26  370.91
  -3   0  -5 1090.39   50.94
  -3   0  -5  997.09   47.13
  -3   0  -5 1011.35   49.67
   3   1  -5  922.40   44.13
   3   1  -5  996.53   47.32
  -3  -1   5 1003.81   48.44
   3  -1  -5 1047.72   50.56
   3   1  -5  922.49   44.45
   3  -1  -5 1023.71   48.24
  -3   1   5 1049.93   49.96
   0   5  -5 1137.66   54.59
   0  -5  -5 1172.12   85.95
   0   5  -5 1139.47   56.73
   0   5  -5 1185.01   55.44
   0   5  -5 1051.33   67.23
   0  -5  -5 1152.73   65.71
  -5   2   0 4025.55  159.57
  -5  -2   0 4208.78  179.20
  -5  -2   0 4036.07  215.32
  -5  -2   0 4067.21  176.26
  -5   2   0 4048.86  161.14
  -5   2   0 4125.97  163.30
  -3  -1  -511557.38  585.35
  -3  -1  -511727.78  603.30
  -3   1  -510843.99  590.85
  -3  -1  -510471.10  678.78
  -3   1  -510618.61  621.44
  -3   1  -510728.00  595.52
  -4   0   4  829.53   40.06
   4   0  -4  805.19   38.54
  -4   0   4  835.54   40.40
  -4   0   4  811.30   39.08
   4   0  -4  906.50   42.65
   0   8  -216392.46  803.62
   0   8  -216523.79  797.20
   0   8   216857.66  831.76
   0   8   216482.87  795.71
   0  -8  -217267.60  855.16
   0  -8  -217678.13  857.29
   0   8  -217132.28  832.10
   0  -8   216786.61  824.61
   2   4  -5 2029.20  104.03
  -2   4   5 2251.17   95.52
   2  -4  -5 2468.68  100.21
  -2  -4   5 2323.74  100.46
   2   4  -5 2309.12  100.71
   2  -4  -5 2559.07  102.23
   2   4  -5 2310.90   93.35
   2   4  -5 2427.54  101.98
   1   2  -6 5280.48  180.88
   1   2  -6 4984.07  257.58
   1  -2  -6 4983.37  203.44
   1   2  -6 5042.11  198.85
   1  -2  -6 5125.89  203.95
   1   2  -6 5344.35  167.18
  -4   1   4 2593.94  107.45
   4   1  -4 2474.73   99.49
  -4   1   4 2515.68  108.15
  -4  -1   4 2431.09  120.47
   4  -1  -4 2475.53  101.35
   4  -1  -4 2532.64  101.33
  -4  -1   4 2334.69  114.01
   4   1  -4 2248.09   94.40
  -4   1   4 2529.36  103.35
  -4  -1   4 2595.61  104.66
  -1  -2  -614367.93  879.74
  -1   2  -614699.16  764.24
  -1  -2  -614044.56  883.93
  -1  -2  -610384.85  933.28
  -1   2  -613690.93  779.88
  -1   2  -613749.74  817.61
  -4   0  -4 5380.90  174.78
  -4   0  -4 5231.80  221.72
  -4   0  -4 4749.12  268.72
  -5  -2   1 1002.24   48.05
  -5  -2   1  971.60   54.01
  -5   2   1  966.30   46.02
  -5   2   1  986.96   46.91
  -5   2   1  983.45   46.72
  -5  -2   1 1045.34   52.02
  -2   4  -5 5881.62  288.66
  -2  -4  -5 5541.03  379.02
  -2  -4  -5 5230.57  303.89
  -2   4  -5 5514.50  269.87
  -2   4  -5 5273.53  165.49
  -5   2  -1 5500.59  267.63
  -5  -2  -1 5524.62  320.10
  -5   2  -1 5209.97  205.37
  -5  -2  -1 5441.85  369.04
  -5  -2  -1 5252.06  272.83
   3  -2  -5 3417.12  135.49
   3   2  -5 3455.37  137.54
  -3  -2   5 3161.52  199.81
   3   2  -5 3620.26  145.83
  -3   2   5 3537.36  144.46
  -3  -2   5 3626.24  154.13
   3  -2  -5 3303.24  132.78
   1   5  -5 5481.07  266.33
   1   5  -5 5362.73  166.61
   1   5  -5 5406.22  322.11
   1   5  -5 5695.58  276.83
  -1   5   5 4894.75  194.55
   1  -5  -5 5417.61  262.97
   1  -5  -5 4970.80  196.06
  -4   1  -4 1435.63   85.98
  -4  -1  -4 1683.18   69.77
  -4   1  -4 1471.34   72.70
  -4  -1  -4 1634.59   69.33
  -4   1  -4 1496.46   79.75
  -3   7   0 1182.86   55.30
   3   7   0 1177.83   55.88
  -3  -7   0 1056.12   53.26
  -3   7   0 1170.77   54.55
  -3  -7   0 1074.11   53.23
   3   7   0 1191.07   56.08
  -3   7   0 1163.22   53.88
  -1   5  -5 4485.32  177.19
  -1  -5  -5 4756.90  309.73
   1   5   5 4886.31  193.75
  -1   5  -5 4764.14  188.17
  -1  -5  -5 4618.11  311.24
  -1   5  -5 4755.57  188.95
  -5   0   2 8639.10  419.33
  -5   0   2 8732.20  424.32
  -5   0   2 8705.91  422.78
  -3   2  -5 1566.13   74.63
  -3  -2  -5 1622.63   70.33
  -3   2  -5 1420.45   66.83
  -3  -2  -5 1732.90   79.87
  -3   2  -5 1634.70   75.42
  -5   0  -2 4455.13  250.92
  -5   0  -2 4361.65  230.05
  -1   8   2  447.33   23.09
   1  -8  -2  455.19   23.21
  -1  -8   2  395.24   22.14
   1   8  -2  439.18   22.84
   1   8  -2  436.41   23.38
   1   8  -2  450.59   23.98
   1  -8  -2  444.10   22.71
   1   8  -2  449.03   23.85
   0  -3  -6 2585.02  155.69
   0   3  -6 2431.75   98.27
   0   3  -6 2665.64  108.64
   0   3  -6 2839.12  114.35
   0  -3  -6 2746.12  185.37
  -1   8  -2 1065.85   51.00
  -1  -8  -2 1071.95   56.94
   1   8   2 1013.61   48.40
  -1  -8  -2  958.78   85.51
  -1   8  -2 1066.59   49.76
   1   8   2 1057.69   50.21
  -1   8  -2 1050.42   49.75
  -5  -1   2 2782.67  112.38
  -5   1   2 2463.46  110.89
  -5   1   2 2701.54  108.57
  -5  -1   2 2647.21  106.99
  -5  -1   2 2669.23  108.30
  -5   1   2 2701.54  108.51
  -4   4   3  789.39   38.10
   4   4  -3  811.13   40.12
   4  -4  -3  756.53   36.40
  -4  -4   3  691.66   34.65
  -4   4   3  756.80   36.80
  -4  -4   3  740.72   42.76
  -4   4   3  780.71   37.68
   4  -4  -3  788.85   38.06
  -4   5   214609.23  705.57
   4  -5  -214946.15  721.11
  -4   5   215252.75  736.15
  -4  -5   213758.85  665.85
   4   5  -214430.73  704.74
  -4  -5   214552.22  868.51
   4  -5  -215149.02  735.65
  -4   5   214294.73  691.83
   3  -7  -1 7359.52  356.40
  -3  -7   1 5761.56  282.01
  -3   7   1 7001.55  339.40
  -3   7   1 7341.64  355.70
   3   7  -1 7250.56  352.02
   3  -7  -1 7620.29  408.51
   3   7  -1 7124.06  347.02
  -3  -7   1 6897.03  343.07
   2  -8   0 3136.89  125.07
  -2  -8   0 2524.73  300.26
   2   8   0 3314.53  132.47
  -2   8   0 3099.57  123.14
   2  -8   0 3200.55  127.31
  -2   8   0 3234.76  128.47
   2   8   0 3404.44  175.53
   2   8   0 3343.59  133.86
  -2  -8   0 2928.04  129.19
  -4   2   4 6409.50  315.89
  -4  -2   4 5987.06  318.76
   4  -2  -4 5926.39  289.19
  -4  -2   4 5848.12  322.95
  -4   2   4 5740.64  280.45
  -4   2   4 6197.99  304.01
  -4  -2   4 5576.34  415.88
   4  -2  -4 5906.33  287.24
   3   7   1 6189.92  301.73
  -3   7  -1 5912.07  300.19
   3   7   1 6102.52  301.16
  -3   7  -1 5910.79  287.06
  -3  -7  -1 6218.13  311.82
  -3   7  -1 6092.37  298.40
  -5  -1  -2 2501.89  132.58
  -5   1  -2 2606.04  109.81
  -5  -1  -2 2536.81  119.02
  -5   1  -2 2646.54  139.19
   4   5   2 1550.17   53.86
  -4  -5  -2 1507.90   81.56
  -4   5  -2 1574.85   51.87
  -4  -5  -2 1469.43   87.10
  -4   5  -2 1562.96   51.89
  -4   4  -3 1242.55   58.04
  -4  -4  -3 1092.98  102.37
  -4   4  -3 1256.97   63.91
   4   4   3 1142.72   54.74
  -4  -4  -3 1067.19   98.09
   2   0  -6   17.09    6.46
   2   0  -6   17.14    6.25
   2   0  -6   14.34    5.09
   2   0  -6   11.01    6.72
   2  -6  -4  800.20   51.29
   2   6  -4  859.70   41.71
   2   6  -4  891.66   48.80
   2   6  -4  853.14   41.26
   2   6  -4  886.56   43.31
   2  -6  -4  869.60   41.66
  -2  -6   4  897.73   44.09
  -2   6   4  846.12   40.30
  -5   3   0 9308.94  451.63
  -5  -3   0 6717.86  470.62
  -5   3   0 8824.54  427.52
  -5  -3   0 9005.60  439.86
  -5  -3   0 8538.96  632.55
   2   7  -3  358.30   20.64
   2  -7  -3  356.04   19.06
   2  -7  -3  325.64   18.14
   2   7  -3  331.45   20.12
   2   7  -3  383.93   21.52
  -2  -7   3  335.37   19.78
   2   7  -3  370.39   21.35
  -2   6  -4  864.52   41.19
  -2   6  -4  892.57   42.95
  -2   6  -4  930.33   43.81
  -2  -6  -4  894.36   58.93
   2   6   4  654.11   34.09
  -2  -6  -4  831.79   60.11
  -4  -2  -4 4523.02  200.19
  -4   2  -4 4798.01  236.22
  -4  -2  -4 5064.93  201.31
   4   2   4 4547.56  184.56
  -4   2  -4 4779.83  225.50
  -3   6   3 1249.86   57.85
   3  -6  -3 1311.33   61.18
   3   6  -3 1142.31   63.25
   3   6  -3 1305.88   61.09
   3   6  -3 1293.53   61.16
   3  -6  -3 1308.55   61.70
  -3  -6   3 1305.03   61.42
  -2   0  -6   16.76    7.84
  -2   0  -6   16.13    6.88
  -2   0  -6   16.85    7.22
   2   7   3 2444.03   99.75
  -2  -7  -3 2594.51  163.72
  -2   7  -3 2492.36   99.73
  -2   7  -3 2425.41   99.47
  -2  -7  -3 2296.84  165.23
  -2   7  -3 2391.01   97.43
   2   1  -6 2593.46  126.87
   2  -1  -6 2640.36  105.75
   2   1  -6 2538.31  102.68
   2   1  -6 2856.48  114.95
   2   1  -6 2467.48  118.11
   2  -1  -6 2614.61  105.50
   2  -1  -6 2521.63  114.44
   2   1  -6 2721.07  109.55
   2  -8  -1 7713.55 1291.41
   2   8  -111113.25  541.56
   2  -8  -111110.41  536.93
  -2   8   110392.95  502.28
  -2  -8   1 9568.41  475.31
   2   8  -110816.05  523.70
  -2   8   110341.93  499.97
   2   8  -110532.79  509.30
   1  -3  -6 2951.76  127.30
   1   3  -6 2944.31  117.71
   1   3  -6 3012.22  121.82
   1  -3  -6 2877.98  117.21
   1   3  -6 2901.70  121.40
   1   3  -6 2796.93  133.17
  -3   6  -311032.39  533.53
  -3  -6  -310291.70  606.72
  -3   6  -310540.18  513.68
  -3   6  -310889.52  527.09
   3   6   311188.15  549.71
  -3  -6  -310600.17  644.01
  -2   8  -1 2391.31   97.14
  -2  -8  -1 1923.23  293.41
  -2   8  -1 2358.37   94.64
   2   8   1 2510.22  124.19
   2   8   1 2459.28   99.39
  -2   8  -1 2347.72   94.11
  -1   3  -6 3297.18  135.72
  -1  -3  -6 3225.65  260.31
  -1   3  -6 3221.86  130.17
  -1  -3  -6 3072.52  258.75
  -1   3  -6 3366.27  135.61
  -1  -3  -6 2917.93  164.37
  -2  -1  -6 2890.93  161.93
  -2   1  -6 2516.70  124.31
  -2   1  -6 2855.63  130.36
  -2  -1  -6 2912.61  131.79
  -2   1  -6 2898.78  125.55
  -2  -1  -6 2883.79  120.76
  -5   3   1 9156.49  443.36
  -5   3   1 9479.13  459.83
  -5  -3   1 9430.00  464.34
  -5   3   1 9341.79  451.75
  -5  -3   1 9045.69  600.93
  -5   3   1 8899.00  431.91
  -5  -3   1 9534.83  736.41
  -5  -2   2 2384.35  164.16
  -5   2   2 2428.80   97.80
  -5  -2   2 2671.41  109.40
  -5   2   2 2606.50  104.60
  -5  -2   2 2405.15  133.10
  -5   2   2 2671.11  107.49
  -5   3  -1 6223.56  302.83
  -5  -3  -1 6327.13  472.47
   5   3   1 6748.60  328.46
  -5   3  -1 6425.09  311.86
  -5  -3  -1 6422.41  499.79
  -5  -3  -1 6177.60  436.96
  -3   5   4 5539.08  269.55
   3  -5  -4 5461.03  265.78
   3   5  -4 5822.69  283.16
   3   5  -4 5084.66  206.51
  -3  -5   4 5545.49  279.97
   3   5  -4 5566.93  271.17
   3  -5  -4 5200.26  234.85
   3   3  -5 1727.21   70.87
   3  -3  -5 1608.45   65.78
  -3   3   5 1661.29   69.26
   3  -3  -5 1717.72   70.10
   3   3  -5 1654.94   69.61
  -3  -3   5 1640.44   98.89
  -3  -3   5 1712.22   95.03
   3   3  -5 1669.34   68.59
   3   3  -5 1697.47   68.51
  -5   2  -2 2104.56   85.08
  -5   2  -2 1969.76   91.21
  -5  -2  -2 1936.34  144.91
  -5  -2  -2 2035.16  104.56
   0  -7  -4 2460.14  117.34
   0   7  -4 2268.46   90.71
   0   7  -4 2464.49   98.89
   0   7  -4 2498.59  100.27
   0  -7  -4 2337.73  132.47
  -3   5  -4 4437.15  177.01
  -3  -5  -4 3787.61  312.31
  -3  -5  -4 3684.92  331.23
  -3   5  -4 4272.76  170.17
   3   5   4 3923.18  201.98
  -3   5  -4 4248.57  169.79
  -4  -6   0  237.51   15.60
  -4   6   0  253.38   15.48
  -4  -6   0  212.90   13.89
  -4   6   0  291.61   17.25
   4   6   0  296.81   19.30
  -4   6   0  253.68   14.18
  -3   3  -5 6697.13  327.39
  -3   3  -5 6677.82  324.58
  -3  -3  -5 7245.18  354.52
  -3   3  -5 6964.51  337.73
  -3  -3  -5 6284.26  318.84
   2   2  -6 5303.32  168.39
   2   2  -6 4485.96  183.18
   2  -2  -6 4139.84  168.60
   2  -2  -6 4593.68  188.22
   2  -2  -6 4414.62  177.86
   2   2  -6 4235.57  185.45
   2   2  -6 4309.70  170.65
   4  -3  -4  359.62   19.19
  -4   3   4  354.09   19.88
  -4   3   4  360.15   20.18
  -4   3   4  364.03   19.53
  -4  -3   4  328.57   21.44
  -4  -3   4  335.68   20.71
   4  -3  -4  315.56   16.86
  -3  -7   2 2466.73  104.53
  -3   7   2 2480.23   99.52
  -3   7   2 2468.26   99.05
   3   7  -2 2689.87  108.19
   3  -7  -2 2556.17  101.99
   3   7  -2 2567.46  103.75
   3  -7  -2 2573.84  102.95
  -2  -2  -6 1035.70   78.10
  -2   2  -6 1182.39   56.12
  -2  -2  -6 1077.96   83.18
  -2   2  -6 1213.68   58.28
  -2  -2  -6 1096.77   69.44
  -2   2  -6 1103.47   51.69
  -4   6   1  630.30   31.27
   4  -6  -1  669.20   33.01
  -4  -6   1  617.61   32.59
   4  -6  -1  645.96   31.76
  -4   6   1  628.59   31.37
   4   6  -1  673.03   34.78
  -4  -6   1  605.84   30.58
   0   8  -3 6382.01  325.82
   0   8  -3 6462.11  316.16
   0  -8  -3 5974.25  292.14
   0   8  -3 5968.76  289.69
   0  -8  -3 6245.10  305.27
   0   8  -3 6315.41  307.00
  -3  -7  -2 3834.83  179.02
  -3   7  -2 3870.31  153.32
  -3   7  -2 3874.45  153.87
   3   7   2 3931.52  156.54
  -3  -7  -2 3783.45  230.23
  -3   7  -2 3943.19  156.17
  -4  -6  -120439.06 1549.58
  -4  -6  -121764.63 1337.80
  -4   6  -121983.46 1061.26
  -4  -6  -121235.43 1068.78
   4   6   122849.97 1122.85
  -4   6  -122824.39 1101.13
  -4   6  -121883.00 1055.96
   2  -5  -515431.88  814.18
   2   5  -515032.94  772.20
  -2  -5   516511.12  814.28
   2  -5  -514703.12  765.49
   2   5  -516138.91  779.32
   2   5  -515306.99  745.70
  -2   5   514767.44  716.21
   2   5  -515703.09  760.19
   1   7  -4 3097.75  124.52
   1   7  -4 3340.55  132.85
   1   7  -4 3030.67  120.81
   1  -7  -4 3370.23  134.10
   1   7  -4 3014.05  119.51
   1  -7  -4 3381.22  134.74
   1   7  -4 3225.87  128.76
  -1  -7  -4  956.47   67.36
  -1   7  -4  976.73   46.62
  -1  -7  -4 1004.75   59.53
  -1   7  -4  906.66   42.55
   1   7   4  983.74   47.36
   4   3   4  855.99   82.62
  -4   3  -4  941.91   51.50
  -4  -3  -4  923.24   51.00
  -4   3  -4  966.84   50.53
  -4  -3  -4  976.01   53.47
   0  -4  -6 3739.96  254.86
   0   4  -6 3275.66  214.13
   0   4  -6 3908.92  155.31
   0   4  -6 3471.95  147.17
   0   4  -6 3522.95  164.68
   0  -4  -6 3650.64  182.56
  -2  -5  -5  591.69   43.70
   2   5   5  600.02   31.01
  -2   5  -5  576.25   28.88
  -2   5  -5  571.84   28.29
  -2  -5  -5  620.91   41.30
  -2   5  -5  590.61   29.36
  -2   5  -5  574.39   29.44
   0   9   0   -0.55    8.30
   0   9   0   -1.13    4.02
   0   9   0   11.30    7.79
   0  -9   0    2.24    4.62
   0   6  -5  461.59   24.29
   0  -6  -5  502.88   27.24
   0   6  -5  518.45   26.95
   0   6  -5  464.99   26.78
   0  -6  -5  407.47   22.04
  -2  -8   2  874.49   42.30
   2   8  -2  873.30   42.18
   2  -8  -2  972.31   45.49
   2   8  -2  974.21   46.82
   2   8  -2  878.69   42.48
   2  -8  -2  893.16   42.37
   2   8   2  421.83   23.51
  -2  -8  -2  473.56   29.10
  -2   8  -2  440.36   22.47
  -2   8  -2  438.31   22.41
  -2  -8  -2  466.19   32.62
  -5   0   3 7111.89  346.09
  -5   0   3 7043.54  342.44
  -5   0   3 6789.95  335.21
  -5   3   2  390.99   20.88
  -5  -3   2  400.15   25.28
  -5  -3   2  383.73   24.55
  -5  -3   2  392.16   22.40
  -5   3   2  411.42   22.00
  -5   3   2  402.24   21.71
   5   4   019045.30  920.13
  -5  -4   018828.51 1349.43
  -5  -4   017882.63 1299.89
  -5   4   019511.23  942.74
  -5   4   017695.42  858.07
  -5  -4   019380.22  943.56
  -5   4   019273.17  930.50
   1   8  -3 4230.40  173.03
   1  -8  -3 4452.76  175.62
  -1  -8   3 4494.56  186.56
   1  -8  -3 4322.42  213.63
   1   8  -3 4373.31  172.93
   1   8  -3 4352.46  172.52
  -1   8   3 4461.71  177.13
   1   8  -3 4589.55  181.77
   5   3   2  574.90   31.32
  -5   3  -2  637.43   31.74
  -5  -3  -2  606.31   37.10
  -5  -3  -2  556.11   51.78
  -5   3  -2  613.72   30.72
   0  -9  -1 5597.45 1452.74
   0   9  -110167.84  498.74
   0  -9  -1 9735.01  471.09
   0   9  -1 9715.05  474.22
   0   9   1 9569.63  463.69
   0   9  -1 9492.74  460.53
   0   9   110089.17  501.19
  -5   0  -3   32.07    9.25
  -5   0  -3   25.46    8.40
   1   8   3    8.79    9.37
  -1  -8  -3    6.48    6.06
  -1   8  -3    2.64    6.17
  -1  -8  -3    5.10    6.72
   1   8   3    2.75    6.21
  -1   8  -3    6.21    7.07
  -5   1   3 2563.42  104.54
  -5  -1   3 2654.86  107.53
  -5   1   3 2733.00  110.52
  -5  -1   3 2366.94  117.79
  -5  -1   3 2700.05  114.87
  -5   1   3 2860.58  114.61
  -4   5   3 8539.70  414.08
  -4   5   3 8173.78  401.32
  -4  -5   3 8319.78  462.22
  -4   5   3 8145.84  395.62
   4   5  -3 8190.70  397.19
   4  -5  -3 8518.48  412.32
   4   5  -3 8412.82  407.79
  -4  -5   3 7591.86  403.44
   4  -5  -3 8629.41  417.45
   1   4  -6 2362.56   95.27
   1   4  -6 2438.17   99.12
   1   4  -6 2751.57  109.99
   1  -4  -6 2601.08  105.65
   1  -4  -6 2474.00  100.17
   1   4  -6 2508.63  101.70
   1   4  -6 2169.77  112.77
   1   6  -5 4552.42  179.70
   1   6  -5 4561.28  205.77
   1  -6  -5 4166.25  250.93
   1   6  -5 4433.70  175.35
  -1   6   5 4199.62  167.12
   1   6  -5 4265.10  182.34
   1  -6  -5 4519.96  178.50
   1  -9   0 2448.29  614.67
  -1  -9   0 2521.56  398.55
  -1   9   0 3299.30   81.17
   1   9   0 3419.35   85.51
   1   9   0 3604.93  143.73
  -1  -4  -6 4088.33  305.71
  -1  -4  -6 3940.10  282.71
  -1   4  -6 4077.79  101.93
  -1   4  -6 4368.72  106.98
  -1   4  -6 3994.05   98.72
  -1   4  -6 3839.91  197.66
   1   6   5 6958.61  369.44
  -1   6  -5 7513.73  179.13
  -1   6  -5 7244.52  172.90
  -1  -6  -5 7769.04  358.84
  -1  -6  -5 7194.29  347.30
  -1   6  -5 7670.64  187.90
  -5  -4   1  633.17   35.21
  -5  -4   1  660.89   25.65
  -5   4   1  648.24   24.56
  -5   4   1  716.03   26.56
  -5  -4   1  639.10   35.67
   5   4  -1  624.99   25.67
  -5   4   1  690.84   25.99
  -5  -1  -3  205.40   16.91
  -5   1  -3  234.37   13.85
  -5  -1  -3  237.64   15.59
  -5   1  -3  195.32   13.18
  -4   5  -3 1898.12   80.11
  -4  -5  -3 1737.26  156.36
  -4  -5  -3 1740.44  152.73
  -4   5  -3 1850.11   78.17
   4   5   3 1974.87   84.65
   2  -3  -6  515.53   22.41
   2  -3  -6  477.36   20.14
   2   3  -6  481.29   24.48
   2   3  -6  539.48   20.07
  -2   3   6  469.18   19.63
   2   3  -6  468.68   19.93
   2   3  -6  477.71   25.44
  -5   4  -1 3824.22   94.52
  -5   4  -1 3879.12   96.97
  -5  -4  -1 3739.14  196.19
   5   4   1 3951.77   99.55
  -5  -4  -1 3988.82  138.53
  -5  -4  -1 3711.51  131.86
   3  -4  -5 1267.31   54.56
   3  -4  -5 1326.29   59.32
  -3   4   5 1336.24   57.89
   3   4  -5 1264.57   54.91
   3   4  -5 1240.46   54.85
   3   4  -5 1241.12   54.22
  -3  -4   5 1290.89   56.34
  -2   3  -6 1204.69   53.03
  -2   3  -6 1100.29   42.01
  -2  -3  -6 1091.31   62.16
  -2  -3  -6 1165.74   82.28
  -2   3  -6 1184.88   52.12
   4  -6  -2 7391.68  175.93
  -4  -6   2 7600.21  186.75
  -4   6   2 6968.92  167.11
   4   6  -2 7578.04  182.79
   4   6  -2 7679.80  185.27
  -4   6   2 7324.60  174.55
   4  -6  -2 7273.58  172.31
  -3   4  -5 2193.07   93.08
  -3  -4  -5 2214.68  121.31
  -3   4  -5 2315.48   97.11
   3   4   5 2327.03   98.34
  -3   4  -5 2160.77   90.97
  -3  -4  -5 2248.84  131.01
   1   9  -1 5136.26  125.12
  -1   9   1 4849.66  116.70
  -1   9   1 4618.45  111.74
   1  -9  -1 4883.05  119.04
   1  -9  -1 4866.73  128.85
  -1   9   1 5147.18  125.47
   1   9  -1 5269.93  130.70
  -1  -9   1 4539.93  125.45
  -1   9  -1 3362.96   82.69
   1   9   1 3620.00   90.49
   1   9   1 3672.91   91.10
  -1   9  -1 3600.33   95.16
  -1  -9  -1 3603.30   88.54
  -4   6  -213181.30  311.66
  -4  -6  -212779.98  728.41
  -4   6  -213496.77  318.85
  -4  -6  -211468.07  897.46
  -4   6  -213150.10  309.68
   4   6   213528.27  332.72
  -5   2   3 8112.55  194.65
  -5   2   3 7921.68  193.61
  -5  -2   3 7914.44  306.72
  -5  -2   3 7767.81  239.69
  -5   2   3 7874.85  201.05
  -5  -2   3 8632.16  214.73
   4   4  -4 2786.04  116.55
  -4   4   4 2876.63  119.94
   4   4  -4 2812.80  117.26
  -4   4   4 2835.91  118.24
  -4  -4   4 2731.74  116.39
   4  -4  -4 2773.76  114.81
   4  -4  -4 2719.25  113.14
  -4  -4   4 2615.81  131.81
  -4   4   4 2889.18  120.21
  -4   0   5  845.56   30.41
  -4   0   5  882.48   35.18
   4   0  -5  789.03   28.21
  -4   0   5  857.51   31.65
   4   0  -5  803.48   30.87
  -5  -2  -3 1150.07   35.71
  -5   2  -3 1182.68   34.97
   5   2   3 1100.32   42.94
  -5   2  -3 1143.12   58.18
  -5  -2  -3 1150.51   43.19
  -4   4  -4  143.51   10.42
  -4  -4  -4  167.69   11.43
   4   4   4  142.53   12.02
  -4  -4  -4  144.90    9.61
  -4   4  -4  145.77   10.23
  -4   1   5 1815.40  118.15
  -4  -1   5 2182.56  105.59
   4   1  -5 2009.13   89.95
  -4  -1   5 2222.87  108.85
  -4   1   5 2243.30   95.17
  -4  -1   5 2062.14  107.43
   4  -1  -5 1971.08   87.00
   4  -1  -5 2191.50  100.94
  -4   1   5 2053.62  116.28
   4   1  -5 2232.36   92.83
   3   8   010874.73  264.36
  -3  -8   010026.41  368.46
  -3   8   011032.30  260.40
  -3   8   011273.44  266.31
  -3  -8   010030.10  323.36
   3   8   011112.10  273.99
  -4   0  -5 3570.29  100.80
  -4   0  -5 3502.16  103.37
  -4   0  -5 3481.41  107.38
   3   0  -6 1744.82   82.98
  -3   0   6 1879.53   95.22
   3   0  -6 1829.41   78.64
   3   0  -6 1909.59   98.69
   2   7  -4 4810.74  117.08
   2   7  -4 4576.82  111.92
   2   7  -4 4863.80  118.74
   2   7  -4 4614.09  119.68
   2  -7  -4 4684.42  115.02
  -2  -7   4 4742.03  128.86
   2  -7  -4 4603.32  110.83
   0  -9  -210315.09  312.89
   0   9  -210520.79  258.06
   0   9   210825.66  257.34
   0   9  -211103.56  270.13
   0   9   210671.78  252.50
   0   9  -210382.87  245.23
   0  -9  -210541.78  302.33
   0  -9   2 9557.34  374.77
   3   6  -414429.32  339.42
   3  -6  -414045.02  330.79
   3  -6  -414113.21  348.57
  -3   6   413554.30  319.35
  -3  -6   414659.44  366.32
   3   6  -414253.68  335.23
   3   6  -412882.21  553.28
   0   0  -711827.53  282.91
   0   0  -710908.69  742.02
   0   0  -711158.07  817.33
   2   7   4 3401.21   88.19
  -2  -7  -4 3213.01  233.45
  -2   7  -4 3305.19   82.72
  -2  -7  -4 3323.57  202.09
  -2   7  -4 3460.80   86.36
  -2   7  -4 3290.46   81.23
   3  -7  -3 1117.40   38.05
  -3  -7   3 1045.19   54.35
   3  -7  -3 1098.69   37.02
   3   7  -3 1142.65   39.75
   3   7  -3 1114.26   39.59
   3   7  -3  975.42   55.35
  -3   6  -410580.53  251.32
  -3   6  -410454.13  258.64
  -3  -6  -4 9816.10  898.55
  -3   6  -410618.50  253.94
  -3   6  -410730.26  254.89
   3   6   410130.42  260.90
  -3  -6  -4 9983.14  915.33
  -4  -1  -5  632.66   34.78
  -4  -1  -5  628.83   31.42
  -4   1  -5  565.21   27.08
  -4   1  -5  552.22   25.10
  -4  -1  -5  593.21   32.21
  -4   1  -5  633.62   28.16
  -5  -4   2 2423.40  131.57
  -5   4   2 2670.75  111.43
  -5   4   2 2606.54  108.87
  -5   4   2 2834.64  117.90
  -5  -4   2 2577.48  147.44
   5   4  -2 2526.17  106.30
  -5  -4   2 2616.41  112.32
  -3   1   6 3236.03   82.50
   3   1  -6 3142.17   80.66
   3  -1  -6 2818.16  129.47
   3   1  -6 3148.93   94.25
   3  -1  -6 3004.01  156.21
   3  -1  -6 3079.01   38.01
   3   1  -6 2947.72  125.04
  -3  -1   6 2879.43  175.83
   0   1  -7  878.31   32.97
   0   1  -7  932.48   55.49
   0  -1  -7  938.76   44.14
   0  -1  -7  830.89   31.75
   0  -1  -7  845.62   53.81
   0   1  -7  854.73   44.63
  -3   0  -611321.02  509.91
  -3   0  -610909.69  411.26
  -3   0  -612295.13  568.85
  -3   7  -3 2718.85  113.13
  -3  -7  -3 2817.88  236.60
  -3   7  -3 2901.56  120.29
  -3  -7  -3 2721.40  220.40
   3   7   3 2762.61  117.66
  -3   7  -3 2767.96  114.94
  -3   8   1  199.70   11.52
  -3   8   1  202.06   12.00
   3  -8  -1  202.86   11.70
   3   8  -1  198.89   12.49
  -3  -8   1  224.06   12.11
   3   8  -1  209.79   14.41
   3  -8  -1  211.79   11.53
   3   8   1 3087.22   31.57
  -3  -8  -1 3009.07  147.46
  -3   8  -1 3209.64   80.30
   3   8   1 3178.31   83.77
  -3   8  -1 3107.79   30.15
  -3   8  -1 3186.48   78.99
   5   4   2 1791.49   77.28
  -5  -4  -2 1739.04   90.70
  -5  -4  -2 1685.67  102.48
  -5   4  -2 1793.35   75.64
  -5   4  -2 1777.63   75.19
   0   5  -6 2530.40  211.74
   0   5  -6 3252.11  101.31
   0   5  -6 3434.27   85.33
   0  -5  -6 3328.32  129.27
   0   5  -6 3210.60   92.55
   0  -5  -6 3405.80  136.29
  -3  -1  -6  324.15   15.70
  -3   1  -6  358.06   18.20
  -3  -1  -6  317.72   17.76
  -3  -1  -6  350.28   15.81
  -3   1  -6  331.54   18.00
  -3   1  -6  279.83   21.04
   2  -8  -3  568.38   27.08
   2   8  -3  493.82   21.03
   2  -8  -3  538.63   20.65
   2   8  -3  488.74   20.46
   2   8  -3  501.84   20.77
  -2  -8   3  542.19   23.44
   2   8  -3  471.51   19.75
   1   0  -7  162.47   10.71
   1   0  -7  166.29   12.71
   1   0  -7  157.44   10.39
   1   0  -7  150.56    9.07
   1  -9  -2 1284.98   62.32
   1  -9  -2 1375.43   67.31
  -1  -9   2 1319.75   66.52
  -1   9   2 1387.88   59.76
   1   9  -2 1348.72   58.31
   1   9  -2 1401.07   60.92
   1   9  -2 1241.53   54.24
   4   2  -5 3469.13   86.26
  -4   2   5 3241.02  123.57
  -4   2   5 3603.08   89.53
  -4  -2   5 3055.79  148.14
   4  -2  -5 3391.93   84.93
  -4   2   5 3498.74   87.46
   4  -2  -5 3296.29   89.91
  -4  -2   5 3268.06  112.64
  -4  -2   5 3493.47  118.65
  -1  -9  -2 1147.08   38.31
  -1   9  -2 1141.30   40.45
  -1   9  -2 1091.14   37.09
   1   9   2 1149.81   21.38
   1   9   2 1200.12   52.56
  -1  -9  -2 1087.86   46.48
  -5   3   3   62.60    8.75
  -5  -3   3   62.90    8.64
   5  -3  -3   67.40    7.00
  -5   3   3   59.27    7.99
  -5  -3   3   61.82   10.77
   5  -3  -3   57.71    7.74
  -5   3   3   65.54    7.97
  -5  -3   3   58.50    7.65
  -2  -8  -3 6288.98  321.90
  -2   8  -3 6477.78  153.90
   2   8   3 6751.85  162.48
  -2   8  -3 6548.41  158.73
  -2   8  -3 6496.77  155.53
  -2  -8  -3 6482.08  302.74
   2   4  -6 2239.82  101.21
  -2   4   6 2191.36   94.70
   2   4  -6 2139.70   90.15
   2  -4  -6 2390.00  138.75
   2  -4  -6 2306.31   99.70
   2   4  -6 2108.06  116.07
  -1   0  -7 3609.32  199.72
  -1   0  -7 3576.42  183.10
  -1   0  -7 3811.73  221.51
  -5  -5   0 1146.51   46.36
  -5   5   0 1124.10   38.82
  -5  -5   0 1073.13   63.00
  -5  -5   0 1111.32   39.09
  -5   5   0 1087.48   36.59
  -5   5   0 1095.51   38.01
   5   5   0 1070.39   38.80
   2   6  -5 2508.57  104.97
   2  -6  -5 2584.53  109.32
  -2   6   5 2398.57  103.98
   2   6  -5 2423.62  148.37
  -2  -6   5 2698.92  118.12
   2   6  -5 2604.72  109.11
   2   6  -5 2459.18  103.08
   2  -6  -5 2269.77   95.07
   4   7   0  467.15   19.84
  -4  -7   0  422.19   20.97
  -4   7   0  446.13   18.57
  -4  -7   0  420.74   18.04
  -4   7   0  448.63   17.33
  -4   7   0  463.72   19.14
   4   7   0  467.53   21.45
   2   9   0 1526.80   66.68
   2   9   0 1488.62   63.59
   2   9   0 1545.37   66.40
  -2   9   0 1604.15   67.80
  -2   9   0 1527.91   64.97
   1  -1  -7 1228.96   55.40
   1   1  -7 1256.43   65.17
   1   1  -7 1264.73   55.44
   1   1  -7 1293.28   71.01
   1   1  -7 1343.27   61.22
   1  -1  -7 1284.25   81.88
   1  -1  -7 1357.45   61.08
   1  -1  -7 1263.42   66.02
  -2   4  -6   82.88    7.42
  -2   4  -6   79.21    7.07
  -2  -4  -6   79.20   11.35
  -2   4  -6  102.07    9.47
  -5  -3  -3 4355.91  149.56
  -5   3  -3 3924.01  103.23
  -5   3  -3 4216.84  103.07
   5   3   3 3781.38   98.05
  -5  -3  -3 4007.65  184.96
   2   6   521481.40  271.25
  -2   6  -521613.54  122.41
  -2   6  -520712.44  485.72
  -2  -6  -520805.25 1483.90
  -2   6  -521875.83  105.91
  -2  -6  -521444.87  996.17
   4   2   5 1477.13   65.16
  -4   2  -5 1394.61   92.27
  -4   2  -5 1549.84   80.75
  -4   2  -5 1547.83   75.89
  -4  -2  -5 1599.70   70.04
   3   2  -6 5723.02  139.40
  -3  -2   6 5628.38  171.64
  -3   2   6 4938.66  265.41
   3  -2  -6 5207.22  131.58
   3  -2  -6 5066.67  134.48
   3   2  -6 4980.97  120.45
   3   2  -6 5145.82  159.10
   3  -2  -6 5483.63  132.74
   3   2  -6 5556.78  139.54
  -3  -2   6 5720.80  173.00
  -3  -2   6 5776.11  201.83
  -1  -1  -7 1106.92   60.24
  -1  -1  -7 1092.98   67.78
  -1   1  -7 1086.96   45.66
  -1   1  -7 1061.87   59.66
  -1   1  -7 1158.19   46.86
  -1  -1  -7 1088.88   69.78
   0   2  -7 7027.70  255.87
   0   2  -7 7465.71  337.31
   0  -2  -7 7856.93  298.22
   0   2  -7 8164.08  296.71
   0  -2  -7 7782.46  290.29
   0   2  -7 7548.14  435.39
   0  -2  -7 7625.64  241.71
   1   5  -6 1622.97   69.27
   1  -5  -6 1540.18   68.56
   1   5  -6 1440.50   75.10
   1   5  -6 1555.64   66.46
  -1   5   6 1355.71   60.42
   1   5  -6 1408.67   89.45
  -1   5  -6 4307.69  106.90
  -1   5  -6 4291.64  111.32
  -1  -5  -6 4301.77  305.71
  -1   5  -6 3994.31  162.35
  -1   5  -6 4281.42  104.76
   0  -8  -4 1914.11   81.29
   0   8  -4 1980.21   84.24
   0  -8  -4 1948.67   82.10
   0   8  -4 1948.90   83.10
  -5  -5   1 5566.28  259.98
   5   5  -1 6068.52  147.32
  -5  -5   1 5795.13  215.91
  -5   5   1 5744.90  138.68
  -5  -5   1 6116.73  154.38
  -4   7   1 1104.45   38.09
  -4   7   1 1082.75   37.64
  -4  -7   1 1167.77   20.50
   4   7  -1 1095.80   38.55
   4   7  -1 1056.96   41.53
  -5   5  -1  569.77   22.79
  -5   5  -1  532.27   21.52
  -5  -5  -1  507.60   29.41
  -5  -5  -1  547.08   33.25
  -5   5  -1  512.74   20.36
   5   5   1  592.95   25.16
  -5  -5  -1  504.36   29.78
  -4   7  -1 6939.79  166.27
  -4  -7  -1 5894.42  356.36
  -4   7  -1 7338.64  177.12
  -4  -7  -1 6990.02  304.39
   4   7   1 6848.11  169.64
   4   7   1 7028.80  171.20
  -4   7  -1 7451.03  181.20
   2   9  -1 2939.35  122.85
  -2  -9   1 2612.99  124.43
   2   9  -1 2787.61  116.12
   2   9  -1 2916.73  123.66
  -2   9   1 2830.12  117.14
   2  -9  -1 2982.47  123.53
   2  -9  -1 3061.19   30.01
  -2   9   1 2885.17  119.40
  -3   2  -6  863.12   43.38
  -3   2  -6  824.61   44.02
  -3  -2  -6 1003.11   36.76
  -3   2  -6  847.25   47.72
  -3  -2  -6  923.74   45.19
  -3  -5   5 5431.92  138.95
   3   5  -5 5213.31  126.50
  -3   5   5 5144.31  127.57
   3   5  -5 4876.99  125.82
   3   5  -5 5211.89  127.04
   3  -5  -5 5046.22  129.88
  -2   9  -1  156.73    9.27
   2   9   1  160.92   11.58
  -2   9  -1  162.48    9.27
  -2  -9  -1  161.16    9.69
   2   9   1  173.28   13.54
   0   7  -5 1296.17   56.09
   0   7  -5 1321.05   57.93
   0  -7  -5 1220.21   65.71
   0  -7  -5 1285.40   77.27
   4  -6  -3 1380.98   59.02
  -4   6   3 1400.14   59.92
  -4  -6   3 1247.58   54.23
   4   6  -3 1315.46   56.93
  -4   6   3 1357.12   57.96
   4   6  -3 1347.97   58.79
  -3  -5  -5  289.03   27.38
  -3   5  -5  327.74   14.52
  -3   5  -5  315.42   14.67
  -3   5  -5  308.27   15.33
   3   5   5  309.33   15.91
  -5   0   4  136.78   10.75
  -5   0   4  127.29   10.50
  -5   0   4  123.64   10.29
   1   2  -7 1623.35   78.23
   1   2  -7 1748.61   74.85
   1  -2  -7 1683.84   76.67
   1   2  -7 1613.61   87.30
   1   2  -7 1638.21   77.39
   1  -2  -7 1633.03   70.63
   3  -8  -2 1352.91   57.52
  -3   8   2 1232.64   52.70
  -3   8   2 1172.04   17.91
   3   8  -2 1220.93   53.29
   3   8  -2 1241.14   54.61
  -3  -8   2 1185.65   56.56
   3  -8  -2 1301.48   55.84
   3   8  -2 1246.88   53.94
  -4   6  -3 1110.78   37.69
  -4   6  -3 1144.25   39.07
  -4  -6  -3 1015.61   73.35
  -4   6  -3 1118.30   38.53
   4   6   3 1133.29   40.55
  -4  -6  -3 1108.18   62.29
  -1  -2  -7 1800.92  119.44
  -1  -2  -7 1727.40  116.73
  -1  -2  -7 1671.60  111.69
  -1   2  -7 1675.08   78.86
  -1   2  -7 1780.90   80.02
  -1   2  -7 1820.33   77.64
  -3   8  -2 2738.47  113.73
  -3  -8  -2 2602.16  162.61
  -3   8  -2 2718.61  112.88
   3   8   2 2668.05  112.01
  -3  -8  -2 2659.80  133.52
  -3   8  -2 2642.37  109.88
   1   8  -4 4314.33  105.89
   1   8  -4 4439.51  129.36
   1  -8  -4 4490.34  110.86
  -1  -8   4 4429.49  126.47
   1  -8  -4 4615.45  113.56
   1   8  -4 4341.78  115.49
  -6   0   0 1965.97   93.21
  -6   0   0 1772.29   76.75
  -5   1   4  367.23   19.16
  -5   1   4  383.28   17.18
   5  -1  -4  334.28   15.13
  -5  -1   4  388.28   17.30
  -5   1   4  355.25   18.85
   5  -1  -4  321.34   15.03
  -5  -1   4  371.07   16.64
  -1  -8  -4 2901.25  129.01
   1   8   4 2829.08  118.10
  -1   8  -4 2848.45  118.55
  -1  -8  -4 2819.05  137.53
   4   5  -4 1361.39   58.95
   4   5  -4 1430.26   62.22
  -4   5   4 1376.60   58.99
  -4   5   4 1450.04   62.00
   4  -5  -4 1468.74   62.32
   5   0   4    9.71    7.21
  -5   0  -4   16.68    9.15
  -5   0  -4    9.28    7.14
   4   3  -5 2797.08  119.11
  -4   3   5 2944.05  121.75
   4  -3  -5 2848.27  119.74
  -4   3   5 2621.29  135.78
  -4   3   5 2898.23  121.91
   4   3  -5 2913.69  121.57
   4  -3  -5 2679.25  111.84
  -4  -3   5 2588.32  142.69
  -6   1   0 1748.00   74.82
  -6  -1   0 1913.60   82.96
  -6  -1   0 1803.96   77.61
   1  -7  -5  808.73   30.11
   1   7  -5  840.59   30.65
   1   7  -5  832.90   30.12
   1   7  -5  772.95   30.54
  -5  -1  -4  811.78   43.67
  -5   1  -4  868.84   40.65
  -5  -1  -4  722.41   47.93
   5   1   4  878.60   33.02
   4   5   4  401.89   18.85
  -4  -5  -4  400.18   23.41
  -4   5  -4  414.42   17.88
  -4   5  -4  398.66   16.96
  -4  -5  -4  392.99   25.55
  -1   7  -5 3017.07  128.83
  -1   7  -5 3215.52   80.12
  -1  -7  -5 3192.54  229.32
  -6   0   1    6.56    8.84
  -6   0   1    4.84    8.06
   4   3   5  263.11   14.68
  -4   3  -5  250.24   14.95
  -4  -3  -5  228.25   18.32
  -4   3  -5  218.07   13.04
  -4   3  -5  195.13   12.48
   3   3  -6  249.49   11.22
  -3  -3   6  221.68   13.06
   3   3  -6  228.32   13.29
  -3   3   6  241.34   13.20
   3   3  -6  230.29   12.71
   3  -3  -6  231.20   11.82
   3  -3  -6  245.92   12.15
   0  -9  -3 1405.08   68.62
   0   9  -3 1482.34   63.46
   0   9  -3 1600.78   68.27
   0  -9  -3 1583.70   70.07
   0   9  -3 1480.60   63.80
   0   9   3 1489.91   64.13
   0  -9   3 1496.63   65.74
   0   3  -7 3515.66  102.17
   0   3  -7 3234.97   86.58
   0   3  -7 3137.59  116.59
   0   3  -7 3002.70  132.86
   0  -3  -7 3436.32  193.75
  -6   0  -1  186.36   12.54
  -5  -4   3 2353.69  136.01
  -5  -4   3 2351.75  123.26
  -5   4   3 2603.82  108.51
   5   4  -3 2475.71  104.25
   5  -4  -3 2454.44  102.27
  -5   4   3 2567.92  106.99
  -6  -1   1  544.00   42.71
  -6  -1   1  557.37   32.72
  -6   1   1  599.64   24.06
   5   5  -2 6521.17  157.85
  -5  -5   2 6046.45  233.92
  -5   5   2 6502.74  157.04
  -5   5   2 6301.90  152.63
  -3   3  -6 4659.94  115.95
  -3   3  -6 4223.02  105.08
  -3  -3  -6 4734.06  196.94
  -3   3  -6 4564.32  124.42
   4   7  -2 3979.91   99.77
  -4   7   2 3955.24   96.77
   4  -7  -2 4273.04  103.79
  -4  -7   2 4400.74  109.38
   4   7  -2 4308.49  106.72
  -6   1  -1 4509.12  110.60
  -6  -1  -1 4543.21  134.32
  -5  -2   4  866.35   32.04
  -5  -2   4  883.79   48.28
   5  -2  -4  770.60   27.54
  -5   2   4  901.78   33.30
  -5   2   4  792.53   28.71
   2   0  -7 1828.10   86.92
   2   0  -7 1978.12   88.33
   2   0  -7 1531.21  118.41
   2   0  -7 1868.76  105.91
  -2   9   2 1592.73   67.54
  -2  -9   2 1466.71   74.43
   2   9  -2 1435.22   70.78
   2  -9  -2 1703.07   71.88
  -2   9   2 1620.92   68.60
   2   9  -2 1676.88   71.75
   2   9  -2 1645.51   70.21
   2  -9  -2 1395.36  111.30
   2   9  -2 1692.29   89.29
  -5   5  -2 2910.12  120.64
   5   5   2 2839.21  119.38
  -5  -5  -2 2809.80  175.26
  -5  -5  -2 2743.68  129.06
  -4  -7  -2  196.94   15.16
  -4  -7  -2  234.31   17.40
  -4   7  -2  219.66   10.73
   4   7   2  219.34   15.01
   4   7   2  210.41   11.51
  -4   7  -2  210.08   11.58
  -4   7  -2  210.16   11.66
  -2  -9  -2 2697.46  171.08
  -2   9  -2 2807.33  116.39
  -2  -9  -2 2490.34  230.87
  -2   9  -2 2762.20  114.32
  -2   9  -2 2815.33  119.88
   2   9   2 2898.11  120.86
  -5  -4  -3 8459.01  446.98
  -5   4  -3 9006.33  215.93
   5   4   3 8852.03  264.42
  -2   0  -7    6.04    6.92
  -2   0  -7    5.07    6.84
  -6   2   0 5379.30  132.41
  -6  -2   0 5475.92  203.58
  -6  -2   0 5398.14  294.06
   2  -1  -7 1508.18   64.83
   2   1  -7 1550.37   66.93
   2   1  -7 1667.84   73.25
   2   1  -7 1472.73   73.75
   2  -1  -7 1596.97   81.41
   2  -1  -7 1588.45   93.82
   2   1  -7 1563.64   79.70
   2   1  -7 1623.50   75.11
  -5   2  -4 2110.73  106.77
  -5  -2  -4 2027.92   88.13
   5   2   4 2084.92   88.97
   1   3  -7   42.44    5.68
   1   3  -7   40.68    4.87
   1   3  -7   44.64    6.85
   1  -3  -7   47.64    8.75
   1   3  -7   66.10    9.43
  -1   9   3 1598.29   68.44
   1  -9  -3 1604.17   67.93
   1   9  -3 1541.42   66.08
  -1  -9   3 1484.29   64.66
   1  -9  -3 1615.13   68.20
   1   9  -3 1618.84   69.15
   1   9  -3 1580.50   67.33
  -1  -9  -3 1570.42   69.58
  -1  -9  -3 1440.29  104.12
  -1   9  -3 1493.38   65.58
  -1   9  -3 1506.35   64.99
   1   9   3 1551.98   66.90
   0  10   0 3864.78   97.29
   0  10   0 3576.01   90.16
   0  10   0 3640.20   89.73
   0  10   0 3518.00   86.06
   2   5  -6 5797.76  168.41
   2   5  -6 6414.45  162.88
   2  -5  -6 6118.36  173.62
   2   5  -6 5874.07  141.33
  -2   5   6 5887.19  145.12
  -1  -3  -7  844.14   61.35
  -1  -3  -7  883.82   67.18
  -1   3  -7  795.01   42.73
  -1   3  -7  931.26   33.41
  -1   3  -7  815.35   36.27
  -1   3  -7  789.29   32.18
  -2  -1  -7 1090.96   63.80
  -2   1  -7 1094.42   71.59
  -2  -1  -7  956.23   65.17
  -2   1  -7 1201.66   75.84
  -2   1  -7 1054.07   62.66
  -2   5  -6 1913.92   81.31
  -2  -5  -6 1826.53  127.03
  -2   5  -6 1765.36   74.54
  -2   5  -6 1766.99   75.57
   0   6  -6 3401.55   86.45
   0  -6  -6 2951.91  126.90
   0   6  -6 3478.85  105.53
  -6  -2   1  552.62   34.11
  -6   2   1  569.98   22.81
  -6  -2   1  620.18   31.97
   3   7  -4 2653.04  112.66
   3  -7  -4 2814.90  116.88
  -3  -7   4 2833.23  127.55
   3   7  -4 2492.75  128.67
   3   7  -4 2671.84  111.40
  -6   2  -1 2316.13   97.13
  -6  -2  -1 2509.99  116.47
   0 -10  -1 1784.13   76.18
   0 -10  -1 1823.01   77.37
   0  10  -1 1912.36   83.39
   0  10   1 1813.08   77.45
   0  10   1 1938.71   82.30
   0  10  -1 1846.12   78.69
   0  10  -1 1858.04   78.72
  -3   7  -4 2084.33   87.76
  -3   7  -4 2152.29   90.79
   3   7   4 2186.51   95.21
  -3  -7  -4 1970.93  129.98
  -3   7  -4 1989.04   83.65
  -3  -7  -4 2026.04  151.52
  -6   0   2 2287.32  103.69
  -5   6   0 4741.67  115.49
  -5   6   0 4652.15  113.78
   5   6   0 4708.50  122.24
  -5  -6   0 4450.53  162.45
  -5  -6   0 4274.29  109.81
  -5  -6   0 4488.23  259.62
   2   2  -7 1358.95   62.13
   2   2  -7 1572.26   67.97
   2  -2  -7 1523.57   70.59
   2   2  -7 1452.46   62.45
   2   2  -7 1399.34   63.11
  -2   2   7 1313.41   97.81
   2   2  -7 1526.59   66.53
  -1  10   0 1691.63   73.22
   1  10   0 1840.76   78.43
  -1  10   0 1696.60   71.56
   1  10   0 1704.90   72.56
  -1  10   0 1837.56   78.05
  -1  10   0 1699.72   71.58
   4  -4  -5  693.58   25.25
   4   4  -5  724.15   27.81
  -4   4   5  712.46   27.14
   4   4  -5  719.13   27.58
  -4   4   5  716.38   26.27
  -6   0  -2 6569.23  208.93
  -2  -8   4 5757.27  189.98
   2   8  -4 5612.76  135.96
   2   8  -4 5626.11  136.31
   2   8  -4 5890.78  218.37
   2   8  -4 5223.43  223.68
   2  -8  -4 5854.18  141.14
  -6  -1   2 1216.32   57.85
  -6  -1   2 1277.62   68.85
  -6   1   2 1341.81   58.37
   1  -6  -6  915.51   32.66
   1   6  -6  864.54   37.00
  -1   6   6  774.43   31.87
   1   6  -6  873.48   45.56
  -2  -2  -7 6424.60  301.11
  -2   2  -7 4677.18  341.99
  -2   2  -7 6035.91  150.27
  -2  -2  -7 5845.25  434.27
  -2   2  -7 6265.98  202.71
  -5  -3   4 2197.06  111.35
  -5  -3   4 2254.27  121.11
  -5   3   4 2273.02  125.92
  -5   3   4 2434.05  102.06
   5  -3  -4 2340.66   97.74
  -2  -8  -4  684.12   44.70
  -2  -8  -4  669.13   45.05
  -2   8  -4  651.16   25.54
   2   8   4  677.11   26.86
  -1  -6  -6 8372.38  569.21
  -1   6  -6 8739.49  208.84
  -1   6  -6 7913.42  265.29
   3   8  -3 9184.37  385.98
  -3   8   3 9929.45  235.45
   3  -8  -310222.82  265.91
   3   8  -310290.53  245.17
  -3  -8   3 9352.69  412.01
   3   8  -310445.54  247.71
   3   8  -310600.12  252.00
   5   6  -1 1759.76   75.69
  -5  -6   1 1541.40   89.00
  -5   6   1 1753.17   74.18
  -6  -1  -2  610.48   28.95
  -6   1  -2  597.16   27.17
  -4   4  -5  938.06   34.23
   4   4   5  919.41   35.06
  -4  -4  -5  940.72   46.27
  -4   4  -5  935.07   33.54
  -4   4  -5  894.79   32.43
   3   4  -6 3753.94   96.98
   3   4  -6 4016.11   99.45
   3  -4  -6 3863.04  109.08
   3   4  -6 4033.06  111.98
  -3   4   6 4041.42   99.98
  -5   6  -1  860.35   31.36
  -5  -6  -1  812.67   39.46
   5   6   1  855.91   32.11
  -5  -6  -1  773.39   28.82
  -5  -6  -1  851.25   39.54
  -5   6  -1  857.07   29.85
   0   4  -7 4912.60  201.07
   0  -4  -7 5152.58  406.95
   0   4  -7 4820.40  223.16
   0   4  -7 5072.37  276.39
   2   7  -5 6422.44  434.62
   2   7  -5 7425.35  178.03
   2   7  -5 7783.29  188.50
   2   7  -5 7765.22  271.08
   2  -7  -5 7273.34  253.32
  -3   8  -3 3094.34   29.59
  -3  -8  -3 3126.32  187.10
  -3  -8  -3 3031.14  206.29
  -3   8  -3 3147.07   78.48
   3   8   3 3159.33   81.93
  -3   8  -3 3145.44   79.26
  -6   3   0  124.44   10.07
  -6  -3   0  163.84   12.96
  -6  -3   0  127.78   13.54
   1  10  -1 4097.77  101.97
   1 -10  -1 3344.99  356.32
  -1  10   1 3741.47   91.34
   1 -10  -1 3754.51  134.27
   1  10  -1 4148.01  102.37
  -1  10   1 3818.28   93.43
  -1  10   1 4179.24  103.48
   3  -6  -5 3235.11   80.11
   3   6  -5 3016.96  146.14
   3   6  -5 3053.87   35.26
   3   6  -5 3248.66   81.53
  -1  10  -1  497.86   20.43
   1  10   1  540.71   23.28
  -1  10  -1  514.50   21.22
   1  10   1  516.52   21.24
  -1 -10  -1  454.38   18.29
  -5  -3  -4  302.62   19.49
   5   3   4  299.06   21.18
  -5   3  -4  323.76   16.47
   3   9   0 7931.03  190.78
  -3  -9   0 7068.86  197.96
  -3   9   0 7769.25  185.22
  -3   9   0 7638.00  182.64
   3   9   0 7623.30  182.86
  -2  -7  -5 2128.01  170.67
  -2   7  -5 2191.77   92.01
  -2   7  -5 2165.21   90.37
   2   7   5 2312.07   97.25
  -3  -4  -6 1179.58   30.11
  -3   4  -6 1220.54   53.77
  -3   4  -6 1271.83   55.40
  -3   4  -6 1265.77   54.67
   3   6   5 5633.39  143.18
  -3   6  -5 5652.07  136.47
  -3   6  -5 5214.65  130.50
  -3  -6  -5 5293.02  399.97
  -3   6  -5 5274.76  129.04
  -6  -3   114639.93  798.77
  -6  -3   114651.47  766.66
  -6   3   114710.20  353.84
  -6  -2   2 2995.35  176.89
  -6  -2   2 2839.97  129.92
  -6   2   2 2891.08  121.22
  -4  -8   0  672.55   30.05
  -4   8   0  720.12   26.45
   4   8   0  710.18   26.65
   4   8   0  811.73   30.64
  -6   3  -1 5670.49  137.76
  -6  -3  -1 5079.49  280.49
   6   3   1 5404.94  132.53
   4   0  -6  341.77   16.34
  -4   0   6  340.18   15.61
  -4   0   6  337.59   15.92
   4   0  -6  310.18   13.53
   4   0  -6  345.13   15.49
   3   9  -1 1212.25   52.94
   3   9  -1 1232.99   54.52
  -3   9   1 1214.77   52.46
  -3   9   1 1203.78   51.84
   3  -9  -1 1106.44   91.78
   3  -9  -1 1197.21   55.99
  -3  -9   1 1116.52   43.51
  -4   6   4 1271.33   54.53
   4   6  -4 1260.47   54.85
  -4   6   4 1181.10   19.06
   4   6  -4 1267.84   55.78
   4  -6  -4 1171.50   18.87
  -3   9  -1 2666.62  110.81
   3   9   1 2733.31  114.87
  -3   9  -1 2535.48  105.70
  -3   9  -1 2620.41  108.92
   3   9   1 2593.29  108.31
   1   4  -7 2567.25  109.74
   1   4  -7 2290.09  123.18
   1   4  -7 2511.41  115.68
   1  -4  -7 2285.21   98.01
   5   5  -3  751.99   29.96
  -5   5   3  746.56   27.14
   5  -5  -3  693.92   32.31
  -5   5   3  770.57   27.90
  -6   2  -2  603.60   23.48
  -6  -2  -2  637.84   29.87
   6   2   2  624.70   25.55
   0  10  -2  502.51   20.40
   0 -10  -2  430.54   39.82
   0 -10  -2  456.09   30.83
   0  10  -2  527.16   21.90
   0  10   2  518.31   20.90
  -1   4  -7  122.83   12.28
  -1   4  -7  119.58    9.04
  -1  -4  -7  137.99   15.32
  -1   4  -7  154.30    8.57
  -1   4  -7  149.66    9.67
  -4   7   3  379.15   19.88
   4  -7  -3  408.34   21.16
   4   7  -3  400.47   20.78
   4   7  -3  406.28   21.94
   2   3  -7 2076.44   70.30
   2   3  -7 2244.66  105.70
   2   3  -7 2144.34   78.60
   2  -3  -7 2143.38   72.80
  -2   3   7 2026.76   88.32
   2   3  -7 2226.37   76.68
  -4  -1   6 1064.70   64.64
   4  -1  -6 1088.92   52.19
   4  -1  -6 1121.39   55.80
   4   1  -6 1089.32   51.63
  -4   1   6 1121.65   53.52
   4   1  -6 1053.90   51.02
   4   1  -6 1161.76   55.44
  -4  -1   6 1197.30   58.32
  -2  -9   3  493.92   29.72
   2  -9  -3  571.30   26.90
   2   9  -3  635.45   30.89
   2   9  -3  514.60   30.38
   2   9  -3  557.23   26.86
  -2   9   3  597.81   27.94
   2   9  -3  569.15   27.39
  -4   6  -4   15.91    6.82
  -4   6  -4   21.44    9.89
  -4  -6  -4    9.15    7.80
  -4   6  -4   16.01    6.77
   4   6   4   18.70    9.27
  -5   5  -3  619.25   29.26
  -5  -5  -3  562.68   49.03
   5   5   3  644.46   31.61
  -4   7  -3 5341.45  155.50
  -4   7  -3 5473.96  159.42
  -4  -7  -3 5437.57  297.70
   4   7   3 5166.92  181.46
  -4  -7  -3 5112.09  213.81
  -2  -9  -3 1240.97   88.75
  -2  -9  -3 1204.61   65.89
   2   9   3 1216.59   58.27
  -2   9  -3 1194.57   57.05
   4   8  -1 1607.68   75.89
  -4  -8   1 1500.25   71.87
  -4   8   1 1539.65   72.01
   4   8  -1 1563.68   73.69
  -4   0  -6  181.06   12.85
  -4   0  -6  205.51   13.98
  -4   8  -1  104.55    9.29
  -4   8  -1  104.87    8.11
  -4   8  -1  101.69    6.92
  -4  -8  -1   95.04    7.93
  -4  -8  -1   96.28    8.31
   4   8   1  102.32   11.42
   4   8   1  101.50    8.20
  -2   3  -7 9208.16  270.93
  -2  -3  -7 9026.67  551.03
  -2   3  -7 9762.03  287.78
  -2  -3  -7 9171.12  495.48
  -2   3  -7 9472.03  273.84
   0   8  -5 1033.00   50.30
   0   8  -5  973.72   49.83
   0  -8  -5 1034.27   57.78
  -4  -1  -6  343.26   27.87
  -4  -1  -6  397.19   23.63
  -4   1  -6  363.01   23.20
  -4   1  -6  366.25   24.31
  -5   6   2 2040.65   70.04
   5   6  -2 2002.28   70.71
   5   6  -2 2058.75   70.85
  -5  -6  -2 3845.55  201.19
  -5   6  -2 3773.83  111.13
  -5  -6  -2 3672.46  226.06
   5   6   2 3815.66  117.53
  -5   6  -2 3805.88  112.36
   1 -10  -2 2951.13   99.67
   1  10  -2 2722.66   93.00
   1 -10  -2 2827.15   94.73
  -1  10   2 3099.61  103.57
   1  10  -2 2943.20   99.05
   1  10  -2 3126.87  104.85
   0  -9   4 1043.68   53.19
   0  -9  -4 1131.40   54.86
   0   9  -4 1093.94   52.01
   0   9  -4 1067.58   51.24
  -1  10  -2 6035.80  180.15
   1  10   2 5842.96  182.87
  -1 -10  -2 5505.40  193.15
  -1  10  -2 5992.21  175.51
  -1 -10  -2 5754.22  216.01
   1  10   2 6099.33  176.99
  -5   4   4  225.55   11.37
  -5   4   4  231.45   10.32
   5   4  -4  209.31   12.25
   5  -4  -4  208.36   10.85
  -5   0   5   51.46    7.94
  -5   0   5   55.57    8.44
  -4  -2   6  162.90    9.29
   4  -2  -6  168.97   10.05
   4   2  -6  158.67    8.10
   4  -2  -6  171.31    8.78
   4   2  -6  165.01    7.53
  -4  -2   6  158.65   10.63
   4   2  -6  184.69   11.41
  -4   2   6  181.58    9.61
  -2  10   0 2857.37   95.39
   2  10   0 2926.95   98.91
   2  10   0 2961.19   99.46
  -2  10   0 2761.30   92.51
  -6   0   3 3932.43  121.81
   2  -6  -6  992.68   47.52
   2   6  -6  907.65   64.65
   2   6  -6 1009.17   48.62
   2   6  -6 1009.29   50.71
  -6   3   2 2975.66  102.32
  -6  -3   2 3119.46  142.58
  -6  -3   2 2922.04  123.73
   6   4   0 5012.95  148.72
  -6   4   0 4982.02  145.20
  -6  -4   0 4552.59  274.35
  -6  -4   0 4950.36  238.64
   3   0  -7 2430.35   92.13
   3   0  -7 2451.36   91.73
   3   0  -7 2458.91   87.74
  -5  -1   5  750.32   36.46
   5  -1  -5  639.90   29.80
  -5   1   5  700.29   32.75
  -5  -1   5  676.13   34.92
   1  -8  -5 5980.40  182.63
   1   8  -5 6358.86  183.58
   1   8  -5 5723.27  543.32
   1   8  -5 6503.66  216.14
   5   4   4 2103.58   76.15
  -5  -4  -4 1867.29  139.93
  -5   4  -4 2119.77   72.95
   4   5  -5  994.78   48.32
   4  -5  -5  967.57   46.43
  -4   5   5 1000.65   47.87
  -4   5   5  941.20   45.24
   4   5  -5 1006.18   49.12
   3  -9  -2  433.84   22.09
  -3  -9   2  484.83   25.17
  -3   9   2  518.71   25.04
   3   9  -2  556.16   27.01
   3   9  -2  546.32   28.18
  -1  -8  -5 5150.63  181.40
  -1   8  -5 4838.39  176.25
  -1   8  -5 5171.64  151.13
  -2  -6  -6 4452.09  272.42
  -2   6  -6 4102.55  121.19
  -2   6  -6 3780.58  111.12
  -6  -3  -2  302.66   26.16
  -6   3  -2  307.36   11.93
   6   3   2  253.33   27.31
  -6   1   3  887.46   40.59
  -6  -1   3  911.48   47.53
  -4   2  -6 5623.17  426.68
  -4  -2  -6 7271.46  222.62
  -4   2  -6 6384.44  306.37
  -5   0  -5 3374.67  109.45
  -5   0  -5 3656.73  115.76
  -6   0  -3   95.71   10.42
  -3   9  -2 3105.73  103.89
  -3  -9  -2 2973.09  143.41
   3   9   2 3274.09  111.59
  -3   9  -2 3077.31  102.58
  -3  -9  -2 3082.27  184.12
   2 -10  -1  168.21    8.62
   2  10  -1  135.95   11.21
  -2  10   1  137.71    8.73
   2  10  -1  131.46   11.19
   2 -10  -1  142.48    9.13
  -2  10   1  149.91    8.14
   1   9  -4   32.08    9.29
   1   9  -4   31.87    7.97
   1  -9  -4   27.35    7.74
  -1  -9   4   40.24    8.49
   1   9  -4   28.98    6.84
   2  10   1 4185.37  123.65
  -2  10  -1 3893.22  113.90
   2  10   1 4094.80  127.27
  -2  10  -1 4189.08  121.98
   3   1  -7  752.47   34.36
   3  -1  -7  809.86   37.20
   3   1  -7  747.12   34.24
   3  -1  -7  788.62   36.05
   3   1  -7  785.06   38.72
  -1  -9  -4 2191.75   90.82
  -1   9  -4 2245.21   76.09
   1   9   4 2301.92   78.90
  -1   9  -4 2142.38   73.89
  -3   0  -7 3133.66  354.91
  -3   0  -7 4257.11  156.87
   6   4  -1 3534.00  105.69
  -6  -4   1 3217.25  270.07
  -6   4   1 3472.41  102.56
  -6  -4   1 3776.36  150.09
  -4  -5  -5 2454.25   97.75
  -4   5  -5 2697.73   91.78
   4   5   5 2546.19  101.80
  -4   5  -5 2614.54   89.31
  -5  -1  -5  936.92   48.96
  -5   1  -5  975.98   49.34
  -5   1  -5 1014.82   58.66
   5   1   5  984.78   48.44
  -5  -1  -5 1013.57   52.47
   3   5  -6 1769.43   61.52
   3   5  -6 1588.03   96.54
   3  -5  -6 1738.46   23.64
  -3   5   6 1682.17   80.01
   3   5  -6 1676.17   78.66
  -6  -1  -3 3250.20  166.33
   6   1   3 2931.47  168.13
  -6   1  -3 3211.09  138.66
   0   5  -7 4446.93  137.65
   0   5  -7 3268.06  282.23
   0  -5  -7 4158.16  136.50
   4   8  -2 1484.62   70.21
  -4   8   2 1468.73   68.67
   4   8  -2 1507.74   70.97
   4  -8  -2 1504.76   70.24
  -4  -8   2 1340.63   85.01
  -6  -4  -1 4735.56  300.56
  -6   4  -1 4939.99  146.17
   6   4   1 5042.75  148.03
  -4  -8  -2 5301.52  305.40
  -4   8  -2 5819.53  168.86
  -4   8  -2 5865.79  170.79
   4   8   2 5539.60  163.37
   4   8   2 5903.57  172.42
  -4  -8  -2 5599.56  294.26
  -4   8  -2 5852.20  170.26
  -3  -1  -7   -2.24    8.49
  -3   1  -7   -0.87    7.38
  -3  -1  -7    3.58    6.33
  -3   1  -7    4.93    7.71
   0   7  -6 3788.28  112.13
   0  -7  -6 3590.09  109.50
   0   7  -6 3119.97  230.38
  -3   5  -6 3643.30  108.02
  -3  -5  -6 3348.81  180.65
  -3   5  -6 3399.47   38.39
   3   5   6 3536.58  109.52
  -3   5  -6 3301.93  111.83
   2  -4  -7  213.20    9.75
  -2   4   7  214.93   10.47
   2   4  -7  224.72   12.08
   2   4  -7  211.60   11.59
   2   4  -7  221.71    9.31
  -5  -2   5 3450.04  151.31
  -5  -2   5 3414.67   95.00
  -5   2   5 3591.60  110.36
   5  -2  -5 3308.71  146.86
  -6   2   3  283.30   13.40
  -6  -2   3  292.11   13.62
  -6  -2   3  242.27   14.55
  -5   7   0 6493.04  187.85
   5   7   0 6553.58  189.92
   5   7   0 6501.67  188.88
   0   0  -8  623.42   31.81
   0   0  -8  641.93   32.18
   0   0  -8  661.29   42.52
  -2   4  -7  324.27   19.77
  -2   4  -7  365.83   19.61
  -2   4  -7  344.01   17.78
  -2  -4  -7  345.16   30.17
  -2   4  -7  388.58   19.32
   3   2  -7  577.09   28.11
  -3  -2   7  584.59   30.90
   3   2  -7  620.04   29.71
   3  -2  -7  602.90   28.54
   3  -2  -7  579.61   34.55
   3   2  -7  590.35   26.93
  -3  -2   7  569.41   30.68
   4   3  -6  257.45   11.81
   4   3  -6  275.55   12.65
   4  -3  -6  254.13   11.22
   1   5  -7 1350.48   64.40
   1  -5  -7 1270.64   63.90
   1   5  -7  886.86  122.48
  -1   5   7 1110.01   56.08
  -5  -2  -5 1557.76   76.02
  -5   2  -5 1222.69   67.63
   5   2   5 1479.29   71.50
  -5   2  -5 1406.62   85.36
  -1   5  -7 1128.57   66.10
  -1  -5  -7 1215.21   87.81
  -1   5  -7 1270.31   68.19
   6   2   3  876.19   40.62
  -6  -2  -3  912.86   66.43
  -6   2  -3  945.40   49.24
   0  10   3 3390.87   34.19
   0 -10  -3 3511.52  128.64
   0  10  -3 3438.30  104.31
   0  10  -3 3349.98  113.92
   3   8  -4 1696.53   68.95
   3   8  -4 1900.49   66.25
   3   8  -4 1933.85   67.01
   3  -8  -4 2064.94   69.92
   1   7  -6 4036.28  123.93
   1   7  -6 4123.86  125.17
   1  -7  -6 4113.92  126.82
   0  -1  -8 3479.56  161.46
   0   1  -8 3160.92  176.54
   0  -1  -8 3360.01  178.36
   0   1  -8 3297.71  146.85
  -1  -7  -6 5314.09  255.93
  -1   7  -6 5325.24  171.08
  -1   7  -6 5319.34  155.79
  -3   2  -7   91.79   10.74
  -3  -2  -7   94.16   10.18
  -3   2  -7  101.77    9.40
  -3  -2  -7  108.34   10.40
   5   7  -1 6142.46  179.10
   5   7  -1 5842.07  191.49
  -5   7   1 6155.92  178.10
  -3   8  -4  653.66   29.79
  -3   8  -4  667.02   31.86
  -3  -8  -4  657.38   53.31
   3   8   4  665.83   32.15
  -3   8  -4  643.05   29.80
  -4   3  -6 3298.44  135.74
  -4   3  -6 3297.18  115.08
  -4  -3  -6 3525.96  107.54
   5   7   1 4227.34  125.26
   5   7   1 3935.80  120.26
  -5  -7  -1 3618.74  173.37
  -5   7  -1 3985.06  116.93
  -5  -7  -1 3813.19  210.07
  -5   7  -1 3982.69  116.77
   3   7  -5 1687.02   96.26
   3   7  -5 1744.86   62.19
   3   7  -5 1880.59   65.58
   3  -7  -5 1853.42   63.30
  -2  10   2 1132.48   54.10
   2  10  -2 1197.23   58.70
  -2  10   2 1210.64   57.17
   2  10  -2 1178.86   56.32
   2 -10  -2 1298.76   61.00
   1   0  -8  105.72    8.73
   1   0  -8   94.67    7.30
   1   0  -8  106.28   10.19
   2  10   2 2288.15   79.16
  -2  10  -2 2099.38   74.98
  -2 -10  -2 2198.28   89.62
  -2 -10  -2 2123.91   91.98
   5  -6  -3 3288.46  109.61
   5   6  -3 3466.62  103.14
   5   6  -3 3430.63  102.64
  -5   6   3 3344.41  111.71
   6   4  -2 2444.13   83.67
  -6   4   2 2511.59   85.38
  -6  -4   2 2253.10  105.00
  -6  -4   2 2281.87  117.27
  -1   0  -8 4986.33  330.77
  -1   0  -8 4778.45  163.63
  -3   7  -5 1250.38   59.93
  -3   7  -5 1275.26   59.71
  -3   7  -5 1186.78   56.04
   3   7   5 1173.07   63.14
  -3  -7  -5 1231.22   88.18
   1   1  -8 3757.63  165.51
   1   1  -8 4115.04  133.67
   1  -1  -8 3899.07  196.07
   1   1  -8 3931.06  166.86
   1   1  -8 3738.58  147.72
   1 -10  -3   11.40    6.74
   1  10  -3   17.04   10.72
   1  10  -3   13.48    6.66
  -1  10   3   17.17    6.74
   1  10  -3   11.57    8.14
  -5   6  -3 6215.30  179.56
   5   6   3 6110.53  190.06
  -5  -6  -3 5913.93  219.44
  -1  10  -3  173.59    9.82
  -1 -10  -3  160.65   12.15
  -1  10  -3  179.44   11.81
   1  10   3  184.69   12.71
  -6   4  -2 2543.93   86.15
  -6  -4  -2 2545.67  102.96
   6   4   2 2534.96  103.18
  -1   1  -8 3336.09  133.20
  -1   1  -8 3275.79  211.89
  -1  -1  -8 3391.92  177.65
  -1  -1  -8 2960.11  249.72
   2  -8  -5  200.10   11.47
   2   8  -5  190.54   12.74
   2   8  -5  196.47   10.16
   2   8  -5  150.18   18.09
   2   8  -5  193.22   12.95
   0   2  -813712.50  243.28
   0   2  -812762.10  539.94
   0  -2  -812661.10  544.85
   0   2  -812710.08  562.68
   5   5  -4 2821.74  100.31
   5  -5  -4 2600.96   93.18
  -5   5   4 2666.86   90.96
  -5   5   4 2915.82   97.57
   5   5  -4 2773.18   97.08
  -5   3   5 2832.73  100.21
   5   3  -5 2876.03   97.30
   5  -3  -5 2727.09   93.94
   5   3  -5 2795.32   94.88
   4  -7  -4  925.25   44.61
  -4   7   4  952.10   45.82
   4   7  -4  947.23   46.48
   4   7  -4  965.54   47.21
  -2  -8  -5 2107.84  142.90
   2   8   5 2135.09   73.75
  -2   8  -5 2138.61   73.03
  -6   3   3  897.85   18.09
  -6  -3   3  889.82   38.60
  -6  -3   3  864.56   42.06
   2   9  -4  278.40   13.15
   2   9  -4  269.82   11.66
   2  -9  -4  273.58   11.07
   2   9  -4  276.28   11.75
   2   9  -4  239.41   15.14
  -6  -5   0 2519.32  112.21
  -6  -5   0 2405.32  153.84
   6   5   0 2748.44   93.91
  -6   5   0 2616.48   88.49
   3   3  -7 1612.58   75.39
   3  -3  -7 1609.69   92.16
   2   9   4  428.88   23.04
  -2   9  -4  426.09   22.20
  -2  -9  -4  449.89   29.11
  -5  -5  -4 3039.21  190.70
   5   5   4 3199.72  110.13
  -5   5  -4 3239.39  108.85
   4   7   4  527.37   27.19
  -4   7  -4  499.00   24.70
  -4   7  -4  543.93   27.24
  -4  -7  -4  515.09   50.95
  -3  -9   3 1800.48   69.29
   3   9  -3 1927.81   70.11
   3   9  -3 2044.02   70.72
   3  -9  -3 2049.83   73.11
  -3   9   3 1951.04   66.72
   0  11   0    2.92    7.71
  -5   3  -5 5197.18  256.68
  -5   3  -5 5830.04  232.72
  -5  -3  -5 6483.83  221.19
   5   3   5 5715.05  173.12
  -6   3  -3  488.43   24.56
   6   3   3  463.57   25.39
  -6  -3  -3  511.78   28.40
  -3   9  -3  433.65   21.39
  -3   9  -3  460.09   22.13
   3   9   3  482.58   24.72
  -3  -9  -3  429.78   33.72
  -3   9  -3  447.36   23.09
   1   2  -8  976.35   52.53
   1   2  -8  998.00   49.45
   1  -2  -8  968.85   51.65
   1   2  -8 1099.07   57.48
  -3   3  -7 1115.93   55.96
  -3   3  -7 1096.57   55.88
  -3  -3  -7 1169.11   70.70
  -6  -5   1  183.14   11.56
  -6  -5   1  151.34   11.82
   6   5  -1  150.13   13.85
  -6   5   1  156.65   10.99
   5   7  -2 1023.46   50.48
   5   7  -2 1117.29   53.64
  -5   7   2 1073.41   51.13
  -4   8   3 3745.22  119.04
   4   8  -3 3776.04  116.42
   4  -8  -3 3712.73  247.77
   4   8  -3 3939.31  117.65
  -1  -2  -8 2388.84  116.67
  -1  -2  -8 2330.71  160.14
  -1   2  -8 2279.45  142.61
  -1   2  -8 2491.35   85.48
  -6  -5  -1 1010.51   53.48
  -6   5  -1  961.68   46.74
  -6   5  -1 1013.02   48.90
   6   5   1 1041.36   50.97
   4   4  -6 9608.14  279.76
   4   4  -6 9760.55  282.12
   4  -4  -6 9533.62  286.21
   5   7   2  216.67   10.30
  -5   7  -2  227.51   10.96
  -5  -7  -2  216.86   15.27
   5   7   2  222.18   13.54
   0  11  -1   49.69    8.90
   0  11   1   36.95    8.12
   0  11  -1   38.45    6.20
   4  -6  -5 1829.22   62.63
   4   6  -5 1716.01   25.42
  -4   6   5 1757.59   60.54
   4   6  -5 1739.76   24.69
   4   8   3 1042.14   53.58
  -4  -8  -3 1012.08   65.74
  -4   8  -3 1039.47   49.86
   4   9   0 1357.50   65.88
  -4  -9   0 1294.91   64.35
  -4   9   0 1372.73   64.40
   4   9   0 1479.59   70.21
  -6   0   4   32.83    8.14
   2   5  -7  499.05   24.96
   2   5  -7  445.32   26.44
  -2   5   7  443.19   22.10
   2  -5  -7  451.80   25.23
   1  11   0 1100.91   52.88
  -1  11   0 1157.20   55.35
   1  11   0 1151.30   55.56
  -1  11   0 1046.15   50.32
   3  10   0 6862.95  200.41
  -3  10   0 6348.72  183.10
   3  10   0 6136.16  178.99
  -4   4  -6  658.30   30.81
  -4   4  -6  705.14   33.35
  -4  -4  -6  653.67   52.23
   2   7  -6  731.95   53.95
   2   7  -6  803.39   37.21
   2   7  -6  868.54   43.50
   2  -7  -6  829.43   38.51
  -4   6  -5  313.37   18.92
   4   6   5  304.46   13.10
  -4   6  -5  322.49   17.20
  -4  -6  -5  304.38   24.52
   3  -6  -6 1652.99   76.43
   3   6  -6 1820.45   63.28
   3   6  -6 1749.83   63.03
   3   6  -6 1737.43   25.09
   0   6  -7  864.85   44.04
   0  -6  -7  923.22   46.70
   0   6  -7  877.78   39.50
   0   3  -8  409.11   23.30
   0   3  -8  387.81   22.25
   0   3  -8  400.28   22.29
   0  -3  -8  390.77   29.89
  -2   5  -7 3777.59  261.51
  -2   5  -7 4921.84  144.79
  -2   5  -7 4362.79  131.86
  -2  -5  -7 4744.22  430.86
  -2   5  -7 4658.72  136.74
  -6  -1   4   80.51    9.28
  -6   1   4   81.04    9.37
  -2   7  -6 3835.05  112.78
  -2  -7  -6 3981.58  192.05
  -6   0  -4 1241.55   70.86
   6   0   4 1135.12   60.66
  -6   0  -4  998.07   74.84
   4   9  -1 1071.76   51.61
  -4   9   1 1052.62   50.17
  -4  -9   1  997.94   54.24
   4   9  -1 1096.97   53.26
   4   9   1  274.90   14.53
   4   9   1  273.73   11.52
  -4   9  -1  254.34   10.81
  -4   9  -1  254.28    9.16
  -3   6  -6 7181.95  207.73
  -3  -6  -6 6845.23  358.39
  -3   6  -6 6982.76  203.38
   3   6   6 7412.82  221.81
  -3   6  -6 7445.37  215.88
  -1  11   1  199.73   10.64
   1  11  -1  187.35   11.26
   1 -11  -1  172.61    8.85
   1  11  -1  181.08   11.26
  -1  11   1  180.57    8.39
  -1  11   1  169.82    8.07
   2   0  -8 1574.74   83.72
  -1  11  -1 2332.00   80.02
   1  11   1 2331.38   79.60
   1  11   1 2349.62   81.93
  -1  11  -1 2254.57   78.01
   3  10  -1 1355.68   64.03
  -3  10   1 1342.90   63.01
   3  10  -1 1397.32   67.61
   3  10   1 1226.81   58.86
  -3  10  -1 1225.21   57.68
  -3  10  -1 1131.15   53.55
  -6   1  -4  418.11   24.95
  -6   1  -4  451.97   25.80
  -6  -1  -4  408.50   25.54
  -6  -1  -4  462.84   31.67
   6   1   4  460.86   23.99
   0  -9  -5 1491.36   93.20
   0   9  -5 1631.54   76.55
   0   9  -5 1455.27  105.80
   2  -1  -8 3119.49  155.35
   2   1  -8 3014.04  121.96
  -2   0  -8   54.72    9.30
  -2   0  -8   61.97    8.84
   5  -4  -5  392.14   20.45
  -5   4   5  409.30   21.50
   5   4  -5  394.09   21.55
   5   4  -5  424.32   22.37
   2 -10  -3  427.74   21.31
   2  10  -3  394.37   20.75
   2  10  -3  415.70   22.30
   2  10  -3  347.36   20.74
  -2  10   3  398.82   19.92
   1   6  -7 1011.18   54.78
   1  -6  -7 1142.61   54.40
   1   6  -7  955.41   48.78
   1   3  -8 1643.81   79.04
   1  -3  -8 1639.75   81.49
  -2 -10  -3 1254.98   72.81
  -2  10  -3 1235.64   59.11
   2  10   3 1304.49   62.39
  -6   4   3 2211.16   75.91
   6   4  -3 2119.79   73.66
  -1   6  -7  960.65   55.68
  -1   6  -7 1151.97   54.86
  -1  -6  -7 1054.50   75.66
   6   5  -2  121.32   12.54
  -6   5   2  127.04   10.15
  -1   3  -8 1922.22   68.68
  -1  -3  -8 1745.14  149.68
  -1   3  -8 1696.86   39.65
  -6   2   4  588.48   28.37
  -6  -2   4  568.10   33.08
  -2  -1  -8 1385.03  116.02
  -2   1  -8 1575.71   89.92
  -2  -1  -8 1426.82   96.36
  -2   1  -8 1518.65   93.75
   3  -4  -7  431.47   24.84
   3   4  -7  458.85   24.05
   6   5   2  115.74   12.71
  -6   5  -2  133.61   11.16
  -6  -5  -2  139.31   10.65
  -5  -4  -5  264.03   12.76
  -5   4  -5  258.84   11.55
   5   4   5  257.38   13.37
  -5   4  -5  247.89   12.56
   0 -11  -2 3137.56  109.76
   0  11  -2 3450.74  103.25
   0 -11  -2 3075.25  108.77
   0  11  -2 3204.57  108.43
   0  11   2 3186.60  107.93
   6   4   3  505.59   26.82
  -6   4  -3  447.82   25.26
  -6  -4  -3  453.40   30.47
   1   9  -5  282.82   17.96
   1   9  -5  256.73   11.45
   1  -9  -5  242.27   15.52
   0  10  -4   67.74    8.50
   0 -10  -4   73.10    8.64
   0  10  -4   65.84   10.68
  -3   4  -7  423.37   26.33
  -3   4  -7  480.73   25.64
  -3  -4  -7  428.57   24.86
  -1   9  -5  394.42   20.60
  -1   9  -5  388.12   24.04
  -1  -9  -5  400.82   21.33
   0   8  -6  245.33   16.94
   0   8  -6  223.79   11.83
   0  -8  -6  236.51   10.92
  -6  -2  -4  256.79   18.31
  -6   2  -4  257.48   14.20
   6   2   4  212.16   22.50
   2   2  -8  644.06   31.56
   2  -2  -8  686.90   35.80
   2   2  -8  686.04   32.32
   4   0  -7   46.15    6.67
   4   0  -7   56.25    8.36
  -4   0   7   51.59    7.76
  -7   0   0  743.22   35.31
   5   0  -6  148.93    8.53
  -5   0   6  153.23    9.78
   5   0  -6  157.07   10.09
   5   8   0 4038.15  121.38
  -5   8   0 4143.59  121.31
   5   8   0 4168.10  123.85
   4   9  -2  443.61   23.92
   4   9  -2  438.44   23.01
   4  -9  -2  439.40   22.22
  -4   9   2  424.78   21.44
   5   6  -4  775.73   36.86
   5  -6  -4  838.31   37.77
  -5   6   4  827.51   37.54
   5   6  -4  773.55   36.30
  -2   2  -8 3156.21  123.26
  -2   2  -8 3267.65  148.10
  -2  -2  -8 3163.04  213.55
  -2  -2  -8 3211.99  259.26
  -1  11   2 3572.40  105.10
   1  11  -2 3853.73  133.85
   1 -11  -2 3815.31  113.26
  -1  11   2 3887.21  117.01
   1  11  -2 3800.60  112.25
  -4  -1   7 1140.58   56.68
   4  -1  -7 1049.22   50.93
  -4   1   7 1186.25   56.37
   4   1  -7 1108.68   53.45
   4  -1  -7 1124.81   55.46
   4   1  -7 1080.54   51.92
  -7   1   0  304.51   20.19
  -7  -1   0  321.21   20.23
   3  10  -2  108.54   10.48
   3 -10  -2  121.66    9.83
  -3  10   2  112.43    9.22
   3  10  -2  120.24   11.37
   4   9   2 1178.25   57.05
  -4   9  -2 1202.30   57.06
  -4  -9  -2 1107.40   66.49
  -1  11  -2   69.36    9.91
   1  11   2   75.43   11.76
   1  11   2   65.87    9.34
  -1  11  -2   65.56    7.83
   5  -7  -3  292.46   11.93
   5   7  -3  298.12   14.02
  -5   7   3  302.79   11.40
   5   7  -3  300.45   13.91
  -5  -1   6  471.86   27.20
  -5   1   6  508.59   25.07
   5   1  -6  435.64   22.50
   5  -1  -6  455.43   22.17
  -3  10  -2  203.00   11.59
   3  10   2  212.75   13.37
  -3  10  -2  204.67    9.59
   1  -8  -6 2322.02   84.94
   1   8  -6 2336.21   82.39
   1   8  -6 2115.14  126.20
   1  10  -4 1513.83   70.98
   1  10  -4 1271.35   86.66
   1 -10  -4 1563.40   73.77
   1  10  -4 1406.41   74.67
   0   4  -8 4462.42  143.73
   0  -4  -8 4556.99  208.78
   6   6   0 1274.85   62.85
  -6  -6   0 1143.80   72.01
  -6   6   0 1220.07   58.50
  -7   0   1   67.57   10.32
   4  -5  -6  628.18   31.10
   4   5  -6  624.92   30.49
   4   5  -6  645.10   30.77
  -4   5   6  632.52   29.88
  -2  11   0  523.21   24.68
   2  11   0  572.59   28.74
  -2  11   0  559.52   27.16
   2  11   0  566.65   27.52
  -1 -10  -4 1720.34   57.86
  -1  10  -4 1589.94   74.83
  -1  10  -4 1649.45   76.70
  -4   0  -7 1976.22  102.38
  -4   0  -7 2220.79   79.82
  -1   8  -6 1720.78  119.06
  -1   8  -6 1954.31   70.17
  -1  -8  -6 2042.36   87.46
  -5   6  -4  731.93   33.80
  -5  -6  -4  721.63   56.14
   5   6   4  757.90   36.99
  -7   0  -1   -0.14   11.10
  -5   8   1 1155.86   55.06
   5   8  -1 1133.83   54.90
   5   8  -1 1114.27   53.73
  -5  -7  -3  167.56   11.60
   5   7   3  122.68   11.87
  -5   7  -3  160.63   10.49
  -5   0  -6   58.94    7.86
  -5   0  -6   61.57    9.64
   5   8   1 1011.64   49.72
  -5   8  -1 1088.19   52.04
   5   8   1 1054.72   52.51
   3   8  -5 2810.00   95.00
   3   8  -5 2698.28   91.68
   3  -8  -5 2343.82  155.63
   3   8  -5 2539.42  159.01
  -7   1   1 2594.61   96.75
  -7  -1   1 2580.65  132.75
  -6  -3   4 1369.06   74.07
  -6   3   4 1403.22   68.00
  -4  -1  -7  863.87   46.95
  -4   1  -7  804.61   46.05
  -4  -1  -7  951.83   53.32
  -4   1  -7  835.64   49.46
  -7  -1  -1 5568.16  274.14
  -7   1  -1 5324.63  246.12
  -6   6   1  111.24    9.82
   6   6  -1  115.71   13.01
  -4   5  -6 6004.46  177.60
  -4   5  -6 6264.21  208.87
  -4  -5  -6 6315.90  415.56
  -5  -1  -6  749.65   42.06
  -5   1  -6  786.76   48.08
  -5  -1  -6  798.54   43.68
  -5   1  -6  726.96   38.85
  -3   9   4 2300.17   82.58
   3  -9  -4 2335.09   81.64
   3   9  -4 2374.47   81.84
   3   9  -4 2472.58   84.60
   3   9  -4 2078.61  105.97
   2  11  -1  283.24   13.84
   2 -11  -1  282.51   10.85
  -2  11   1  270.39   10.36
   2  11  -1  280.76   14.47
  -2  11   1  291.59   11.61
  -6  -6  -1  185.14   11.32
   6   6   1  195.12   15.10
  -6   6  -1  199.29   11.51
   3   8   5 2991.80  104.80
  -3   8  -5 2985.87  100.80
  -3  -8  -5 2757.71  198.25
   2  11   1 1632.98   76.87
  -2  11  -1 1595.94   75.55
   1   4  -8 3962.27  119.60
   1  -4  -8 3501.89  206.39
   4  -2  -7  163.78    9.51
   4   2  -7  160.33   10.88
  -4   2   7  181.13   10.34
   4  -2  -7  173.23    9.28
  -7  -2   0 3493.86  173.19
  -7   2   0 3546.43  108.67
  -6  -3  -4  228.17   22.34
  -6   3  -4  251.41   12.67
   6   3   4  231.07   12.21
   3   9   4 2843.75   96.74
  -3   9  -4 2921.75   98.65
  -3  -9  -4 2973.46  214.67
  -5   2   6 1881.92   65.67
   5   2  -6 1852.54   64.10
   5  -2  -6 1765.83   61.73
  -1  -4  -8 8230.31  383.81
  -1   4  -8 7267.16  378.39
   2   3  -8  311.09   13.75
   2  -3  -8  279.91   11.47
   2   6  -7 3348.18  112.10
   2  -6  -7 3403.75   43.05
   2   6  -7 3280.55  162.49
   4   8  -4 5423.49  160.75
  -4   8   4 5280.57  152.88
   4   8  -4 5298.99  162.54
   4  -8  -4 5537.91  159.86
  -2   6  -7   13.34    7.90
  -2  -6  -7   15.13    8.50
  -2   6  -7   16.98    9.05
  -7  -2   1 1540.76   97.39
  -7   2   1 1493.27   72.24
  -2   3  -8  659.93   32.60
  -2  -3  -8  718.41   42.81
  -2   3  -8  614.73   45.81
  -5   5   5  952.81   49.52
   5   5  -5 1025.69   50.68
   5   5  -5 1013.96   49.44
   5  -5  -5 1008.06   48.71
  -4   2  -7 2110.73   92.79
  -4   2  -7 1834.97  148.03
  -4  -2  -7 2179.55  150.98
  -4   8  -4 9379.17  271.19
  -4  -8  -4 9155.80  603.59
  -4   8  -4 9546.54  275.80
   4   8   4 9454.35  280.88
   4   7  -5  478.14   24.16
   4  -7  -5  511.33   24.71
  -4   7   5  487.21   23.77
   4   7  -5  465.97   24.41
  -7  -2  -1 3434.47  207.33
   7   2   1 3593.99  116.22
  -7   2  -1 3258.79  112.03
  -6   5   3  762.94   35.10
   6   5  -3  717.35   37.49
  -5   2  -6  909.65   58.62
  -5  -2  -6  972.79   48.53
  -5   2  -6  816.16   61.90
   2   9  -5 1280.04   61.94
   2  -9  -5 1247.67   60.10
   2   9  -5 1156.54   67.54
   2   9  -5 1159.38   55.41
   3   5  -7  840.36   40.58
   3   5  -7  836.01   38.21
   3  -5  -7  912.96   47.72
  -7   0   2  312.96   21.71
   2   9   5  718.65   34.25
  -2  -9  -5  710.84   39.28
  -2   9  -5  706.18   33.39
  -4   7  -5  364.04   20.03
   4   7   5  351.70   19.99
  -4   7  -5  347.37   18.22
  -4  -7  -5  330.83   30.47
   5   8  -2 1682.96   79.10
   5   8  -2 1670.41   78.21
  -5   8   2 1719.26   23.87
  -5   5  -5 3031.83  102.05
   5   5   5 2914.71  100.99
  -5   5  -5 2903.42  100.84
  -5  -5  -5 2996.85  196.41
   3  -7  -6 4160.02  176.88
   3   7  -6 4298.21  126.56
   3   7  -6 4153.62  185.95
   6   5   3 1540.95   74.44
  -6   5  -3 1633.84   76.57
  -6  -5  -3 1571.05  107.28
   0 -11  -3  349.79   18.78
   0  11   3  364.81   19.04
   0  11  -3  355.01   18.84
   0  11  -3  374.18   20.16
   0   7  -7 2239.58   79.86
   0   7  -7 2013.89   88.23
   0  -7  -7 2230.52   78.53
  -7   0  -2 5890.18  232.05
  -7  -1   2  492.91   28.67
  -7   1   2  502.87   26.90
  -5   8  -2 2156.48   74.17
  -5  -8  -2 2143.90  125.25
   5   8   2 2000.23   69.48
   5   8   2 2170.42   77.43
  -3  -5  -7  293.82   21.25
  -3   5  -7  280.89   10.42
  -3   5  -7  286.52   13.21
   6   6  -2  723.16   38.26
  -6   6   2  739.69   34.02
  -3   7  -6 3438.01  105.48
   3   7   6 3377.74   42.03
  -3  -7  -6 3555.61  178.80
   3   0  -8 6775.62  249.81
   3   0  -8 7125.52  209.17
  -7   1  -2    9.58    9.79
  -7  -1  -2    4.87    9.11
   2  11  -2   97.20   11.44
   2 -11  -2  113.76    9.50
  -2  11   2  108.41    8.80
  -2  11   2  106.76    8.87
   2  11  -2   87.44   11.25
  -4   3   7 1207.60   57.38
   4  -3  -7 1146.30   54.79
   4   3  -7 1219.26   59.42
  -7  -3   0 1048.37   52.49
   7   3   0  924.66   47.91
  -7   3   0  966.92   47.55
  -2  11  -2 1904.91   67.02
   2  11   2 2017.70   69.77
  -2  11  -2 1853.64   65.14
  -6  -6  -2 2098.89  105.43
  -6   6  -2 2126.44   73.02
   6   6   2 2080.29   72.12
   2   8  -6  765.79   42.22
   2   8  -6  745.98   38.78
   2  -8  -6  703.68   42.90
   5  -3  -6  444.21   22.25
  -5   3   6  482.63   24.30
   5   3  -6  467.43   29.69
   5   3  -6  438.30   23.16
   2  10  -4  337.93   19.57
   2 -10  -4  394.37   20.44
   2  10  -4  369.92   19.96
   2  10  -4  366.54   19.94
  -4   9   3 2240.00   76.39
   4   9  -3 2251.60   77.84
   4  -9  -3 2336.20   79.43
   4   9  -3 2242.93   77.28
   3   1  -8 6157.81  217.78
   3  -1  -8 6609.23  220.66
   3   1  -8 6195.69  175.20
   6   4  -4  496.48   32.32
  -6   4   4  527.42   33.18
  -6   0   5   23.38    7.86
  -2  10  -4 1633.34   57.20
  -2 -10  -4 1442.69  113.14
   2  10   4 1668.20   59.44
   1  -7  -7  734.40   42.20
   1   7  -7  713.56   43.27
   1 -11  -3  503.90   32.12
   1  11  -3  451.07   31.47
  -1  11   3  472.87   29.56
   1  11  -3  462.27   29.48
   1  11  -3  429.46   27.90
  -3  10   3  152.92   10.36
   3  10  -3  156.66   11.71
   3  10  -3  166.82   11.38
   3 -10  -3  171.58   10.75
  -2   8  -6 1329.92   46.48
  -2  -8  -6 1261.56   46.67
  -2   8  -6 1335.51   47.98
  -1 -11  -3 1729.55   71.43
  -1  11  -3 1904.57   64.00
  -1  11  -3 1731.75   59.04
  -3   0  -8 4169.08  320.37
  -3   0  -8 4156.28  266.24
  -4  -9  -3 1824.14  133.44
  -4   9  -3 1830.76   60.96
  -4   9  -3 1776.58   61.57
   4   9   3 1845.85   63.88
  -1   7  -7  393.85   29.86
  -1  -7  -7  406.43   30.35
  -1   7  -7  296.86   24.09
  -3  10  -3  896.24   52.06
  -3 -10  -3  870.76   59.28
   3  10   3  917.27   52.70
   0   5  -8 4063.50  115.82
   0  -5  -8 3640.80  209.34
   7   3  -1 1202.16   68.69
  -7   3   1 1159.73   69.00
  -7  -3   1 1281.54   59.55
  -6  -1   5  612.94   42.44
  -6   1   5  627.71   38.65
  -7  -2   2  649.64   58.18
  -7   2   2  627.05   39.18
  -4   3  -7 1222.58  101.46
  -4   3  -7 1315.34   46.51
  -4  -3  -7 1469.64  109.60
   7   3   1 1685.96   58.04
  -7  -3  -1 1762.96   62.84
  -7   3  -1 1614.10   58.91
  -3   1  -8  338.20   30.33
  -3   1  -8  326.99   25.84
  -3  -1  -8  310.25   26.11
  -3  -1  -8  337.58   28.74
  -6  -4  -4   89.53    9.63
  -6   4  -4   94.36    9.54
   6   4   4   90.33   10.61
  -5   3  -6  349.02   24.93
  -5  -3  -6  367.07   34.11
  -5   3  -6  364.07   27.44
  -6   0  -5    1.59    8.42
  -6   0  -5    2.62    7.51
   2  -4  -8  455.77   32.74
   2   4  -8  465.32   30.49
   7   2   2  994.21   64.62
  -7  -2  -2 1109.78   69.24
  -7   2  -2 1102.12   62.22
   4  10   0 1258.87   43.79
  -4  10   0 1195.31   66.80
   4  10   0 1199.80   70.06
   3  -2  -8   32.58    7.69
   3   2  -8   22.12    8.43
  -6   1  -5  798.68   52.53
  -6  -1  -5  887.67   67.45
  -6   1  -5  745.08   73.89
  -2   4  -8 1988.05   81.63
  -2   4  -8 2003.42   77.37
  -2  -4  -8 2090.96  135.02
  -4   6   6  645.40   49.23
   4   6  -6  601.04   37.20
   4  -6  -6  626.72   38.99
   4   6  -6  656.48   39.56
   1  -5  -8 4950.97  150.10
   1   5  -8 4985.74  151.68
  -1   5  -8 7508.48  375.82
  -1  -5  -8 7661.64  395.79
  -5   7   4  252.82   21.74
   5  -7  -4  242.74   21.81
   5   7  -4  257.27   19.56
   5   7  -4  264.53   20.43
  -6  -2   5   16.63    7.96
  -6   2   5   24.26    9.26
   0  12   0 2768.87   82.44
  -3   2  -8 1261.29   46.16
  -3   2  -8 1318.35   57.70
  -3  -2  -8 1182.30  101.21
  -3  -2  -8 1335.16  104.48
  -4  10   1 4207.37  118.42
   4  10  -1 4323.19  123.34
   4  10  -1 4107.35  116.49
  -4   6  -6 1531.28   52.29
   4   6   6 1615.59   55.78
  -4   6  -6 1584.55   54.48
  -4  -6  -6 1487.59  147.89
  -4  10  -1  328.43   21.84
   4  10   1  356.44   25.39
  -6   7   0  476.95   30.21
   6   7   0  449.51   28.86
   6   7   0  473.23   31.15
   5   7   4 1148.58   66.38
  -5   7  -4 1189.94   67.21
  -5   7  -4 1188.54   67.30
  -5  -7  -4 1134.24  100.23
  -3  11   0 1059.24   59.48
   3  11   0 1071.10   63.02
   0  10  -5 1126.97   80.79
   0  10  -5 1160.20   65.85
   0 -10  -5 1161.42   77.29
  -7   0   3 1204.27   69.15
   6   2   5 1986.85   68.68
  -6   2  -5 2106.65   95.89
  -6   2  -5 1971.19   83.90
  -6  -2  -5 2107.62   97.12
  -7  -3   2  912.45   55.72
  -7   3   2  851.02   52.19
   7   3  -2  919.81   53.85
   0  12   1  601.93   37.05
   0  12  -1  607.46   37.58
   4  -4  -7  206.06   11.58
   4   4  -7  225.09   14.26
   7   4   0 3793.13  120.60
  -7  -4   0 3924.29  159.09
  -7   4   0 4025.86  116.89
   0  -9  -6  463.04   33.48
   0   9  -6  461.06   29.57
   0   9  -6  485.04   31.87
   5  -8  -3  680.68   39.71
  -5   8   3  604.73   36.87
   5   8  -3  638.61   39.81
   5   8  -3  637.48   39.95
   6   7  -1   15.97   12.08
  -6   7   1   15.69    9.72
   6   7  -1   10.07   10.09
   0   0  -9 4729.06  169.54
   0   0  -9 4760.79  231.76
   5   4  -6  940.12   54.15
   5   4  -6  931.72   53.77
  -5   4   6  905.94   51.77
   5  -4  -6  951.51   54.46
  -7   1   3  552.84   35.05
  -7  -1   3  529.51   33.78
  -6  -7  -1  642.11   54.25
  -6   7  -1  726.83   42.45
   6   7   1  659.42   39.69
  -5   6   5 2443.35  180.67
   5   6  -5 2315.61   77.56
   5   6  -5 2315.45   77.68
   5  -6  -5 2306.55   95.53
  -7   3  -2  385.92   26.22
  -7  -3  -2  370.46   33.70
   7   3   2  412.85   28.14
  -3  11   1 5671.35  158.87
   3  11  -1 6039.09  170.67
   1  12   0 2157.23   82.73
  -1  12   0 2284.08   77.04
   1  12   0 2144.26   71.39
   3  11   1 1614.38   58.40
   7   0   3 1411.69   49.52
  -7   0  -3 1418.53   50.11
   5   8   3  359.72   25.23
  -5   8  -3  346.51   23.40
  -5  -8  -3  333.25   27.06
   0   1  -9  912.04   53.80
   0   1  -9  855.58   54.47
   0  -1  -9  865.65   59.22
  -6   6   3  690.34   40.25
   6   6  -3  640.59   49.93
   6   6  -3  637.87   39.00
  -5   9   0 2330.18   76.39
   5   9   0 2323.34   85.49
   5   9   0 2188.63   77.91
  -7   4   1  119.49   11.83
  -7  -4   1  113.53   10.32
   7   4  -1  100.99   13.72
   3  -3  -8 1691.17   79.99
   3   3  -8 1711.68   58.04
   2   7  -7  700.78   41.49
   2  -7  -7  700.65   50.22
   3   6  -7 1527.28   74.15
   3   6  -7 1514.10   51.95
   3  -6  -7 1431.20   73.38
   1 -10  -5  987.04   56.89
   1  10  -5  970.87   56.22
   1  10  -5  872.04   54.46
   2  11  -3   79.37   10.38
  -2  11   3   77.21    8.03
   2  11  -3   76.02   11.01
   2 -11  -3   76.65    8.43
  -2  11   3   76.96    8.34
  -4   4  -7   63.47    9.72
  -4  -4  -7   63.69   10.49
  -4   4  -7   59.79    8.16
  -7  -1  -3  286.12   29.76
  -7   1  -3  284.13   27.04
   7   1   3  322.10   23.17
  -1  10  -5  320.55   30.27
  -1 -10  -5  360.04   26.87
  -1  10  -5  347.13   23.06
   7   4   1  901.89   53.71
  -7   4  -1  868.56   50.04
  -7  -4  -1  858.20   68.25
   2  11   3  183.83   12.62
  -2  11  -3  197.68   12.11
  -2  11  -3  183.93   11.76
  -2 -11  -3  175.16   10.98
  -5   4  -6  695.25   48.34
  -5  -4  -6  773.49   49.94
  -5   4  -6  724.65   42.87
  -5   6  -5  422.19   27.07
  -5   6  -5  426.49   28.09
   5   6   5  399.79   28.25
  -5  -6  -5  410.10   40.06
  -6   6  -3  430.99   27.95
   6   6   3  395.24   27.49
  -6  -6  -3  396.84   32.16
   1  -9  -6  145.18   10.64
   1   9  -6  148.42   11.59
   1   9  -6  150.02   12.11
   1   0  -9 7141.81  296.93
  -2   7  -7 2366.56   93.19
  -2  -7  -7 2389.01  239.61
  -2   7  -7 2729.68   79.02
   1  12  -1 3729.22  107.49
   1  12  -1 3628.04  103.18
  -1  12   1 3688.23  104.72
   6   5  -4  512.24   32.74
   6   5  -4  510.15   33.16
  -6   5   4  509.58   32.13
  -1  12  -1  176.09    9.50
  -1  12  -1  195.11   11.94
   1  12   1  185.40   12.11
   1  12   1  180.52   11.32
   6   3  -5   77.66   11.91
   6   3  -5   81.12   11.81
  -6   3   5   87.85    9.86
  -1   9  -6  983.68   89.38
  -1  -9  -6 1175.04   66.76
  -1   9  -6 1148.91   66.55
  -3  -6  -7 3185.07  185.11
  -3   6  -7 3003.50   86.67
  -5   9   1 2514.51   73.63
   5   9  -1 2479.85  183.58
   5   9  -1 2516.99   80.19
  -1   0  -9   47.93   11.48
  -1   0  -9   44.75    9.34
  -3   3  -8 8496.96  394.59
  -3  -3  -8 9086.87  738.23
  -3   3  -8 9884.67  739.95
  -5   9  -1  696.16   40.54
   5   9   1  719.62   43.77
   5   9   1  707.50   41.67
   4  10  -2  674.46   39.97
   4  10  -2  681.43   40.82
  -4  10   2  679.45   39.58
   1   1  -9  204.82   10.45
   1   1  -9  181.87   12.87
   1  -1  -9  215.72   12.11
  -7   2   3  288.80   21.02
  -7  -2   3  294.50   22.15
   3  -9  -5  107.03   10.26
   3   9  -5  119.53   12.10
   3   9  -5  113.77   10.09
   3   9  -5  106.72   10.51
   0  11  -4  797.77   46.47
   0  11  -4  741.57   44.00
   0 -11  -4  814.60   48.86
   4  10   2 1621.34   57.22
  -4  10  -2 1576.67   53.31
  -1  -1  -9 5941.51  327.96
  -1   1  -9 5582.40  355.95
  -1  -1  -9 5365.45  284.70
  -1   1  -9 5718.76  201.92
   0   2  -9 2251.71   80.94
   0  -2  -9 2416.53  192.43
   0   2  -9 2218.51   91.61
  -6  -5  -4  100.04   11.92
   6   5   4  100.12   11.20
  -6   5  -4  100.07    9.60
   3   9   5    9.17   10.51
  -3   9  -5    7.35   10.26
  -3  -9  -5   19.06    9.54
  -6  -3  -5 2174.44  180.48
  -6   3  -5 2472.16  194.86
  -6   3  -5 2419.02  179.46
   6   3   5 2290.13   79.16
   2  -5  -8 2596.21  102.24
   2   5  -8 2842.41   85.22
   7   2   3  257.68   20.05
  -7  -2  -3  225.50   13.71
  -7   2  -3  241.02   11.88
   4   8  -5 1421.28   49.28
   4  -8  -5 1495.68   65.03
   4   8  -5 1441.72   50.21
  -4   8   5 1474.89   52.64
   0  12  -2  577.32   36.02
   0  12   2  595.51   36.73
   6   7  -2  202.38   12.23
  -6   7   2  209.93   10.73
   6   7  -2  199.58   12.76
   0  -6  -8 1463.69   53.24
   0   6  -8 1221.75  101.14
   0   6  -8 1368.35   47.86
  -2   5  -8 1627.71   85.59
  -2  -5  -8 1601.95   99.49
   4  -9  -4 7939.07  288.80
   4   9  -4 7703.10  213.51
   4   9  -4 7580.11  210.64
  -4   9   4 7455.17  216.02
   3 -11  -2 7830.51  216.39
  -3  11   2 7347.07  206.85
   3  11  -2 7869.59  218.87
   6   7   2  355.81   23.48
  -6  -7  -2  365.84   27.22
  -6   7  -2  396.30   26.33
   6   7   2  323.17   24.64
  -4   8  -5 1460.49   51.03
  -4   8  -5 1375.18   46.91
  -4  -8  -5 1337.08  105.69
   4   8   5 1370.08   50.42
   3   8  -6  713.17   42.14
   3   8  -6  671.53   43.65
   3  -8  -6  730.27   42.40
  -3  11  -2 1443.24   51.23
   3  11   2 1419.92   52.94
   3  10  -4  211.66   12.53
   3 -10  -4  193.19   11.41
  -3  10   4  192.93   11.32
   3  10  -4  201.25   12.04
   0   8  -7 1429.97   57.18
   0  -8  -7 1480.57   58.45
   0   8  -7 1318.04   50.74
   1  11  -4  163.40   13.63
   1 -11  -4  180.64   10.41
   1  11  -4  167.56   10.04
   1   2  -9 4519.78  131.97
   1   2  -9 4385.15  138.90
   1  -2  -9 4592.84  200.97
   7   4  -2 1914.81   65.38
  -7  -4   2 1767.05   66.24
  -7   4   2 1948.33   65.06
  -1 -11  -4 1842.29   88.75
  -1  11  -4 1835.38   62.64
  -1  11  -4 1969.55   66.29
  -4  -9  -4  681.06   94.89
  -4   9  -4  851.50   49.73
   4   9   4  816.31   48.83
  -1   2  -9  445.67   36.98
  -1  -2  -9  478.19   40.12
  -1   2  -9  449.76   33.85
   3  10   4  953.80   55.16
  -3 -10  -4  948.91   67.62
  -3  10  -4  964.74   55.39
  -3   8  -6  990.79   56.48
   3   8   6  989.64   56.62
  -3  -8  -6 1001.20   96.44
   5   0  -7 1036.54   59.79
  -5   0   7 1145.06   69.23
   5   0  -7 1135.42   65.06
   7   4   2  526.44   34.67
  -7   4  -2  517.18   32.64
  -7  -4  -2  481.43   39.65
   1  -6  -8  131.62   11.87
   1   6  -8  109.01   13.34
  -1  12   2  675.83   38.91
   1 -12  -2  744.04   42.78
   1  12  -2  728.33   42.95
  -1  12   2  732.02   42.48
   1  12  -2  748.10   43.89
   1  12   2 2204.14   73.49
  -1  12  -2 2238.37   74.45
  -1  12  -2 2400.42  176.82
   5   9  -2 1984.89   68.81
  -5   9   2 2030.66   67.36
   5   9  -2 1966.50   66.47
  -1   6  -8  884.24   56.50
  -1   6  -8 1046.20   59.55
  -1  -6  -8 1033.82   62.93
  -7  -3   3   37.43    8.27
  -7   3   3   44.64    9.69
   7   3  -3   48.38   12.91
   3  -4  -8  421.25   26.92
   3   4  -8  441.67   28.78
  -5   1   7  127.54   10.05
  -5  -1   7  129.04    9.40
   5   1  -7  117.63   10.41
   5  -1  -7  106.76   10.53
   5  -1  -7  112.27    8.81
   2  12   0  739.02   43.49
  -2  12   0  766.06   44.36
   2  12   0  689.51   45.43
  -2  12   0  700.32   40.90
   1   8  -7 1327.73   63.51
   1  -8  -7 1391.42   55.83
   1   8  -7 1396.63   61.66
  -5   9  -2  316.95   21.79
   5   9   2  328.56   23.52
   4   5  -7 2365.52   78.64
   4  -5  -7 2258.84  103.22
  -7   5   0  872.41   50.21
  -7  -5   0  831.39   53.80
   7   5   0  816.73   49.24
   0  -3  -9 4004.96  162.91
   0   3  -9 4164.22  146.40
   5  -5  -6  196.45   11.67
   5   5  -6  192.14   11.51
   5   5  -6  182.35   13.30
  -5   5   6  196.28   12.48
  -1   8  -7  630.05   39.23
  -1   8  -7  643.07   50.11
  -1  -8  -7  656.27   40.40
   2 -10  -5 1389.48   47.51
   2  10  -5 1267.65   76.10
   2  10  -5 1299.27   45.07
   2  10  -5 1192.51   75.56
   6   4  -5 2960.36   85.68
  -6   4   5 3095.50   98.45
   6   4  -5 2994.06   88.43
  -4   7   6 1033.26   58.10
   4   7  -6 1028.29   58.75
   4   7  -6 1083.26   61.62
   4  -7  -6 1058.08   60.26
  -5   0  -7 1243.57   62.88
  -5   0  -7 1384.81   60.90
  -7  -3  -3  665.82   44.44
   7   3   3  678.84   42.11
  -7   3  -3  637.26   43.40
  -2  10  -5  399.79   26.15
  -2 -10  -5  434.00   33.35
  -2  10  -5  401.18   26.50
  -3  -4  -8 7030.08  393.01
  -3   4  -8 7012.25  228.55
  -3   4  -8 7297.58  210.90
   2   0  -9    1.99    6.87
   2   9  -6 1522.69   61.67
   2   9  -6 1676.27   63.57
   2  -9  -6 1750.69   59.14
  -2  12   1 1202.86   67.61
  -2  12   1 1188.43   66.29
   2  12  -1 1258.97   46.70
  -2  12   1 1280.76   44.64
   2  12  -1 1271.13   45.24
  -7   5   1  310.95   22.12
  -7  -5   1  277.81   21.20
   7   5  -1  307.29   23.42
  -2  12  -1 3885.27  114.15
  -2  12  -1 4029.01  115.03
   2  12   1 4081.37  116.80
  -4   5  -7 1374.89   47.48
  -4  -5  -7 1459.66  104.94
  -4   5  -7 1324.18   65.86
  -5  -1  -7  779.03   45.28
  -5   1  -7  634.80   43.06
  -5   1  -7  694.84   44.48
   4   0  -8   57.41    7.99
  -4   0   8   64.17    9.00
   4   0  -8   69.24    9.82
   7   5   1  775.26   48.13
  -7  -5  -1  810.53   53.97
  -7   5  -1  778.85   45.89
  -2   9  -6 2709.17   82.99
  -2  -9  -6 2751.89  134.26
  -2   9  -6 2742.01   79.87
   2   1  -9 3358.65  118.13
   2  -1  -9 3429.50  145.42
  -4   7  -6 4039.80  117.47
  -4  -7  -6 3902.38  296.58
   4   7   6 3874.51  114.91
  -4   7  -6 3715.32  106.26
  -5  -5  -6  281.46   22.81
  -5   5  -6  273.32   20.58
  -5   5  -6  233.77   12.15
  -2   0  -9 2839.59  165.97
  -2   0  -9 2160.00  194.10
   1   3  -9 1036.83   62.56
   1  -3  -9 1054.65   66.08
   5  -2  -7   18.18    8.16
   5   2  -7   28.05    8.37
   5  -2  -7   22.00    7.91
   5   2  -7   28.57   10.43
   6   4   5  669.69   40.31
  -6   4  -5  681.92   42.73
  -6   4  -5  704.59   41.39
  -6  -4  -5  733.08   46.69
  -4   1   8 2906.41   88.59
   4  -1  -8 2845.75  101.56
   4   1  -8 2954.74   89.95
   4   1  -8 2764.33   85.40
  -7   0   4 1021.68   69.76
  -1   3  -9 2608.58  129.38
  -1  -3  -9 2884.06  139.18
  -1   3  -9 3004.47   90.58
  -2  -1  -9   15.16    9.07
  -2   1  -9   19.18    7.48
  -2   1  -9   13.50    9.61
  -2  -1  -9   11.62    8.90
   4 -10  -3 5009.08  140.22
  -4  10   3 4792.88  135.65
   4  10  -3 4962.15  140.92
   4  10  -3 5003.62  140.81
   5   8  -4  542.18   34.98
  -5   8   4  569.38   35.45
   5   8  -4  547.84   35.16
   5  -8  -4  560.89   35.81
  -7  -1   4 1699.08   81.96
  -7   1   4 1916.63   71.03
  -4   0  -8  547.62   46.92
  -4   0  -8  654.20   60.82
  -4  10  -3 5412.63  160.37
  -4 -10  -3 5209.08  308.72
   4  10   3 5376.44  154.76
   6   0  -6  212.96   12.31
  -6   0   6  210.27   12.28
   6   8   0   38.89   12.34
  -6   8   0   38.56    9.24
   6   8   0   37.47    9.95
   6   6  -4  236.89   12.88
  -6   6   4  239.04   11.98
   6   6  -4  231.85   12.55
   5   7  -5  413.66   28.03
   5  -7  -5  436.50   28.30
   5   7  -5  413.39   27.53
  -5   7   5  434.87   28.55
   7   0   4 1215.92   69.02
  -7   0  -4 1064.82   70.55
  -7   0  -4 1206.70   86.00
  -5   2  -7    4.78    8.39
  -5   2  -7    6.96    8.98
  -5  -2  -7   11.86    9.26
   5   8   4  581.58   37.22
  -5   8  -4  569.93   35.21
  -5   8  -4  575.42   36.47
  -5  -8  -4  540.02   41.50
  -4  -1  -8 3015.53  183.43
  -4   1  -8 2537.01  182.87
  -4   1  -8 2961.67  166.91
   2  -2  -9 1940.15   85.53
   6   7  -3  689.75   41.77
  -6   7   3  700.23   41.15
   6   7  -3  685.72   41.01
   6   1  -6   85.25   10.08
  -6   1   6   82.82    9.71
  -6  -1   6   86.01    9.08
   2  11  -4  483.77   31.14
  -2  11   4  469.07   29.31
   2 -11  -4  519.19   32.34
   2  11  -4  491.88   35.18
   0  12   3 2285.24   74.83
   0  12  -3 2446.35  180.19
   0  12  -3 2230.49   74.51
   0 -12  -3 2163.42   82.15
   3  -7  -7  725.46   42.84
   3   7  -7  659.71   45.77
   3   7  -7  685.49   40.85
  -7   1  -4  178.90   11.82
   7  -1   4  193.30   12.88
  -7  -1  -4  182.15   17.84
  -7   1  -4  176.19   16.12
   7   1   4  178.29   12.41
  -2  11  -4  601.44   37.10
  -2  11  -4  619.62   38.54
  -2 -11  -4  595.92   40.20
   2  11   4  631.43   39.47
  -4   2   8   67.08   10.56
   4   2  -8   39.32   10.51
   4  -2  -8   76.50    8.58
   3  11  -3 1356.25   47.36
  -3  11   3 1356.07   46.20
   3 -11  -3 1372.42   46.89
  -3  11   3 1298.37   44.66
  -6   8   1   17.66    9.63
   6   8  -1    9.20    9.96
   6   8  -1    6.32   12.24
  -6   6  -4  935.93   55.43
   6   6   4  901.42   53.65
  -6   6  -4  964.27   55.13
  -6  -6  -4  874.85   75.59
  -5   7  -5 1079.93   61.77
  -5   7  -5 1050.58   59.43
  -5  -7  -5  992.19   73.98
   5   7   5 1052.65   60.86
  -2   2  -9  206.67   13.13
  -2  -2  -9  218.53   15.51
  -2  -2  -9  189.65   12.99
  -2   2  -9  207.87   14.52
  -6  -7  -3 1068.97   72.02
  -6   7  -3 1184.00   67.07
   6   7   3 1087.78   63.15
  -3  11  -3  780.04   46.16
   3  11   3  836.50   49.10
   7   4  -3   50.93   13.54
  -7   4   3   54.50   10.34
   6   8   1  348.50   25.12
  -6   8  -1  345.07   23.63
   6   8   1  315.92   21.52
   2   6  -8 1820.22   65.77
   2  -6  -8 1673.86   57.61
  -6   0  -6  213.44   14.16
  -6   0  -6  259.18   19.96
   7   5  -2   84.75   13.55
  -7   5   2   94.73   11.63
   2 -12  -2 1979.52   65.39
   2  12  -2 1953.52   65.49
  -2  12   2 2009.52   66.74
   2  12  -2 1968.20   67.15
  -2  12   2 1774.20   58.93
  -7  -2   4  296.82   22.04
  -7   2   4  299.96   26.56
  -3  -7  -7 1780.29  149.03
  -3   7  -7 1883.39   64.04
   2  12   2 1546.43   56.39
  -2  12  -2 1576.98   54.53
  -2  12  -2 1467.74   51.44
   0   4  -9  963.66   59.97
   0  -4  -9  997.63   61.34
   5   3  -7 1496.46   55.06
   5  -3  -7 1469.63   50.05
   5   3  -7 1401.28   49.09
  -5   3   7 1450.32   49.76
   2  -8  -7   44.33    9.56
   2   8  -7   48.76   11.09
  -6  -1  -6  536.11   33.92
  -6   1  -6  541.16   40.47
  -6   1  -6  468.57   32.64
  -2   6  -8 6089.26  208.84
  -2   6  -8 6876.03  193.36
  -2  -6  -8 6656.99  499.38
   7   5   2  242.83   22.84
  -7  -5  -2  216.11   17.15
  -7   5  -2  234.17   13.26
  -7  -4  -3 1410.65  108.55
  -7   4  -3 1473.56   50.81
   7   4   3 1436.68   51.20
  -1  12   3 1144.04   64.35
   1  12  -3 1210.78   68.61
  -1  12   3 1090.39   61.03
   1 -12  -3 1115.73   63.00
  -4  -2  -8 1021.09   64.84
  -4   2  -8  881.38   63.46
  -4   2  -8  962.78   64.59
  -1  12  -3 2861.10   84.66
  -1  12  -3 2669.80   78.61
   5   9  -3 2434.64  180.75
  -5   9   3 2517.94   73.70
   5   9  -3 2482.83  183.24
  -6   2   6  223.22   14.98
   6   2  -6  194.90   12.54
   6   2  -6  202.72   13.30
  -2  -8  -7 1375.16   78.26
  -2   8  -7 1361.10   46.77
  -2   8  -7 1337.68   48.18
   4  11   0 5824.97  181.55
  -4  11   0 5744.49  160.11
   4  11   0 5591.83  156.55
   3  -5  -8 1520.46   62.27
   3   5  -8 1509.28   51.92
  -7  -2  -4  717.37   71.40
  -7   2  -4  786.98   50.29
   7   2   4  806.38   47.56
  -7   2  -4  822.28   50.62
  -5   9  -3  388.84   25.52
  -5  -9  -3  342.00   27.65
   5   9   3  379.62   26.58
   0   7  -8 2727.86  102.62
   0  -7  -8 2989.65  166.13
   0   7  -8 3209.58   96.00
   1   4  -9 4445.64  135.69
   1  -4  -9 4366.56  147.96
  -6   5   5  864.34   49.52
   6   5  -5  815.00   49.14
   6   5  -5  850.89   49.45
  -5  -3  -7  540.78   34.75
  -5   3  -7  463.42   32.13
  -5   3  -7  474.70   35.05
   0 -10  -6 1430.72   76.93
   0  10  -6 1275.50   81.33
   0  10  -6 1487.99   52.84
  -1   4  -9 3222.76  148.66
  -1  -4  -9 3228.39  103.95
  -3   5  -8 1514.13   55.54
  -3   5  -8 1460.27   54.29
  -3  -5  -8 1479.06  122.06
   2  -3  -9   99.22   10.02
   4  11  -1 1495.71   51.07
  -4  11   1 1513.35   50.97
   4  11  -1 1602.23   55.53
   4  11   1 3071.58   90.20
  -4  11  -1 2881.62   83.15
  -6  -2  -6  370.02   24.92
  -6   2  -6  263.69   30.63
  -6   2  -6  340.67   25.76
   4  -3  -8  281.71   19.96
  -4   3   8  307.86   21.68
   4   3  -8  263.41   19.73
   4   6  -7 3278.80   94.48
  -4   6   7 3212.98  110.58
   4  -6  -7 3147.61  129.05
  -7   6   0 2384.45  175.99
   7   6   0 2369.04   80.58
   0  11  -5  600.96   37.37
   0  11  -5  660.14   40.26
   0 -11  -5  590.13   40.27
   5   6  -6  586.65   36.93
  -5   6   6  622.81   38.22
   5  -6  -6  658.22   39.13
   5   6  -6  589.45   37.07
  -2  -3  -9 4667.48  331.11
  -2   3  -9 4625.33  141.58
  -2   3  -9 4491.17  215.12
   6   8  -2  684.60   41.52
  -6   8   2  723.77   42.36
   6   8  -2  660.90   39.31
  -5  10   0 9374.21  684.44
   5  10   0 9363.04  686.48
   5  10   0 9104.47  255.38
  -6  -5  -5 1326.87   63.84
  -6   5  -5 1217.53   68.97
  -6   5  -5 1260.48   47.21
   6   5   5 1144.68   65.35
   1  -7  -8  277.27   22.26
   1   7  -8  300.20   23.55
   7   3  -4  505.52   33.94
  -7   3   4  530.67   33.94
  -6   8  -2  107.83   10.86
  -6  -8  -2  101.56    9.47
   6   8   2  108.31   13.01
  -1   7  -8  107.03   15.20
  -1  -7  -8   52.14   11.02
  -1   7  -8   50.43    9.44
  -1  -7  -8   39.29   10.96
  -1   7  -8   52.41   11.88
   1  10  -6  698.50   43.02
   1  10  -6  682.13   44.55
   1  10  -6  665.19   45.05
   1  10  -6  672.16   46.45
   1  10  -6  689.98   42.76
   1 -10  -6  674.29   43.08
  -7   6   1  174.86   13.85
   7  -6  -1  160.69   13.10
  -7   6   1  178.86   11.45
   7   6  -1  179.71   15.28
  -4   6  -7 1024.62   60.96
  -4   6  -7  788.10   45.18
  -4   6  -7  842.18   48.73
  -4  -6  -7  817.13   65.25
  -1  10  -6 1310.16   83.71
  -1  10  -6 1147.60   73.08
  -1  10  -6 1111.15   62.83
  -1 -10  -6 1175.57   70.22
  -4   9   5 5084.78  144.24
   4   9  -5 5069.46  148.16
   4   9  -5 5033.42  148.25
   4   9  -5 4972.07  139.79
   4   9  -5 5875.97  170.04
   4   9  -5 4885.37  138.72
   4  -9  -5 5425.89  152.53
  -4  -3  -8  231.45   15.77
  -4   3  -8  207.29   11.05
  -4   3  -8  187.44   13.73
  -4  -3  -8  214.63   18.05
   3  12   0 5460.87  168.31
   3  12   0 4604.90  130.68
  -3  12   0 4710.89  135.23
  -3  12   0 4592.43  129.99
  -3  12   0 4413.20  130.05
  -3  12   0 5405.90  172.88
   7   6   1  122.97   13.55
  -7  -6  -1  117.30   10.62
  -7   6  -1  134.49   10.67
  -5  10   1  268.99   19.72
   5  10  -1  315.68   28.31
   5  10  -1  287.26   22.88
   5  10  -1  267.46   19.93
   5  10  -1  288.69   24.49
  -5  -6  -6 1189.75   93.42
  -5   6  -6 1223.64   91.29
  -5   6  -6 1339.07   47.17
   6   3  -6  221.99   17.05
   6   3  -6  237.73   21.94
   6   3  -6  201.85   11.75
   6   3  -6  209.76   13.17
  -6   3   6  218.20   12.56
  -5  10  -1 6696.28  189.39
  -5  10  -1 6042.68  169.04
   5  10   1 6120.12  206.54
   5  10   1 6706.71  207.06
   3  10  -5  985.77   58.92
   3 -10  -5 1101.23   61.76
   3  10  -5 1156.76   70.00
   3  10  -5 1084.49   63.71
   3  10  -5 1073.72   60.81
   3  10  -5 1160.90   69.83
   3  10  -5 1052.94   59.77
  -3  10   5  993.53   55.98
   1  11  -5  132.24   13.87
   1  11  -5  137.97   20.67
   1  11  -5  110.59   12.78
   1  11  -5  133.27   19.72
   1  11  -5  106.01   10.20
   1  11  -5  138.63   17.16
   1  11  -5  140.46   15.39
   1 -11  -5   98.91   10.64
  -7  -3  -4  231.03   22.00
   7   3   4  244.97   22.49
  -7   3  -4  228.73   13.42
  -7   3  -4  212.04   16.00
  -7   3  -4  234.57   12.05
  -1  11  -5  365.70   28.52
  -1  11  -5  377.43   30.76
  -1  11  -5  349.65   25.60
  -1  11  -5  345.87   24.02
   1  11   5  356.72   30.57
  -1 -11  -5  359.37   27.71
  -1  11  -5  329.86   22.55
   0  13   0   -0.61   18.17
   0  13   0    8.51   13.93
   0  13   0   -2.98   10.07
   3   0  -9  276.11   18.87
  -4   9  -5 1759.72   69.53
  -4   9  -5 1703.89   61.54
  -4  -9  -5 1717.46  119.89
  -4   9  -5 1698.46   57.26
   4   9   5 1726.84   62.78
  -4   9  -5 1576.59   54.91
   4   9   5 1699.59   61.82
   3   9  -6  500.07   35.72
   3   9  -6  449.06   32.70
   3  -9  -6  431.40   29.56
   3   9  -6  426.35   28.43
   3   9  -6  386.30   32.75
   3   9  -6  425.54   31.88
   3   9  -6  422.39   31.35
   3  -9  -6  422.45   29.42
   0   9  -7 3069.36  176.34
   0   9  -7 3042.74   92.41
   0   9  -7 2816.49   92.72
   0  -9  -7 2994.92  101.01
   0   9  -7 2842.56   99.55
   0  -9  -7 3053.82  138.20
   0   9  -7 3110.29   94.06
  -3  10  -5 2544.57   99.84
  -3  10  -5 2585.75   86.65
   3  10   5 2491.19  186.91
  -3 -10  -5 2539.58  129.34
   3  10   5 2544.46   77.81
  -3  10  -5 2439.72  181.20
   3  10   5 2653.25  177.83
   5   4  -7   33.44   18.83
   5   4  -7   27.81   14.21
   5   4  -7   49.74   14.45
   5  -4  -7   29.25    8.86
  -5   4   7   34.58    9.80
   5   4  -7   26.73   10.26
   3  12  -1 5885.43  235.80
  -3  12   1 5954.75  169.12
   3  12  -1 6043.05  180.99
  -3  12   1 5317.83  148.28
   3  12  -1 5896.09  166.20
  -3  12   1 5996.85  188.39
   3  12  -1 5895.00  249.09
  -3  12   1 5822.21  164.37
   8   0   0  215.59   29.85
  -8   0   0  268.21   25.51
   3  12   1 1134.92   67.38
  -3  12  -1 1000.31   58.45
  -3  12  -1 1109.30   66.04
   3  12   1 1023.23   59.04
  -3  12  -1  950.76   54.74
  -3  12  -1 1114.85   65.91
   3  12   1 1186.23   70.84
   3  12   1 1023.85   59.90
   3   1  -9  384.15   37.85
   3   1  -9  383.03   30.92
   3  -1  -9  351.79   24.53
  -3   9  -6 2259.10   78.73
  -3   9  -6 2254.17   74.87
  -3  -9  -6 2317.64  147.00
  -3   9  -6 2321.08   80.06
   3   9   6 2360.51  178.86
   4  11  -2 4096.83  117.10
  -4  11   2 3748.34  107.23
   4  11  -2 4448.43  133.66
   4  11  -2 3637.10  106.13
   4  11  -2 3983.66  123.18
   4  11  -2 3865.62  112.11
   4  11  -2 4377.52  131.61
  -4  11   2 4176.64  127.70
   7   5  -3 1927.06   73.55
   7   5  -3 1968.95   70.97
   7   5  -3 1887.23   70.02
  -7   5   3 2052.87   68.67
   7   5  -3 2081.20   71.83
   7  -5  -3 1855.97   62.75
  -7   5   3 1854.08   64.86
  -6   3  -6 2954.13  100.37
  -6  -3  -6 2730.37  216.89
  -6   3  -6 2882.80  118.75
  -6   3  -6 2693.77  178.05
  -6  -3  -6 2771.09  217.44
   4   8  -6  549.51   34.65
   4  -8  -6  537.53   33.76
  -4   8   6  552.45   35.71
   4   8  -6  687.68   44.07
   4  -8  -6  571.26   37.15
   4   8  -6  577.30   37.97
   4   8  -6  628.59   41.37
   4   8  -6  599.41   41.87
   8   1   0 4270.70  123.75
  -8   1   0 4201.00  138.08
  -8   1   0 4514.99  147.61
  -8  -1   0 4742.50  141.02
   8  -1   0 4815.41  248.56
   2  12  -3 2805.47  110.69
  -2  12   3 2741.19   78.61
   2  12  -3 3145.64  128.74
   2 -12  -3 3001.12   86.72
  -2  12   3 3232.33  102.37
   2  12  -3 3355.98  167.92
   2  12  -3 3263.70  180.26
   2  12  -3 2912.44  140.80
   2  12  -3 3334.54  129.64
   4  10  -4 1805.32   88.94
  -4  10   4 1795.60   87.81
   4  10  -4 1676.50   84.78
   4 -10  -4 1812.00   88.85
   4  10  -4 1749.08   88.64
   4  10  -4 1697.25   84.05
   4 -10  -4 2053.79   99.90
   4  10  -4 1470.00   75.74
   4  10  -4 1834.19   93.88
  -3   0  -9   42.79   10.03
  -3   0  -9   51.37   11.01
   0  13  -1 2162.61  106.38
   0  13   1 2190.06  107.78
   0  13   1 2000.53   97.40
   0  13  -1 2310.07  117.21
   0  13  -1 2205.17  107.09
   0  13   1 2263.68  113.81
   0  13  -1 2266.01  113.25
  -4  11  -2  384.23   34.09
   4  11   2  309.18   27.60
   4  11   2  331.97   29.08
   4  11   2  369.96   33.67
  -4  11  -2  387.25   34.41
  -4  11  -2  356.12   31.72
  -4  11  -2  320.69   27.07
   4  11   2  413.89   38.01
  -2  12  -3   53.70   10.20
   2  12   3   52.97   12.80
  -2  12  -3   62.69   15.52
   2  12   3   55.18   16.43
   2  12   3   50.41   15.20
  -2  12  -3   68.16   15.46
   2  12   3   64.74   18.52
  -2  12  -3   55.09   12.32
  -2  12  -3   64.98   18.32
   0  -5  -9 1867.42   93.99
   0   5  -9 1802.31   90.54
   0   5  -9 1786.24  120.70
   0   5  -9 1843.39   91.59
   0   5  -9 1727.06   92.91
   0  -5  -9 1649.56  106.89
   0  -5  -9 1588.61  105.29
  -8   0   1  151.36   18.94
   8   0  -1  101.28   18.06
   8   0  -1   81.89   26.09
  -8   0   1   91.65   15.47
  -1  13   0  153.58   20.27
  -1  13   0  144.27   19.60
   1  13   0  143.46   21.32
  -1  13   0  140.49   23.13
  -1  13   0  149.77   15.80
   1  13   0  153.18   16.91
   1  13   0  132.89   21.32
   1  13   0  160.62   20.58
   1  13   0  147.98   24.35
   8   0   1 1614.48   81.72
  -8   0  -1 1474.06   74.47
  -8   0  -1 1291.86   78.07
  -5   4  -7    4.37    8.88
  -5  -4  -7    6.97   10.12
  -5   4  -7    3.31   10.77
  -5  -4  -7    5.47   11.62
   1   9  -7 2385.44  118.77
   1  -9  -7 2412.87  133.13
   1   9  -7 2428.39  136.43
   1   9  -7 2010.92  116.79
   1  -9  -7 2361.84  115.03
   1   9  -7 2381.47  117.76
   1   9  -7 2344.82  116.49
   1   9  -7 2371.15  128.13
  -3  -1  -9 1107.53   95.96
  -3   1  -9 1068.78   75.59
  -3  -1  -9  974.82   78.28
  -3   1  -9  993.90   63.49
  -3  -1  -9 1122.27   74.70
  -3   1  -9  961.34  153.26
   4  10   4 7684.30  369.34
  -4  10  -4 7607.77  376.10
  -4  10  -4 7175.57  343.05
   4  10   4 7780.52  378.34
  -4  10  -4 7530.35  360.60
  -4 -10  -4 6867.34  488.64
   4  10   4 7326.67  350.59
   4  10   4 7329.57  353.79
  -4  10  -4 7325.53  348.77
   7   5   3 1734.37  142.47
  -7  -5  -3 1861.95  132.06
  -7   5  -3 1911.04   95.34
   7   5   3 1914.15   96.66
  -7   5  -3 2070.57  102.06
   2   4  -9 3126.55  152.90
   2   4  -9 3104.41  156.92
   2   4  -9 2921.86  228.16
   2  -4  -9 2962.36  182.20
   2   4  -9 3259.69  172.72
   2   4  -9 3222.31  156.77
   2  -4  -9 2878.31  169.44
   2  -4  -9 2740.27  181.01
  -4   8  -6 1080.04   78.98
  -4   8  -6 1208.73   63.66
  -4  -8  -6  860.39   96.35
   4   8   6 1050.70   65.44
   4   8   6 1054.53   55.50
   4   8   6 1225.90  107.85
  -4  -8  -6  986.77   97.79
   4   8   6  940.90   51.64
  -4   8  -6  999.03   54.22
  -4   8  -6 1153.02   62.22
  -4   8  -6 1009.70   52.01
  -8   1   1 5312.47  267.58
  -8   1   1 4776.85  284.75
  -8  -1   1 5106.96  247.36
   8  -1  -1 5126.45  246.88
   8   1  -1 4980.11  239.86
   8   1  -1 4949.58  242.64
  -1   9  -7  992.31   54.11
  -1   9  -7  940.54   54.65
  -1   9  -7  972.65   63.37
  -1   9  -7 1070.72   56.50
  -1   9  -7  991.81   56.89
  -1  -9  -7  925.14   64.93
  -1  -9  -7  980.10   56.13
  -1   9  -7 1043.78   55.69
   6   7  -4  438.52   37.95
   6   7  -4  371.50   32.96
   6   7  -4  361.03   32.94
   6   7  -4  346.92   29.78
   6  -7  -4  367.10   30.33
   6   7  -4  500.82   42.22
   6   7  -4  455.15   38.47
   6   7  -4  341.42   29.03
  -6   7   4  349.69   28.99
   7   6  -2 1871.19   93.16
   7   6  -2 1931.67   98.80
   7   6  -2 1968.60   98.46
  -7   6   2 1930.89   95.46
   7  -6  -2 1948.18   95.32
   7   6  -2 2078.10  103.46
   7   6  -2 1939.71   96.89
   7  -6  -2 2113.56  104.34
   7   6  -2 1770.60  105.31
  -7   6   2 1958.36   95.59
  -8  -1  -1  490.62   39.59
   8  -1   1  556.45   46.69
  -8  -1  -1  521.07   41.45
   8   1   1  492.99   40.97
  -8   1  -1  446.81   36.53
  -8   1  -1  456.73   36.80
   8   1   1  425.56   36.19
   4  -4  -8  315.01   27.48
   4  -4  -8  334.66   27.80
  -4   4   8  340.81   28.09
   4   4  -8  314.13   30.80
   4   4  -8  330.47   37.61
   4   4  -8  319.70   27.35
   4   4  -8  302.04   27.76
   4   4  -8  311.54   28.46
   0  12  -4 1006.51   51.39
   0  12  -4  904.85   49.37
   0 -12  -4  944.88   55.41
   0  12  -4  959.15   53.39
   0  12  -4 1035.49   54.65
   0  12   4  830.24  153.21
   0  12   4 1056.49   57.60
   0  12  -4 1095.29   61.11
   0  12  -4 1031.65   53.66
   0  12   4 1042.37   60.11
   0  12  -4 1053.96   60.95
   0  12  -4 1110.38   59.25
   3  -2  -9  793.10   62.25
   3   2  -9  827.36   66.07
   3  -2  -9  633.25   50.51
   3   2  -9  669.33   65.19
   3   2  -9  719.63   65.49
   5  10  -2 2078.13  103.73
   5  10  -2 1914.61   93.74
   5 -10  -2 2058.91  100.62
   5  10  -2 2363.18  117.93
   5  10  -2 2163.72  107.18
  -5  10   2 2128.01  114.63
   5  10  -2 2237.70  115.51
   5  10  -2 1997.21   99.98
  -5  10   2 1990.99   97.90
  -5  10   2 1906.71   93.13
   5  10  -2 1933.09   95.25
  -2   4  -9  399.53   34.55
  -2  -4  -9  390.00   38.64
  -2   4  -9  413.64   36.74
  -2   4  -9  401.79   32.58
  -2  -4  -9  435.11   43.05
  -2   4  -9  412.48   39.53
  -2  -4  -9  449.26   37.41
  -2   4  -9  427.84   42.48
   3 -11  -4 1997.32   97.14
   3 -11  -4 2042.67   99.34
   3  11  -4 1929.04  137.18
   3  11  -4 2223.50  112.56
   3  11  -4 1900.39   93.57
   3  11  -4 2037.51  106.38
   3  11  -4 1990.67  156.20
  -3  11   4 2049.77  103.32
  -3  11   4 1858.72   90.19
   3  11  -4 1959.91   99.20
   3  11  -4 2152.39  107.08
   3  11  -4 2045.16  101.05
   3  11  -4 2136.12  105.88
   1   5  -9 1325.35   97.16
   1   5  -9 1297.99   66.12
   1  -5  -9 1311.56   68.73
   1   5  -9 1365.03   69.78
   1   5  -9 1351.06   70.30
   1  -5  -9 1355.77   68.44
   1   5  -9 1436.49   83.81
   1  -5  -9 1248.42   65.04
   1  13  -1 1189.37   61.69
   1  13  -1 1160.88   59.80
  -1  13   1 1218.43   66.14
  -1  13   1 1138.10   57.27
   1  13  -1  858.24  177.70
   1  13  -1 1231.25   68.45
  -1  13   1 1151.41   59.71
   1  13  -1 1239.03   66.51
  -1  13  -1  739.94   58.33
  -1  13  -1  758.33   60.98
  -1  13  -1  765.81   60.29
   1  13   1  651.18   74.46
  -1  13  -1  768.41   61.25
   1  13   1  674.78   52.28
   1  13   1  682.28   53.02
   1  13   1  749.56   61.12
  -1  13  -1  740.64   56.60
  -1  13  -1  754.69   58.74
   1  13   1  783.19   61.56
  -7  -6  -2  180.50   17.98
  -7   6  -2  190.93   18.94
   7   6   2  176.96   18.55
   7   6   2  188.92   20.26
   7   6   2  168.82   20.85
  -7   6  -2  172.84   17.73
   8   2   0 9673.50  464.20
  -8   2   0 9384.94  461.33
  -8  -2   0 9341.20  473.23
   8  -2   010839.17  586.60
  -8   2   0 8742.03  437.61
   8   2   0 8669.59  413.84
  -8  -2   0 9179.81  463.00
   5  10   211128.20  576.22
  -5  10  -210503.63  543.74
  -5  10  -2 9298.29  440.65
   5  10   2 9404.91  453.85
  -5  10  -210537.03  550.32
   5  10   2 9528.25  492.01
   5  10   210101.81  611.13
  -5  10  -2 9495.26  450.89
   5  10   2 9873.26  472.01
   7   0  -5  924.89   54.37
   7   0  -5  921.90   52.36
  -7   0   5  818.72   63.37
   7   0  -5  871.06   68.02
  -7   4   4  142.29   16.59
   7   4  -4  149.67   20.87
   7  -4  -4  142.48   15.71
   7   4  -4  147.79   15.52
   7   4  -4  141.90   17.96
   7   4  -4  137.18   19.09
   7   4  -4  149.23   17.39
  -7   4   4  160.22   18.16
  -1   5  -9  165.88   18.67
  -1  -5  -9  147.27   18.51
  -1   5  -9  174.48   20.78
  -1  -5  -9  164.73   20.52
  -1   5  -9  167.36   23.06
  -1  -5  -9  156.25   18.63
  -1   5  -9  177.26   22.48
  -1   5  -9  198.05   22.45
  -6   7  -4  129.90   18.21
  -6   7  -4  131.12   15.33
  -6   7  -4  135.24   16.43
   6   7   4  125.69   15.50
   6   7   4  123.79   22.90
  -6  -7  -4  122.93   17.13
   6   7   4  129.04   16.24
  -6  -7  -4  123.08   14.60
  -6   7  -4  154.96   15.95
  -3 -11  -4  851.76   68.86
  -3  11  -4  931.93   51.35
  -3  11  -4 1158.94   61.37
   3  11   4  941.36   51.76
   3  11   4 1072.63   58.05
   3  11   4 1188.69   82.01
  -3  11  -4 1126.02   59.28
  -3  11  -4 1029.89   53.47
   3  11   4 1002.88   54.03
  -3  11  -4 1070.47   56.46
   3  -6  -8 4010.09  212.01
   3   6  -8 4198.85  241.24
   3  -6  -8 3806.71  194.13
   3   6  -8 4117.52  198.52
   3   6  -8 4253.01  207.16
   3   6  -8 4207.67  207.23
   3  -6  -8 4061.19  239.98
   3   6  -8 4113.87  196.45
   2   7  -8 5070.36  248.17
   2   7  -8 3941.30  404.07
   2  -7  -8 4590.58  226.43
   2   7  -8 4959.31  247.69
   2   7  -8 4751.95  232.16
   2   7  -8 5320.61  255.94
   2   7  -8 4778.34  259.39
   2   7  -8 4685.84  295.87
   2  -7  -8 4668.69  229.85
   5   8  -5 2576.37  126.76
   5   8  -5 2999.27  147.14
   5   8  -5 2581.90  128.07
   5   8  -5 2722.44  136.92
  -5   8   5 2448.38  118.21
   5   8  -5 2421.70  125.68
   5  -8  -5 2372.83  114.84
   5   8  -5 2473.95  122.34
   5   8  -5 2307.55  113.16
   5   8  -5 2498.29  121.15
   5  -8  -5 2416.74  117.31
  -3  -2  -9  162.02   18.39
  -3   2  -9  109.97   13.96
  -3   2  -9  103.19   12.65
  -3  -2  -9  101.19   12.64
  -3  -2  -9  129.47   19.15
  -3  -2  -9  130.59   15.98
  -3   2  -9  141.65   21.53
  -3   2  -9  151.98   17.54
  -7   1   5 1747.30  102.86
   7  -1  -5 1821.21   90.79
   7   1  -5 1780.79   89.67
   7  -1  -5 1797.61   89.46
  -7  -1   5 1797.23   92.44
  -7   1   5 1769.17   95.99
   7   1  -5 1731.04  103.46
   7   1  -5 1746.42   88.89
   7   1  -5 1824.80   93.07
   7  -1  -5 1645.42   82.23
   7  -1  -5 1801.34   97.38
  -4   4  -8  523.81   77.73
  -4   4  -8  903.02   49.89
  -4   4  -8  924.23   54.21
  -4  -4  -8  943.12   59.20
  -4  -4  -8  915.69   55.79
   3  12  -2 2041.69   99.70
  -3  12   2 2019.57  103.06
   3  12  -2 2100.56  107.12
  -3  12   2 1916.74   92.96
  -3  12   2 1799.21   89.35
   3  12  -2 1981.79  126.97
   3  12  -2 1886.62   94.38
   3  12  -2 1979.66   99.91
   3  12  -2 1991.76  108.23
  -3  12   2 1980.39   96.45
   3  12  -2 1925.27  123.69
   6   8  -3   88.68   14.82
   6   8  -3   97.70   17.75
   6   8  -3   87.09   15.73
   6   8  -3   80.76   13.62
  -6   8   3   93.99   12.67
   6   8  -3   94.68   13.77
   6   8  -3   75.76   18.05
   6  -8  -3   95.59   13.42
  -6   8   3   95.16   15.46
   6   8  -3   83.40   16.81
   2  10  -6 4074.34  197.49
   2 -10  -6 3658.31  181.88
   2  10  -6 3217.57  205.33
   2  10  -6 3455.98  174.27
   2 -10  -6 3654.20  180.13
   2  10  -6 3919.14  190.06
   2  10  -6 3828.61  185.11
   2  10  -6 3513.23  189.91
   2  10  -6 3669.86  266.87
   2  10  -6 3641.09  181.05
   2  10  -6 3671.34  205.73
  -2  10   6 3803.07  184.47
   2  10  -6 3675.42  183.28
   6   4  -6  575.68   48.25
   6  -4  -6  548.84   42.96
   6   4  -6  558.51   45.49
   6   4  -6  524.24   43.68
   6   4  -6  555.55   43.99
   6   4  -6  531.36   41.98
  -6   4   6  571.85   44.62
   6   4  -6  533.31   45.83
   8   2  -1 2855.33  140.44
   8  -2  -1 3160.87  160.70
  -8  -2   1 2368.02  175.34
  -8   2   1 2541.34  163.53
   8   2  -1 2914.96  142.06
   8   2  -1 2583.86  125.93
  -8   2   1 2687.78  134.52
   8   2  -1 2848.73  139.39
  -8  -2   1 2875.40  150.72
  -3  12  -2  715.01   70.47
   3  12   2  768.05   61.57
   3  12   2  803.26   64.68
  -3  12  -2  731.81   58.03
   3  12   2  681.28   53.95
   3  12   2  709.31   56.68
   3  12   2  628.90   49.51
  -3  12  -2  613.81   47.70
  -3  12  -2  654.84   51.93
  -3  12  -2  759.98   60.56
   1  12  -4 1096.87   57.34
   1  12  -4 1208.00   65.11
   1  12  -4 1077.54   69.09
  -1  12   4  925.06   90.80
   1  12  -4  995.47   74.25
   1  12  -4 1029.06   54.28
   1  12  -4 1003.77   54.57
   1 -12  -4 1019.75   53.89
   1  12  -4 1026.79   64.68
  -1  12   4  483.07  199.56
   1  12  -4 1007.24   51.35
  -1  12   4 1158.93   61.93
   5   9  -4 2343.86  119.24
   5   9  -4 1995.06  116.75
   5   9  -4 2046.05  100.20
   5   9  -4 2166.68  109.11
  -5   9   4 2118.95  102.91
   5  -9  -4 2047.24  100.29
   5   9  -4 2125.16  105.01
   5   9  -4 2395.94  122.98
   5   9  -4 2089.16  102.61
   5  -9  -4 2106.72  102.54
   5   9  -4 2205.74  109.52
   6   6  -5 2019.73  100.75
  -6   6   5 1906.80   92.61
   6  -6  -5 1697.69   99.15
   6   6  -5 1795.95   88.03
   6   6  -5 1870.55   95.27
   6   6  -5 2001.96  102.02
   6   6  -5 1827.70   91.85
   6   6  -5 1818.24  103.17
   6   6  -5 1858.74   92.08
  -2  -7  -8 8656.27  514.74
  -2   7  -8 9460.80  458.89
  -2   7  -8 9769.98  491.59
  -2   7  -8 9612.48  484.38
  -2   7  -8 9698.35  473.38
  -2  -7  -8 9491.30  591.24
  -2   7  -8 9053.76  451.24
  -2   7  -8 8293.20  429.10
   3   8  -7 5203.62  248.19
   3  -8  -7 4941.44  276.95
   3   8  -7 5042.03  289.86
   3   8  -7 5057.60  248.85
   3   8  -7 5317.56  259.96
   3   8  -7 5651.17  274.12
   3  -8  -7 4976.49  253.52
   3   8  -7 5412.43  261.12
   3   8  -7 4999.08  339.27
   7   4   4  271.97   37.06
  -7  -4  -4  182.06   23.14
  -7   4  -4  226.36   21.16
  -7   4  -4  207.16   20.03
   7   4   4  207.82   20.28
  -7  -4  -4  202.23   23.84
  -7   4  -4  202.00   18.72
  -1  12  -4  681.78   65.56
  -1  12  -4  806.22   64.28
  -1  12  -4  747.08   56.87
  -1  12  -4  803.60   61.02
   1  12   4  567.50  130.04
  -1  12  -4  775.33   59.96
  -1  12  -4  801.49   62.33
   1  12   4  823.26   63.81
  -1  12  -4  804.67   61.98
  -1 -12  -4  785.32   61.48
   1  12   4  777.23   62.20
  -1  12  -4  758.22   61.43
  -8   2  -1  635.80   51.30
   8   2   1  663.18   53.99
   8   2   1  580.11   47.18
  -8   2  -1  673.27   60.03
  -8  -2  -1  670.18   57.63
   8  -2   1  788.84   72.24
  -8  -2  -1  647.64   51.88
   8   2   1  678.76   53.45
  -2 -10  -6  826.24   67.18
  -2 -10  -6  810.73   68.77
   2  10   6  930.45   66.06
  -2  10  -6  791.50   60.42
  -2  10  -6  747.82   57.28
  -2  10  -6  870.14   66.55
  -2  10  -6  952.14   55.37
  -2  10  -6  934.06   54.37
   2  10   6  727.41   72.79
  -2  10  -6  840.34   73.83
  -2  10  -6  790.34   60.74
  -3   6  -8  342.41   28.50
  -3   6  -8  428.41   37.45
  -3   6  -8  441.88   35.39
  -3  -6  -8  397.19   43.45
  -3   6  -8  415.95   35.09
  -3   6  -8  430.05   39.20
  -3  -6  -8  420.62   48.30
  -3   6  -8  429.40   38.84
  -7   0  -5   86.12   12.36
  -7   0  -5   99.46   13.47
   5   8   5  571.72   48.22
   5   8   5  506.33   56.45
   5   8   5  512.74   41.68
  -5   8  -5  289.36   60.08
  -5  -8  -5  494.68   53.13
  -5   8  -5  570.69   46.88
   5   8   5  475.59   39.39
  -5   8  -5  529.31   42.89
  -5   8  -5  516.51   41.92
  -5   8  -5  462.98   36.15
  -5   8  -5  477.63   38.47
  -5  -8  -5  501.55   52.94
   0  13   2   62.50   22.77
   0  13  -2   33.69   22.45
   0  13  -2   91.38   17.80
   0  13  -2   96.08   19.17
   0  13  -2  103.82   20.39
   0  13   2   89.64   20.30
   0  13   2   81.84   10.98
   0  13  -2   81.72   13.03
   0  13  -2   82.22   15.08
   0  13   2  113.56   17.67
   0  13  -2   84.65   16.09
  -6   8  -3 1434.71   83.91
  -6   8  -3 1769.39   86.71
  -6   8  -3 1697.64   84.55
  -6   8  -3 1700.14   84.34
  -6   8  -3 1767.01   88.11
   6   8   3 1503.43  116.13
  -6  -8  -3 1569.37  103.28
   6   8   3 1629.88   82.47
   6   8   3 1750.12   87.85
   8   0  -2  707.33   58.06
   8   0  -2  687.02   55.77
   8   0  -2  661.41   53.05
  -8   0   2  658.71   54.13
  -8   0   2  643.28   54.89
   2  11  -5  400.88   34.95
   2  11  -5  314.33   30.38
   2  11  -5  399.10   34.54
   2  11  -5  377.43   30.52
   2 -11  -5  419.28   34.16
   2  11  -5  410.51   33.15
   2  11  -5  352.47   30.68
   2  11  -5  380.01   35.04
  -2  11   5  384.64   35.38
  -2  11   5  304.89   46.16
   2  11  -5  371.99   42.67
   2 -11  -5  434.84   34.86
   2  11  -5  359.35   33.10
   2  11  -5  361.13   40.10
   2  11  -5  380.21   34.66
  -6   9   0  579.22   47.90
   6   9   0  624.55   48.98
  -6   9   0  634.65   48.82
   6   9   0  624.84   50.69
   6   9   0  579.74   45.05
  -6   9   0  659.32   51.48
   6  -9   0  607.84   47.55
   6   9   0  636.91   60.13
  -6   9   0  604.62   47.48
   6   9   0  610.00   50.67
  -6   9   0  617.70   49.10
  -6   9   0  542.48   48.39
   6   9   0  548.08   51.64
  -5   9  -4 3372.96  162.00
   5   9   4 3389.94  164.77
  -5   9  -4 3597.98  176.50
   5   9   4 3763.70  210.84
   5   9   4 3705.45  181.12
  -5   9  -4 3504.92  172.47
   5   9   4 3256.35  162.58
  -5   9  -4 3326.12  165.63
  -5   9  -4 3365.23  162.02
  -5   9  -4 3397.99  164.12
  -5  -9  -4 3326.54  237.36
   5   9   4 3433.89  166.67
  -3   8  -7  951.03   71.52
  -3   8  -7 1163.00   62.48
  -3   8  -7 1081.57   58.22
   3   8   7 1021.60   73.50
  -3  -8  -7 1062.48   84.66
  -3   8  -7 1133.11   59.39
  -3   8  -7 1046.02   55.52
   3   8   7  992.72   85.34
  -3   8  -7  997.76   73.53
  -3   8  -7 1091.38   55.39
  -3  -8  -7 1027.69   81.49
  -3   8  -7 1090.80   58.12
  -2 -11  -5  681.89   58.57
  -2  11  -5  654.45   50.52
  -2 -11  -5  648.21   59.15
   2  11   5  664.45   58.92
  -2  11  -5  715.32   56.80
  -2  11  -5  666.64   51.99
   2  11   5  680.63   55.81
  -2  11  -5  640.30   52.45
  -2  11  -5  670.92   52.39
  -2  11  -5  701.83   56.73
  -2  11  -5  604.44   47.81
  -7   1  -5  772.21   62.90
  -7  -1  -5  797.53   75.17
  -7   1  -5  851.84   77.76
  -7   1  -5  719.94   57.14
  -7  -1  -5  767.50   72.75
  -8   1   2 3682.45  185.85
  -8  -1   2 3255.91  216.63
  -8   1   2 3528.35  186.60
   8  -1  -2 3969.98  195.27
  -8  -1   2 3575.21  210.93
   8   1  -2 3850.46  194.58
   8  -1  -2 3737.15  188.24
   8  -1  -2 3741.86  180.84
   8   1  -2 3707.55  179.15
   8   1  -2 3713.10  185.25
   8   0   2  166.88   20.77
  -8   0  -2  136.50   16.78
   8   0   2  167.86   21.62
  -8   0  -2  117.34   14.33
  -6   6  -5 1330.43   70.07
   6   6   5 1442.29   72.88
   6   6   5 1451.32   73.52
  -6  -6  -5 1443.79  118.76
  -6  -6  -5 1518.69  120.87
  -6   6  -5 1465.80   72.39
  -6   6  -5 1495.64   74.08
   6   6   5 1282.51  125.33
  -6   6  -5 1364.89   71.30
  -6  -4  -6  669.65   53.71
  -6   4  -6  624.81   51.45
  -6   4  -6  642.09   50.19
  -6   4  -6  639.76   49.35
  -6  -4  -6  672.04   53.72
  -6   4  -6  666.11   57.17
   7   2  -5    1.77   16.17
   7   2  -5    4.77   15.06
   7  -2  -5    4.28   12.01
   7   2  -5    5.63   17.35
   7   2  -5   -1.27   12.11
   7  -2  -5    8.74   13.68
   7  -2  -5    1.24    9.91
   3   3  -9 1657.14   83.22
   3   3  -9 1696.20   86.82
   3   3  -9 1604.57   80.82
   3   3  -9 1550.43   82.78
   3   3  -9 1618.31  116.99
   3  -3  -9 1635.24   83.70
   3  -3  -9 1546.54   76.34
   3  -3  -9 1544.14   87.48
  -6   9   1  679.01   54.87
   6   9  -1  827.38   65.95
  -6   9   1  783.95   61.13
   6   9  -1  702.31   61.20
  -6   9   1  675.52   52.70
   6  -9  -1  690.57   53.42
   6   9  -1  632.60   48.99
  -6   9   1  658.02   50.74
  -6   9   1  745.55   58.19
   6   9  -1  624.72   49.56
   6   9  -1  714.19   56.30
   6   9  -1  737.71   57.92
   6   9  -1  802.89   64.11
  -8   1  -2   28.08   11.59
   8   1   2   23.57   14.28
   8  -1   2   36.55   16.82
  -8   1  -2   18.11   12.93
  -8  -1  -2   29.57   12.77
   8   1   2   35.19   13.16
  -8  -1  -2   21.91   11.34
   8   1   2   31.38   14.66
  -6   9  -1  375.28   48.51
  -6   9  -1  432.22   36.22
   6   9   1  419.61   38.26
   6   9   1  431.99   36.20
   6   9   1  426.61   36.40
   6   9   1  436.59   36.03
   6   9   1  381.88   30.72
  -6   9  -1  412.29   33.63
  -6   9  -1  449.46   37.31
  -6   9  -1  424.27   34.01
   6   9   1  441.24   40.53
   5   5  -7  218.28   23.22
  -5   5   7  187.88   18.20
   5  -5  -7  168.78   16.38
   5  -5  -7  184.21   17.77
   5   5  -7  179.99   21.12
   5   5  -7  195.81   23.25
   5   5  -7  179.25   19.06
   5   5  -7  195.23   22.71
   5   5  -7  208.23   24.57
   5   5  -7  175.65   18.63
  -8   3   0   35.70   12.57
  -8  -3   0   45.42   12.72
  -8  -3   0   32.24   10.87
   8   3   0   63.09   14.73
   8   3   0   51.17   13.96
  -8   3   0   44.81   14.96
   8   3   0   72.33   14.75
   8   3   0   41.42   12.48
   8  -3   0   74.55   17.24
   1  13  -2 1420.07   76.94
  -1  13   2 1463.40   75.48
   1  13  -2 1355.63   69.51
   1  13  -2 1137.78  182.11
  -1  13   2 1333.98   67.70
   1  13  -2 1384.12   68.76
   1  13  -2 1386.41   83.43
  -1  13   2 1374.47   68.11
   1  13  -2 1379.02   70.09
   1  13  -2 1390.62   71.25
  -1  13   2 1188.22   93.44
  -1  13   2 1454.66   75.99
   1  13  -2 1497.09   78.82
   4   7  -7  108.24   18.99
   4  -7  -7   95.78   12.84
   4  -7  -7   98.15   12.09
  -4   7   7  104.73   13.58
   4   7  -7  100.34   13.76
   4   7  -7   91.79   15.47
   4   7  -7  123.82   20.79
   4   7  -7  100.37   22.04
   4   7  -7   92.42   14.87
   4   7  -7  105.67   17.67
   4  -7  -7   77.56   15.00
  -7   7   0 1467.57   75.23
   7   7   0 1376.67   69.45
   7   7   0 1369.69   75.97
   7   7   0 1310.82   66.09
   7   7   0 1371.92   69.63
  -7   7   0 1330.98   66.00
  -7   7   0 1324.85   66.30
   7   7   0 1188.72  106.31
   1  13   2 1231.49   67.94
   1  13   2 1235.37   65.27
  -1  13  -2  795.44  159.98
  -1  13  -2 1340.82   69.38
  -1  13  -2 1207.46   61.98
  -1  13  -2 1277.63   66.46
   1  13   2 1303.84   67.01
  -1  13  -2 1315.51   69.91
   1  13   2 1322.63   70.11
  -1  13  -2 1172.06   59.03
  -1  13  -2 1327.46   70.02
   5   7  -6  795.78   61.25
   5   7  -6  760.87   59.51
  -5   7   6  827.05   62.65
   5  -7  -6  806.69   61.15
   5   7  -6  749.53   64.26
   5   7  -6  760.92   61.91
   5   7  -6  728.24   57.86
   5  -7  -6  744.68   56.81
   5   7  -6  768.51   60.79
   5   7  -6  719.14   55.39
   5   7  -6  742.05   58.50
   4  11  -3   70.68   18.20
   4  11  -3   70.22   18.53
   4  11  -3   56.50   13.41
   4  11  -3   58.68   15.73
   4  11  -3   44.23   11.68
  -4  11   3   44.13   13.11
  -4  11   3   44.09    9.83
   4  11  -3   43.71   12.11
   4  11  -3   51.93   13.24
   4  11  -3   69.78   18.20
   4  11  -3   78.84   23.25
  -4  11   3   69.08   19.17
   4 -11  -3   50.51   11.15
   0  -8  -8  940.58   59.06
   0   8  -8  952.73   56.62
   0   8  -8  948.01   54.10
   0   8  -8  750.15   72.08
   0  -8  -8  937.72   57.00
   0   8  -8  894.11   69.58
   0   8  -8  967.92   54.12
   0   8  -8  808.05   84.21
   0   8  -8  840.02   66.58
   0   8  -8  935.74   54.66
   2   9  -7 2665.82  170.15
   2   9  -7 2153.63  246.18
   2   9  -7 2982.48  146.26
   2   9  -7 2666.56  130.63
   2   9  -7 2614.99  130.08
   2   9  -7 2739.16  133.46
   2  -9  -7 2643.82  128.44
   2  -9  -7 2748.82  133.71
   2   9  -7 2463.04  148.41
   2   9  -7 2409.27  166.02
   2  13   0 2607.42  128.74
   2  13   0 2720.01  134.33
  -2  13   0 2438.20  118.95
   2  13   0 2364.44  117.60
  -2  13   0 2738.74  135.51
  -2  13   0 2734.26  138.33
   2  13   0 2786.26  139.69
   2  13   0 2726.80  133.96
  -2  13   0 2671.51  132.24
   2  13   0 2613.52  131.36
  -2  13   0 2551.21  124.56
   2  13   0 2392.89  116.34
  -3   3  -9  737.87   70.86
  -3   3  -9  739.32   58.37
  -3   3  -9  732.94   58.47
  -3   3  -9  710.78   64.70
  -3   3  -9  711.19   60.32
  -3  -3  -9  669.27   62.09
  -3   3  -9  641.92   65.96
  -3  -3  -9  716.79   63.26
  -3  -3  -9  737.36   62.07
  -3  -3  -9  736.87   70.20
   4  11   3 1737.60   91.19
  -4  11  -3 1901.53   98.89
   4  11   3 2004.27  101.59
  -4  11  -3 1975.46   99.94
   4  11   3 1760.98   87.93
  -4  11  -3 1498.00  126.15
   4  11   3 1885.39   97.00
  -4  11  -3 1775.04   87.75
  -4  11  -3 1724.58   86.08
   4  11   3 1935.70   97.56
  -4  11  -3 2014.98  101.67
   7   2   5  822.20   69.79
  -7  -2  -5  705.45   77.66
  -7  -2  -5  690.98   73.99
  -7   2  -5  769.14   59.87
  -7   2  -5  763.85   58.81
  -7   2  -5  666.50   52.97
  -8   3   1 2578.05  128.50
  -8  -3   1 2630.63  141.62
   8   3  -1 2653.79  131.04
   8   3  -1 2605.68  145.22
   8   3  -1 2645.39  129.70
   8   3  -1 2800.70  138.88
  -8  -3   1 2569.36  142.35
   8  -3  -1 3102.38  153.37
  -8   3   1 2743.22  137.09
   8   3  -1 2554.91  134.16
   0   0 -10   54.41   15.80
   0   0 -10   25.83    8.71
   0   0 -10   47.42   15.22
   0   0 -10   31.67   10.27
   8  -2  -2 3030.93  149.08
  -8  -2   2 2882.64  151.36
  -8   2   2 2962.53  167.64
   8   2  -2 2954.55  144.58
   8   2  -2 3026.88  156.39
  -8  -2   2 2889.27  147.03
   8   2  -2 2832.13  138.39
   8   2  -2 2901.15  142.05
   8  -2  -2 2940.45  143.06
  -8   2   2 3021.15  158.26
   8   2  -2 2838.42  137.61
   8  -2  -2 2925.57  153.57
   5   0  -8   -1.87   11.79
  -5   0   8   13.93    9.61
   5   0  -8    7.86   19.49
   5   0  -8   -3.80    8.45
  -2  -9  -7 1954.82  144.43
  -2  -9  -7 1961.61  140.83
  -2   9  -7 2019.34   99.48
  -2   9  -7 2095.56  103.51
  -2   9  -7 1889.47  108.02
  -2   9  -7 1888.60  107.80
   2   9   7 1785.67  109.79
  -2   9  -7 2300.54  117.33
  -2   9  -7 2049.56  114.47
  -2   9  -7 1943.30   94.94
  -2   9  -7 1866.08   93.51
  -7   7   1  460.30   36.68
   7   7  -1  468.25   44.33
   7   7  -1  448.82   37.04
   7   7  -1  525.89   45.42
   7   7  -1  462.56   37.14
   7   7  -1  488.74   39.88
   7   7  -1  474.26   40.10
  -7   7   1  256.25   77.09
  -7   7   1  436.11   35.94
   7   7  -1  497.47   41.13
  -7   7   1  508.64   41.48
   7  -7  -1  449.59   35.92
   7   7  -1  428.43   36.29
  -4  -7  -7 3980.59  322.55
   4   7   7 4389.93  297.65
  -4   7  -7 4692.79  228.14
  -4   7  -7 4122.14  244.47
  -4   7  -7 3531.37  191.95
  -4   7  -7 4258.87  205.65
   4   7   7 5096.83  257.79
  -4  -7  -7 4472.30  442.27
  -4   7  -7 4304.77  205.76
   8   3   1 4196.01  204.91
  -8   3  -1 4437.28  213.70
  -8   3  -1 3923.33  207.35
   8   3   1 4206.51  202.95
  -8  -3  -1 4429.63  225.49
   8   3   1 4119.42  197.89
   8   3   1 4236.91  204.54
  -8  -3  -1 4477.77  220.92
  -5   5  -7 1533.69  615.15
  -5   5  -7 3908.72  188.43
  -5  -5  -7 3803.23  348.09
  -5   5  -7 3619.78  201.01
  -5   5  -7 3197.32  209.36
  -5  -5  -7 3939.65  311.20
  -5   5  -7 3613.21  224.13
  -7   7  -1  315.77   24.33
  -7   7  -1  263.24   19.41
   7   7   1  276.20   21.98
  -7   7  -1  262.73   18.16
   7   7   1  293.39   21.75
   7   7   1  310.81   27.03
  -7   7  -1  100.76   47.51
   7   7   1  260.02   20.09
   7   7   1  244.83   17.12
   7   7   1  290.41   21.41
   2   5  -9 2557.28  149.46
   2   5  -9 2508.80  159.39
   2  -5  -9 2440.73  160.29
   2   5  -9 2653.49  140.12
   2   5  -9 2295.63  134.35
   2   5  -9 2648.41  140.37
   2  -5  -9 2434.02  159.92
   2   5  -9 2325.68  134.21
   2   5  -9 2587.74  137.40
   2  -5  -9 2474.08  131.63
   5   7   6 4782.03  394.29
  -5   7  -6 4537.43  235.43
   5   7   6 4276.92  222.40
  -5  -7  -6 4413.28  428.96
  -5   7  -6 4321.68  222.49
   5   7   6 4934.22  379.07
  -5   7  -6 4281.20  222.58
  -5  -7  -6 4306.71  316.74
  -5   7  -6 4407.58  254.44
  -5   7  -6 4810.68  252.71
  -5   7  -6 3800.29  217.40
   5   7   6 4442.14  235.85
   0   1 -10 4890.63  257.06
   0   1 -10 4376.10  249.60
   0  -1 -10 4355.96  271.31
   0   1 -10 4345.91  257.58
   0   1 -10 4587.35  367.56
   0  -1 -10 4557.01  351.90
   0  -1 -10 5012.96  260.83
   0   1 -10 4435.08  251.69
   0   1 -10 4196.68  262.43
   0  -1 -10 4505.84  277.31
   0   1 -10 4720.83  244.74
   2  13  -1   58.11   16.88
  -2  13   1   68.81   15.17
  -2  13   1   70.13   15.45
   2  13  -1   75.92   12.24
  -2  13   1   64.85   10.66
   2  13  -1   62.23   17.49
  -2  13   1   73.16   20.47
   2  13  -1   71.96   12.95
   2  13  -1   66.81   16.27
   2  13  -1   51.30   11.56
   2  13  -1   67.16   16.03
   2  13  -1   63.76   20.91
   5   1  -8 2523.24  133.88
   5  -1  -8 2407.14  131.86
   5  -1  -8 1728.30  133.22
   5   1  -8 2594.50  163.51
   5  -1  -8 2479.06  135.56
   5   1  -8 2606.14  139.13
   5   1  -8 2309.68  123.47
   5   1  -8 2453.87  127.99
   5  -1  -8 2442.03  128.21
  -5   1   8 2532.81  143.39
  -8   2  -2 1837.02   98.48
   8   2   2 1949.98  109.26
  -8  -2  -2 1731.36  127.26
   8   2   2 1906.32  101.94
  -8  -2  -2 1705.54  131.86
   8   2   2 1807.72   95.94
  -8   2  -2 1718.09   93.82
  -7   6   3   53.15   11.74
   7   6  -3   60.02   12.19
   7   6  -3   50.84   15.78
   7  -6  -3   62.37   10.46
  -7   6   3   64.28   11.75
   7   6  -3   49.85   16.47
   7   6  -3   54.90   13.66
   7   6  -3   63.53   16.89
   7   6  -3   54.32   13.52
   7  -6  -3   45.27   12.92
   2  13   1 1164.98   64.85
  -2  13  -1  955.83   52.01
  -2  13  -1 1174.98   66.29
  -2  13  -1  903.60   49.26
  -2  13  -1 1071.29   59.58
   2  13   1  962.69   52.95
   2  13   1 1154.02   65.66
   2  13   1 1027.19   56.72
   2  13   1  995.52  137.04
   2  13   1 1047.20   66.63
  -2  13  -1 1161.98   64.46
   2  13   1 1246.27   70.64
  -2  13  -1 1196.56   66.47
  -2  13  -1 1153.69   68.82
   4   5  -8 2574.79  187.42
   4   5  -8 2761.61  147.60
   4  -5  -8 2509.10  135.55
   4   5  -8 2541.42  132.24
   4   5  -8 2234.89  197.06
   4   5  -8 2881.19  152.37
   4   5  -8 2494.98  132.69
   4  -5  -8 2355.32  123.92
   4  -5  -8 2403.14  129.75
  -4   5   8 2573.93  133.65
   1  -8  -8 1588.25   86.63
   1   8  -8 1251.67   89.95
   1   8  -8 1451.15  103.68
   1  -8  -8 1539.80   84.15
   1   8  -8 1400.98  100.16
   1   8  -8 1499.76   81.09
  -1   8   8 1456.46   80.67
   1   8  -8 1489.93   81.16
   1   8  -8 1509.72   83.08
   1   8  -8 1414.08  110.53
   5  10  -3  606.72   36.96
  -5  10   3  631.15   36.09
   5  10  -3  574.60   36.75
   5  10  -3  578.88   37.16
   5  10  -3  599.45   39.97
   5  10  -3  553.29   34.51
   5  10  -3  603.69   35.62
   5  10  -3  616.36   36.12
   5 -10  -3  592.33   34.59
  -5  10   3  606.60   36.99
   5  10  -3  590.01   36.79
  -5  10   3  589.12   35.21
   5  10  -3  563.77   38.68
   0   6  -9 1252.88   75.24
   0   6  -9  937.73   72.31
   0   6  -9 1189.90   65.45
   0  -6  -9 1138.37   86.98
   0  -6  -9 1207.04   80.89
   0   6  -9 1195.63   65.98
   0   6  -9 1198.02   86.49
   0   6  -9 1143.16   64.21
   0  -6  -9 1252.50   79.63
  -2   5  -9 1688.43   92.70
  -2  -5  -9 1593.44   99.93
  -2   5  -9 1609.67   86.61
  -2   5  -9 1744.88  100.53
  -2  -5  -9 1780.53   95.63
  -2   5  -9 1782.81   95.26
  -2   5  -9 1759.53  102.13
  -2  -5  -9 1689.19  133.31
  -1  -8  -8  262.32   21.75
  -1   8  -8  240.62   18.64
  -1   8  -8  277.55   22.41
  -1   8  -8  227.45   17.06
  -1   8  -8  288.88   23.53
  -1   8  -8  280.78   21.11
  -1   8  -8  231.41   23.37
  -1   8  -8  280.23   24.98
  -1   8  -8  286.77   24.04
  -1  -8  -8  241.41   19.85
   6   0  -7  546.42   49.78
  -6   0   7  562.38   36.42
   6   0  -7  539.94   31.63
   6   0  -7  571.85   34.29
  -6   0   7  568.44   35.28
   6   0  -7  572.09   36.31
   1   0 -10 1516.03   85.65
   1   0 -10 1620.55  119.62
   1   0 -10 1727.90   93.13
   1   0 -10 1523.07   85.23
   1   0 -10 1657.91   90.03
   7   6   3  398.36   34.00
  -7   6  -3  386.98   27.11
   7   6   3  342.51   23.57
   7   6   3  309.04   22.46
  -7  -6  -3  282.43   22.80
  -7   6  -3  314.08   21.98
  -7   6  -3  311.01   21.35
  -7  -6  -3  299.81   25.42
   7   3  -5 2130.89  115.97
  -7   3   5 2391.00  125.85
   7   3  -5 2201.26  115.86
   7   3  -5 2148.11  112.56
   7  -3  -5 2176.77  113.69
  -7   3   5 2330.73  122.94
   7  -3  -5 1664.07  223.23
   7   3  -5 2044.97  110.71
   7  -3  -5 2052.56  109.68
   7   3  -5 2303.08  122.17
   7   3  -5 2109.34  112.34
   7   3  -5 2182.76  121.88
   7   5  -4 3151.47  176.78
   7   5  -4 3517.20  184.85
   7  -5  -4 3066.71  160.78
   7  -5  -4 3422.70  180.74
   7  -5  -4 3187.80  165.06
   7   5  -4 3350.47  173.53
   7   5  -4 3266.25  169.44
   7   5  -4 3271.42  172.36
   7   5  -4 3339.27  181.76
  -7   5   4 3126.50  162.10
   7   5  -4 3311.03  173.66
  -7   5   4 3221.14  166.88
  -5   0  -8  344.55   28.17
  -5   0  -8  340.84   28.37
  -5  10  -3 1418.64   77.57
   5  10   3 1171.28   64.09
   5  10   3 1391.98   77.67
  -5  10  -3 1214.58   66.51
   5  10   3 1259.84   72.12
  -5  10  -3 1154.48   61.65
   5  10   3 1292.67   71.98
  -5  10  -3 1336.99   75.24
  -5  10  -3 1452.97   78.70
  -5  10  -3 1167.60   63.26
   5  10   3 1485.62   81.95
  -2  12   4 1842.05   97.84
   2  12  -4 1944.93  103.53
  -2  12   4  911.63  281.02
   2  12  -4 2050.44  110.33
   2  12  -4 1981.90  106.17
   2  12  -4 1882.89  135.90
   2  12  -4 1976.07  103.28
   2 -12  -4 1936.56  102.17
   2  12  -4 1822.81   95.70
   2 -12  -4 1984.06  105.59
   2  12  -4 1899.78  122.09
  -2  12   4 1701.70   93.30
   2  12  -4 1972.05  107.42
  -2  12   4 2044.33  111.59
   2  12  -4 1964.50  110.36
   2  12  -4 1896.84  102.93
   6   9  -2 1186.85   65.28
   6   9  -2 1238.97   71.22
   6   9  -2 1118.65   61.79
   6   9  -2 1141.96   61.47
   6   9  -2 1171.03   65.13
   6   9  -2 1252.66   69.41
  -6   9   2 1160.59   63.26
   6   9  -2 1133.06   64.27
  -6   9   2 1238.82   69.94
   6   9  -2 1175.26   76.53
  -6   9   2 1164.01   62.18
   6  -9  -2 1163.60   62.63
  -6   9   2 1174.61   64.27
  -1   0 -10  175.40   15.74
  -1   0 -10  157.36   17.39
  -1   0 -10  151.82   17.62
  -1   0 -10  171.22   18.97
  -1   0 -10  215.71   17.72
   6  -1  -7 1654.71   87.10
   6  -1  -7 1665.45   88.89
   6   1  -7 1664.88   92.20
   6   1  -7 1708.27  115.58
   6  -1  -7 1649.35   90.95
   6   1  -7 1658.34   90.88
  -6   1   7 1770.35   96.61
   6  -1  -7 1655.26   93.00
   6   1  -7 1717.99   95.88
  -6   1   7 1843.67   99.49
   6   1  -7 1613.19   85.46
   6   1  -7 1628.51   88.54
   1  -1 -10  288.56   20.74
   1  -1 -10  260.36   25.21
   1   1 -10  290.11   22.50
   1   1 -10  267.94   28.46
   1  -1 -10  300.53   20.56
   1  -1 -10  299.89   24.15
   1   1 -10  282.97   24.53
   1   1 -10  279.48   18.32
   1  -1 -10  285.81   24.38
  -2  12  -4 1461.88   77.82
  -2  12  -4 1528.74   83.52
   2  12   4 1598.01   86.29
  -2  12  -4 1494.92   80.33
  -2  12  -4 1463.67   77.75
   2  12   4 1566.42   86.03
  -2  12  -4 1631.09   88.51
   2  12   4 1544.78   90.05
  -2  12  -4  716.42  218.29
  -2  12  -4 1570.74   87.27
   3  12  -310066.79  398.30
   3  12  -310873.47  438.56
  -3  12   310352.66  410.82
   3  12  -3 9937.97  632.54
   3  12  -310897.55  434.46
   3  12  -3 9139.87  510.18
   3  12  -3 9146.37  467.58
   3 -12  -3 9777.92  380.46
  -3  12   3 9052.57  496.96
   3  12  -3 9337.50  480.21
   3  12  -3 9799.02  383.46
  -3  12   3 8775.83  447.41
   3 -12  -3 9479.53  483.78
  -4   5  -8 4342.02  227.31
  -4  -5  -8 4460.07  387.61
  -4  -5  -8 4743.81  422.75
  -4   5  -8 4327.75  238.16
  -4   5  -8 4918.34  257.54
  -4  -5  -8 5199.97  270.95
  -4   5  -8 4432.51  288.05
  -4   5  -8 4357.56  389.00
  -5  -1  -8  690.38   46.70
  -5   1  -8  490.00   37.80
  -5  -1  -8  669.15   47.42
  -5   1  -8  513.96   48.76
  -5   1  -8  599.28   40.70
  -5   1  -8  613.26   42.79
  -6   9  -2   59.34   15.56
  -6   9  -2   50.18   12.08
  -6   9  -2   60.89   14.99
   6   9   2   61.28   16.59
  -6   9  -2   66.76   15.45
   6   9   2   49.59   12.63
   6   9   2   60.94   19.20
  -6   9  -2   44.22    8.94
   6   9   2   41.58   13.83
   6   9   2   53.26   14.59
   6   5  -6  564.02   35.75
  -6   5   6  549.46   32.00
   6  -5  -6  553.83   32.16
   6   5  -6  506.66   30.23
   6   5  -6  559.12   36.35
   6   5  -6  552.94   44.21
   6   5  -6  559.67   37.41
   6   5  -6  537.01   32.31
   6   5  -6  536.88   34.95
  -1   1 -10  581.22   39.40
  -1  -1 -10  612.93   41.95
  -1   1 -10  581.72   39.19
  -1  -1 -10  643.37   45.31
  -1   1 -10  653.81   40.36
  -1  -1 -10  624.03   45.36
  -1   1 -10  666.90   43.80
  -1  -1 -10  698.50   41.20
  -1   1 -10  705.11   41.75
  -1   1 -10  626.43   40.90
  -1   1 -10  664.67   43.52
   0  -2 -10 1862.92  120.82
   0   2 -10 1931.75  129.36
   0  -2 -10 1828.77  120.73
   0  -2 -10 1752.66  127.45
   0  -2 -10 1983.79  105.90
   0   2 -10 1939.65  103.64
   0   2 -10 1902.62  149.50
   0   2 -10 2161.31  122.63
   0   2 -10 1788.29  106.54
   0   2 -10 1936.05  103.81
   5   2  -8  156.69   16.49
   5  -2  -8  181.88   20.08
   5   2  -8  182.73   15.52
   5  -2  -8  169.61   13.89
   5  -2  -8  176.10   20.52
  -5   2   8  182.74   17.46
   5   2  -8  170.41   17.29
   5   2  -8  173.84   37.75
   5   2  -8  183.30   18.94
   5   2  -8  181.90   24.61
   3  12   3 4244.22  223.87
   3  12   3 3758.54  195.64
  -3  12  -3 3593.83  220.66
  -3  12  -3 3929.23  205.53
  -3  12  -3 3958.01  205.62
   3  12   3 3859.15  202.25
  -3  12  -3 3759.50  195.42
  -3  12  -3 3956.45  206.41
   3  12   3 3748.43  196.83
  -3  12  -3 4002.70  207.35
  -3  12  -3 3968.02  209.59
   3  12   3 3910.73  202.51
   3  12   3 3974.26  211.29
   1   6  -9 3838.96  230.80
   1  -6  -9 3539.22  245.49
   1   6  -9 4105.21  213.60
   1  -6  -9 3666.13  236.50
   1   6  -9 3122.32  293.95
   1   6  -9 3496.01  184.96
   1  -6  -9 3768.08  198.15
   1   6  -9 4130.06  215.34
   1   6  -9 3717.30  257.98
  -7   5  -4 4391.15  228.45
   7   5   4 4304.65  223.75
  -7   5  -4 4408.89  229.98
   7   5   4 4054.86  440.57
  -7   5  -4 4335.19  223.89
  -7   5  -4 4375.64  227.99
  -7  -5  -4 3885.50  318.08
  -7  -5  -4 4137.19  370.25
   7   5   4 4151.11  217.92
  -1  -6  -9 7812.80  402.38
  -1  -6  -9 6945.98  498.39
  -1   6  -9 7897.29  413.05
  -1   6  -9 7369.90  455.65
  -1   6  -9 7711.37  396.66
  -1   6  -9 7683.64  466.33
  -1   6  -9 8217.53  426.31
  -1   6  -9 7886.74  464.41
  -1  -6  -9 6842.37  497.81
   3   4  -9  632.40   39.73
   3  -4  -9  622.39   36.91
   3   4  -9  667.41   43.14
   3   4  -9  640.41   41.06
   3  -4  -9  607.16   41.96
   3   4  -9  644.90   38.34
   3   4  -9  631.22   54.71
   3  -4  -9  641.75   39.00
   8   0  -3 3061.59  164.73
   8   0  -3 3057.90  159.82
  -8   0   3 2897.65  187.21
   8   0  -3 2895.35  152.36
  -8   0   3 3140.26  165.09
  -7   3  -5  801.80   45.33
  -7  -3  -5  732.71   47.44
  -7   3  -5  714.78   50.91
  -7  -3  -5  755.63   49.96
  -7   3  -5  814.95   54.28
  -6   0  -7  552.54   54.28
  -6   0  -7  576.29   41.80
   0  13  -3   57.54   41.78
   0  13  -3  159.54   16.24
   0  13   3  159.83   16.96
   0  13  -3  163.21   19.07
   0  13  -3  166.50   22.85
   0  13  -3  167.73   17.64
   0  13   3  156.10   22.63
   0  13  -3  151.62   22.49
   0  13   3  154.29   19.62
   0  13  -3  159.18   15.04
   8  -3  -2 2357.16  124.12
  -8   3   2 2428.66  129.02
   8   3  -2 2226.87  118.02
   8   3  -2 2515.53  133.01
   8   3  -2 2556.66  137.23
  -8  -3   2 2422.41  130.73
   8   3  -2 2395.13  131.35
   8  -3  -2 2485.24  132.00
  -8   3   2 2375.39  125.39
   8   3  -2 2557.84  135.92
  -8  -3   2 2208.97  133.27
   8   4   0  514.98   33.20
  -8   4   0  523.80   31.94
   8   4   0  554.76   35.30
  -8  -4   0  531.65   33.81
   8   4   0  568.90   34.77
   8   4   0  530.43   35.67
  -8   4   0  511.42   30.27
  -8  -4   0  506.77   32.54
   7   7  -2   79.30   18.36
  -7   7   2   95.71   12.64
   7  -7  -2  114.24   12.63
   7   7  -2  101.26   14.39
   7   7  -2  113.28   13.91
   7   7  -2   92.36   16.91
   7   7  -2  109.34   15.07
   7  -7  -2  109.20   14.94
   7   7  -2  107.91   15.10
   7   7  -2   96.27   16.94
  -7   7   2  124.71   12.86
  -7   7   2   86.57   13.76
   7   7  -2  101.39   15.29
   0  11   6 2502.66  135.89
   0  11   6 2408.62  127.95
   0  11  -6 2302.44  131.92
   0  11  -6 2010.52  107.80
   0  11  -6 2202.62  115.22
   0  11  -6 2223.13  117.24
   0 -11  -6 2180.37  124.94
   0 -11  -6 2187.61  120.27
   0  11  -6 2370.80  124.99
   0  11  -6 2119.39  175.77
   0  11  -6 2267.63  119.71
  -8  -1   3  646.26   38.36
  -8   1   3  596.07   35.30
   8  -1  -3  601.62   41.35
  -8  -1   3  635.87   37.85
   8   1  -3  663.19   40.87
   8   1  -3  677.29   41.01
   8   1  -3  632.29   39.13
   8  -1  -3  635.83   38.76
   8   1  -3  655.01   54.41
   8  -1  -3  636.40   41.79
  -8   1   3  574.17   44.37
  -6  -1  -7  245.98   17.35
  -6   1  -7  254.27   21.24
  -6   1  -7  244.52   21.53
  -6   1  -7  205.82   17.13
  -6  -1  -7  246.35   19.47
  -8   3  -2  359.52   24.36
  -8   3  -2  305.01   22.59
   8   3   2  243.55   22.34
  -8  -3  -2  306.24   25.97
   8   3   2  358.13   25.04
   8   3   2  265.28   19.52
  -8  -3  -2  378.21   27.52
   8   3   2  327.14   23.08
   6   2  -7  550.98   32.75
  -6   2   7  622.63   37.40
   6  -2  -7  548.49   35.31
   6  -2  -7  537.20   32.26
   6  -2  -7  569.63   33.48
   6   2  -7  590.44   34.77
   6   2  -7  564.47   39.48
   6   2  -7  547.97   34.70
   6   2  -7  553.33   50.87
   6  -2  -7  523.74   32.68
   6   2  -7  568.41   36.88
   4  12   0   35.21   18.28
   4  12   0   46.61   17.75
  -4  12   0   52.77   15.82
  -4  12   0   34.34   13.41
   4  12   0   31.76   14.98
   4  12   0   55.78   17.83
  -4  12   0   38.28   18.89
   4  12   0   34.95   14.53
   4  12   0   15.49   12.85
  -4  12   0   14.19    7.95
  -4  12   0   34.59   17.23
  -6  -5  -6  724.24   55.98
  -6   5  -6  544.79   77.05
  -6   5  -6  697.13   39.23
  -6   5  -6  723.13   41.37
  -6   5  -6  703.51   41.45
  -6  -5  -6  780.58   58.81
  -7   7  -2  348.62   25.44
  -7  -7  -2  279.62   21.41
   7   7   2  315.47   22.69
  -7   7  -2  309.52   21.15
   7   7   2  299.07   21.76
   7   7   2  281.16   18.68
  -7  -7  -2  290.33   23.72
  -7   7  -2  317.40   21.47
   7   7   2  318.62   23.15
  -7   7  -2  112.49   43.80
   7   7   2  329.86   27.58
   1   2 -10  871.73   50.34
   1  -2 -10  797.87   51.34
   1   2 -10  848.15   51.53
   1  -2 -10  872.94   55.18
   1   2 -10  831.19   49.32
   1  -2 -10  865.08   54.42
   1  -2 -10  795.13   47.23
   1  -2 -10  796.89   56.71
   8   0   3  289.76   20.60
   8   0   3  307.75   24.97
  -8   0  -3  294.53   22.06
  -8   0  -3  299.34   21.10
   8   0   3  241.15   28.04
   2  13  -2 1084.21   70.10
   2  13  -2 1099.18   68.40
  -2  13   2 1130.83   60.44
  -2  13   2 1208.29   69.42
   2  13  -2 1100.85   59.98
   2  13  -2 1129.43   61.06
   2  13  -2 1267.31   71.43
  -2  13   2  857.94   67.10
  -2  13   2 1185.36   65.15
   2  13  -2 1234.37   70.63
  -2  13   2 1232.91   68.49
   2  13  -2 1177.04   66.70
   2  13  -2 1062.41   57.27
  -3  -4  -9  460.45   34.39
  -3   4  -9  469.80   30.55
  -3  -4  -9  489.64   38.86
  -3   4  -9  546.50   34.69
  -3  -4  -9  561.92   35.18
  -3   4  -9  550.06   33.62
  -3   4  -9  519.16   40.57
  -3   4  -9  427.19   26.43
  -3  -4  -9  510.86   46.00
   4  10  -5 5363.57  276.91
   4  10  -5 4799.14  276.16
   4  10  -5 4698.43  242.34
  -4  10   5 4591.68  236.34
   4  10  -5 4703.17  242.32
   4  10  -5 4783.58  250.27
   4 -10  -5 4794.96  249.37
   4  10  -5 4702.62  289.95
   4  10  -5 4817.46  251.44
   4 -10  -5 4711.04  241.18
   4  10  -5 5106.18  265.21
   4  10  -5 5548.82  288.10
   2  13   2 3422.15  180.69
  -2  13  -2 3551.46  186.67
  -2  13  -2 3590.90  188.48
  -2  13  -2 3607.14  193.87
   2  13   2 3283.92  170.11
  -2  13  -2 3087.32  160.00
  -2  13  -2 3351.37  173.41
   2  13   2 3352.43  179.51
  -2  13  -2 3435.62  178.65
  -2  13  -2 3731.58  197.01
   2  13   2 3362.57  175.64
   2  13   2 3546.56  195.12
  -5   2  -8 1133.56  115.74
  -5  -2  -8 1535.13  111.04
  -5  -2  -8 1476.89  108.54
  -5   2  -8 1246.46   95.22
  -5   2  -8 1292.66  104.44
  -5   2  -8 1350.79   86.08
   8   4  -1   68.78   15.42
  -8  -4   1   54.56    9.48
  -8   4   1   55.49   10.85
   8   4  -1   70.05   15.86
  -8  -4   1   52.59   10.53
   8   4  -1   83.83   17.07
  -8   4   1   63.29   13.03
   8   4  -1   55.43   13.22
   8  -4  -1   84.39   17.16
   8   4  -1   63.93   16.31
  -5  11   0  516.15   30.71
   5  11   0  537.45   32.30
   5  11   0  509.18   29.74
   5 -11   0  525.28   31.16
  -5  11   0  222.40  123.08
   5  11   0  558.47   37.34
  -5  11   0  555.39   34.31
   5  11   0  615.21   39.31
  -5  11   0  552.57   34.45
   5  11   0  555.91   35.89
   5  11   0  519.28   37.41
  -5  11   0  536.66   30.89
  -5  11   0  600.24   37.89
   5  11   0  550.05   34.75
  -1   2 -10  120.96   11.76
  -1   2 -10  142.74   20.16
  -1   2 -10  121.53   14.93
  -1  -2 -10  116.00   12.34
  -1   2 -10  147.30   17.65
  -1  -2 -10  137.69   16.19
  -1  -2 -10  150.25   18.26
  -1   2 -10  161.22   21.32
  -1  -2 -10  129.08   14.65
  -1   2 -10  115.70   19.69
   4   0  -9 1967.81  106.38
   4   0  -9 2304.54  123.23
   4   0  -9 2134.56  117.91
   4   0  -9 2045.79  153.99
   3   7  -8 1778.95  146.75
   3   7  -8 1781.73   97.18
   3  -7  -8 1455.94   97.08
   3   7  -8 1794.44   95.58
   3  -7  -8 1787.95  110.74
   3   7  -8 1960.32  103.86
   3   7  -8 1823.06  113.47
   3   7  -8 1917.75  103.50
   3   7  -8 1917.03  102.59
   3  -7  -8 1901.81   99.54
   6   8  -4   47.82   16.41
   6   8  -4   43.19   12.39
   6   8  -4   38.60   11.13
   6   8  -4   45.63   13.85
  -6   8   4   38.06   11.30
   6  -8  -4   40.20   12.31
   6   8  -4  139.22   21.13
   6   8  -4   34.72   15.59
   6   8  -4   46.69   16.48
   6   8  -4   46.50   15.34
   4   9  -6  871.14   49.70
   4   9  -6  916.33   53.97
   4  -9  -6 1016.26   54.88
   4   9  -6  960.88   54.84
   4   9  -6  966.33   56.61
  -4   9   6  935.39   51.01
   4   9  -6  872.79   52.27
   4   9  -6  917.80   61.36
   4  -9  -6  929.57   50.89
   4   9  -6 1008.24   55.26
  -8   1  -3 1179.10   64.27
   8  -1   3 1141.66   77.73
   8  -1   3 1198.01   64.87
  -8  -1  -3 1240.63   74.12
  -8  -1  -3 1272.30   70.67
   8   1   3 1142.85   89.13
   8   1   3 1273.50   69.79
   8   1   3 1141.42   63.29
  -8   1  -3 1213.36   65.39
   8   4   1   86.27   17.97
  -8   4  -1   83.69   13.08
  -8   4  -1   87.13   14.75
   8   4   1   81.70   14.34
  -8  -4  -1   79.49   11.65
   8   4   1   80.81   14.57
   8   4   1   74.89   13.59
  -8  -4  -1   77.74   13.40
   1  13  -3 3939.82  228.62
  -1  13   3 3861.98  203.77
   1  13  -3 3719.70  193.67
   1  13  -3 3889.06  203.48
   1  13  -3 3580.92  199.66
   1  13  -3 3449.15  184.50
   1  13  -3 3735.21  194.17
   1  13  -3 3683.07  192.58
  -1  13   3 3668.31  190.79
  -1  13   3 1559.78  619.67
  -1  13  -3 2043.34  109.35
  -1  13  -3 2090.04  111.99
   1  13   3 2099.06  113.65
  -1  13  -3 1141.05  180.54
   1  13   3 1685.28   99.38
  -1  13  -3 1967.01  103.96
  -1  13  -3 2101.77  114.11
  -1  13  -3 2065.55  111.70
   1  13   3 1970.88  104.91
  -1  13  -3 2081.23  109.78
  -1  13  -3 1786.23   93.69
   4 -12  -1 2536.17  131.68
  -4  12   1 2411.75  125.73
   4  12  -1 2599.55  140.45
  -4  12   1 2637.57  137.48
  -4  12   1 2599.14  140.02
   4  12  -1 2752.16  146.94
   4  12  -1 2622.12  139.29
   4  12  -1 2550.23  134.40
   4  12  -1 2546.77  140.20
  -4  12   1 2634.84  139.30
  -4  12   1 2478.77  128.31
   4  12  -1 2560.03  134.56
   4  12  -1 2449.58  128.62
   4  10   5   80.27   19.33
   4  10   5   83.76   15.00
  -4 -10  -5  112.73   14.47
   4  10   5   90.20   18.37
  -4  10  -5   89.68   14.92
  -4  10  -5   85.67   12.84
  -4  10  -5   68.91   16.14
  -4  10  -5   81.34   17.47
  -4 -10  -5   96.67   13.90
   4  10   5   67.65   16.79
  -4  10  -5   81.34   19.08
   4  10   5   97.15   13.33
  -4  10  -5  100.17   14.06
  -3  10   6  146.80   13.10
   3  10  -6  135.79   14.49
   3  10  -6  134.71   16.87
   3  10  -6  124.57   21.77
   3  10  -6  117.76   20.77
   3  10  -6  149.38   19.49
   3  10  -6  119.07   16.72
   3 -10  -6  160.97   13.26
   3  10  -6  128.94   15.96
   3  10  -6  125.99   22.14
   3 -10  -6  147.06   13.68
   3  10  -6  105.66   20.09
   4  -1  -9 1693.02   92.63
   4   1  -9 1768.39   96.00
   4   1  -9 1779.74  101.70
   4   1  -9 1695.35   92.82
   4  -1  -9 1774.27   96.12
   4  -1  -9 1733.64  115.57
  -4   1   9 1719.07  104.31
   4   1  -9 1687.09   88.92
   4  -1  -9 1722.32   98.73
   4  -1  -9 1694.21   91.00
   4  12   1 5403.11  286.32
  -4  12  -1 4876.28  252.75
   4  12   1 5084.70  266.77
  -4  12  -1 5324.51  274.70
   4  12   1 5464.39  303.88
   4  12   1 5153.34  266.02
  -4  12  -1 5814.14  303.96
   4  12   1 5600.92  293.72
  -4  12  -1 5423.27  283.81
  -4  12  -1 2938.96  832.84
   4  12   1 5383.58  284.87
   0  10  -7 1661.59  108.13
   0  10  -7 1661.07   89.14
   0  10   7 1679.90   91.41
   0  10  -7 1192.20   65.92
   0 -10  -7 1551.05   86.31
   0  10  -7 1559.97   86.48
   0  10  -7 1511.21   92.11
   0  10  -7 1678.39   89.64
   0  10  -7 1257.12  140.23
   0  10  -7 1336.79  104.56
   0 -10  -7 1568.08   87.52
   0  10  -7 1737.00   94.55
   1 -11  -6  218.94   16.79
   1 -11  -6  209.05   17.54
   1  11  -6  193.82   26.08
  -1  11   6  183.85   20.51
   1  11  -6  206.22   19.70
   1  11  -6  171.88   16.71
   1  11  -6  182.98   15.48
   1  11  -6  204.04   17.43
  -1  11   6  218.56   21.59
   1  11  -6  207.93   25.04
   1  11  -6  171.64   23.29
   1  11  -6  190.53   19.26
   1  11  -6  205.63   22.14
   6   7  -5  216.22   17.39
   6   7  -5  201.85   21.01
   6   7  -5  223.13   21.68
   6   7  -5  226.99   21.47
   6   7  -5  216.37   21.86
   6  -7  -5  216.15   16.70
   6   7  -5  233.82   19.74
  -6   7   5  241.79   18.03
   6   7  -5  220.81   22.89
  -1  11  -6 2250.98  124.31
  -1  11  -6 2432.35  128.22
  -1  11  -6 2253.32  118.10
  -1  11  -6 2217.43  116.56
   1  11   6 2365.84  131.97
   1  11   6 2220.76  126.58
  -1 -11  -6 2363.90  136.44
   1  11   6 2272.36  120.89
  -1 -11  -6 2218.67  126.74
  -1  11  -6 2101.91  114.74
  -1  11  -6 2101.38  110.01
  -1  11  -6 2162.79  137.40
  -5  11   1 7369.29  376.46
   5  11  -1 8981.78  466.71
  -5  11   1 8751.40  458.85
   5  11  -1 7193.31  369.31
   5  11  -1 7706.50  402.22
   5  11  -1 8682.27  465.02
   5  11  -1 8948.31  465.29
   5  11  -1 8212.48  421.55
   5 -11  -1 8208.35  419.78
  -5  11   1 8677.84  448.41
  -5  11   1 7691.27  394.12
  -5  11   1 8295.95  424.41
   5  11  -1 8256.82  500.14
   5  11  -1 8183.04  419.97
  -3   7  -8  526.01   32.89
  -3   7  -8  546.46   36.89
  -3   7  -8  408.49   25.53
  -3  -7  -8  489.40   41.76
  -3   7  -8  439.59   33.67
  -3   7  -8  560.59   35.82
  -3   7  -8  535.18   33.09
  -3   7  -8  518.06   33.61
  -3  -7  -8  478.01   48.45
   3   7   8  317.39   40.83
   6   8   4  604.44   37.41
  -6  -8  -4  525.99   37.14
  -6   8  -4  584.63   36.64
  -6   8  -4  576.81   35.90
   6   8   4  567.16   45.72
   6   8   4  558.39   34.43
  -6   8  -4  429.21   43.35
  -6   8  -4  553.37   32.82
  -6   8  -4  555.46   33.18
  -6   8  -4  543.70   31.23
   6   8   4  532.11   33.38
  -6  -8  -4  536.20   41.22
  -6   8  -4  543.18   33.91
  -8  -2   3  950.95   56.66
   8  -2  -3 1043.46   58.77
  -8   2   3  918.66   51.10
  -8  -2   3  912.86   53.03
   8   2  -3 1025.74   58.24
   8  -2  -3 1027.39   57.95
  -8   2   3  933.26   52.63
   8   2  -3 1035.82   59.39
   8   2  -3  907.92   50.44
   8  -2  -3 1055.45   59.23
   8   2  -3 1087.70   60.64
   0  12  -5 1025.73   56.81
   0  12  -5 1048.83   58.21
   0  12   5 1023.10   58.06
   0  12  -5 1086.13   64.35
   0  12   5  742.15   47.75
   0  12  -5 1044.66   58.37
   0  12  -5  786.63  108.56
   0 -12  -5  970.03   54.96
   0  12  -5  589.78  157.20
   0  12  -5 1011.42   59.06
   0  12  -5  941.07   51.53
   0  12   5 1131.12   64.24
   0  12  -5 1047.10   65.28
   0 -12  -5 1011.09   62.28
  -4   9  -6 6698.78  349.64
   4   9   6 5335.47  659.08
  -4   9  -6 7603.98  391.03
  -4   9  -6 6575.99  337.97
  -4   9  -6 5856.30  400.89
  -4  -9  -6 6755.59  563.52
   4   9   6 5882.87  552.59
   4   9   6 6575.12  338.53
   4   9   6 7555.39  581.80
  -4   9  -6 7219.14  373.87
  -4   9  -6 6408.64  329.79
  -4   9  -6 6692.05  351.59
  -4  -9  -6 6266.32  516.39
  -6  -2  -7 1959.81  106.80
  -6   2  -7 1468.46   98.96
  -6  -2  -7 1974.92  104.41
  -6   2  -7 1598.35  142.89
  -6   2  -7 1629.20  103.19
  -5  11  -1 1936.18  762.90
   5  11   1 4028.40  212.20
  -5  11  -1 3461.90  178.45
  -5  11  -1 3493.49  180.62
   5  11   1 3930.01  206.79
  -5  11  -1 3970.34  207.37
   5  11   1 3594.97  191.52
  -5  11  -1 4073.86  215.47
   5  11   1 4255.28  223.78
   5  11   1 3904.54  205.51
   5  11   1 3859.54  253.91
  -5  11  -1 3716.65  192.62
   0   3 -10 3044.81  123.87
   0   3 -10 2823.54  138.24
   0   3 -10 3054.76  227.98
   0  -3 -10 2868.64  177.23
   0   3 -10 2855.81  175.60
   0   3 -10 3081.12  126.06
   0  -3 -10 3217.07  130.25
   0  -3 -10 2699.40  144.72
   0   3 -10 3174.23  166.48
   0  -3 -10 2592.02  134.77
   5   3  -8 1131.15   63.97
   5   3  -8 1487.91   67.08
   5   3  -8 1421.50   60.33
   5   3  -8 1456.47   65.96
   5   3  -8 1495.24   64.72
   5   3  -8 1477.31   78.61
  -5   3   8 1516.98   68.33
   5  -3  -8 1429.08   75.22
   5  -3  -8 1425.88   66.43
   5  -3  -8 1481.26   63.59
  -3  10  -6 1806.18   96.61
  -3  10  -6 1720.31   93.66
  -3  10  -6 1640.83   87.10
  -3  10  -6 1838.79   99.20
   3  10   6 1541.04   87.35
  -3 -10  -6 1685.20  107.08
   3  10   6 1107.64  253.92
  -3 -10  -6 1670.25  117.76
  -3  10  -6 1632.86   86.84
  -3  10  -6 1725.44   91.62
  -3  10  -6 1724.41   92.83
   3  10   6 1957.24  113.25
  -3  10  -6 1747.90   93.02
   3  11  -5   73.99   20.16
   3  11  -5   69.34   16.49
  -3  11   5   71.45   20.18
   3  11  -5   53.49    9.87
   3  11  -5   70.61   19.14
   3  11  -5   60.48   19.76
  -3  11   5   27.08   17.46
   3 -11  -5   55.67   12.37
   3  11  -5   64.99   11.86
   3  11  -5   67.99   15.41
   3 -11  -5   50.36   10.50
   3  11  -5   58.86   16.12
   3  11  -5   63.37   18.84
   3  11  -5   83.39   19.02
  -3  11   5   55.66   11.22
   5  -6  -7  820.30   36.23
   5   6  -7  876.70   53.20
   5   6  -7  930.97   45.07
   5  -6  -7  829.39   35.87
   5   6  -7  939.14   46.99
  -5   6   7  885.20   39.09
   5   6  -7  906.52   41.90
   5   6  -7  873.13   41.16
   5   6  -7  866.63   41.17
   5   6  -7  857.93   38.15
   2  -8  -8 1740.16   72.74
   2   8  -8 1652.26   74.62
   2   8  -8 1727.09   75.57
   2   8  -8 1486.35   94.16
   2   8  -8 1684.98   75.50
   2  -8  -8 1648.63   69.64
   2   8  -8 1615.32   77.26
   2   8  -8 1714.67   72.77
   2   8  -8 1732.37   74.54
  -4   0  -9  362.66   24.77
  -4   0  -9  305.85   22.91
  -4   0  -9  418.20   23.64
  -4   0  -9  383.41   37.48
  -4   0  -9  331.78   22.80
   7  -4  -5  361.54   19.74
   7  -4  -5  390.00   22.89
   7   4  -5  384.92   43.29
   7   4  -5  393.87   24.81
   7   4  -5  407.98   24.32
   7   4  -5  429.64   25.61
   7  -4  -5  367.61   20.97
  -7   4   5  372.21   19.81
  -7   4   5  375.48   21.13
   7   4  -5  357.38   20.99
   7   4  -5  359.54   21.74
   7   4  -5  429.36   28.08
   2   0 -10   16.64    6.86
   2   0 -10   20.74    8.20
   2   0 -10   14.33   13.05
   2   0 -10   16.69   16.13
   2   0 -10   20.95   12.91
  -3  11  -5 1056.18   47.92
  -3  11  -5  958.48   42.58
   3  11   5  976.84   43.92
   3  11   5  998.87   51.56
  -3  11  -5 1113.72   51.20
  -3 -11  -5  943.52   48.90
   3  11   5  958.13   44.89
   3  11   5 1132.60   63.20
  -3  11  -5 1082.22   49.11
  -3  11  -5 1006.25   43.69
  -3  11  -5 1028.32   45.71
  -3  11  -5  967.49   42.33
  -3 -11  -5  951.27   50.73
  -6  -7  -5  291.55   25.19
   6   7   5  280.34   17.92
  -6   7  -5  289.47   21.22
  -6   7  -5  259.33   19.15
   6   7   5  311.28   21.68
  -6   7  -5  318.13   19.57
  -6  -7  -5  306.76   25.42
  -6   7  -5  177.34   43.30
   6   7   5  289.87   18.27
  -6   7  -5  293.64   17.79
   6   7   5  276.69   34.03
  -6   7  -5  314.60   17.52
  -2   8  -8   20.09   12.76
  -2   8  -8   21.07   13.70
  -2   8  -8    5.19   12.74
  -2   8  -8   22.67    9.02
  -2   8  -8   30.15   12.02
  -2  -8  -8   26.27    9.41
  -2   8  -8   21.65   17.32
  -2  -8  -8   18.59   10.57
  -2   8  -8   25.68   13.65
  -4   1  -9  954.90   58.99
  -4   1  -9 1121.83   49.42
  -4   1  -9 1022.74   82.27
  -4   1  -9 1063.31   73.64
  -4  -1  -9 1123.33   89.60
  -4  -1  -9 1154.85   51.21
  -4  -1  -9 1085.85   70.76
  -4   1  -9  981.87   64.74
  -8  -2  -3 1277.58   79.01
   8   2   3 1347.62   58.31
  -8   2  -3 1331.64   57.76
   8   2   3 1192.80   52.46
  -8   2  -3 1336.12   56.43
  -8  -2  -3 1290.72   75.79
   8  -2   3 1326.88   58.04
   8   2   3 1326.97  111.28
   1 -10  -7 2762.42  125.89
   1  10  -7 2934.17  124.30
   1  10  -7 3000.32  124.56
   1  10  -7 2902.26  136.51
   1  10  -7 3038.55  124.79
   1  10  -7 2951.58  122.07
   1  10  -7 2664.97  131.45
   1  10  -7 2857.07  210.87
  -1  10   7 2909.74  119.46
   1  10  -7 2617.07  152.44
   1 -10  -7 3004.20  130.68
  -1  10  -7 3511.64  176.96
  -1  10  -7 4006.91  160.14
  -1  10  -7 3751.98  153.15
  -1 -10  -7 3923.68  194.87
  -1  10  -7 4196.23  167.51
  -1  10  -7 3883.78  167.78
  -1  10  -7 3527.87  164.10
  -1 -10  -7 3804.39  174.42
  -1  10  -7 3890.10  162.93
   1  10   7 3031.90  200.15
   2   1 -10  302.99   23.20
   2  -1 -10  294.17   24.71
   2  -1 -10  329.25   23.93
   2  -1 -10  314.22   17.51
   2  -1 -10  320.29   18.77
   2   1 -10  328.48   28.44
   2   1 -10  331.48   22.57
   2  -1 -10  301.74   27.53
   4   2  -9  315.87   26.39
   4  -2  -9  335.89   18.85
  -4   2   9  323.66   19.63
   4  -2  -9  302.83   18.41
   4  -2  -9  290.84   23.40
   4   2  -9  321.46   17.76
   4   2  -9  321.52   45.65
   4   2  -9  302.74   20.83
   4   2  -9  285.60   20.95
   4  -2  -9  304.71   20.10
   4   2  -9  307.84   19.60
  -6   3   7  227.44   15.49
   6  -3  -7  213.67   17.65
   6   3  -7  203.72   14.70
   6  -3  -7  182.46   14.37
   6   3  -7  208.17   16.19
   6   3  -7  203.56   18.66
   6   3  -7  201.36   22.73
   6   3  -7  214.64   21.65
   6   3  -7  198.46   18.36
   5  -9  -5  839.93   37.60
   5   9  -5  779.20   44.23
   5   9  -5  797.15   38.73
   5   9  -5  818.20   38.53
   5   9  -5  794.62   41.20
   5   9  -5  743.42   37.17
  -5   9   5  858.47   37.55
   5   9  -5  901.58   43.04
   5  -9  -5  883.34   38.41
   5   9  -5  803.31   38.45
   5   9  -5  815.27   36.71
   5   9  -5  824.07   36.90
  -2   0 -10  388.21   26.59
  -2   0 -10  515.57   27.17
  -2   0 -10  461.09   27.69
  -2   0 -10  415.65   30.31
  -2   0 -10  436.90   35.62
  -1  12   5  129.46   15.30
   1  12  -5  148.22   15.89
   1  12  -5  144.81   15.19
   1  12  -5  136.31   11.79
   1 -12  -5  164.17   13.21
   1  12  -5  136.87   14.21
   1  12  -5  151.02   24.18
   1  12  -5  135.81   20.69
   1 -12  -5  164.37   14.25
   1  12  -5   90.80   28.56
  -1  12   5  126.13   18.86
   1  12  -5  125.81   20.09
   1  12  -5  152.17   14.97
   1   3 -10  657.32   51.24
   1  -3 -10  619.83   37.51
   1  -3 -10  653.64   37.46
   1  -3 -10  671.40   36.80
   1   3 -10  700.56   35.31
   1   3 -10  670.64   38.82
   1  -3 -10  717.38   35.78
   1   3 -10  664.53   35.16
   1   3 -10  757.36   39.78
   1  -3 -10  645.64   33.59
   4  11  -4 2495.49  104.79
   4  11  -4 2166.72   89.50
   4 -11  -4 2319.52   92.98
   4  11  -4 2123.82   86.92
   4  11  -4 2222.72   89.95
  -4  11   4 2126.59   85.86
   4  11  -4 2571.08  108.16
   4  11  -4 2234.23   92.71
   4  11  -4 2124.78   92.71
   4 -11  -4 2236.17   90.70
   4  11  -4 2124.41   93.06
  -4  11   4 2419.60  100.75
   4  11  -4 2352.42   99.96
  -5  -6  -7  180.60   20.02
  -5   6  -7  139.92   18.03
   5   6   7  237.00   19.72
  -5   6  -7  155.50   13.13
  -5   6  -7  165.58   14.52
  -5  -6  -7  190.82   16.07
  -5   6  -7  167.32   16.55
  -5   6  -7  152.64   11.21
  -5  -6  -7  148.25   13.00
  -5   6  -7  209.66   21.89
   1  12   5 1020.89   47.81
  -1  12  -5  920.15   41.47
  -1  12  -5  810.73   46.94
  -1  12  -5  868.88   38.28
  -1 -12  -5  827.00   40.51
  -1  12  -5  878.39   58.51
  -1 -12  -5  910.18   50.86
  -1  12  -5  928.52   49.08
   1  12   5  986.31   48.26
  -1  12  -5  978.57   44.03
  -1  12  -5  978.07   44.35
   1  12   5  854.11   41.03
  -1  12  -5 1047.59   51.07
  -5   3  -8 2645.24  116.16
  -5   3  -8 2146.32  226.67
  -5  -3  -8 2911.32  122.22
  -5  -3  -8 3472.24  166.00
  -5   3  -8 2833.38  134.55
  -5   3  -8 2496.15  177.42
   2  -6  -9 3429.12  181.27
   2   6  -9 3325.36  179.11
   2   6  -9 3411.21  137.83
   2   6  -9 3299.20  183.58
   2   6  -9 3211.73  146.83
   2  -6  -9 3427.28  175.42
   2  -6  -9 3634.74  148.20
   2   6  -9 3397.06  141.47
   2   6  -9 3604.77  145.37
   2   6  -9 3424.20  140.11
   6   9  -3   27.33   11.61
   6   9  -3   21.49   11.90
   6   9  -3   44.62   15.21
  -6   9   3   40.85   12.65
   6   9  -3   42.46   13.27
   6   9  -3   56.54   14.16
   6   9  -3   35.69   10.66
   6   9  -3   73.00   17.67
   6   9  -3   59.86   15.99
  -6   9   3   16.83    9.59
   6  -9  -3   26.62   10.86
   6   9  -3   49.79   16.63
  -6   9   3   55.11   12.47
  -6   9   3   40.91   12.01
  -7  -4  -5  787.75   53.18
  -7   4  -5  769.77   35.40
   7   4   5  702.19   32.61
  -7   4  -5  755.47   40.54
  -7   4  -5  757.70   37.66
  -7   4  -5  816.38   36.44
  -7  -4  -5  754.11   48.15
   7   4   5  751.37   57.41
  -1  -3 -10  392.63   27.64
  -1   3 -10  298.41   29.73
  -1  -3 -10  423.74   26.27
  -1   3 -10  398.71   25.08
  -1   3 -10  382.55   39.30
  -1  -3 -10  363.00   27.37
  -1   3 -10  405.32   24.94
  -1  -3 -10  407.11   23.08
  -1   3 -10  404.40   24.08
   8   4  -2 1692.94   73.39
  -8   4   2 1965.71   80.89
   8   4  -2 1814.86   77.78
   8   4  -2 1718.97   76.74
  -8   4   2 1858.64   78.70
   8   4  -2 1899.75   80.33
   8   4  -2 1858.78   78.47
   8  -4  -2 1915.01   81.02
   3   9  -7 1976.82   86.63
   3   9  -7 2179.21   90.83
   3   9  -7 2098.88   90.94
   3   9  -7 1982.87  125.62
   3   9  -7 2006.92   84.69
   3  -9  -7 2411.89   96.36
   3  -9  -7 2221.83   90.38
   3   9  -7 1704.11  118.26
  -2   1 -10  876.89   49.26
  -2  -1 -10  777.29   49.12
  -2  -1 -10  947.49   67.77
  -2   1 -10  917.53   55.62
  -2  -1 -10 1040.46   48.18
  -2   1 -10  996.31   45.06
  -2   1 -10  955.23   77.16
  -2  -1 -10  951.68   57.12
  -2   1 -10  918.96   65.82
  -2  -1 -10  928.08   69.49
  -2   1 -10  923.14   73.29
   4  -6  -8  201.33   17.02
   4   6  -8  229.49   19.74
   4  -6  -8  154.28   14.13
   4   6  -8  211.41   20.62
   4   6  -8  187.64   16.39
   4   6  -8  233.45   23.78
   4   6  -8  204.01   17.68
  -4   6   8  170.27   13.48
   4   6  -8  186.40   14.63
   4  -6  -8  178.11   16.29
   4  11   4  664.48   31.39
  -4  11  -4  674.19   33.07
   4  11   4  664.11   37.91
   4  11   4  728.78   38.89
  -4  11  -4  717.38   36.21
  -4  11  -4  730.62   37.37
   4  11   4  664.21   32.42
  -4  11  -4  670.11   31.76
   4  11   4  786.23   41.14
  -4  11  -4  702.09   36.38
   3  13   0  652.78   36.21
   3  13   0  574.59   28.90
  -3  13   0  650.93   34.46
  -3  13   0  583.38   29.40
   3  13   0  636.72   34.25
  -3  13   0  523.49   25.39
  -3  13   0  558.81   26.57
   3  13   0  574.46   28.82
  -3  13   0  662.89   36.74
  -3  13   0  636.76   33.51
   3  13   0  665.39   35.70
   3  13   0  599.08   30.62
  -5   9  -5 2143.79   90.85
   5   9   5 1889.24   78.74
  -5  -9  -5 1754.19  130.34
  -5   9  -5 2022.84   89.23
   5   9   5 1778.45   74.89
  -5  -9  -5 1882.07  149.03
  -5   9  -5 1873.84   78.01
   5   9   5 2256.49  100.37
   5   9   5 1857.10   97.47
  -5   9  -5 1951.81   80.58
  -5   9  -5 2114.49   89.26
   5   9   5 1972.82   87.66
  -2  -6  -9  199.70   18.19
  -2   6  -9  225.35   20.77
  -2   6  -9  248.32   23.65
  -2  -6  -9  240.06   20.19
  -2   6  -9  204.39   18.04
  -2   6  -9  217.04   19.12
  -2  -6  -9  192.62   15.18
  -2   6  -9  173.79   14.22
   6   9   3  919.43   42.27
  -6   9  -3  971.89   43.40
  -6   9  -3  903.61   40.02
  -6   9  -3  970.33   42.94
  -6   9  -3 1002.72   43.06
   6   9   3  939.59   55.75
   6   9   3  918.30   42.35
  -6   9  -3  629.58  109.31
   6   9   3  913.61   46.26
   6   9   3  982.98   45.81
  -6   9  -3  899.81   42.59
   8   4   2   27.45   12.24
  -8  -4  -2   29.70   12.71
  -8  -4  -2   27.12   10.53
  -8   4  -2   26.91   10.89
  -8   4  -2   22.62   13.15
   8   4   2   27.66   12.38
   8   4   2   22.57   15.62
   8   4   2   31.37   12.75
   4  12  -2 1246.14   59.61
   4  12  -2 1192.35   55.18
  -4  12   2 1251.75   54.45
   4  12  -2 1202.62   52.95
  -4  12   2 1255.66   52.42
   4  12  -2 1171.10   51.13
   4  12  -2 1211.31   56.68
   4  12  -2 1276.94   57.74
   4 -12  -2 1257.49   52.93
  -4  12   2 1186.36   50.44
   4  12  -2 1247.06   53.54
  -4  12   2 1226.49   53.97
  -4  12   2 1121.51   51.73
  -4  12   2 1248.82   51.92
  -7   0   6 1277.55   55.49
  -7   0   6 1390.71   61.07
   7   0  -6 1349.47   57.07
   7   0  -6 1443.69   68.33
   7   0  -6 1292.70   55.17
   7   0  -6 1394.97   60.33
   7   0  -6 1333.58   74.31
  -4   2  -9  260.77   17.95
  -4   2  -9  267.60   21.89
  -4   2  -9  275.57   18.49
  -4  -2  -9  272.21   25.61
  -4   2  -9  236.33   27.82
  -4  -2  -9  271.74   17.00
  -4   2  -9  237.83   19.44
  -4  -2  -9  280.60   19.56
   7  -6  -4  928.79   41.34
   7   6  -4  964.07   45.48
  -7   6   4  922.07   41.75
   7   6  -4  988.25   47.60
  -7   6   4  866.00   38.11
   7   6  -4  895.65   40.63
   7   6  -4  933.86   41.57
   7   6  -4  926.47   44.68
   7  -6  -4  886.46   40.03
   7   6  -4  885.77   42.64
   7   6  -4 1023.16   46.79
   4  -8  -7   99.64   13.03
   4   8  -7  113.24   12.99
   4   8  -7  117.81   18.56
  -4   8   7  102.26   11.41
   4   8  -7  107.21   21.68
   4  -8  -7  108.39   12.15
   4   8  -7  105.76   16.75
   4  -8  -7   92.50   14.86
   4   8  -7   99.18   17.08
   4   8  -7  106.51   14.12
   4   8  -7  109.95   15.12
  -7   8   0  529.95   30.43
   7   8   0  625.23   32.02
  -7   8   0  274.01   61.49
  -7   8   0  640.23   32.44
   7   8   0  583.51   36.11
  -7   8   0  538.62   26.62
   7   8   0  580.39   30.59
  -7   8   0  550.82   25.88
   7   8   0  584.98   30.12
   7   8   0  550.35   27.97
   7   8   0  635.37   35.98
   7   8   0  528.28   25.92
  -4  12  -2 5808.85  245.21
   4  12   2 5661.60  225.44
   4  12   2 6074.03  260.37
  -4  12  -2 6058.63  247.04
   4  12   2 6364.24  258.02
  -4  12  -2 5562.48  222.45
  -4  12  -2 5708.56  227.04
  -4  12  -2 5535.80  267.22
   4  12   2 5932.91  238.89
   4  12   2 5894.49  235.72
   4  12   2 5660.98  225.82
  -4  12  -2 5741.68  226.95
   3   9   7  575.97   40.49
  -3  -9  -7  506.91   33.27
  -3   9  -7  502.04   25.32
  -3  -9  -7  457.45   29.43
   3   9   7  557.27   33.57
   3   9   7  662.97   47.48
  -3   9  -7  531.00   44.26
  -3   9  -7  571.76   30.39
  -3   9  -7  673.75   35.78
  -3   9  -7  602.87   32.21
  -3   9  -7  533.41   26.69
  -3   9  -7  482.61   24.48
  -3   9  -7  594.72   30.11
   3   5  -9 2603.91  106.29
   3   5  -9 2729.76  177.17
   3  -5  -9 2818.54  118.07
   3  -5  -9 2652.49  114.69
   3  -5  -9 2798.97  118.18
   3   5  -9 2790.20  116.82
   3   5  -9 2878.58  119.76
   3   5  -9 2863.06  118.11
   8  -3  -3  322.66   21.16
   8   3  -3  301.06   20.03
   8   3  -3  322.65   24.50
   8  -3  -3  332.85   20.86
   8   3  -3  316.09   24.75
  -8   3   3  320.73   18.47
   8   3  -3  342.46   22.27
   8  -3  -3  367.43   22.56
  -8   3   3  305.67   19.53
   8   3  -3  342.49   23.24
  -6  -3  -7 1061.48   46.35
  -6   3  -7  943.21   47.24
  -6   3  -7  927.62   58.19
  -6   3  -7  775.75   39.98
  -6   3  -7  852.11   45.97
  -6  -3  -7 1004.20   44.71
  -5  11   2 6530.13  256.05
  -5  11   2 6554.07  257.61
   5  11  -2 7206.51  378.06
  -5  11   2 7143.70  371.88
  -5  11   2 6755.41  265.81
   5  11  -2 6614.46  260.33
   5  11  -2 6404.18  255.60
  -5  11   2 7060.94  361.62
   5  11  -2 6816.47  269.65
   5  11  -2 6734.30  267.26
   5 -11  -2 6861.19  367.61
   5  11  -2 7479.04  386.24
   5  11  -2 6776.45  317.84
   5  11  -2 7243.57  373.80
   5   8  -6 2678.29  114.57
   5   8  -6 2662.08  110.20
   5  -8  -6 2838.24  112.92
  -5   8   6 2869.20  114.83
   5   8  -6 2819.61  112.72
   5   8  -6 2585.20  104.96
   5   8  -6 2731.04  111.09
   5   8  -6 2652.63  111.52
   5  -8  -6 2608.06  104.49
   5   8  -6 2689.30  145.65
   5   8  -6 2663.00  113.42
   2  -2 -10 2345.00  110.28
   2   2 -10 2381.80  101.25
   2  -2 -10 2173.43  131.31
   2  -2 -10 2333.03  109.50
   2  -2 -10 2282.86  110.26
   2  -2 -10 2484.75  103.48
   2   2 -10 2519.00  105.17
   2   2 -10 2436.45  100.81
   2   2 -10 2253.34   93.35
  -7   1   6   78.65   39.35
   7   1  -6   92.76   16.79
   7   1  -6   93.45   33.00
   7  -1  -6   78.53   13.87
   7   1  -6   74.73   19.87
   7   1  -6   69.61   16.22
   7  -1  -6   75.61   19.37
   7  -1  -6   70.93   16.89
   7   1  -6   77.69   11.69
  -7   1   6   79.58   29.48
   7  -1  -6   79.68   17.93
   7   7  -3  458.93   23.78
   7  -7  -3  496.09   24.35
   7   7  -3  448.13   24.93
   7   7  -3  599.57   33.50
  -7   7   3  444.12   22.12
   7   7  -3  486.88   27.84
   7   7  -3  517.00   29.40
   7  -7  -3  561.78   27.92
   7   7  -3  538.71   29.93
   7   7  -3  601.55   33.37
  -7   7   3  580.03   28.87
  -7   7   3  461.46   23.74
   5  10  -4 1921.29   81.59
   5 -10  -4 1964.70   80.13
   5  10  -4 1872.58   76.51
   5  10  -4 1950.38   83.11
   5  10  -4 1845.76   78.01
  -5  10   4 1902.26   77.36
   5  10  -4 2165.07   91.79
   5  10  -4 2036.94   89.63
   5  10  -4 1868.76   79.25
   5  10  -4 1814.96   83.59
  -3  13   1  535.58   32.18
   3  13  -1  532.77   31.31
  -3  13   1  540.40   29.89
  -3  13   1  509.35   24.54
   3  13  -1  501.39   25.90
   3  13  -1  507.03   30.50
   3  13  -1  483.98   25.37
  -3  13   1  494.68   27.88
   3  13  -1  545.34   31.65
   3  13  -1  509.03   27.74
   3  13  -1  543.42   37.74
  -8   5   0 1918.30   79.03
  -8  -5   0 1795.37   93.24
   8   5   0 2005.72   84.99
  -8   5   0 1853.02   78.35
  -8  -5   0 1813.38   97.36
   8   5   0 1926.84   84.44
   8   5   0 2016.33   86.32
   8   5   0 1928.57   82.94
  -3  13  -1  623.92   34.70
  -3  13  -1  654.68   35.52
   3  13   1  608.79   44.68
  -3  13  -1  574.81   30.07
   3  13   1  575.71   29.23
   3  13   1  627.97   34.16
   3  13   1  641.14   33.89
  -3  13  -1  657.18   34.33
  -3  13  -1  549.68   26.36
  -3  13  -1  561.65   26.75
   3  13   1  605.46   29.59
  -3  13  -1  656.10   34.00
   3  13   1  592.47   30.63
  -5  11  -2 1536.88   64.89
   5  11   2 1577.78   66.97
   5  11   2 1519.37   66.86
  -5  11  -2 1616.55   67.71
   5  11   2 1430.27   68.29
   5  11   2 1675.62   74.00
  -5  11  -2 1447.08  144.05
   5  11   2 1364.72   63.02
  -5  11  -2 1233.97   96.79
  -5  11  -2 1529.37   67.46
   5  11   2 1663.96   74.94
   4   6   8  802.49   40.29
   4   6   8  621.47   56.39
  -4   6  -8  612.69   29.92
  -4  -6  -8  635.98   50.63
  -4  -6  -8  685.65   33.94
  -4   6  -8  564.60   27.77
  -4   6  -8  538.10   33.88
  -4   6  -8  672.56   31.89
  -4   6  -8  677.68   35.99
  -4  -6  -8  632.33   51.80
  -4   6  -8  537.91   30.87
   0   7  -9 1412.99   87.32
   0   7  -9 1584.26   67.81
   0   7  -9 1630.78   69.29
   0   7  -9 1592.77   76.06
   0   7  -9 1568.88   68.49
   0   7  -9 1612.01   90.28
   0  -7  -9 1446.17   90.60
   0  -7  -9 1587.70   84.99
   6   6  -6  283.26   17.38
   6   6  -6  247.84   23.13
   6   6  -6  259.16   20.83
   6   6  -6  293.34   18.84
   6  -6  -6  287.01   17.60
  -6   6   6  297.37   17.01
   6   6  -6  303.65   24.72
   6   6  -6  315.02   23.33
   6   6  -6  283.58   20.67
   6  10   0  240.08   20.34
  -6  10   0  254.32   22.44
   6  10   0  228.92   17.86
   6  10   0  277.20   20.51
  -6  10   0  287.91   21.34
   6  10   0  167.38   13.36
  -6  10   0  200.34   15.49
   6  10   0  222.94   20.93
  -6  10   0  174.03   13.60
   6  10   0  335.27   26.69
  -6  10   0  241.09   33.16
   6  10   0  184.78   16.31
  -6  10   0  214.14   17.52
  -7   8   1  130.22   12.93
  -7   8   1  114.52   14.80
   7   8  -1  114.27   11.66
   7   8  -1  112.33   15.04
   7  -8  -1  119.10   12.48
   7   8  -1  126.28   13.41
   7   8  -1  110.44   13.92
  -7   8   1  125.50   14.08
   7   8  -1   91.88   14.50
   7   8  -1  109.87   16.17
  -7   8   1   67.45   16.09
   7   8  -1  121.60   16.58
   7   8  -1  110.25   19.97
  -2   2 -10  150.38   24.65
  -2  -2 -10  181.17   19.93
  -2   2 -10  194.61   20.37
  -2   2 -10  181.11   19.67
  -2  -2 -10  184.24   17.59
  -2  -2 -10  179.90   18.87
  -2   2 -10  179.61   17.50
  -2   2 -10  177.03   13.93
  -2  -2 -10  211.96   19.34
  -2   2 -10  180.32   15.33
  -2   2 -10  190.46   16.10
   7   6   4  652.37   58.52
   7   6   4  624.42   30.57
  -7  -6  -4  596.97   44.79
  -7   6  -4  612.80   30.04
   7   6   4  570.37   28.80
  -7   6  -4  635.08   32.42
  -7  -6  -4  603.80   49.41
  -7   6  -4  608.97   31.34
  -7   6  -4  600.19   28.10
  -7   6  -4  662.46   32.96
   8   3   3  308.30   19.15
  -8  -3  -3  310.75   22.63
   8   3   3  262.71   33.39
  -8  -3  -3  280.90   25.25
  -8   3  -3  344.51   19.66
   8   3   3  291.33   19.82
  -8   3  -3  309.78   19.85
  -2  13   3  147.93   10.97
   2  13  -3  211.68   19.24
   2  13  -3  173.96   14.09
  -2  13   3  180.26   18.16
   2  13  -3  184.71   15.91
   2 -13  -3  163.77   12.21
  -2  13   3  131.64   20.99
   2  13  -3  172.60   13.62
   2 -13  -3  184.12   13.48
   2  13  -3  194.17   17.86
   2  13  -3  217.41   21.81
   2  13  -3  217.19   22.55
   2  13  -3  209.57   25.04
  -2  13   3  212.79   21.20
  -4   8  -7 2436.91  102.89
   4   8   7 2275.87  148.19
   4   8   7 2139.72  181.56
  -4   8  -7 2373.67  103.45
  -4   8  -7 2475.54  100.16
  -4  -8  -7 2344.38  199.13
  -4  -8  -7 2408.75  200.11
   4   8   7 2241.73  150.40
  -4   8  -7 2301.07  105.91
  -4   8  -7 2222.71   92.50
  -4   8  -7 2296.47  108.30
   5  10   4 1402.46   65.84
  -5 -10  -4 1304.80   88.85
   5  10   4 1351.56   59.85
  -5  10  -4 1573.67   67.67
  -5 -10  -4 1243.68   74.46
  -5  10  -4 1432.56   61.29
   5  10   4 1654.11   72.29
  -5  10  -4 1320.99   56.14
   5  10   4 1477.63   62.78
   5  10   4 1296.70   98.26
  -5  10  -4 1633.70   70.28
  -5  10  -4 1545.68   71.91
  -3   5  -9 1568.89   76.17
  -3   5  -9 1514.36  108.66
  -3  -5  -9 1402.65  116.63
  -3  -5  -9 1479.80   69.00
  -3   5  -9 1493.95   66.15
  -3   5  -9 1435.68   79.44
  -3  -5  -9 1364.19  129.58
  -3   5  -9 1418.02  103.48
   7   7   3 1623.71   68.18
  -7   7  -3 1787.34   74.84
  -7   7  -3 1613.30   68.17
   7   7   3 1441.78   72.23
  -7   7  -3 1592.45   65.96
   7   7   3 1676.59   74.46
  -7  -7  -3 1473.36   80.64
  -7  -7  -3 1607.13   97.51
   7   8   1 1022.29   46.77
  -7   8  -1  974.43   42.52
   7   8   1  846.62   37.73
   7   8   1  874.94   44.96
  -7   8  -1  920.98   41.22
   7   8   1  982.85   47.69
  -7   8  -1 1023.27   47.16
   7   8   1  950.11   43.45
  -7   8  -1  565.75  109.54
   7   8   1 1014.05   45.77
   0  14   0 2398.60   98.62
   0  14   0 2303.98   96.98
   0  14   0 2366.05  101.74
   0  14   0 2275.07   94.95
   0  14   0 1891.03  107.24
   0  14   0 2323.07   98.29
  -2  13  -3 1698.49   74.10
  -2  13  -3 1278.82  170.70
  -2  13  -3 1747.70   72.89
  -2  13  -3 1703.67   73.56
   2  13   3 1792.90   76.72
   2  13   3 1647.35   70.25
   2  13   3 1439.41  148.36
  -2  13  -3 1690.86   74.14
  -2  13  -3 1635.06   67.37
   2  13   3 1691.45   74.54
  -2  13  -3 1704.77   70.43
   2  11  -6 2770.23  181.11
   2  11  -6 2696.31  113.51
   2  11  -6 2687.05  126.92
  -2  11   6 2833.82  117.75
   2  11  -6 2554.06  106.08
   2  11  -6 2672.39  113.18
   2 -11  -6 2661.95  117.00
   2 -11  -6 2309.91   98.36
   2  11  -6 2352.42  118.23
   2  11  -6 2272.55  106.07
   2  11  -6 2506.65  103.99
   2  11  -6 3029.01  128.84
   2  11  -6 2716.37  110.64
  -7   0  -6  174.17   17.61
  -7   0  -6  131.98   17.58
   5   8   6 2073.33   87.67
  -5  -8  -6 2071.78  171.68
   5   8   6 2019.05   83.49
  -5   8  -6 2215.69   91.86
   5   8   6 2256.78  158.07
  -5   8  -6 1948.21  100.97
   5   8   6 1840.85  150.45
  -5  -8  -6 2020.60  148.01
  -5   8  -6 2197.41   93.35
  -5   8  -6 1863.01   96.28
   8   5  -1  389.63   24.28
   8   5  -1  359.25   21.03
   8   5  -1  376.65   23.50
   8  -5  -1  419.20   24.27
   8   5  -1  394.06   26.61
  -8   5   1  386.23   21.01
  -8   5   1  387.33   22.28
   8   5  -1  392.52   22.43
   4   3  -9   65.79   10.73
   4   3  -9   94.75   20.99
   4   3  -9   76.22   13.57
   4  -3  -9   64.45   14.10
  -4   3   9   58.73   10.71
   4   3  -9   60.85   15.30
   4  -3  -9   64.69   10.55
   4   3  -9   69.79   15.38
   4  -3  -9   63.33   14.06
   4   3  -9   74.14   14.61
   4  -3  -9   64.86    9.32
   0   4 -10  187.53   20.48
   0  -4 -10  224.46   20.43
   0   4 -10  202.82   19.52
   0  -4 -10  237.64   16.82
   0  -4 -10  227.72   18.07
   0   4 -10  221.25   17.16
   0   4 -10  222.88   20.13
   0   4 -10  215.33   19.00
   0   4 -10  212.72   25.15
   3 -12  -4 2146.19   87.20
   3  12  -4 2442.49  108.16
  -3  12   4 2403.97  101.27
   3  12  -4 2037.70   82.89
   3  12  -4 2382.63  100.05
   3  12  -4 2174.14   89.18
   3  12  -4 2523.32  106.64
   3  12  -4 2420.84  137.07
   3  12  -4 2311.57   95.69
  -3  12   4 2001.92   80.60
   3 -12  -4 2036.18   82.97
   3  12  -4 2162.83   92.28
  -3  12   4 2171.67   90.98
   5   4  -8   76.09   16.38
  -5   4   8   59.02   10.12
   5  -4  -8   56.87    9.79
   5  -4  -8   52.87   10.20
   5  -4  -8   65.16   13.53
   5   4  -8   65.67   12.82
   5   4  -8   52.03   11.16
   5   4  -8   67.91   15.63
   5   4  -8   80.54   18.65
   5   4  -8   64.98   18.93
   0  -9  -8 1575.20   72.76
   0   9  -8 1694.47   71.37
   0   9  -8 1441.18   69.17
   0  -9  -8 1439.27   81.46
   0   9  -8 1541.74   92.45
   0   9  -8 1764.47   75.22
   0   9  -8 1712.94   73.25
   0   9  -8 1504.90   91.90
   0   9  -8 1498.18   63.19
   0   9  -8 1591.27   87.29
  -8  -5  -1  444.92   27.09
  -8   5  -1  461.24   24.83
  -8  -5  -1  426.95   23.88
   8   5   1  454.14   25.61
   8   5   1  494.64   26.84
   8   5   1  469.38   26.12
  -8   5  -1  456.44   23.10
   8   5   1  508.19   29.63
  -2  11  -6  991.45   44.03
   2  11   6 1004.59   53.42
  -2 -11  -6 1058.29   65.79
   2  11   6  754.90  130.03
  -2  11  -6 1026.61   47.23
  -2  11  -6 1010.62   45.81
  -2  11  -6  990.79   47.18
  -2  11  -6 1025.01   48.99
  -2 -11  -6 1029.86   61.58
  -2  11  -6 1072.82   46.60
  -2  11  -6 1026.38   44.61
   6  10  -1 2589.28  133.64
  -6  10   1 2153.82  100.85
   6  10  -1 2354.06  124.03
  -6  10   1 2465.42  156.08
   6  10  -1 2504.19  101.89
  -6  10   1 2450.46  101.73
   6  10  -1 2520.16  103.50
   6  10  -1 2414.21   98.13
  -6  10   1 2539.27  101.63
   6  10  -1 2630.54  111.18
  -6  10   1 2469.42  101.02
   6 -10  -1 2577.65  103.67
   6  10  -1 2445.83  110.60
  -6  10   1 2281.96  133.36
   3  12   4  295.55   21.01
   3  12   4  279.12   23.07
   3  12   4  249.77   21.30
  -3  12  -4  269.15   23.11
   3  12   4  233.53   20.84
  -3  12  -4  312.07   21.69
  -3  12  -4  294.40   20.05
  -3  12  -4  290.81   22.47
  -3  12  -4  275.28   22.96
  -3  12  -4  267.37   24.54
   3  12   4  236.58   26.00
   3  12   4  277.25   21.15
  -7   1  -6  700.73   51.54
  -7   1  -6  715.54   40.11
  -7  -1  -6  756.29   53.19
   7   1   6  789.20   44.70
  -7  -1  -6  721.30   51.12
   1   7  -9  482.19   34.00
   1  -7  -9  467.47   30.54
   1   7  -9  543.62   34.06
   1  -7  -9  565.45   35.84
   1   7  -9  427.12   40.56
   1   7  -9  561.73   37.15
   1  -7  -9  504.63   34.77
   1   7  -9  520.94   41.44
   1   7  -9  543.29   33.81
   7   2  -6 1505.21   87.71
   7   2  -6 1512.93   81.87
   7   2  -6 1481.00   84.04
   7   2  -6 1581.31   85.70
   7  -2  -6 1550.61   83.86
  -7   2   6 1636.04   88.73
   7  -2  -6 1416.86   77.83
  -7   2   6 1582.57   86.81
   7   2  -6 1454.65   77.99
   7   2  -6 1498.05   79.27
   7  -2  -6 1596.32   86.85
  -6  10  -1  802.56   67.18
  -6  10  -1 1137.10   62.91
   6  10   1 1149.76   63.30
  -6  10  -1 1176.54   64.14
  -6  10  -1  867.88  131.79
   6  10   1 1152.42   62.39
  -6  10  -1 1153.86   61.53
   6  10   1 1056.93   60.13
   6  10   1 1088.63   64.01
   6  10   1 1153.24   77.97
  -6  10  -1 1080.20   58.69
  -8   0   4  222.36   18.42
   8   0  -4  224.24   20.45
  -8   0   4  225.78   18.42
   8   0  -4  227.89   21.77
   8   0  -4  227.31   21.29
  -6   6  -6 1372.78   93.62
  -6   6  -6 1869.33  101.29
  -6  -6  -6 1711.52  140.98
  -6   6  -6 1610.05   89.85
  -6   6  -6 1172.35  132.71
  -6  -6  -6 1495.78  104.73
   6   6   6 1813.90  125.53
  -6   6  -6 1565.45   82.17
   6   6   6 1686.14   89.96
  -6   6  -6 1630.23   86.26
   0  14   1 2277.02  122.84
   0  14   1 2024.25  105.13
   0  14  -1 2101.35  113.61
   0  14   1 2105.18  110.81
   0  14  -1 2120.76  111.72
   0  14  -1 2079.97  108.68
   0  14  -1 2194.49  116.54
   0  14  -1 1913.50  355.64
   0  14  -1 2327.90  126.55
   0  14   1 2242.38  119.55
   0  14   1 1985.53  109.09
   0  14   1 2180.81  117.20
   0  13   4  769.73   47.54
   0  13  -4  803.29   49.03
   0  13  -4  652.96   47.35
   0  13  -4  764.02   48.54
   0  13  -4  746.69   45.49
   0  13   4  330.49  146.65
   0  13  -4  746.93   43.21
   0  13   4  731.18   42.54
   0  13  -4  741.14   43.51
   0  13  -4  710.79   40.02
  -1  -7  -9  948.78   66.87
  -1  -7  -9 1009.45   64.72
  -1   7  -9 1036.97   60.03
  -1   7  -9 1163.52   65.05
  -1   7  -9 1095.29   60.27
  -1   7  -9 1116.05   75.82
  -1   7  -9 1163.57   63.92
  -1   7  -9 1145.80   71.07
   6   4  -7  880.24   49.99
   6   4  -7  951.48   53.74
  -6   4   7  784.13   43.16
   6  -4  -7  764.81   45.60
   6   4  -7  892.38   51.29
   6   4  -7  860.14   53.14
   6   4  -7  827.89   47.26
   6  -4  -7  832.42   47.75
   6   4  -7  931.97   55.27
   8   1  -4  373.37   27.46
   8  -1  -4  341.18   28.55
  -8   1   4  353.21   42.70
   8   1  -4  373.90   26.70
   8   1  -4  343.95   25.72
   8  -1  -4  353.57   30.71
  -8  -1   4  373.17   25.17
  -8   1   4  392.98   44.03
  -8  -1   4  380.21   24.32
   8  -1  -4  341.32   25.56
   8   1  -4  356.02   28.04
  -2  10   7 1895.68  101.56
   2  10  -7 1766.82  128.03
   2  10  -7 1700.79  111.57
   2  10  -7 1756.16   93.40
   2  10  -7 1830.58   99.19
   2  10  -7 2010.86  105.90
   2  10  -7 1801.99   97.12
   2  10  -7 1865.36  113.96
   2  10  -7 1666.95  108.56
   2 -10  -7 1817.87   94.69
   2 -10  -7 1806.75   94.66
  -4   3  -9 2278.61  162.74
  -4  -3  -9 2286.92  162.78
  -4   3  -9 2367.51  129.97
  -4   3  -9 2383.92  142.64
  -4   3  -9 1319.96  387.64
  -4  -3  -9 2569.12  135.00
  -4  -3  -9 2425.15  178.66
  -4   3  -9 2530.22  133.40
   1  -4 -10 1391.89   80.21
   1  -4 -10 1691.88   91.08
   1  -4 -10 1457.50   82.61
   1   4 -10 1604.30  142.67
   1   4 -10 1539.20   94.23
   1   4 -10 1677.96   90.73
   1   4 -10 1606.61   86.19
   1   4 -10 1662.55   89.38
   1   4 -10 1460.44   78.58
   1  14   0 1820.07   96.10
   1  14   0 2147.38  115.98
  -1  14   0 2096.53  112.40
  -1  14   0 2106.17  111.24
   1  14   0 1992.97  108.10
  -1  14   0 1932.58  107.93
  -1  14   0 2146.89  117.15
   1  14   0 1968.56  104.48
  -1  14   0 1897.53   98.71
  -1  14   0 1487.62  129.36
   1  14   0 1972.03  106.24
   1   9  -8 1652.66   88.45
   1   9  -8 1435.67  102.46
   1   9  -8 1582.84   85.16
   1   9  -8 1515.85  113.52
   1   9  -8 1509.03  100.47
   1  -9  -8 1488.26   80.31
   1   9  -8 1660.03   89.34
  -1   9   8 1632.60   88.37
   1  -9  -8 1481.68   90.00
   1   9  -8 1416.84   77.11
  -7   5   5  463.06   28.13
   7   5  -5  450.04   31.21
   7   5  -5  410.87   28.63
   7   5  -5  441.50   27.52
  -7   5   5  456.56   28.73
   7  -5  -5  439.60   28.82
   7  -5  -5  442.24   27.27
   7   5  -5  402.31   29.86
   7   5  -5  404.56   28.92
   7   5  -5  422.78   30.91
   7  -5  -5  410.96   25.95
   7   5  -5  430.25   27.04
  -5  -4  -8 1422.63   79.68
  -5   4  -8 1106.19   68.92
   5   4   8 1303.52   71.03
  -5   4  -8  827.99  101.32
  -5  -4  -8 1260.01   69.68
  -5   4  -8 1090.71   60.18
  -5   4  -8 1087.52   61.53
   2   3 -10  270.48   28.81
   2  -3 -10  202.17   18.87
   2  -3 -10  247.59   18.17
   2   3 -10  261.15   22.65
   2   3 -10  243.99   23.47
   2  -3 -10  252.70   23.23
   2  -3 -10  247.36   19.49
   2  -3 -10  241.21   21.57
  -1  -4 -10  788.97   46.62
  -1   4 -10  719.05   46.71
  -1   4 -10  690.72   40.96
  -1  -4 -10  642.75   38.73
  -1   4 -10  610.07   35.18
  -1   4 -10  718.55   42.67
  -1  -4 -10  666.54   46.36
  -1   4 -10  704.22   47.55
  -1   4 -10  775.43   46.27
  -1   9  -8 1579.98   85.06
  -1   9  -8 1983.93  111.39
  -1   9  -8 1869.30   98.58
  -1   9  -8 1869.23  100.12
  -1   9  -8 1423.82   82.12
  -1   9  -8 1740.02  121.88
  -1  -9  -8 1563.17  100.98
  -1   9  -8 1646.52   99.73
  -1  -9  -8 1753.86  113.50
  -2  12   5   92.41   11.25
   2  12  -5   92.78   15.77
   2  12  -5   82.05   12.50
  -2  12   5   56.42   17.39
   2  12  -5   93.60   19.90
   2  12  -5   99.54   16.49
   2 -12  -5  101.40   11.99
   2  12  -5   91.42   18.89
   2  12  -5   92.86   13.79
   2  12  -5   79.30   12.31
   2 -12  -5   95.19   12.41
  -2  12   5   83.31   13.59
   2  12  -5   84.31   18.79
   2  12  -5   82.09   22.45
  -2  12   5   89.11   19.17
   2  12  -5   76.56   22.11
   2  12  -5   94.72   18.94
  -2  10  -7  377.37   24.12
  -2  10  -7  343.58   22.80
  -2 -10  -7  352.20   27.25
   2  10   7  342.33   26.25
  -2 -10  -7  382.70   26.04
  -2  10  -7  343.22   27.27
  -2  10  -7  352.42   25.05
  -2  10  -7  335.02   25.75
   2  10   7  368.39   29.14
  -2  10  -7  352.52   25.12
  -2  10  -7  339.07   24.58
  -2  10  -7  372.47   27.12
  -8   0  -4  134.48   14.17
   8   0   4  117.27   21.08
   8   0   4  136.27   13.65
   8   0   4  157.70   17.99
  -8   0  -4  125.62   16.63
  -3  13   2 2796.20  143.87
   3  13  -2 2890.28  188.66
   3  13  -2 2972.95  156.12
   3  13  -2 2759.44  143.22
   3  13  -2 2840.85  161.03
  -3  13   2 2817.08  146.52
  -3  13   2 2625.92  135.56
   3  13  -2 2696.92  139.25
  -3  13   2 2488.16  127.97
   3  13  -2 2839.20  147.61
   3  13  -2 3040.22  161.54
  -3  13   2 3042.96  159.03
   3  13  -2 2499.06  207.94
  -3  13   2 2859.11  152.04
  -2  12  -5 1303.73   73.29
  -2  12  -5 1128.25   61.66
   2  12   5 1111.59   62.92
   2  12   5 1237.03   70.54
  -2 -12  -5  987.98   57.17
  -2 -12  -5 1088.61   64.30
  -2  12  -5 1061.70   57.65
  -2  12  -5  989.28   63.16
  -2  12  -5 1289.35   73.86
  -2  12  -5 1148.52   66.68
  -2  12  -5  897.39  108.58
   2  12   5 1268.09   70.14
  -7   2  -6  116.78   15.01
  -7  -2  -6  117.77   15.11
  -7   2  -6   89.80   14.52
  -7  -2  -6  119.81   12.37
  -7   2  -6  123.98   12.76
  -7   2  -6  100.52   11.60
  -3  13  -2  351.08   63.78
   3  13   2  527.67   34.74
  -3  13  -2  513.94   32.67
  -3  13  -2  508.79   33.06
   3  13   2  521.85   35.54
  -3  13  -2  518.27   34.08
   3  13   2  473.36   29.28
  -3  13  -2  496.37   29.48
   3  13   2  517.48   35.26
   3  13   2  468.29   31.14
  -3  13  -2  494.27   29.31
   3  13   2  504.10   30.50
  -3  13  -2  512.76   33.21
  -1  13   4 2220.23  228.48
   1  13  -4 2632.97  144.66
  -1  13   4 2224.35  119.89
   1 -13  -4 2456.24  130.03
  -1  13   4 2254.02  120.65
   1  13  -4 2568.38  134.63
  -1  13   4 2605.99  138.49
   1 -13  -4 2387.01  127.60
   1  13  -4 2608.28  136.73
   1  13  -4 2447.48  134.45
   1  13  -4 2675.28  138.62
   1  13  -4 2727.99  145.26
   1  13  -4 2800.31  147.43
   1  14  -1  137.79   14.15
  -1  14   1   96.16   21.71
   1  14  -1   72.50   21.55
   1  14  -1   96.49   14.36
   1  14  -1  105.23   13.92
   1  14  -1  134.90   18.70
  -1  14   1  117.50   16.32
  -1  14   1  140.47   13.35
   1  14  -1   98.93   18.37
  -1  14   1   86.84   17.65
   1  14  -1  101.19   21.07
  -1  14   1  106.46   18.76
  -1  14   1   86.54   16.29
   1  14   1 1499.62   84.04
   1  14   1 1431.45   77.61
  -1  14  -1 1559.07   82.13
   1  14   1 1451.89   83.72
  -1  14  -1 1408.77   82.26
  -1  14  -1 1521.86   81.68
  -1  14  -1 1479.09   84.54
  -1  14  -1 1189.77   84.25
   1  14   1 1589.22   84.77
  -1  14  -1 1521.34   83.58
   8  -1   4 1041.64   56.68
  -8  -1  -4 1059.82   72.86
   8   1   4 1236.94   73.49
   8  -1   4 1155.22   64.34
  -8   1  -4 1086.25   59.29
   8   1   4 1046.81   57.67
  -8   1  -4 1139.96   63.14
   8   1   4 1111.52  100.48
  -8  -1  -4 1149.55   75.10
  -2   3 -10 2270.29  176.05
  -2   3 -10 2789.43  157.33
  -2  -3 -10 3191.58  167.45
  -2   3 -10 2535.92  187.53
  -2   3 -10 2846.97  190.83
  -2   3 -10 3051.98  185.27
  -2  -3 -10 3007.08  238.39
  -2  -3 -10 2589.02  196.23
  -2  -3 -10 2890.84  213.21
  -7   8   2   79.08   16.76
   7   8  -2  158.99   20.27
   7   8  -2  146.63   16.54
   7   8  -2  162.30   20.80
   7   8  -2  141.04   17.62
   7  -8  -2  155.07   16.97
  -7   8   2  144.96   13.22
   7   8  -2  129.31   15.70
   7   8  -2  128.90   13.93
   7  -8  -2  145.50   14.02
   7   8  -2  157.29   16.10
  -7   8   2  148.31   15.81
   7   8  -2  162.75   17.83
   1  13   4  380.08   28.68
  -1  13  -4  361.89   28.58
   1  13   4  344.49   26.85
  -1  13  -4  361.13   27.63
  -1  13  -4  296.40   28.23
  -1  13  -4  363.27   29.68
  -1  13  -4  347.73   24.70
  -1  13  -4  352.92   23.01
  -1  13  -4  323.66   20.67
   1  13   4  277.56   38.93
   8   4  -3 2486.92  130.83
   8   4  -3 2268.00  129.68
  -8   4   3 2170.53  115.72
   8  -4  -3 2018.28  105.79
   8   4  -3 2103.45  110.21
   8   4  -3 2303.79  121.90
  -8   4   3 2033.39  106.34
   8  -4  -3 2247.57  118.07
   8  -4  -3 1934.29  103.58
   8   4  -3 2289.40  121.37
  -7   5  -5  526.16   33.38
  -7   5  -5  553.47   36.95
   7   5   5  607.29   52.11
   7   5   5  486.86   29.31
  -7   5  -5  505.12   32.30
  -7   5  -5  541.56   31.61
  -7  -5  -5  528.95   37.59
  -7  -5  -5  500.28   39.42
  -6  -4  -7  706.16   40.76
  -6   4  -7  667.47   39.00
  -6   4  -7  654.43   37.07
  -6  -4  -7  728.51   41.60
  -6   4  -7  628.07   40.57
  -6   4  -7  616.68   41.21
   8   5  -2  832.19   48.39
  -8   5   2  874.74   48.10
   8   5  -2  818.88   46.27
   8   5  -2  861.42   49.53
   8   5  -2  909.49   55.86
   8   5  -2  897.23   51.93
  -8   5   2  847.57   47.59
   8  -5  -2  941.46   53.88
   8  -2  -4 2749.69  144.30
  -8   2   4 2888.11  171.32
   8  -2  -4 2545.89  142.68
   8   2  -4 2549.32  135.36
   8   2  -4 2801.05  147.02
   8   2  -4 2728.18  145.43
   8   2  -4 2736.66  143.05
   8   2  -4 2688.96  139.50
   8  -2  -4 2639.62  138.27
  -8   2   4 2692.62  164.74
   7   8   2  508.91   31.01
  -7   8  -2  530.88   32.00
   7   8   2  605.62   39.03
   7   8   2  521.97   33.93
  -7   8  -2  637.22   38.41
   7   8   2  619.10   36.91
  -7   8  -2  513.70   30.32
   6  10  -2  352.61   24.71
  -6  10   2  374.35   25.61
   6  10  -2  388.73   28.14
   6  10  -2  355.81   26.17
   6 -10  -2  354.29   23.11
  -6  10   2  336.77   21.41
  -6  10   2  369.44   25.04
  -6  10   2  351.48   22.95
   6  10  -2  310.66   25.04
   6  10  -2  353.70   24.00
   6  10  -2  329.33   22.17
   6  10  -2  325.32   22.89
   6  10  -2  372.48   28.45
  -6  10   2  384.31   29.20
   4  12  -3  650.41   39.02
  -4  12   3  658.94   39.18
  -4  12   3  595.64   39.89
   4 -12  -3  674.04   38.35
   4  12  -3  653.18   41.87
   4  12  -3  627.04   37.61
   4  12  -3  629.25   37.77
  -4  12   3  649.66   36.21
   4  12  -3  706.37   45.16
   4  12  -3  644.06   37.05
   4  12  -3  632.16   50.30
  -8  -5  -2  168.21   16.86
  -8   5  -2  178.86   15.85
  -8  -5  -2  168.06   15.41
   8   5   2  142.98   15.28
   8   5   2  185.90   22.31
   8   5   2  175.28   16.84
   8   5   2  179.34   17.12
  -8   5  -2  187.81   18.38
  -7   3   6  329.93   23.42
   7   3  -6  337.10   26.83
   7   3  -6  325.93   26.70
   7   3  -6  289.21   26.30
   7   3  -6  323.46   22.20
   7   3  -6  336.22   36.99
   7  -3  -6  334.73   24.62
   7  -3  -6  312.35   22.18
   7  -3  -6  319.23   21.47
  -7   3   6  345.97   22.07
   7   3  -6  344.01   24.85
   3   8  -8   15.08   13.32
   3   8  -8    8.70   15.93
   3  -8  -8   40.71   10.45
   3  -8  -8   13.74   13.98
   3   8  -8   20.07   20.21
   3  -8  -8   30.10   10.24
   3   8  -8   18.03   16.30
   3   8  -8   29.62   13.50
   3   8  -8   39.72   16.81
   5   7  -7  526.69   30.96
   5  -7  -7  562.54   31.89
  -5   7   7  547.35   32.14
   5   7  -7  506.77   32.91
   5   7  -7  498.83   35.36
   5   7  -7  519.52   32.48
   5   7  -7  524.22   35.03
   5   7  -7  516.47   36.62
   5  -7  -7  522.12   30.60
   5   7  -7  499.09   32.60
   8   4   3  778.05   44.21
   8   4   3  814.23   73.45
   8   4   3  735.13   42.41
  -8  -4  -3  752.39   45.35
  -8   4  -3  736.09   41.26
  -8  -4  -3  747.74   43.96
   8   4   3  789.64   44.55
  -8   4  -3  758.52   43.51
   5  11  -3 1697.71   89.37
   5  11  -3 1838.07   99.94
  -5  11   3 2010.40  106.06
  -5  11   3 2120.64  114.18
   5  11  -3 1870.70  103.72
  -5  11   3 1907.03  100.96
  -5  11   3 1839.82   96.57
   5  11  -3 1851.42  100.56
   5 -11  -3 1815.60   95.05
   5  11  -3 2049.58  114.06
   5  11  -3 2075.47  112.91
  -5  11   3 1773.27   92.46
   5  11  -3 1793.34   96.49
   5  11  -3 1698.99   89.81
   6  10   2  130.36   18.38
  -6  10  -2  109.58   17.81
  -6  10  -2  122.21   16.24
  -6  10  -2  129.30   13.41
   6  10   2  112.71   20.28
  -6  10  -2   74.19   20.90
   6  10   2  130.71   17.29
   6  10   2  127.90   15.64
  -6  10  -2  127.43   12.55
   6  10   2  141.29   19.35
   4  12   3  623.77   37.49
   4  12   3  656.99   40.28
  -4  12  -3  690.33   42.10
   4  12   3  732.79   45.40
  -4  12  -3  521.76   42.71
  -4  12  -3  634.99   36.41
   4  12   3  638.72   37.23
  -4  12  -3  717.69   43.21
   4  12   3  678.73   42.37
  -4  12  -3  696.00   42.31
  -4  12  -3  702.94   41.25
   4  12   3  649.94   39.76
   3   0 -10 2831.80  187.00
   3   0 -10 3020.73  158.85
   3   0 -10 2869.45  153.48
   0  14  -2 1915.90  104.95
   0  14   2 1703.14   89.23
   0  14  -2 1931.57  102.30
   0  14  -2 1797.18   94.97
   0  14  -2 2050.58  112.52
   0  14   2 1950.17  105.83
   0  14  -2 1898.01  101.65
   0  14   2 1702.24  107.05
   0  14   2 1899.44  104.14
   0  14  -2 2019.71  109.23
   0  14   2 2125.51  113.68
   0  14   2 1893.36  100.58
   0  14  -2 1943.37  104.28
   4  -4  -9 2896.00  161.33
   4  -4  -9 2584.75  145.22
   4   4  -9 3064.95  159.65
   4   4  -9 2906.53  151.24
   4   4  -9 3103.89  163.13
   4  -4  -9 2891.27  151.63
   4   4  -9 2992.68  167.79
  -4   4   9 3019.76  167.79
   4   4  -9 2622.54  191.91
   4   4  -9 2788.01  143.99
   6   8  -5  268.36   24.21
   6   8  -5  273.14   24.57
   6   8  -5  278.30   23.49
   6   8  -5  250.85   18.31
   6   8  -5  265.71   20.07
  -6   8   5  263.86   18.96
   6  -8  -5  259.71   19.50
   6   8  -5  297.73   25.84
   6   8  -5  273.50   22.62
   8   2   4  729.80   45.52
   8   2   4  676.99   38.81
   8   2   4  689.17   70.07
  -8   2  -4  674.68   40.09
  -8  -2  -4  751.00   45.87
  -8   2  -4  670.30   38.80
  -8  -2  -4  728.37   41.68
  -8   2  -4  736.20   42.34
  -5  11  -3 4334.49  224.09
  -5  11  -3 4478.17  229.96
  -5  11  -3 4795.48  248.73
  -5  11  -3 4670.90  244.11
   5  11   3 4395.19  250.86
   5  11   3 4740.25  251.24
   5  11   3 4770.36  266.12
  -5  11  -3 4889.76  255.43
   5  11   3 4376.87  226.04
   5  11   3 4425.96  227.27
   3   8   8  591.01   38.69
   3   8   8  431.47   44.83
   3   8   8  523.37   42.72
  -3  -8  -8  520.50   41.25
  -3   8  -8  506.66   34.29
  -3   8  -8  501.22   30.17
  -3   8  -8  580.97   33.87
  -3   8  -8  540.66   33.09
  -3   8  -8  488.28   36.95
  -3  -8  -8  567.47   41.83
  -3   8  -8  565.09   36.62
  -3   8  -8  554.43   37.09
   3  -1 -10  412.06   26.01
   3   1 -10  415.93   30.92
   3   1 -10  434.15   50.17
   3  -1 -10  424.16   25.91
   3  -1 -10  336.96   27.09
   3  -1 -10  387.81   29.20
  -3   1  10  422.59   25.77
   3   1 -10  347.63   27.84
   3  -1 -10  396.10   30.87
   6   9  -4 2983.91  162.27
   6   9  -4 3114.29  162.02
   6   9  -4 3346.17  202.49
   6  -9  -4 3105.86  159.54
   6   9  -4 3088.49  164.44
   6   9  -4 3069.15  159.80
  -6   9   4 3101.61  159.93
  -6   9   4 3028.67  156.01
   6   9  -4 3236.71  168.44
   6   9  -4 2955.77  153.68
   6   9  -4 3501.43  184.38
  -5  -7  -7  998.46   55.40
   5   7   7 1186.24   69.83
  -5   7  -7  914.59   51.11
   5   7   7  997.89   82.24
  -5   7  -7 1122.51   64.38
  -5   7  -7  959.30   55.19
  -5   7  -7  659.97  107.83
  -5  -7  -7  891.71   68.16
  -5  -7  -7  949.44  109.56
   3   6  -9 1142.90   65.27
   3   6  -9 1108.15   69.29
   3  -6  -9 1079.84   65.47
   3   6  -9 1175.69   67.26
   3   6  -9 1168.86   64.06
   3  -6  -9 1171.47   66.33
   3  -6  -9 1193.43   69.77
   2  -7  -9 1021.21   61.73
   2   7  -9 1066.38   61.50
   2  -7  -9 1107.53   64.54
   2   7  -9 1049.48   60.83
   2   7  -9  999.12   60.10
   2   7  -9  945.61   62.72
   2   7  -9 1097.62   61.26
   2   7  -9 1074.71   72.35
   2   7  -9 1057.18   74.54
   2  -7  -9  954.30   55.49
  -3   0 -10 2190.97  192.32
  -3   0 -10 1874.07  119.04
  -3   0 -10 2111.14  168.55
  -3   0 -10 2330.56  124.72
  -3   0 -10 2010.43  164.47
  -7   3  -6  151.35   16.74
  -7   3  -6  145.65   15.31
  -7  -3  -6  163.18   16.81
  -7   3  -6  146.28   14.08
  -7   3  -6  191.98   15.61
  -7  -3  -6  153.56   20.16
   0  -5 -10 2002.24  106.49
   0   5 -10 1752.89  120.98
   0  -5 -10 2003.31  122.90
   0   5 -10 1933.46  103.19
   0   5 -10 2075.15  109.51
   0   5 -10 1948.16  111.30
   0   5 -10 1929.48  132.36
   0  -5 -10 1808.56  103.32
   0   5 -10 1995.49  107.20
   5   5  -8  577.04   40.34
   5   5  -8  583.06   34.69
  -5   5   8  569.27   40.32
   5  -5  -8  600.36   33.97
   5  -5  -8  562.62   33.48
   5   5  -8  606.75   39.68
   5   5  -8  611.00   42.29
   5   5  -8  593.49   36.80
   5   5  -8  569.55   34.62
   6   8   5 3610.18  188.43
   6   8   5 3384.44  175.14
  -6  -8  -5 3302.85  295.03
   6   8   5 3276.55  315.73
  -6   8  -5 3279.03  169.32
  -6   8  -5 3360.48  177.56
   6   8   5 3136.19  163.87
  -6  -8  -5 3228.57  249.64
  -6   8  -5 3319.37  172.26
  -6   8  -5 3296.57  169.41
  -6   8  -5 2246.86  400.38
  -6   8  -5 3363.88  178.14
  -4   4  -9  341.90   23.42
  -4  -4  -9  335.75   28.22
  -4   4  -9  288.89   31.05
  -4  -4  -9  341.40   35.94
  -4   4  -9  307.04   19.85
  -4   4  -9  377.13   24.80
  -4  -4  -9  347.04   34.00
  -4   4  -9  311.28   22.80
  -4  -4  -9  405.18   27.00
   8   6   0  979.97   56.09
   8   6   0 1021.51   57.51
  -8   6   0  956.79   52.57
   8   6   0 1033.95   59.89
  -8   6   0  932.30   52.40
   8   6   0  948.15   52.22
   4   7  -8 4294.50  242.48
   4  -7  -8 3893.26  205.85
   4   7  -8 4088.12  209.50
   4   7  -8 3850.98  219.77
   4   7  -8 4318.12  223.96
   4   7  -8 4281.62  221.57
   4   7  -8 4060.92  210.16
   4  -7  -8 3896.08  208.43
   4  -7  -8 4003.93  212.17
  -4   7   8 4120.80  210.98
   1  14  -2 3960.99  204.17
   1  14  -2 3954.26  210.39
  -1  14   2 4352.35  229.11
   1  14  -2 4101.11  212.72
   1  14  -2 4107.37  212.23
   1  14  -2 1843.44  864.88
  -1  14   2 4177.38  216.58
   1  14  -2 3960.60  207.45
   1  14  -2 4041.49  208.86
  -1  14   2 4337.60  224.34
  -1  14   2 4093.64  209.52
  -1  14  -2 1130.15   64.72
  -1  14  -2  861.70   94.91
   1  14   2 1079.55   62.79
   1  14   2 1185.73   66.05
  -1  14  -2 1101.26   63.82
  -1  14  -2 1095.55   61.76
  -1  14  -2 1142.95   66.80
   1  14   2 1107.60   63.92
   1  14   2 1064.17   62.79
   1  14   2  509.10  246.94
  -1  14  -2 1128.55   62.02
  -1  14  -2 1093.23   58.65
  -6  -9  -4 2046.10  127.75
   6   9   4 2180.12  116.76
  -6   9  -4 2122.73  110.06
   6   9   4 2163.95  115.17
  -6   9  -4 1789.33  108.11
   6   9   4 2363.82  124.96
  -6   9  -4 2202.73  118.14
  -6   9  -4 2216.90  117.73
   6   9   4 2188.39  122.75
  -6   9  -4 2193.05  115.00
  -6   9  -4 2084.69  109.33
  -6  -9  -4 2099.42  149.70
  -6   9  -4 2048.86  107.16
   6   9   4 2180.03  141.45
  -3  -1 -10  708.26   48.87
  -3   1 -10  675.99   78.96
  -3   1 -10  758.70   45.36
  -3  -1 -10  729.18   43.77
  -3   1 -10  691.58   52.45
  -3   1 -10  599.33   41.14
  -3  -1 -10  678.06   59.37
  -3   1 -10  667.41   44.42
  -3  -1 -10  643.03   53.46
  -3   1 -10  723.20   61.70
  -2   7  -9  367.43   26.55
  -2   7  -9  371.27   26.63
  -2  -7  -9  379.64   25.98
  -2   7  -9  386.30   27.32
  -2  -7  -9  436.16   31.96
  -2   7  -9  422.02   27.93
  -2   7  -9  352.74   30.63
   2  -4 -10  117.88   11.94
   2   4 -10   46.51   19.22
   2  -4 -10   78.77   17.13
   2   4 -10   73.55   16.65
   2   4 -10   82.34   19.10
   2  -4 -10   95.63   13.36
   2  -4 -10   52.27   16.56
   8  -3  -4 3209.70  165.34
   8   3  -4 3668.67  209.62
   8   3  -4 3329.93  174.11
   8  -3  -4 3561.24  184.35
   8   3  -4 3507.59  182.62
  -8   3   4 3455.28  178.25
   8  -3  -4 3582.71  187.78
   8   3  -4 3555.53  184.68
   8   3  -4 3562.61  185.15
  -8   3   4 3475.86  205.32
   8   3  -4 3841.03  200.47
   8  -3  -4 3235.46  176.77
   2   9  -8  199.75   17.93
   2  -9  -8  151.59   12.90
   2   9  -8  149.53   15.32
   2  -9  -8  186.18   15.44
   2   9  -8  254.68   26.24
   2   9  -8  219.62   20.80
   2   9  -8  228.02   21.40
   2   9  -8  236.90   23.63
  -2   9   8  270.32   22.87
   2   9  -8  208.19   21.85
   4  10  -6 7208.92  368.27
   4  10  -6 7146.53  440.95
   4  10  -6 7465.00  369.88
   4  10  -6 7557.49  376.47
   4  10  -6 7294.86  374.99
   4 -10  -6 7458.76  369.62
   4  10  -6 8103.10  405.14
   4  10  -6 7592.72  380.79
  -4  10   6 7070.17  360.35
   4 -10  -6 7326.80  372.34
  -2  14   0   92.50   16.26
   2  14   0   89.82   14.19
   2  14   0   76.65   14.78
  -2  14   0   75.32   22.20
   2  14   0   86.08   18.29
   2  14   0   82.98   22.34
  -2  14   0   84.01   17.12
   2  14   0   89.29   15.26
   2  14   0   80.14   18.72
  -2  14   0   82.47   17.33
  -2  14   0   90.48   12.01
  -3  -6  -9 1791.77  124.43
  -3   6  -9 1757.82  113.79
  -3   6  -9 1980.12  137.43
  -3   6  -9 1958.97  103.89
  -3   6  -9 1945.77  149.17
  -3  -6  -9 1939.52  105.56
  -3   6  -9 1870.09  111.61
  -3  -6  -9 1837.74  160.56
   7   7  -4 2222.71  118.59
  -7   7   4 2345.99  122.61
   7   7  -4 2402.58  129.92
   7   7  -4 2388.28  126.33
   7   7  -4 2203.83  114.78
   7   7  -4 2171.21  124.85
   7   7  -4 2205.61  116.54
  -7   7   4 2240.56  121.84
   7  -7  -4 2065.19  110.18
  -7   7   4 2419.99  126.11
   7  -7  -4 2306.65  123.95
   7   7  -4 2425.16  128.23
  -8   6   1  484.07   29.06
   8   6  -1  492.30   31.00
   8   6  -1  496.31   32.53
   8   6  -1  552.49   35.55
   8   6  -1  494.86   29.64
   8  -6  -1  547.11   36.99
   8   6  -1  503.86   31.99
  -8   6   1  483.13   29.31
   8   6  -1  548.96   36.56
   3   2 -10  233.24   21.50
   3  -2 -10  282.81   19.06
   3   2 -10  222.05   26.33
   3  -2 -10  222.74   21.10
   3   2 -10  201.25   23.05
   3  -2 -10  219.96   22.25
   3  -2 -10  236.67   21.41
   3   2 -10  245.80   20.46
   3  -2 -10  259.55   18.43
   6   5  -7 1351.94   74.49
   6   5  -7 1213.28   68.58
   6   5  -7 1292.42   71.08
   6   5  -7 1380.93   81.93
   6  -5  -7 1407.54   74.35
   6   5  -7 1414.81   75.30
  -6   5   7 1579.12   82.73
   6   5  -7 1331.99   72.92
  -2   9  -8 1087.62   80.63
  -2   9  -8 1308.75   74.53
  -2   9  -8 1211.05   82.72
  -2   9  -8 1294.66   71.43
  -2   9  -8 1186.63   63.30
  -2   9  -8 1143.82   63.73
  -2   9  -8 1177.28   65.24
  -2  -9  -8 1203.27   80.65
  -2  -9  -8 1180.33   73.54
  -2  -4 -10  696.17   41.83
  -2   4 -10  672.63   40.17
  -2   4 -10  656.16   49.40
  -2  -4 -10  600.03   41.47
  -2   4 -10  644.66   42.69
  -2   4 -10  745.62   46.90
  -2  -4 -10  812.84   55.29
  -2  -4 -10  735.43   55.99
  -2   4 -10  546.28   46.34
   1  -5 -10  217.20   19.56
   1  -5 -10  211.99   17.23
   1  -5 -10  259.48   23.09
   1   5 -10  235.68   22.85
   1   5 -10  232.31   21.11
   1   5 -10  202.71   16.46
   1   5 -10  234.72   20.47
   1   5 -10  260.31   24.29
   1   5 -10  231.26   23.14
  -8   6  -1  624.10   37.33
   8   6   1  614.06   37.45
  -8  -6  -1  548.54   37.49
   8   6   1  592.23   38.03
   8   6   1  585.54   38.52
   8   6   1  618.07   37.48
  -8   6  -1  642.27   36.84
  -4  11   5  502.53   35.52
   4 -11  -5  423.16   25.83
   4  11  -5  431.44   29.20
  -4  11   5  422.33   25.44
   4  11  -5  512.14   34.24
   4  11  -5  463.55   30.64
   4  11  -5  438.60   26.41
   4  11  -5  456.35   31.45
   4  11  -5  456.90   30.57
   4 -11  -5  443.76   28.15
   4  11  -5  479.24   33.35
   4  11  -5  444.39   28.29
  -4   7  -8 2705.97  141.04
  -4  -7  -8 2563.17  191.69
  -4   7  -8 2760.86  157.70
  -4   7  -8 2711.05  144.35
  -4   7  -8 2935.27  156.95
  -4  -7  -8 2835.01  150.76
  -4   7  -8 2501.26  150.07
  -4   7  -8 2718.03  141.81
   4   7   8 3562.37  203.21
  -4  -7  -8 2706.70  253.52
   4   7   8 2236.86  246.48
  -4   7  -8 2465.29  131.73
  -5  -5  -8 3362.47  183.12
  -5   5  -8 2975.62  154.47
  -5   5  -8 2884.29  156.53
  -5   5  -8 2954.07  160.52
   5   5   8 3939.33  208.22
  -5  -5  -8 2912.54  151.44
  -5   5  -8 1926.77  492.69
  -5  -5  -8 2944.00  175.47
  -4 -10  -6 1100.10   87.28
   4  10   6  798.61  114.70
   4  10   6 1216.47   94.33
   4  10   6 1063.88   61.52
  -4  10  -6  987.98   91.13
  -4  10  -6 1197.89   77.88
  -4  10  -6 1045.19   58.71
   4  10   6 1081.26   58.30
  -4 -10  -6 1010.63   82.55
  -4  10  -6 1115.47   60.79
  -4  10  -6 1160.11   65.31
  -4  10  -6 1105.82   60.88
  -4  10  -6 1140.24   61.98
   6   7  -6  101.06   17.75
   6   7  -6  107.04   16.68
   6  -7  -6  110.02   13.28
   6   7  -6  103.48   12.10
   6   7  -6  121.34   15.42
   6   7  -6   90.68   18.74
   6   7  -6  102.98   17.44
  -6   7   6  119.39   13.62
   6   7  -6  110.77   19.43
   2  13  -4 1054.97   67.08
   2 -13  -4 1061.12   67.90
   2 -13  -4 1185.18   74.56
   2  13  -4  917.48   60.81
  -2  13   4 1029.78   64.37
   2  13  -4  831.08   56.85
   2  13  -4  962.12   76.00
   2  13  -4 1000.57   64.54
  -2  13   4  826.95   55.97
  -2  13   4  410.84  106.88
   2  13  -4  909.78   61.48
   2  13  -4  910.56   63.51
  -2  13   4  898.42   60.86
  -1  -5 -10  646.58   49.96
  -1   5 -10  598.34   33.56
  -1   5 -10  731.49   53.71
  -1  -5 -10  684.00   53.68
  -1   5 -10  718.94   48.90
  -1   5 -10  653.14   56.60
  -1  -5 -10  762.45   51.91
  -1   5 -10  791.55   53.91
  -1   5 -10  762.17   51.58
   2  14  -1 1013.41   66.58
   2  14  -1  996.16   68.18
   2  14  -1  977.11   70.89
   2  14  -1 1027.27   68.02
  -2  14   1  942.93   64.89
   2  14  -1  947.61   62.29
  -2  14   1 1005.04   65.01
  -2  14   1 1006.28   66.15
  -2  14   1 1065.93   70.22
   2  14  -1  928.74   59.48
  -2  14   1 1022.76   64.34
  -2  14  -1 2991.87  183.59
   2  14   1 3103.43  195.24
   2  14   1 3066.71  190.99
  -2  14  -1 2884.30  178.57
  -2  14  -1 2796.59  171.21
   2  14   1 2907.36  181.21
  -2  14  -1 3050.63  190.17
   2  14   1 2808.47  172.18
  -2  14  -1 2979.75  185.09
   8   3   4 3637.33  222.75
   8   3   4 3659.81  235.05
  -8   3  -4 3740.95  240.07
  -8  -3  -4 3444.40  309.12
  -8   3  -4 3608.77  221.23
  -8   3  -4 3950.50  248.08
  -8  -3  -4 3892.43  351.78
   8   3   4 3802.53  361.54
  -7  -7  -4 1538.22  111.49
  -7   7  -4 1566.99   98.09
  -7  -7  -4 1561.04  134.08
  -7   7  -4  994.74  120.66
  -7   7  -4 1560.98   97.76
  -7   7  -4 1503.47   94.59
  -7   7  -4 1601.36   99.39
   7   7   4 1561.36   97.63
   7   7   4 1487.51  156.85
   7   7   4 1492.31   93.25
  -7   7  -4 1573.54   99.01
   2  13   4 1268.77   82.25
  -2  13  -4 1118.31   70.51
  -2  13  -4 1137.78   72.61
  -2  13  -4 1217.25   79.09
   2  13   4 1290.14   87.91
  -2  13  -4 1226.84   79.54
  -2  13  -4 1028.32   64.80
  -2  13  -4 1270.74   81.99
  -2  13  -4 1127.79   76.73
   2  13   4  926.76   61.04
   3  13  -3 2147.79  132.88
   3  13  -3 2073.25  128.68
  -3  13   3 1933.78  118.68
   3  13  -3 1918.88  123.21
  -3  13   3 2195.37  137.55
  -3  13   3 2121.22  131.05
   3 -13  -3 2106.04  129.12
   3  13  -3 2283.42  144.84
   3  13  -3 2056.89  126.52
   3  13  -3 2419.07  152.47
   3  13  -3 2381.94  157.25
   3  13  -3 2029.98  125.21
   0 -12  -6  660.91   45.35
   0  12  -6  590.79   33.63
   0  12  -6  634.20   44.26
   0 -12  -6  680.79   47.86
   0  12  -6  673.75   45.55
   0  12  -6  661.54   43.87
   0  12  -6  732.79   54.40
   0  12   6  561.35   40.73
   0  12  -6  681.74   46.44
   0  12  -6  618.03   48.48
   0  12  -6  630.42   50.62
   0  12   6  678.93   47.36
  -3  -2 -10  512.50   36.77
  -3  -2 -10  543.26   34.20
  -3   2 -10  561.22   42.96
  -3   2 -10  533.07   44.03
  -3   2 -10  548.22   36.30
  -3  -2 -10  546.30   45.37
  -3  -2 -10  600.91   43.42
  -3   2 -10  593.61   39.19
  -3   2 -10  504.26   51.17
  -3   2 -10  550.55   33.64
   4  11   5 5100.20  326.22
   4  11   5 5489.17  336.64
  -4  11  -5 6593.95  350.08
  -4 -11  -5 5686.64  399.80
  -4  11  -5 6378.58  335.41
   4  11   5 6369.62  331.43
   4  11   5 6963.34  426.46
  -4  11  -5 6333.30  331.65
  -4  11  -5 5614.09  341.30
  -4 -11  -5 5908.98  406.35
   4  11   5 5966.09  364.72
  -4  11  -5 5965.46  365.33
  -3  11   6   63.65   18.08
   3  11  -6   48.91   18.06
   3  11  -6   55.24   17.85
   3  11  -6   43.07   21.95
   3  11  -6   52.31   19.05
   3 -11  -6   51.46   10.83
  -3  11   6   52.67   10.45
   3  11  -6   53.28   15.62
   3  11  -6   45.87   15.42
  -3  11   6   33.92   16.37
   3  11  -6   47.69   12.95
   3 -11  -6   51.32   12.31
   6   0  -8   12.90   15.80
   6   0  -8    3.06    9.38
   6   0  -8   15.24   19.53
   6   0  -8    2.30   15.34
   6   0  -8   17.12   11.94
   0  11  -7  200.16   18.70
   0  11  -7  208.90   18.75
   0  11   7  228.85   25.63
   0  11   7  268.19   22.70
   0  11  -7  237.47   20.37
   0 -11  -7  243.79   19.73
   0  11  -7  259.47   24.05
   0  11  -7  212.01   18.00
   0  11  -7  245.88   26.78
   0  11  -7  244.75   21.72
   0  11  -7  246.99   27.31
   0 -11  -7  228.93   17.96
  -3  13  -3  219.14   16.39
   3  13   3  213.79   17.42
   3  13   3  216.32   20.62
  -3  13  -3  221.03   21.89
  -3  13  -3  180.56   23.84
   3  13   3  222.36   21.78
  -3  13  -3  223.47   23.48
   3  13   3  230.82   22.36
  -3  13  -3  227.86   21.81
   3  13   3  221.33   18.72
   3  13   3  231.33   21.52
  -3  13  -3  228.01   19.49
  -3  13  -3  222.22   17.65
   7  -4  -6  175.60   16.63
   7   4  -6  151.49   15.25
   7   4  -6  178.99   22.52
   7   4  -6  177.59   17.74
  -7   4   6  184.36   17.50
   7  -4  -6  152.97   14.59
   7   4  -6  175.98   18.61
   7   4  -6  176.54   31.31
   7   4  -6  150.00   14.75
  -7   4   6  159.22   14.11
   7  -4  -6  156.77   17.62
   7   4  -6  185.55   21.68
   7  -8  -3  185.20   16.78
   7   8  -3  173.92   17.94
  -7   8   3  177.65   16.29
   7   8  -3  195.65   19.39
   7   8  -3  164.95   15.76
   7   8  -3  190.98   20.16
   7  -8  -3  171.34   14.86
   7   8  -3  205.19   22.05
  -7   8   3  214.22   17.71
   7   8  -3  200.91   19.11
   7   8  -3  155.62   15.65
  -7   8   3  161.63   13.66
   7   6  -5  235.43   22.29
   7   6  -5  223.77   17.11
   7   6  -5  244.90   22.51
  -7   6   5  245.01   18.11
  -7   6   5  239.82   19.87
   7   6  -5  229.67   22.39
   7   6  -5  232.15   21.95
   7  -6  -5  229.03   17.47
   7   6  -5  215.06   22.34
   7  -6  -5  227.15   17.73
   7   6  -5  225.89   17.67
   0  -8  -9  717.53   46.76
   0   8  -9  806.58   53.82
   0   8  -9  797.27   53.08
   0   8  -9  738.30   54.89
   0   8  -9  791.31   53.59
   0  -8  -9  732.04   47.72
   0   8  -9  757.59   70.72
   0   8  -9  775.17   51.09
  -8   5   3 3882.42  236.84
   8  -5  -3 3697.48  225.77
   8   5  -3 3657.02  222.77
   8  -5  -3 3327.50  202.58
   8   5  -3 3808.57  232.15
   8   5  -3 3657.97  228.31
   8   5  -3 4036.95  247.34
  -8   5   3 3756.22  229.57
   8   5  -3 3926.47  241.42
   8  -5  -3 3621.84  227.58
   8   5  -3 3896.39  238.50
  -6  -5  -7  352.49   28.60
  -6  -5  -7  357.47   27.90
  -6   5  -7  302.29   22.87
  -6   5  -7  286.57   23.35
  -6   5  -7  315.91   20.68
  -6   5  -7  333.78   20.67
   6   1  -8   82.78   17.87
   6   1  -8  105.04   18.83
   6   1  -8   74.65   14.81
   6  -1  -8   73.35   13.01
   6   1  -8  100.42   21.30
   6  -1  -8   67.28   10.85
   6   1  -8   70.21   11.32
  -6   1   8   64.39   13.30
  -6   1   8   63.21   14.44
   6  -1  -8   73.56   16.10
   5  12   0 2290.51  141.91
  -5  12   0 2420.10  151.12
   5  12   0 2489.25  164.51
  -5  12   0 2424.21  149.29
  -5  12   0 2437.19  152.46
  -5  12   0 2163.70  132.98
   5  12   0 2257.05  138.76
  -5  12   0 2126.64  130.11
  -5  12   0 2531.35  158.59
   5  12   0 2618.09  163.66
   5  12   0 2377.28  157.91
   5  12   0 2411.89  159.88
  -3  11  -6 3826.58  235.57
  -3  11  -6 3788.70  235.30
  -3 -11  -6 3936.00  274.66
  -3  11  -6 4147.60  256.61
  -3  11  -6 3994.81  243.61
  -3  11  -6 4233.22  260.92
   3  11   6 4344.66  279.27
   3  11   6 3113.99  303.66
  -3 -11  -6 3655.97  251.97
  -3  11  -6 3909.59  238.66
  -3  11  -6 3937.67  239.19
   6   7   6 4603.62  279.97
  -6  -7  -6 4533.26  458.63
   6   7   6 4567.84  310.72
  -6  -7  -6 4400.64  382.63
  -6   7  -6 3485.52  305.39
  -6   7  -6 4686.91  285.07
   6   7   6 4469.89  445.52
  -6   7  -6 4578.82  282.18
  -6   7  -6 4530.39  277.66
  -6   7  -6 4671.43  286.86
  -6   7  -6 4261.10  264.03
   5  10  -5  590.95   39.18
   5  10  -5  583.26   33.41
   5 -10  -5  612.44   35.70
   5  10  -5  680.13   48.48
   5 -10  -5  592.22   33.33
  -5  10   5  615.39   35.69
   5  10  -5  601.08   34.02
   5  10  -5  584.88   35.02
   5  10  -5  570.47   36.34
   5  10  -5  640.38   43.94
   5  10  -5  606.62   37.73
   7   8   3  147.65   15.33
  -7   8  -3  153.33   14.69
  -7  -8  -3  164.50   16.10
  -7   8  -3  146.75   18.76
  -7   8  -3  169.14   14.49
   7   8   3  140.81   15.67
  -7   8  -3   83.63   25.85
   7   8   3  146.14   22.57
   7   8   3  150.17   17.28
   5   0  -9   40.95   22.69
   5   0  -9   45.02   26.27
   5   0  -9   40.27   12.69
   4   9  -7 5100.34  322.77
   4  -9  -7 5267.47  319.62
   4   9  -7 5135.50  366.21
   4   9  -7 5104.67  311.09
   4   9  -7 5613.49  342.34
   4   9  -7 5341.80  338.74
   4  -9  -7 5561.59  340.56
  -4   9   7 5417.52  328.95
   4   9  -7 5517.71  335.06
   4   9  -7 5214.94  318.70
   7   9   0  785.29   53.25
  -7   9   0  659.99   46.38
   7   9   0  714.28   47.62
   7   9   0  822.44   54.86
  -7   9   0  489.87   68.78
   7   9   0  750.79   49.98
   7   9   0  769.85   54.01
  -7   9   0  733.77   47.38
  -7   9   0  757.32   51.14
   7   9   0  688.07   44.84
  -7   9   0  728.84   47.65
  -7   9   0  802.76   52.81
   7   9   0  751.12   55.87
  -6  10   3 1614.79   99.66
   6  10  -3 1633.97  103.63
   6 -10  -3 1684.60  104.34
   6  10  -3 1552.41   99.22
   6  10  -3 1576.63   99.14
  -6  10   3 1765.76  109.98
   6  10  -3 1666.42  110.46
   6  10  -3 1602.75   99.69
   6  10  -3 1652.63  108.42
   6  10  -3 1699.70  106.74
  -6  10   3 1637.00  101.98
  -6  10   3 1737.86  108.58
   6  10  -3 1835.38  115.72
   5   9  -6  835.87   55.36
   5   9  -6  813.35   56.25
   5   9  -6  856.40   55.37
   5   9  -6  834.90   59.51
   5   9  -6  843.37   56.56
   5   9  -6  811.34   54.50
   5  -9  -6  894.60   56.68
  -5   9   6  855.25   54.54
   5   9  -6  813.85   54.13
   5  -9  -6  818.00   52.22
   1  12  -6 2347.60  144.88
  -1  12   6  872.95  576.88
   1  12  -6 2391.35  175.41
   1  12  -6 2068.97  157.87
   1  12  -6 2013.66  134.57
   1  12  -6 2322.24  150.24
  -1  12   6 2099.55  147.19
  -1  12   6 2476.48  154.68
   1 -12  -6 2212.88  140.83
   1 -12  -6 2376.25  160.64
   1  12  -6 2343.93  159.23
   1  12  -6 2313.84  143.02
  -4  13   0  923.14   58.77
  -4  13   0  962.36   65.18
   4  13   0  982.38   68.01
   4  13   0  855.84   58.28
  -4  13   0  899.35   59.68
  -4  13   0  989.86   63.94
   4  13   0  976.36   62.28
   4  13   0  864.30   59.29
   4  13   0  874.44   57.15
   4  13   0  908.11   65.22
  -4  13   0  770.45   54.63
  -4  13   0  965.52   60.73
  -3  10   7  358.37   27.87
   3 -10  -7  405.14   24.19
  -3  10   7  388.07   23.38
   3 -10  -7  357.24   22.88
   3  10  -7  359.35   29.43
   3  10  -7  364.46   26.55
   3  10  -7  341.47   26.52
   3  10  -7  348.99   27.50
   3  10  -7  348.68   27.23
  -8  -5  -3  860.67   68.65
  -8   5  -3  875.77   55.81
   8   5   3  953.19   61.15
   8   5   3  959.59   61.97
  -8   5  -3  897.26   57.82
   8   5   3  855.83   56.30
   8   5   3 1030.45   94.51
  -8  -5  -3  849.84   71.46
  -1  12  -6 1395.67   86.97
  -1 -12  -6 1430.30   98.70
  -1  12  -6 1383.60   86.59
   1  12   6 1325.26   84.99
   1  12   6 1573.94   99.89
   1  12   6 1415.75  151.92
  -1  12  -6 1198.87   92.17
  -1  12  -6 1531.40  107.43
  -1  12  -6 1651.34  106.92
  -1  12  -6 1451.68   94.29
  -1 -12  -6 1337.17   90.95
  -1  12  -6 1402.48   87.64
  -1  12  -6 1662.36  104.89
  -1  11   7  126.06   17.99
   1  11  -7  119.71   20.03
   1  11  -7   68.12   11.59
   1  11  -7   66.10   12.03
   1  11  -7   98.43   16.55
  -1  11   7  103.76   21.59
   1  11  -7  101.37   14.94
   1  11  -7  122.44   18.69
   1  11  -7   77.26   14.15
   1 -11  -7   47.45   10.33
   1  11  -7  100.19   20.67
   1 -11  -7   77.37   12.85
   5   1  -9 1244.75   80.27
   5  -1  -9 1215.47   77.55
   5  -1  -9 1269.91   83.25
   5   1  -9 1276.64   83.99
   5  -1  -9 1292.85  100.90
   5  -1  -9 1080.46   71.17
   5   1  -9 1184.91   78.78
   5   1  -9 1257.94   80.16
   5   1  -9 1327.91   93.82
   5  12  -1 1029.96   65.70
  -5  12   1 1050.22   67.40
   5 -12  -1 1049.73   66.33
   5  12  -1 1009.42   66.90
   5  12  -1  980.85   63.90
  -5  12   1 1103.72   73.90
   5  12  -1  960.45   61.84
  -5  12   1 1049.25   67.78
  -5  12   1 1038.87   65.11
   5  12  -1  976.81   65.10
  -5  12   1  997.96   66.88
   5  12  -1 1009.26   67.73
  -5  12   1  972.41   61.86
   5  12  -1  955.83   62.77
   7   6   5   74.39   13.64
  -7   6  -5   80.15   12.73
  -7   6  -5   98.32   16.39
  -7  -6  -5   66.17   12.32
   7   6   5   83.21   21.86
  -7   6  -5   71.78   11.21
  -7   6  -5   73.24   12.77
  -7   6  -5   44.48   14.50
  -7   6  -5   84.97   14.44
  -7  -6  -5   73.64   15.20
  -7   4  -6 1765.73  110.08
  -7  -4  -6 1716.86  140.25
  -7   4  -6 1734.73  118.94
  -7   4  -6 1869.98  117.43
  -7   4  -6 1884.14  120.63
  -7  -4  -6 1736.99  126.00
   5  10   5  496.14   31.01
   5  10   5  472.36   28.62
  -5 -10  -5  482.74   37.49
  -5  10  -5  574.07   35.29
  -5  10  -5  505.29   33.23
  -5  10  -5  415.09   27.27
   5  10   5  474.69   38.22
  -5  10  -5  473.51   28.60
  -5  10  -5  482.67   40.16
   5  10   5  545.98   35.56
  -5  10  -5  476.69   28.23
   5  10   5  489.63   34.86
   3   3 -10  230.77   21.58
   3   3 -10  223.49   23.73
   3  -3 -10  189.37   18.48
   3  -3 -10  216.56   17.38
   3   3 -10  222.48   18.39
   3   3 -10  234.39   24.32
   3  -3 -10  232.28   24.55
   3  -3 -10  225.87   21.38
   3   3 -10  208.60   18.24
   3  -3 -10  212.73   15.59
  -1 -11  -7  154.48   15.65
  -1  11  -7  161.76   23.20
  -1  11  -7  130.49   16.10
  -1  11  -7   92.46   22.39
  -1  11  -7  146.61   14.21
   1  11   7  121.27   15.44
  -1  11  -7  159.61   19.57
  -1  11  -7  154.25   14.87
  -1 -11  -7  166.51   15.83
  -1  11  -7  168.74   17.34
   1  11   7  182.73   23.67
  -1  11  -7  152.09   23.50
  -6  10  -3  269.55   22.93
   6  10   3  281.87   23.52
   6  10   3  230.47   23.38
   6  10   3  274.11   21.26
   6  10   3  285.20   24.74
  -6  10  -3  253.75   21.09
  -6  10  -3  253.18   17.95
   6  10   3  264.04   19.44
  -6  10  -3  275.01   20.07
  -6  10  -3  277.00   21.54
   5  12   1 1165.63   77.06
  -5  12  -1 1329.82   86.74
  -5  12  -1 1205.13   77.30
   5  12   1 1122.33   74.78
   5  12   1 1242.70   84.62
  -5  12  -1 1170.14   73.90
  -5  12  -1 1041.24   69.49
  -5  12  -1 1182.27   74.87
   5  12   1 1190.03   75.97
   5  12   1 1008.11  115.96
   5  12   1 1220.37   77.04
   0  14   3   50.26   19.57
   0  14  -3   54.22   21.06
   0  14  -3   60.53   15.07
   0  14   3   47.56   17.27
   0  14  -3   25.23   14.45
   0  14  -3   58.25   14.66
   0  14  -3   44.64   12.46
   0  14   3   46.77   15.50
   0  14  -3   52.33   17.86
   0  14  -3   49.06   19.98
   4   5  -9  284.20   23.03
   4   5  -9  263.11   20.79
   4   5  -9  270.39   21.73
   4  -5  -9  249.72   20.59
   4  -5  -9  313.98   21.38
   4   5  -9  259.18   27.40
  -4   5   9  306.21   23.04
   4  -5  -9  289.64   21.64
   4   5  -9  276.46   24.17
   8   6  -2  586.84   40.26
   8   6  -2  570.88   35.91
   8   6  -2  598.31   37.63
   8   6  -2  627.17   43.93
   8  -6  -2  624.32   43.04
   8   6  -2  550.69   32.21
   8   6  -2  544.10   33.14
  -8   6   2  569.83   32.63
   8   6  -2  572.22   37.50
  -8   6   2  551.54   33.21
  -6   0  -8 3489.96  231.54
  -6   0  -8 3719.11  286.37
   1   8  -9  568.69   43.65
   1   8  -9  566.72   35.72
   1   8  -9  650.52   45.10
   1  -8  -9  625.69   40.46
   1  -8  -9  609.60   35.66
   1   8  -9  615.47   41.29
   1   8  -9  611.80   37.25
   1   8  -9  626.62   43.36
   3  12  -5  988.78   65.30
   3  12  -5 1008.26   66.98
  -3  12   5  928.40   62.86
   3  12  -5 1035.18   70.19
   3  12  -5 1072.40   69.34
   3  12  -5  892.34   97.75
  -3  12   5  704.91   89.72
   3  12  -5 1026.27   88.27
   3  12  -5 1008.11   70.31
   3 -12  -5 1110.80   70.30
  -3  12   5 1099.69   69.32
   3  12  -5 1014.11   64.71
   3 -12  -5 1249.90   77.78
  -3  12   5  951.41   61.80
  -7   9   1 1782.30  111.39
  -7   9   1 1373.13  180.42
   7   9  -1 1690.08  106.25
   7   9  -1 1890.62  119.87
  -7   9   1 1626.62  100.31
   7   9  -1 1667.96  103.73
   7   9  -1 1739.20  121.83
  -7   9   1 1732.18  108.37
   7   9  -1 1573.45   97.86
  -7   9   1 1672.14  107.57
   7   9  -1 1773.81  111.48
   7   9  -1 1667.13  104.86
  -4  -9  -7 1748.24  172.14
   4   9   7 1742.88  134.68
  -4   9  -7 1781.96  111.86
  -4  -9  -7 1819.27  151.78
  -4   9  -7 1699.15  107.64
  -4   9  -7 1671.67  104.59
   4   9   7 1534.24  134.10
  -4   9  -7 1661.72  106.86
  -4   9  -7 1632.56  114.50
   4   9   7 1773.34  159.56
  -4   9  -7 1762.43  110.55
  -4   9  -7 1675.17  114.43
  -3 -10  -7 1097.50   84.87
  -3  10  -7 1211.68   78.30
  -3  10  -7 1088.85   73.96
   3  10   7 1060.76   76.07
  -3  10  -7  994.00   94.35
  -3  10  -7 1020.28   64.52
  -3 -10  -7 1112.89   91.91
   3  10   7  829.88   62.92
  -3  10  -7 1087.33   68.98
   3  10   7 1250.00  105.67
  -3  10  -7 1207.82   79.60
  -3  10  -7 1084.74   69.20
  -3  10  -7 1113.46   72.11
  -7   9  -1 1196.29   74.90
   7   9   1 1204.57   76.49
  -7   9  -1 1463.53   92.20
   7   9   1 1352.91   85.69
   7   9   1 1488.33   96.26
   7   9   1 1426.43   90.08
   7   9   1 1329.05   90.36
  -7   9  -1 1338.92   85.10
   7   9   1 1228.17   78.12
  -7   9  -1 1253.53   78.96
  -1  -8  -9   32.19   12.93
  -1   8  -9   25.08   14.13
  -1  -8  -9   28.42   10.73
  -1   8  -9   16.34   19.02
  -1   8  -9   19.50   14.49
  -1   8  -9    9.99   14.48
  -1   8  -9   12.02   15.53
  -1   8  -9   22.86   11.92
   4  13  -1   -1.19   12.81
  -4  13   1   12.56   20.07
   4  13  -1    6.86   18.75
  -4  13   1    2.33   14.39
  -4  13   1    6.94    8.57
   4  13  -1    5.01   13.16
  -4  13   1    1.25    9.48
   4  13  -1   10.68   11.98
  -4  13   1   -0.72   14.35
   4  13  -1    3.61   19.57
  -4  13   1    9.54   20.14
   4  13  -1    6.93   18.12
   5   9   6 3430.56  278.48
  -5  -9  -6 3202.74  284.35
   5   9   6 3293.37  243.54
  -5  -9  -6 3478.74  273.20
  -5   9  -6 3360.44  205.50
  -5   9  -6 2988.57  240.84
  -5   9  -6 2912.22  324.90
  -5   9  -6 3513.77  217.23
   5   9   6 3251.61  254.72
   6  -2  -8  328.52   24.53
   6  -2  -8  344.31   24.00
   6   2  -8  321.83   24.81
   6   2  -8  345.83   25.48
   6   2  -8  351.01   27.65
   6   2  -8  343.00   30.17
  -4  13  -1 3062.08  190.99
  -4  13  -1 3089.28  191.83
   4  13   1 3063.21  194.65
  -4  13  -1 2925.80  178.90
   4  13   1 2968.95  182.43
  -4  13  -1 2869.05  176.24
   4  13   1 3023.06  187.26
   4  13   1 3155.64  208.20
   4  13   1 3165.87  199.04
  -4  13  -1 3075.28  191.39
   4  13   1 2953.95  181.22
  -8   6  -2   11.59   15.65
   8   6   2   13.77   13.25
  -8  -6  -2    7.51   10.44
   8   6   2   11.31   12.09
  -8   6  -2   11.65   11.48
   8   6   2   12.97   12.03
  -8   6  -2   11.54   12.98
   8   6   2    4.48   18.94
  -6  -1  -8  293.17   22.08
  -6   1  -8  240.37   26.01
  -6   1  -8  245.01   18.87
  -6  -1  -8  237.59   17.11
   8   0  -5    9.15   14.83
   8   0  -5    0.20   14.11
  -8   0   5    2.08   11.48
   8   0  -5   -1.60   16.98
   8   0  -5    5.06   16.24
  -3  12  -5  576.06   37.34
  -3  12  -5  582.55   37.89
   3  12   5  503.98   36.04
  -3  12  -5  503.79   30.63
  -3 -12  -5  469.22   30.35
  -3  12  -5  426.86   35.23
  -3  12  -5  557.07   34.78
  -3  12  -5  501.65   28.82
   3  12   5  578.58   43.26
  -3  12  -5  509.64   29.89
  -8   4   4 2417.38  147.97
   8   4  -4 2328.28  144.19
   8  -4  -4 2315.98  143.24
   8  -4  -4 2408.30  148.95
   8   4  -4 2359.20  145.52
   8  -4  -4 2196.96  135.06
   8   4  -4 2293.13  145.39
   8   4  -4 2659.50  164.96
  -8   4   4 2425.09  149.03
   8   4  -4 2434.83  166.54
   8   4  -4 2457.74  151.27
   8   4  -4 2432.13  153.98
   2  14  -2 1625.47  103.85
  -2  14   2 1662.72  103.83
  -2  14   2 1641.85  105.92
   2  14  -2 1572.52   97.61
   2  14  -2 1641.39  105.33
  -2  14   2 1727.04  108.54
   2  14  -2 1625.08  102.25
  -2  14   2 1237.13  124.93
   2  14  -2 1711.94  110.00
   2  14  -2 1714.92  110.04
  -5   0  -9   98.26   14.99
  -5   0  -9   89.96   12.80
  -2  14  -2 1774.11  178.34
  -2  14  -2 1903.90  117.36
  -2  14  -2 1836.09  114.38
   2  14   2 2065.38  131.87
  -2  14  -2 2163.72  135.10
  -2  14  -2 1738.85  110.66
  -2  14  -2 2092.77  131.32
   2  14   2 1810.80  115.08
   2  14   2 1906.02  119.84
   2  14   2 1961.10  130.74
   0  13  -5 2217.65  140.00
   0  13   5 1705.71  142.10
   0  13  -5 2268.85  139.85
   0 -13  -5 2149.11  138.06
   0  13  -5 2454.13  158.54
   0  13   5 2226.64  138.79
   0  13  -5 2410.72  149.65
   0  13  -5 2265.97  139.25
   0  13  -5 2326.55  146.74
   0  13  -5 2143.36  137.10
   0  13   5 2405.96  150.00
  -3   3 -10 1555.33  112.36
  -3   3 -10 1781.33  179.78
  -3   3 -10 1803.90  113.10
  -3  -3 -10 1830.60  116.63
  -3  -3 -10 1716.57  159.74
  -3   3 -10 1587.12  121.08
  -3  -3 -10 1631.24  157.24
  -3  -3 -10 1581.32  117.97
  -3   3 -10 1757.37  151.41
  -8  -1   5  135.35   13.67
   8   1  -5  145.65   21.82
   8   1  -5  152.06   20.51
   8  -1  -5  152.15   19.36
   8   1  -5  156.01   18.22
   8  -1  -5  146.23   17.37
   8  -1  -5  148.24   18.95
   8   1  -5  150.46   19.95
   8   1  -5  136.76   14.59
  -8   1   5  149.44   22.85
  -4   5  -9  184.27   16.37
  -4  -5  -9  166.72   19.41
  -4   5  -9  207.27   21.54
  -4  -5  -9  202.12   18.57
  -4  -5  -9  143.29   15.75
  -4   5  -9  175.35   18.64
  -4   5  -9  179.64   21.33
  -9   0   0   21.71   14.07
  -9   0   0   17.49   11.62
   9   0   0   29.09   15.83
   4  12  -4 1785.64  112.44
   4  12  -4 1805.13  112.55
   4  12  -4 1960.47  124.31
   4  12  -4 1704.76  108.27
   4  12  -4 1918.99  122.81
  -4  12   4 1761.48  111.90
   4 -12  -4 1966.59  121.32
   4  12  -4 1807.58  112.62
  -4  12   4 1583.09   99.17
  -5   1  -9 1143.77  111.96
  -5  -1  -9 1233.04   83.73
  -5   1  -9 1050.88   96.34
  -5  -1  -9 1168.13   91.01
   1  14  -3  912.71   64.94
  -1  14   3  909.18   59.83
   1  14  -3 1056.37   71.26
  -1  14   3  999.28   67.33
   1  14  -3  954.83   61.86
   1  14  -3  938.61   64.18
   1  14  -3  985.23   63.82
  -1  14   3  893.61   76.31
   1  14  -3 1018.67   70.70
   5   2  -9 1811.60  113.48
   5   2  -9 1825.27  115.10
   5   2  -9 1845.50  115.28
   5   2  -9 1885.94  120.11
   5   2  -9 1823.75  149.92
   5  -2  -9 1675.13  105.39
   5  -2  -9 1762.03  112.82
   5  -2  -9 1767.46  118.66
   1  14   3   51.85   15.18
  -1  14  -3   56.64   12.46
  -1  14  -3   47.10   16.09
  -1  14  -3   42.53   14.94
   1  14   3   53.56   15.82
   1  14   3   61.22   19.93
  -1  14  -3   54.28   17.34
  -1  14  -3   43.12   20.67
  -1  14  -3   48.10   16.92
  -1  14  -3   32.65   13.46
   1  14   3   46.91   19.63
   2  -5 -10  415.16   29.23
   2   5 -10  411.89   30.78
   2   5 -10  424.17   32.27
   2   5 -10  430.12   29.43
   2  -5 -10  373.45   25.76
   2  -5 -10  400.84   28.02
   2   5 -10  405.39   28.27
   0 -10  -8   31.60   11.17
   0  10  -8   33.32   14.23
   0  10  -8   32.32   13.15
   0  10  -8   30.29   16.38
   0  10  -8   29.99   13.80
   0  10  -8   36.08   19.30
   0  10  -8   38.12   18.66
  -5  11   4 1849.65  117.39
   5  11  -4 1700.43  106.82
   5  11  -4 1600.45  101.39
   5  11  -4 1848.79  116.48
   5  11  -4 1637.48  102.42
   5 -11  -4 1646.52  102.67
   5  11  -4 1836.83  118.51
  -8  -4  -4 1812.97  162.64
  -8   4  -4 1976.15  122.82
  -8   4  -4 2052.84  127.35
   8   4   4 1917.41  187.68
   8   4   4 1883.27  117.72
  -9  -1   0  297.23   26.42
   9  -1   0  322.15   26.89
   9   1   0  343.13   24.88
  -9   1   0  297.11   64.57
   9   1   0  324.94   23.72
   9   1   0  323.26   23.19
  -4  12  -4  412.79   25.36
  -4  12  -4  196.43   48.12
  -4  12  -4  456.67   30.43
   4  12   4  393.43   28.64
  -4  12  -4  406.14   29.44
  -4  12  -4  377.09   26.00
   4  12   4  424.17   31.14
  -4  12  -4  435.98   30.88
   4  12   4  417.86   27.80
   4  12   4  432.53   31.37
  -8   0  -5  113.41   13.73
   8   0   5  134.35   16.39
  -8   0  -5  123.05   12.19
   9   0  -1  555.05   33.51
  -9   0   1  505.62   40.48
   9   0  -1  576.01   35.43
   0  -6 -10 1311.50   85.15
   0   6 -10 1261.38   81.06
   0   6 -10 1154.40   99.16
   0   6 -10 1205.74   94.17
   0  -6 -10 1207.67   82.99
   0   6 -10 1315.24   83.65
   0   6 -10 1356.63   86.83
   5   6  -8  482.75   35.88
   5   6  -8  489.81   31.78
   5   6  -8  485.42   30.47
   5  -6  -8  496.02   29.14
   5   6  -8  487.04   31.23
   5   6  -8  462.26   36.58
  -6   2  -8   58.37   11.93
  -6  -2  -8   66.56   14.81
   6  11   0  201.10   23.03
  -6  11   0  195.55   16.52
  -6  11   0  222.31   19.82
   6  11   0  204.62   19.73
  -6  11   0  200.84   21.57
  -6  11   0  200.42   21.40
   6  11   0  200.11   19.67
  -6  11   0  205.87   18.97
   6  11   0  211.40   21.05
  -2   5 -10 2524.61  225.07
  -2  -5 -10 2975.80  252.16
  -2   5 -10 2914.62  188.76
  -2  -5 -10 3258.92  201.24
  -2   5 -10 3292.64  208.53
  -2   5 -10 3140.98  200.74
   1 -13  -5  116.02   13.39
  -1  13   5  130.16   18.01
  -1  13   5  173.95   22.34
   1  13  -5  156.64   22.78
   1  13  -5  151.58   16.86
   1  13  -5  162.08   22.29
   1  13  -5  155.31   24.36
  -1  13   5  155.09   22.25
   1  13  -5  135.95   14.86
   1  13  -5  119.94   17.19
   7   0  -7   77.26    9.96
   7   0  -7  119.25   16.40
   7   0  -7  137.10   22.89
   7   0  -7  105.54   19.52
   7   0  -7  105.20   22.96
  -5  11  -4  322.37   24.92
   5  11   4  339.46   25.30
  -5  11  -4  314.37   26.62
  -5  11  -4  318.53   24.95
   5  11   4  280.35   25.45
   5  11   4  339.86   27.56
  -5  11  -4  324.99   22.80
   5  11   4  322.60   28.48
   9   0   1 2286.16  141.37
  -9   0  -1 2413.20  164.71
   9   0   1 2438.53  152.61
  -1  13  -5   81.07   20.45
  -1  13  -5   98.10   21.03
   1  13   5  100.19   18.39
   1  13   5   78.71   17.93
  -1  13  -5  105.00   14.36
  -1 -13  -5  103.74   12.19
  -1  13  -5   91.67   17.26
   1  13   5   79.91   20.53
  -1  13  -5   91.26   19.77
  -8  -1  -5  505.36   35.43
  -8   1  -5  504.87   30.51
   8   1   5  470.79   55.26
   8   1   5  539.59   35.90
   5 -12  -2  507.02   30.37
  -5  12   2  437.59   28.81
   5  12  -2  456.03   31.09
  -5  12   2  377.11   33.90
   5  12  -2  463.20   30.53
   5  12  -2  394.25   30.88
   5  12  -2  383.48   30.77
  -5  12   2  406.09   28.14
   5  12  -2  441.74   32.10
  -5  12   2  441.02   27.44
   5  12  -2  416.67   28.38
   9  -1  -1  625.54   43.55
  -9   1   1  662.79   82.13
   9   1  -1  645.14   43.27
   9   1  -1  652.97   45.44
  -9  -1   1  655.66   45.78
  -8   2   5  763.04   57.11
   8  -2  -5  768.98   44.71
   8  -2  -5  670.06   47.21
   8   2  -5  755.37   45.88
   8   2  -5  738.61   43.25
   8  -2  -5  770.53   44.65
   8   2  -5  727.19   42.54
   8  -2  -5  773.45   44.60
   8   2  -5  707.36   43.02
   5   8  -7 2600.59  136.44
   5   8  -7 2343.72  138.28
   5   8  -7 2624.08  133.94
   5   8  -7 2456.28  128.97
   5   8  -7 2546.73  154.35
   5   8  -7 2548.98  129.62
   5  -8  -7 2530.52  126.55
  -7   1   7  815.14   50.86
   7  -1  -7  792.69   43.35
   7  -1  -7  832.74   49.26
   7   1  -7  901.43   50.52
   7   1  -7  892.84   55.03
   7   1  -7  885.93   50.03
   7  -1  -7  889.20   50.55
   7  -1  -7  888.46   49.84
   7   1  -7  873.05   51.80
  -7   9   2  774.72  115.20
   7   9  -2 1189.39   64.07
   7   9  -2 1248.18   69.44
  -7   9   2 1225.16   64.97
   7   9  -2 1306.61   69.85
   7   9  -2 1094.26   60.07
   7   9  -2 1150.97   62.08
   7  -9  -2 1234.96   66.38
   7  -9  -2 1140.31   59.42
   7   9  -2 1191.01   69.69
  -7   9   2 1136.39   59.78
  -5  -2  -9 1119.63   63.47
  -5   2  -9  786.49   78.85
  -5   2  -9  938.74   63.02
   9   1   1 6429.82  383.75
  -9  -1  -1 6776.28  416.55
  -9   1  -1 6018.78  316.08
   9  -1   1 6725.33  405.93
   9   1   1 5987.88  301.38
   1  10  -8   96.89   18.51
   1  10  -8  109.29   21.55
   1  10  -8  119.02   20.83
   1 -10  -8   97.57   14.60
  -1  10   8  118.71   16.95
   1  10  -8  103.20   15.09
   1  10  -8  115.46   16.29
   1  10  -8  111.26   16.38
  -5  12  -2  252.42   31.50
   5  12   2  302.18   26.42
   5  12   2  318.56   24.08
  -5  12  -2  322.02   26.33
  -5  12  -2  313.57   24.61
   5  12   2  336.11   27.28
   5  12   2  298.22   25.67
   5  12   2  336.38   28.64
  -5  12  -2  341.20   25.28
   3  -7  -9  374.07   33.50
   3   7  -9  420.63   31.32
   3   7  -9  422.40   30.39
   3   7  -9  456.18   34.42
   3   7  -9  428.72   29.63
   3   7  -9  407.96   33.12
   3  -7  -9  384.26   27.13
   6  11  -1   71.27   15.05
   6  11  -1   79.29   17.43
  -6  11   1   70.61   12.76
  -6  11   1   57.58   19.88
   6  11  -1   58.24   12.88
   6  11  -1   49.76   18.07
  -6  11   1   61.77   12.78
   6  11  -1   64.51   17.17
   6 -11  -1   76.42   12.74
  -6  11   1   63.08   15.24
  -6  11   1   48.39   19.02
   0   0 -11  330.52   31.28
   0   0 -11  383.01   27.41
   0   0 -11  363.49   24.30
   6   3  -8  528.78   34.38
   6   3  -8  541.47   47.33
   6  -3  -8  514.70   33.86
   6   3  -8  554.19   35.94
   6  -3  -8  535.64   31.66
   6   3  -8  516.95   36.76
  -1  10  -8  785.41   55.85
  -1  10  -8  841.39   72.94
  -1  10  -8  971.04   53.40
  -1  10  -8  892.16   58.23
  -1 -10  -8  926.37   61.02
  -1  10  -8  930.50   53.59
   4  13  -2 1208.44   68.32
   4  13  -2 1078.63   57.60
   4  13  -2 1224.40   67.54
   4  13  -2 1107.87   61.18
   4  13  -2 1002.53   75.27
   4 -13  -2 1069.30   55.90
  -4  13   2 1027.80   54.18
   4  13  -2 1080.55   57.94
  -4  13   2 1092.43   62.22
  -4  13   2 1099.50   58.48
  -4  13   2 1143.92   61.39
   6   6  -7 1486.14   78.94
   6   6  -7 1494.44   82.32
   6   6  -7 1544.46   82.92
   6   6  -7 1508.97   80.30
   6  -6  -7 1499.67   77.51
   6   6  -7 1595.15   84.52
   7   5  -6   96.46   20.71
   7   5  -6  136.75   20.41
   7   5  -6  122.28   17.03
   7   5  -6  119.08   17.62
   7   5  -6  126.22   18.61
  -7   5   6  137.65   15.07
   7  -5  -6  136.69   14.15
  -6  11  -1  685.19   39.58
  -6  11  -1  766.38   44.08
  -6  11  -1  723.46   46.53
  -6  11  -1  375.35   81.43
   6  11   1  650.45   46.90
   6  11   1  709.08   45.74
   6  11   1  692.88   42.05
   6  11   1  710.64   41.06
  -6  11  -1  673.43   43.41
   7   9   2  612.66   37.77
  -7   9  -2  344.54   39.23
   7   9   2  573.48   36.18
   7   9   2  587.29   40.22
  -7   9  -2  586.34   37.18
  -7   9  -2  542.21   33.06
   7   9   2  530.29   35.44
   1   6 -10  493.17   32.91
   1  -6 -10  540.44   34.57
   1   6 -10  510.76   34.33
   1   6 -10  473.32   34.26
   1   6 -10  550.56   34.88
   1   6 -10  464.10   37.53
   1  -6 -10  443.49   31.04
   8   7   0  113.49   16.61
  -8   7   0  123.39   17.89
   8   7   0  113.99   20.10
  -8   7   0  118.08   14.40
   8   7   0  125.78   17.30
   8   7   0  118.57   18.13
   9  -2   0 2080.66  107.83
   9   2   0 2009.71  103.79
   9   2   0 2011.59  104.19
   9   2   0 1968.09  100.87
  -9   2   0 1753.33   92.90
  -9  -2   0 2022.75  111.69
   4  13   2  973.51   56.01
   4  13   2  908.16   49.70
   4  13   2 1022.49   59.13
  -4  13  -2  909.93   53.17
  -4  13  -2 1011.83   56.07
   4  13   2  944.32   55.74
  -4  13  -2  992.82   54.73
   4  13   2  960.89   54.11
  -4  13  -2  998.67   56.38
  -4  13  -2  940.17   51.41
   5   6   8  319.85   24.27
  -5   6  -8  251.37   23.68
  -5   6  -8  209.96   16.71
  -5   6  -8  215.11   19.96
  -5  -6  -8  226.02   18.88
  -5  -6  -8  235.48   28.78
  -5   6  -8  218.47   24.24
   2  12  -6  689.75  145.69
  -2  12   6 1031.11   58.45
   2  12  -6  953.25   60.12
   2  12  -6  881.59   47.92
   2 -12  -6  968.51   53.20
  -2  12   6  637.41  126.06
   2  12  -6 1026.29   56.89
   2  12  -6 1001.46   56.44
   2  12  -6  939.61   58.35
   0   1 -11 2315.68  119.01
   0  -1 -11 2037.30  110.06
   0   1 -11 2163.36  138.14
   0  -1 -11 2099.14  144.39
   0  -1 -11 2096.47  121.99
   3   4 -10 2630.70  137.52
   3   4 -10 2530.73  128.46
   3   4 -10 2640.29  136.33
   3  -4 -10 2428.16  129.02
   3   4 -10 2357.27  120.06
   3  -4 -10 2592.58  132.66
   3  -4 -10 2353.00  130.98
   3   4 -10 2581.10  199.57
  -1   6 -10  381.05   35.52
  -1  -6 -10  467.34   37.63
  -1   6 -10  444.62   29.96
  -1   6 -10  430.77   32.60
  -1   6 -10  451.13   30.36
  -1   6 -10  463.63   30.25
  -1  -6 -10  481.92   31.90
   3   9  -8  790.99   47.95
   3   9  -8  690.10   47.41
   3   9  -8  679.01   43.96
   3   9  -8  642.32   45.40
   3   9  -8  613.19   53.95
   3   9  -8  691.91   40.84
   3  -9  -8  684.79   38.03
   2  11  -7  633.08   46.54
   2  11  -7  696.25   56.64
  -2  11   7  590.17   47.72
   2  11  -7  673.89   54.20
  -2  11   7  746.89   44.17
   2  11  -7  647.92   42.73
   2  11  -7  717.26   41.57
   2 -11  -7  685.44   37.97
   2  11  -7  717.87   44.04
   5   8   7  351.87   30.41
   5   8   7  344.43   34.21
   5   8   7  301.26   33.54
  -5   8  -7  338.86   27.00
  -5   8  -7  299.22   32.34
  -5   8  -7  330.93   27.25
  -5  -8  -7  377.37   40.43
  -3   7  -9 1481.23   78.72
  -3   7  -9 1205.49   64.74
  -3  -7  -9 1402.09  113.58
  -3   7  -9 1505.74   81.37
  -3   7  -9 1394.07  106.91
  -3  -7  -9 1514.69   80.07
  -7   0  -7  223.83   26.03
   5  -3  -9  453.65   28.77
   5  -3  -9  436.15   30.72
   5   3  -9  420.70  150.48
   5   3  -9  446.33   29.47
   5   3  -9  411.51   32.91
   5   3  -9  421.21   28.57
   5   3  -9  439.70   30.07
   3  14   0  874.61   51.10
   3  14   0  903.21   49.18
  -3  14   0  988.30   55.45
   3  14   0  928.16   52.32
   3  14   0  953.06   54.76
  -3  14   0  828.09   50.20
   3  14   0  940.12   53.37
  -3  14   0  987.97   55.94
  -3  14   0  984.90   54.64
  -2  12  -6  118.68   18.35
  -2  12  -6   56.73   18.09
  -2 -12  -6  111.65   14.05
  -2  12  -6  108.62   15.56
  -2  12  -6   92.91   16.10
   2  12   6   72.94   15.29
   2  12   6  126.62   20.01
  -2  12  -6  123.85   20.91
  -2  12  -6  126.86   21.56
   8   2   5  157.49   25.53
  -8   2  -5  231.06   19.93
  -8  -2  -5  230.06   21.62
   8   2   5  194.00   17.57
  -2   8   9  883.45   49.68
   2  -8  -9  758.73   46.21
   2   8  -9  850.11   48.78
   2   8  -9  759.56   43.68
   2  -8  -9  783.74   43.14
   2   8  -9  737.59   58.67
   2   8  -9  795.56   54.69
   2   8  -9  810.05   47.55
   8   7  -1 1542.56   81.78
   8  -7  -1 1656.50   86.85
  -8   7   1 1409.83   73.67
   8   7  -1 1582.63   82.93
   8   7  -1 1516.47   92.23
   8   7  -1 1686.36   91.89
  -8   7   1 1613.81   84.49
   9   2  -1 2128.11  110.99
   9   2  -1 2068.51  106.11
  -9  -2   1 2122.01  121.69
  -9   2   1 2076.96  115.61
   9   2  -1 1976.89  102.02
   9  -2  -1 1939.47  102.96
  -2  11  -7 1867.42  117.79
   2  11   7 2258.24  118.52
  -2  11  -7 2175.95  111.52
  -2  11  -7 2123.37  115.72
   2  11   7 1623.11  171.00
  -2  11  -7 1673.62  167.81
  -2  11  -7 2040.45  107.46
  -2 -11  -7 2144.78  133.62
  -2  11  -7 1954.27   99.24
   1   0 -11   19.23    8.59
   1   0 -11   25.04   13.69
   1   0 -11    5.20   14.64
   1   0 -11   16.23   15.26
   6  -9  -5  724.26   39.77
   6   9  -5  704.70   41.25
   6   9  -5  669.90   47.42
   6   9  -5  712.74   41.31
   6   9  -5  675.19   46.34
   6   9  -5  658.30   57.98
  -7   2   7  242.39   39.54
   7  -2  -7  261.27   22.07
   7   2  -7  302.97   27.16
   7   2  -7  264.98   45.46
   7   2  -7  295.39   25.91
   7  -2  -7  275.20   20.93
   7   2  -7  291.85   23.53
   7  -2  -7  279.99   23.45
   7  -2  -7  222.48   24.38
   8   7   1 1319.66   73.75
  -8   7  -1 1437.16   75.36
   8   7   1 1342.09   71.94
   8   7   1 1357.77   74.65
  -8   7  -1 1346.10   70.91
   4   8  -8 1655.10  110.31
   4   8  -8 1690.68   92.63
   4  -8  -8 1743.28   95.55
   4   8  -8 1690.29   90.41
   4   8  -8 1638.21   84.75
   4  -8  -8 1575.35   83.29
   4   8  -8 1748.35   92.45
  -9  -2  -1  490.68   33.95
   9   2   1  485.54   33.00
  -9   2  -1  475.13   33.91
   9  -2   1  534.24   35.49
   9   2   1  531.62   37.70
  -7   1  -7  296.74   26.62
  -7  -1  -7  338.02   29.10
  -3   9  -8  729.83   45.59
   3   9   8  783.89   56.01
  -3   9  -8  791.16   44.54
   3   9   8  931.37   68.47
  -3   9  -8  806.46   45.13
  -3  -9  -8  749.14   62.21
   3   9   8  606.67   58.30
  -3   9  -8  803.33   47.92
  -3   9  -8  891.74   52.12
   8   6  -3  260.68   23.15
   8  -6  -3  255.78   20.10
   8   6  -3  249.33   22.83
   8   6  -3  272.46   23.18
  -8   6   3  254.28   20.93
   8   6  -3  293.56   24.86
   8  -6  -3  258.59   19.60
  -3   4 -10   83.94   18.61
  -3   4 -10   78.05   18.95
  -3   4 -10   84.88   14.97
  -3  -4 -10   87.22   17.18
  -3   4 -10   87.36   17.01
  -3  -4 -10   70.83   13.77
  -3  -4 -10  103.41   17.53
  -6   6  -7  393.38   30.13
   6   6   7  484.89   34.94
  -6   6  -7  319.99   24.38
  -6   6  -7  264.56   25.62
  -6   6  -7  289.50   20.51
  -6  -6  -7  323.35   33.94
  -7  -5  -6  711.93   51.07
  -7   5  -6  714.07   40.20
  -7   5  -6  675.06   47.41
   7   5   6  708.48   52.40
  -1   0 -11   85.34   14.76
  -1   0 -11   99.91   16.24
  -1   0 -11   94.69   12.48
  -1   0 -11  103.64   17.72
  -2  -8  -9  334.64   27.52
  -2   8  -9  336.88   25.05
  -2   8  -9  306.36   24.77
  -2   8  -9  346.53   25.58
  -2   8  -9  315.22   30.11
  -9   0   2 1518.44   83.82
   9   0  -2 1363.61   72.24
   9   0  -2 1468.43   78.97
   3  13  -4 2225.29  126.66
   3  13  -4 2190.90  114.34
   3  13  -4 2254.52  119.00
  -3  13   4 2206.00  115.63
   3  13  -4 1894.68  222.84
   3  13  -4 2280.23  116.78
   3 -13  -4 2229.97  112.80
   3  13  -4 2180.10  111.74
   3  13  -4 2152.40  109.18
  -3  13   4 2049.01  119.31
  -6  -3  -8  150.01   15.43
  -6   3  -8   55.67   15.52
  -6   3  -8  110.53   14.11
   4   0 -10   55.67   15.07
   4   0 -10   57.60   19.06
   4   0 -10   51.90   21.45
   1   1 -11  736.93   46.96
   1  -1 -11  697.75   41.59
   1  -1 -11  690.30   40.32
   1  -1 -11  705.11   51.84
   1   1 -11  699.77   41.15
   1  -1 -11  758.74   44.16
   1   1 -11  763.77   44.34
   3  14  -1  268.44   27.06
  -3  14   1  205.62   24.72
   3  14  -1  285.60   22.98
   3  14  -1  235.42   22.92
   3  14  -1  257.33   19.94
  -3  14   1  276.46   24.37
   3  14  -1  257.36   23.85
  -3  14   1  271.85   22.67
  -3  14   1  271.82   23.09
  -3  14  -1 2262.10  117.96
   3  14   1 2253.10  119.42
   3  14   1 2409.91  127.45
   3  14   1 2063.37  108.19
  -3  14  -1 2296.57  120.83
  -3  14  -1 2226.04  113.61
  -3  14  -1 2463.36  128.08
   3  14   1 2192.49  113.29
   3  14   1 2249.37  114.55
  -7   8   4  731.47   40.57
   7   8  -4  685.52   40.44
   7  -8  -4  702.50   38.49
  -7   8   4  682.63   38.38
   7   8  -4  714.58   41.71
   7   8  -4  713.70   42.50
   7   8  -4  784.11   45.57
   7   8  -4  799.95   47.23
   3  13   4  367.05   27.18
  -3  13  -4  377.14   28.65
   3  13   4  348.54   36.35
  -3  13  -4  396.16   27.16
   3  13   4  401.01   29.44
  -3  13  -4  398.22   29.60
  -3  13  -4  414.61   30.55
  -3  13  -4  336.36   29.13
   0   2 -11  449.90   29.87
   0  -2 -11  491.99   32.34
   0   2 -11  436.12   41.65
   0  -2 -11  427.78   33.47
   0   2 -11  409.58   28.43
   0  -2 -11  440.28   29.31
  -1  -1 -11   93.78   15.94
  -1  -1 -11   72.82   12.00
  -1   1 -11   82.41   11.18
  -1  -1 -11   91.01   18.23
  -1   1 -11   75.87   16.36
  -1   1 -11   60.06   15.39
  -1   1 -11   93.61   16.94
  -9   1   2 1034.94   66.27
   9  -1  -2  995.30   55.43
  -9  -1   2 1024.66   60.21
   9   1  -2  986.50   54.47
   9  -1  -2 1047.32   56.72
   9   1  -2  987.96   55.24
   8  -3  -5 1490.91   78.39
   8  -3  -5 1473.37   77.01
   8  -3  -5 1496.34   78.27
   8   3  -5 1435.75   76.43
   8   3  -5 1486.77   78.99
   8  -3  -5 1468.96   77.53
   8   3  -5 1542.35   83.73
  -8   3   5 1601.80   83.55
   8   3  -5 1373.33   76.14
   4   1 -10  784.82   45.17
   4   1 -10  833.97   47.07
   4  -1 -10  769.53   42.13
   4  -1 -10  840.43   55.04
   4   1 -10  829.67   56.69
   4   1 -10  887.70   52.95
   4  -1 -10  933.50   54.41
   4  -1 -10  836.67   48.40
   8   5  -4   17.76   16.83
   8  -5  -4   15.90   11.24
  -8   5   4   14.93   12.83
   8   5  -4   11.75   15.20
   8  -5  -4   16.31   13.80
   8   5  -4   22.88   16.64
   8  -5  -4    9.40   12.52
   8   5  -4   14.91   16.56
   6   9   5 2191.17  112.19
  -6   9  -5 2317.37  121.59
  -6   9  -5 2157.52  118.56
   6   9   5 2181.43  158.62
  -6  -9  -5 2094.56  180.00
  -6   9  -5 2002.06  110.43
   6   9   5 2301.05  118.58
  -6   9  -5 2331.02  121.31
   6   9   5 2213.76  117.34
   9   0   2 2092.57  121.11
   9   0   2 2335.11  120.22
  -9   0  -2 2079.01  130.98
  -8   6  -3  677.61   45.82
   8   6   3  721.62   44.56
   8   6   3  806.44   44.31
  -8  -6  -3  800.86   51.93
  -8   6  -3  815.88   45.45
   2  14  -3  331.25   24.54
   2  14  -3  347.26   27.21
  -2  14   3  372.86   31.18
   2  14  -3  377.74   32.03
   2  14  -3  359.72   29.33
  -2  14   3  182.47   42.40
   2  14  -3  360.55   27.89
  -2  14   3  343.39   24.98
  -5   3  -9  705.57   45.91
  -5  -3  -9  823.38   57.82
  -5   3  -9  554.37   57.43
   7   7  -5  525.90   37.57
  -7   7   5  538.41   32.68
   7   7  -5  570.02   36.63
   7  -7  -5  567.67   33.71
   7   7  -5  542.36   35.46
   7   7  -5  542.36   36.19
   7   7  -5  512.19   34.66
   4   8   8 1077.83   87.15
   4   8   8  887.73   56.70
  -4   8  -8  925.11   57.80
  -4   8  -8  797.92   52.02
  -4   8  -8  860.93   47.44
  -4   8  -8 1014.95   59.24
  -4  -8  -8  963.48   72.01
   4   8   8 1007.33   65.87
  -4   8  -8  973.22   54.41
   2  14   3 1136.68   62.91
  -2  14  -3 1110.36   59.63
  -2  14  -3  870.04   50.95
   2  14   3 1114.75   61.24
   2  14   3 1041.56   59.63
  -2  14  -3 1101.13   60.80
  -2  14  -3 1041.92   60.49
  -2  14  -3 1157.02   63.43
   6  -8  -6 1018.03   53.61
   6   8  -6 1048.82   64.35
   6   8  -6 1058.64   57.90
   6   8  -6 1065.97   58.21
   6   8  -6 1039.97   59.20
   6   8  -6 1112.71   61.50
   6  11  -2 2157.26  112.46
  -6  11   2 2165.06  113.88
   6 -11  -2 2164.46  109.43
  -6  11   2 2141.31  109.95
  -6  11   2 2025.46  103.18
   6  11  -2 2052.78  115.44
   6  11  -2 2019.88  103.75
  -6  11   2 1732.06   90.27
  -6  11   2 2110.67  115.97
   6  11  -2 1943.25  100.25
   6  11  -2 2121.20  111.70
   4  -6  -9  313.51   23.02
   4   6  -9  345.35   30.08
   4   6  -9  300.13   22.10
   4   6  -9  294.65   26.31
   4   6  -9  324.02   23.97
   4  -6  -9  275.31   22.11
   4   6  -9  321.07   24.77
   9   1   2  886.70   50.60
  -9   1  -2  796.54   46.19
  -9  -1  -2  730.09   54.11
   9  -1   2  838.39   55.44
   9   1   2  792.26   45.69
   6  10  -4  901.41   49.82
   6  10  -4  906.06   51.24
   6  10  -4  946.97   55.49
   6  10  -4  881.95   50.62
  -6  10   4  919.40   50.20
   6 -10  -4  958.14   51.67
   6  10  -4  897.52   50.27
   6  10  -4  983.62   56.39
  -7   8  -4  568.02   33.69
  -7   8  -4  375.81   61.57
  -7   8  -4  574.47   36.62
  -7  -8  -4  577.25   43.43
  -7   8  -4  612.46   37.62
   7   8   4  631.26   50.75
   7   8   4  607.53   36.75
   7   8   4  610.76   36.70
  -9  -3   0  127.65   15.92
   9   3   0  134.76   19.17
  -9   3   0  115.58   20.36
   9   3   0  131.42   16.69
   9  -3   0  129.43   17.63
   9   3   0  133.11   18.37
  -7   2  -7  194.70   18.69
  -7   2  -7  185.84   18.61
  -7  -2  -7  198.96   17.54
  -4   0 -10  626.15   47.61
  -4   0 -10  507.73   47.13
  -4   0 -10  577.83   35.65
  -6  11  -2   33.49   17.89
   6  11   2   45.22   15.26
  -6  11  -2   37.47   15.96
  -6  11  -2   31.93   10.81
  -6  11  -2   48.42   16.63
  -6  11  -2   21.31   15.46
   6  11   2   42.49   16.36
   6  11   2   44.95   14.96
   6  11   2   54.48   17.08
  -2  13   5 1870.18   99.19
   2  13  -5 1564.92  117.27
   2 -13  -5 1619.03   84.44
   2  13  -5 1676.97   86.21
   2  13  -5 1619.21   90.45
  -2  13   5 1413.05   94.10
  -2  13   5 1382.81  112.04
   2  13  -5 1830.10  108.11
   2  13  -5 1807.38  102.23
   1  -2 -11   43.24   10.30
   1  -2 -11   37.75   14.35
   1   2 -11   41.66   15.86
   1   2 -11   48.57   16.98
   1  -2 -11   42.91   17.36
   1   2 -11   44.78   15.11
  -8   5  -4   38.16   13.01
  -8   5  -4   26.18   13.40
  -8  -5  -4   48.72   14.03
  -8   5  -4   35.84   15.48
   8   5   4   40.53   18.47
   0  14   4   77.70   14.82
   0  14   4  112.34   21.81
   0  14  -4  102.62   19.81
   0  14  -4  103.53   22.13
   0  14   4   99.17   19.63
   0  14  -4   92.32   16.18
   0  14  -4   99.05   15.29
   0  14  -4  110.66   16.36
   0  14  -4  110.46   21.25
   8   3   5  388.86   41.84
  -8   3  -5  374.77   26.64
  -8  -3  -5  328.14   26.10
  -8   3  -5  307.56   24.78
  -4  -1 -10  109.18   15.20
  -4   1 -10  108.83   18.11
  -4   1 -10  125.85   14.42
  -4  -1 -10  128.72   15.95
  -4  -1 -10  118.49   16.33
  -4   1 -10  113.51   14.56
   2  13   5  879.01   51.78
  -2  13  -5  816.98   48.11
   2  13   5  794.59   46.29
  -2  13  -5  743.55   41.57
  -2  13  -5  737.76   56.13
  -2  13  -5  790.19   47.77
   2  13   5  739.62   43.87
   0  15   0   -7.78   13.15
   0  15   0    0.85   18.02
   0  15   0    3.99   20.71
   0  15   0   -0.82   14.16
   0  15   0    4.62   14.52
   6  10   4 1136.55   63.56
  -6  10  -4 1225.59   66.93
  -6  10  -4 1193.46   64.57
   6  10   4 1143.17   61.82
  -6  10  -4 1076.57   56.93
  -6  10  -4 1129.48   61.14
   6  10   4 1147.63   80.86
   6  10   4 1161.43   62.46
  -6  10  -4 1167.49   65.66
  -7   7  -5  313.85   24.66
   7   7   5  282.60   34.46
  -7   7  -5  291.13   24.64
  -7   7  -5  275.60   20.11
  -7  -7  -5  284.65   26.82
   7   7   5  265.82   20.37
  -7   7  -5  186.74   23.38
  -1   2 -11  168.75   18.15
  -1   2 -11  155.76   18.34
  -1  -2 -11  132.24   19.17
  -1   2 -11  143.86   19.74
  -1  -2 -11  150.73   17.81
  -1  -2 -11  159.15   15.62
   9   3  -1  721.09   49.86
   9   3  -1  699.25   40.79
   9  -3  -1  760.63   43.85
   9   3  -1  772.62   45.17
  -9  -3   1  732.61   42.54
  -9   3   1  710.28   44.09
   6   4  -8  434.66   30.95
   6   4  -8  455.53   38.11
   6  -4  -8  406.85   28.45
   6   4  -8  450.79   34.68
   6  -4  -8  440.88   27.99
   6   4  -8  452.36   31.54
   9  -2  -2  714.66   42.12
  -9   2   2  749.35   42.35
   9   2  -2  717.64   41.82
   9  -2  -2  686.23   39.34
   9   2  -2  761.98   44.31
   9   2  -2  705.74   43.53
  -9  -2   2  783.78   45.98
   8   7  -2  602.09   40.78
   8   7  -2  640.30   45.56
  -8   7   2  626.42   37.04
   8   7  -2  614.71   39.38
   8   7  -2  599.79   36.78
   8  -7  -2  659.34   44.50
   8   7  -2  646.97   44.50
  -8   7   2  658.93   43.63
   4  -2 -10 1084.48   73.28
   4  -2 -10 1236.28   68.48
   4   2 -10 1208.69   64.68
   4   2 -10 1210.35   84.68
   4  -2 -10 1134.80   63.92
   4   2 -10 1181.72   64.70
   4  -2 -10 1138.50   63.07
   4   2 -10 1232.08   68.46
   2  10  -8  813.05   46.76
   2  10  -8  832.99   59.73
   2 -10  -8  743.97   42.36
   2  10  -8  753.28   47.83
   2  10  -8  726.59   41.65
   2  10  -8  777.35   43.97
  -2  10   8  855.87   48.78
  -6  -8  -6  415.88   36.43
   6   8   6  401.32   36.85
  -6   8  -6  382.88   24.13
   6   8   6  448.34   49.70
  -6   8  -6  447.46   31.45
  -6   8  -6  337.16   31.85
   6   8   6  503.57   33.22
  -6   8  -6  492.12   33.77
   7  -3  -7 1153.54   62.07
   7   3  -7 1170.75   66.38
   7  -3  -7 1172.12   64.65
  -7   3   7 1299.09   72.52
   7  -3  -7 1219.39   65.54
   7   3  -7 1157.43   63.60
   7   3  -7 1060.61   58.80
   7   3  -7 1111.09   69.98
   4   6   9  258.04   23.77
  -4   6  -9  169.30   16.02
  -4  -6  -9  160.66   19.60
  -4   6  -9  187.90   21.94
  -4   6  -9  182.15   20.63
  -4   6  -9  168.29   19.33
  -4  -6  -9  195.04   18.67
  -9  -3  -1 1512.77   86.96
   9  -3   1 1805.72   94.60
   9   3   1 1604.81   83.20
  -9   3  -1 1686.99   89.17
   9   3   1 1639.51   87.02
   9   3   1 1615.52   85.79
  -5  12   3 3595.61  184.28
  -5  12   3 3155.94  158.21
   5  12  -3 3631.85  193.95
   5  12  -3 3498.56  175.77
   5  12  -3 3281.14  167.39
   5 -12  -3 3659.25  182.15
  -5  12   3 3420.20  170.65
   5  12  -3 3473.94  177.52
   5  12  -3 3362.43  174.98
   2   6 -10 1206.78   65.71
   2  -6 -10 1202.18   65.13
   2   6 -10 1117.94   67.34
   2   6 -10 1263.09   69.05
   2  -6 -10 1151.53   62.66
   2   6 -10 1158.33   82.55
   2  -6 -10 1081.42   71.32
   2   6 -10 1220.20   67.25
  -8   7  -2   27.65   12.54
   8   7   2   22.33   18.40
   8   7   2   17.46   11.55
  -8   7  -2   30.64   14.42
   8   7   2   29.67   13.96
   7  -9  -3 1056.56   55.44
   7   9  -3 1099.78   60.12
   7   9  -3 1073.15   59.18
   7  -9  -3  953.83   52.51
   7   9  -3 1088.19   62.82
   7   9  -3 1045.09   57.58
  -7   9   3 1062.26   55.80
   7   9  -3  972.25   56.19
  -7   9   3 1121.11   59.63
   9  -2   2  986.49   54.42
   9   2   2  878.06   50.22
  -9  -2  -2  886.47   52.08
   9   2   2  885.15   49.15
  -9   2  -2  838.85   48.33
  -2  10  -8  122.97   19.30
  -2  10  -8  130.98   16.69
  -2 -10  -8  131.93   16.61
  -2  10  -8  120.38   16.27
   2  10   8   95.04   21.77
  -2  10  -8  111.40   21.34
  -2  10  -8  149.43   20.54
   0  15  -1   10.64   21.19
   0  15  -1   -1.85   18.64
   0  15   1    5.13   13.00
   0  15  -1    4.37   13.79
   0  15   1    4.68   14.38
   0  15  -1    1.39   15.14
   0  15   1    1.71   15.99
   0  15   1    4.78   22.37
   0  15   1   -0.52   15.12
   0  15  -1    4.21   13.73
   5   4  -9  134.77   16.64
   5  -4  -9  127.55   13.65
   5   4  -9  119.20   15.33
   5   4  -9  131.01   18.16
   5   4  -9  132.88   18.87
   5   4  -9  134.36   22.08
   3  14  -2 2114.52  109.66
  -3  14   2 2245.68  114.82
  -3  14   2 2059.79  109.34
   3  14  -2 2370.50  125.02
   3  14  -2 1786.68   97.96
  -3  14   2 2197.36  112.89
   3  14  -2 2142.42  108.69
   3  14  -2 2182.76  118.33
   5  12   3  903.65   51.66
   5  12   3  798.91   48.02
  -5  12  -3  787.84   48.09
   5  12   3  872.20   49.23
  -5  12  -3  837.26   47.98
  -5  12  -3  817.70   45.20
  -5  12  -3  793.27   46.95
   5  12   3  818.23   55.38
   0   9  -9  177.00   23.26
   0  -9  -9  211.19   19.19
   0   9  -9  211.06   22.74
   0   9  -9  213.48   19.93
   0   9  -9  172.86   18.68
   0   9  -9  197.07   21.65
   0   9  -9  177.79   19.75
   0   3 -11   56.08   16.11
   0  -3 -11   47.96   12.89
   0   3 -11   42.80   14.09
   0  -3 -11   59.66   16.03
   0   3 -11   70.84   15.62
   0   3 -11   62.62   15.51
   0  -3 -11   56.67   11.98
   4  13  -3  752.35   45.12
   4  13  -3  688.94   40.37
   4  13  -3  701.90   39.56
  -4  13   3  703.13   38.57
   4 -13  -3  709.71   39.09
   4  13  -3  741.24   44.87
  -4  13   3  548.09   37.99
   4  13  -3  704.19   40.81
   4  13  -3  810.05   49.32
  -4  13   3  694.84   47.81
  -3  14  -2  143.95   18.32
   3  14   2  153.40   17.13
   3  14   2  159.51   20.78
  -3  14  -2  149.09   21.14
  -3  14  -2  185.50   20.36
   3  14   2  150.67   21.22
   3  14   2  143.19   17.92
  -3  14  -2  150.64   22.90
  -3  14  -2  157.60   20.38
   3  14   2  172.43   18.65
   1  14  -4  791.77   44.28
  -1  14   4  759.40   44.01
   1  14  -4  737.64   41.10
   1  14  -4  760.13   53.06
  -1  14   4  759.08   45.75
   1  14  -4  716.01   46.89
  -1  14   4  396.00   87.05
   1  14  -4  766.85   47.45
   1  14  -4  690.58   51.48
   4  11  -6  509.66   31.33
   4  11  -6  518.70   33.66
   4  11  -6  517.21   35.84
   4  11  -6  533.85   34.78
   4  11  -6  494.87   34.08
  -4  11   6  508.48   34.03
   4 -11  -6  505.43   31.55
   4  11  -6  477.99   32.49
  -2   6 -10  228.39   20.76
  -2   6 -10  215.64   25.21
  -2  -6 -10  229.23   20.78
  -2   6 -10  239.17   22.28
  -2   6 -10  237.39   24.98
  -2  -6 -10  237.04   21.88
   1  14   4  634.30   44.36
  -1  14  -4  647.70   43.21
  -1  14  -4  623.39   40.86
   1  14   4  643.47   44.97
  -1  14  -4  602.51   41.44
  -1  14  -4  640.11   43.47
  -1  14  -4  604.29   39.94
   1  14   4  516.94   56.13
   1  15   0   21.13   17.41
   1  15   0   21.75   16.34
  -1  15   0   30.97   15.80
   1  15   0   42.75   22.00
  -1  15   0   19.02   17.60
   1  15   0   26.20   18.31
  -1  15   0   31.61   20.74
   1  15   0   19.89   11.91
  -1  15   0    8.99   13.58
  -1  15   0   36.68   16.30
  -7   9  -3  917.69   49.46
   7   9   3  927.63   51.08
  -7   9  -3  976.97   54.62
  -7   9  -3  729.62   77.35
   7   9   3  925.19   50.68
   7   9   3  886.57   57.94
   7   9   3  947.28   55.11
  -4  -2 -10  703.83   40.46
  -4  -2 -10  715.15   50.53
  -4   2 -10  667.93   73.88
  -4   2 -10  698.55   54.26
  -4   2 -10  626.63   60.42
  -4   2 -10  690.32   39.41
  -4  -2 -10  701.59   59.59
   4  13   3 3420.10  131.06
   4  13   3 2827.12  151.97
  -4  13  -3 3017.02  235.53
  -4  13  -3 3164.70  101.85
   4  13   3 3011.64  234.73
  -4  13  -3 2940.05  148.20
  -4  13  -3 3163.68  104.51
  -4  13  -3 3152.19  162.13
   4  13   3 3130.03  158.47
   4  13   3 3160.61  123.28
   2   0 -11  368.58   32.19
   2   0 -11  383.07   30.07
   2   0 -11  400.44   32.52
   3   5 -10  954.69   79.09
   3  -5 -10  827.80   68.99
   3   5 -10  928.86   85.88
   3  -5 -10  891.57   74.59
   3   5 -10  955.98   76.69
   3   5 -10  975.05   79.85
  -6   4  -8  341.31   36.02
  -6   4  -8  488.37   35.08
  -6  -4  -8  541.78   25.50
  -7   3  -7  163.94   18.15
  -7  -3  -7  221.24   20.38
  -7   3  -7  158.01   17.98
   2  -1 -11   52.76   16.69
   2  -1 -11   46.99   15.76
   2   1 -11   62.34   15.99
   2  -1 -11   45.62    9.61
   2   1 -11   51.25   12.17
   2   1 -11   54.05   15.56
   2   1 -11   56.98   17.95
   2  -1 -11   70.82   17.54
   4  11   6 1277.04  179.25
   4  11   6 1714.84  160.14
  -4  11  -6 1725.32  136.50
  -4  11  -6 1602.94  125.76
  -4 -11  -6 1635.54  140.93
   4  11   6 1448.47  116.50
  -4  11  -6 1715.45  138.20
  -4  11  -6 1581.36  131.57
   0   7 -10 1171.94   93.71
   0  -7 -10 1115.33  101.30
   0   7 -10 1121.38   94.87
   0  -7 -10 1164.94   94.19
   0   7 -10 1052.75   84.44
   0   7 -10 1184.58  109.27
   0   7 -10 1215.35   97.32
   5   7  -8 1852.56  160.61
   5   7  -8 1768.66  140.58
   5   7  -8 1839.92  145.80
   5   7  -8 1785.50  140.24
   5   7  -8 1757.65  137.70
   5  -7  -8 1744.86  136.40
   8   4  -5  584.45   51.60
   8  -4  -5  545.55   22.85
   8   4  -5  511.23   35.93
  -8   4   5  597.37   49.76
   8   4  -5  518.17   38.76
   8  -4  -5  580.60   48.59
   8   4  -5  555.77   39.60
   8  -4  -5  578.30   48.96
   8   4  -5  562.15   49.23
   8  -4  -5  611.25   51.02
   1   9  -9 1066.25   91.62
   1   9  -9  917.24   74.44
   1   9  -9 1153.23   93.12
   1   9  -9 1096.03  100.71
   1  -9  -9 1090.62   95.35
   1   9  -9 1145.59   91.25
  -7   6   6 1040.17   82.61
   7   6  -6  952.61   77.65
   7   6  -6 1011.88   84.15
   7   6  -6 1015.35   83.22
   7  -6  -6  934.17   82.20
   7   6  -6 1052.51   84.68
   7   6  -6 1036.12   84.41
   1  15  -1  625.58   54.05
   1  15  -1  711.08   61.50
  -1  15   1  742.82   61.79
   1  15  -1  708.30   61.25
  -1  15   1  752.51   62.44
  -1  15   1  428.06  103.13
  -1  15   1  747.60   64.09
  -1  15   1  712.14   58.93
   1  15  -1  678.44   56.43
   1  15  -1  665.53   55.02
   1  -3 -11   34.39   15.83
   1   3 -11   48.57   16.83
   1  -3 -11   47.05   13.06
   1   3 -11   51.92   16.38
   1   3 -11   42.11   13.44
   1  -3 -11   44.50   11.33
  -2   0 -11 3448.68  112.45
  -2   0 -11 3338.27  155.49
  -2   0 -11 3444.13  206.39
  -2   0 -11 2342.72  251.31
  -1  15  -1  962.58   78.49
  -1  15  -1  977.81   80.57
  -1  15  -1  941.85   75.80
   1  15   1  931.79   77.04
   1  15   1  938.53   77.11
  -1  15  -1  726.31   90.45
   1  15   1  876.04   70.74
   1  15   1  897.09   72.59
  -1  15  -1 1030.22   84.96
   1  15   1  983.72   82.96
  -5   4  -9   83.01   25.50
  -5   4  -9  151.48   15.72
  -5  -4  -9  161.66   16.09
  -5  -4  -9  156.30   18.21
   4 -10  -7  157.92   18.36
   4  10  -7  159.24   22.39
   4  10  -7  178.01   23.13
   4  10  -7  182.98   18.98
   4  10  -7  178.66   19.89
   4  10  -7  178.85   18.08
   4  10  -7  176.05   21.29
  -4  10   7   64.06   26.57
   7  10   0 2215.65  172.38
  -7  10   0 2058.72  205.10
   7  10   0 2364.69  184.14
   7  10   0 2478.83  193.12
   7  10   0 2474.73  195.99
   7  10   0 2409.27  207.39
  -7  10   0 1660.98  241.10
  -7  10   0 2332.11  181.17
  -7  10   0 2524.12  196.12
  -7  10   0 2468.95  193.25
  -1  -9  -9 2400.96  194.71
  -1   9  -9 2330.83  186.14
  -1   9  -9 2411.89  188.03
  -1   9  -9 1881.43  164.30
  -1   9  -9 2103.35  192.11
  -1   9  -9 2309.28  179.81
  -9   0   3 1707.39  136.25
   9   0  -3 1654.37  130.19
   9   0  -3 1751.71  137.86
   9   0  -3 1787.26  140.95
  -3   5 -10 1535.05  141.36
  -3  -5 -10 1702.83  180.62
  -3   5 -10 1780.34  141.23
  -3  -5 -10 1811.45  142.87
  -3   5 -10 1711.13  170.85
  -3   5 -10 1794.63  158.78
  -1   3 -11   98.93   16.77
  -1  -3 -11   93.34   13.99
  -1   3 -11   86.86   17.47
  -1  -3 -11   94.47   17.25
  -1  -3 -11   78.29   14.05
  -1   3 -11   84.42   18.89
  -1   3 -11   95.93   18.23
   5 -10  -6  369.47   26.62
   5  10  -6  309.64   26.61
   5  10  -6  309.04   26.90
   5  10  -6  362.88   27.14
   5  10  -6  359.16   29.36
   5  10  -6  377.81   30.60
  -9  -3   2  102.77   13.38
   9  -3  -2  120.64   17.02
   9   3  -2  118.32   18.84
   9   3  -2  122.16   16.58
  -9   3   2  116.21   16.03
   9   3  -2  124.04   19.24
   9   3  -2  111.26   18.78
   4  -3 -10  530.60   38.42
   4   3 -10  568.38   47.62
   4   3 -10  532.19   37.37
   4   3 -10  529.14   41.87
   4   3 -10  542.06   25.89
   4  -3 -10  547.68   24.94
   4   3 -10  582.19   57.82
   4  -3 -10  523.28   39.86
   4  -3 -10  524.65   36.79
  -2   1 -11  287.78   25.38
  -2   1 -11  235.75   23.72
  -2  -1 -11  290.91   24.85
  -2  -1 -11  268.79   26.22
  -2  -1 -11  291.89   24.74
  -2   1 -11  288.35   24.92
  -2   1 -11  288.78   29.89
   9   4   0 1473.14  117.90
   9   4   0 1410.78  111.99
   9  -4   0 1602.74  126.50
   9   4   0 1514.55  119.19
  -9   4   0 1354.53  107.11
  -9  -4   0 1456.06  118.37
   4 -12  -5  251.97   20.50
   4  12  -5  244.53   20.57
   4  12  -5  237.31   23.39
   4  12  -5  279.31   27.02
   4  12  -5  245.33   24.26
   4  12  -5  235.77   24.72
  -4  12   5  254.25   27.01
  -9   1   3 1326.75  106.14
   9   1  -3 1244.27   99.25
   9   1  -3 1278.43  101.91
   9  -1  -3 1239.12   98.32
   9  -1  -3 1218.96   98.01
   9   1  -3 1196.57   97.47
  -9  -1   3 1249.30  103.99
   6  -7  -7  323.28   24.70
   6   7  -7  340.27   30.94
   6   7  -7  333.26   31.02
   6   7  -7  362.74   30.06
   6   7  -7  326.13   26.75
   6   7  -7  343.60   28.17
   7  10  -1  567.79   49.57
   7  10  -1  601.12   51.29
   7  10  -1  554.37   26.57
  -7  10   1  527.99   39.73
  -7  10   1  572.56   48.67
  -7  10   1  258.41   98.30
  -7  10   1  609.43   50.23
   7  10  -1  558.21   50.80
  -7  10   1  528.47   35.40
   7  10  -1  534.72   25.33
   9  -3   2  335.32   28.50
  -9  -3  -2  339.89   27.23
   9   3   2  275.74   25.89
  -9   3  -2  358.71   44.55
   9   3   2  316.07   25.59
   5  11  -5   84.41   13.85
   5  11  -5   86.68   15.19
   5  11  -5   96.07   17.67
  -5  11   5   96.02   20.03
   5  11  -5  116.68   20.07
   5  11  -5   97.58   19.19
   5  11  -5   89.45   19.52
   5 -11  -5   80.55   13.09
   1   7 -10 1108.23   99.01
   1   7 -10 1189.80   96.56
   1   7 -10 1155.44   93.18
   1   7 -10 1197.14   95.97
   1  -7 -10  873.48   72.39
   1   7 -10 1040.34   87.78
   1  -7 -10 1171.41   93.54
   4  10   7  332.82   33.63
   4  10   7  405.71   38.79
  -4  10  -7  384.72   31.06
   4  10   7  363.31   31.68
  -4  10  -7  398.12   31.56
  -4  10  -7  379.99   29.05
  -4  10  -7  377.77   26.92
  -4 -10  -7  390.33   33.99
  -4  10  -7  423.07   33.47
  -9   0  -3 1713.18  143.88
   9   0   3 1667.19  132.72
   9   0   3 1559.16  147.36
  -7  10  -1  941.16   85.41
   7  10   1 1226.88  104.51
  -7  10  -1 1163.21   91.75
  -7  10  -1 1206.21   96.66
   7  10   1 1123.63   91.45
   7  10   1 1229.69   98.35
   7  10   1 1191.77   94.71
  -7  10  -1 1265.51  100.20
  -7  10  -1 1077.68   89.00
  -5  -7  -8  372.23   27.51
  -5   7  -8  310.17   26.35
  -5   7  -8  371.45   31.84
  -5  -7  -8  383.45   56.54
   5   7   8  385.00   34.04
  -5   7  -8  318.77   29.76
   5   7   8  431.01   35.99
   5   7   8  500.89   36.56
  -8   4  -5  923.97   75.40
  -8   4  -5  913.55   74.27
  -8  -4  -5  813.77   83.92
   8   4   5  793.27   88.98
   2   2 -11  614.39   57.23
   2  -2 -11  567.80   50.53
   2   2 -11  578.42   49.61
   2   2 -11  598.63   50.73
   2  -2 -11  553.95   30.29
   2  -2 -11  567.73   47.22
   2  -2 -11  594.81   50.97
  -6  11   3  264.96   21.75
   6  11  -3  253.70   23.52
   6  11  -3  223.34   22.09
   6  11  -3  212.91   18.91
  -6  11   3  220.83   19.28
   6  11  -3  259.25   26.65
   6  11  -3  271.63   26.18
  -6  11   3  282.55   26.69
   6 -11  -3  232.47   19.81
  -6  11   3  217.32   18.90
  -4  12  -5  284.23   26.97
  -4  12  -5  270.47   25.12
  -4  12  -5  227.99   21.26
   4  12   5  222.88   23.46
  -4  12  -5  252.67   45.99
   4  12   5  248.57   23.61
   4  12   5  279.99   28.70
  -7   6  -6  213.79   21.33
  -7  -6  -6  193.68   21.41
  -7   6  -6  200.01   18.08
   7   6   6  228.25   25.96
  -7   6  -6  126.58   18.39
  -7   6  -6  240.30   23.15
  -5  10  -6  484.62   36.69
   5  10   6  406.40   35.30
  -5  10  -6  467.50   39.44
  -5 -10  -6  410.13   39.37
  -5  10  -6  420.88   30.08
  -5  10  -6  468.45   35.03
   5  10   6  434.06   36.77
   5  10   6  508.12   45.01
   3  12  -6  830.59   69.07
   3  12  -6  863.91   71.69
   3  12  -6  857.10   69.92
   3 -12  -6  880.63   69.94
  -3  12   6  366.85   94.75
  -3  12   6  930.53   76.85
   3  12  -6  855.92   69.87
   9   4  -1  291.49   25.84
   9  -4  -1  303.88   25.06
   9   4  -1  313.63   26.02
  -9   4   1  349.14   27.03
   9   4  -1  331.72   27.83
   0  15  -2  442.09   32.70
   0  15  -2  400.34   30.39
   0  15   2  316.11   28.05
   0  15   2  427.72   32.39
   0  15  -2  403.14   35.54
   0  15   2  379.41   33.08
   0  15  -2  270.74   31.95
   0  15  -2  412.35   33.19
   0  15   2  389.91   30.68
   0  15   2  421.16   31.74
  -1  -7 -10  502.11   37.74
  -1   7 -10  475.60   35.65
  -1  -7 -10  470.76   36.12
  -1   7 -10  457.50   44.80
  -1   7 -10  501.52   35.67
  -1   7 -10  429.49   36.09
   0  12  -7 1337.73  126.60
   0  12   7 1481.82  117.50
   0 -12  -7 1487.08  124.71
   0  12   7 1094.35  186.55
   0  12  -7 1454.52  114.53
   0  12  -7 1337.57  139.51
   0  12  -7 1309.60  105.59
   0  12  -7 1106.12  109.92
  -3  11   7  142.08   21.39
   3  11  -7  133.65   22.77
   3 -11  -7  112.02   13.81
   3  11  -7  127.56   17.40
  -3  11   7   60.85   29.68
   3  11  -7  124.09   16.81
   3  11  -7  132.42   20.27
   3  11  -7  133.78   19.76
   7   4  -7 1146.46   93.68
   7   4  -7 1165.72   93.08
   7  -4  -7 1083.05   85.88
  -7   4   7 1163.71   92.70
   7  -4  -7 1104.21   88.75
   7   4  -7 1157.76  107.43
   7   4  -7 1125.08   90.62
   9  -4   1  813.77   67.13
   9   4   1  735.81   61.83
   9   4   1  711.46   58.75
   9   4   1  695.89   57.11
  -9   4  -1  597.88   56.70
  -9  -4  -1  678.84   58.32
   9  -1   3  155.89   18.73
   9   1   3  139.12   17.92
   9  -1   3  174.15   20.36
  -9  -1  -3  125.46   16.04
   9   1   3  162.84   21.95
  -9   1  -3  104.07   17.22
  -8   0   6 1193.98   94.59
   8   0  -6 1327.05  105.94
   8   0  -6 1255.19   99.76
   8   0  -6 1259.91  101.57
   8   0  -6 1339.78  107.63
  -4   3 -10  582.89   65.77
  -4   3 -10  654.34   60.09
  -4  -3 -10  651.99   54.25
  -4   3 -10  622.57   57.27
  -4  -3 -10  613.55   61.37
  -4  -3 -10  613.20   60.19
  -4   3 -10  658.19   53.91
   3   8  -9  437.45   33.65
   3   8  -9  425.70   34.80
   3  -8  -9  465.82   33.59
   3   8  -9  464.99   37.81
   3   8  -9  464.88   33.61
   3  -8  -9  471.56   33.83
   3   8  -9  455.92   39.17
  -5 -11  -5 1522.01  133.20
   5  11   5 1511.64  120.12
  -5  11  -5 1650.76  131.62
   5  11   5 1702.37  147.90
  -5  11  -5 1666.79  132.56
  -5  11  -5 1657.48  131.73
   5  11   5 1578.52  123.79
   5  11   5 1614.07  150.83
  -5  11  -5 1524.23  119.93
   6  11   3  545.33   25.33
   6  11   3  568.64   48.63
  -6  11  -3  562.87   49.24
  -6  11  -3  597.25   49.80
   6  11   3  537.73   34.20
   6  11   3  524.95   39.62
  -6  11  -3  565.83   48.68
  -3  12  -6  445.04   34.18
   3  12   6  405.46   31.76
  -3  12  -6  432.57   33.90
   3  12   6  390.97   34.22
  -3  12  -6  399.17   35.01
  -3 -12  -6  380.08   29.57
  -3  12  -6  371.19   28.18
   8  -6  -4  104.34   15.11
   8   6  -4  119.19   16.86
   8   6  -4  152.29   19.30
   8  -6  -4  129.00   15.00
   8  -6  -4  127.80   16.43
   8   6  -4  149.27   20.64
  -8   6   4  130.59   16.33
  -8   6   4  143.69   15.32
   8   6  -4  134.11   19.92
  -2   2 -11  674.13   64.17
   8   8   0 2993.78  245.97
   8   8   0 3108.77  245.16
  -8   8   0 2828.24  219.44
   8   8   0 2846.69  221.46
  -8   8   0 2960.65  230.09
   8   8   0 3083.88  239.69
  -3  11  -7 2428.79  189.35
  -3  11  -7 2286.51  185.29
  -3  11  -7 2277.14  202.65
  -3 -11  -7 2490.71  215.00
  -3  11  -7 2274.88  177.67
   3  11   7 2297.53  190.08
  -3  11  -7 2036.04  166.96
  -3  11  -7 2298.69  184.89
   3  11   7 2535.17  255.50
   0  13  -6  112.04   14.27
   0 -13  -6  130.45   14.89
   0  13  -6  108.34   21.07
   0  13  -6   75.58   16.65
   0  13   6  106.92   18.62
   0  13   6   97.74   15.94
   0  13   6   97.66   27.21
   0  13  -6  118.89   16.80
   0  13  -6  114.49   16.72
   0  13  -6   96.80   19.46
   8   1  -6  276.35   28.94
   8   1  -6  311.68   54.86
   8   1  -6  283.20   28.51
   8  -1  -6  274.59   24.64
   8  -1  -6  237.73   26.36
   8  -1  -6  258.13   28.11
   8  -1  -6  247.90   22.52
  -8   1   6  265.48   27.95
   8   1  -6  278.88   25.00
   9   2  -3   13.56   19.61
   9  -2  -3    6.21   13.33
   9  -2  -3   13.80   14.66
  -9  -2   3   20.57   10.51
   9   2  -3   17.08   16.34
   8   7  -3  146.54   19.34
   8   7  -3  160.11   21.43
   8   7  -3  171.52   21.43
  -8   7   3  158.58   17.06
  -8   7   3  148.41   15.94
   8  -7  -3  146.00   15.68
   8   7  -3  148.51   18.68
   8  -7  -3  128.04   15.18
   6   7   7 1049.79   88.18
  -6  -7  -7  857.42  103.01
  -6   7  -7  769.67   63.41
  -6   7  -7  882.30   72.07
  -6   7  -7  785.06   65.14
  -6   7  -7  744.27   66.55
   6   7   7  933.48   80.66
   0   4 -11  838.12   74.11
   0   4 -11  747.66   61.48
   0   4 -11  710.71   60.91
   0  -4 -11  719.56   59.79
   0   4 -11  770.81   64.56
   0  -4 -11  783.90   68.41
   0   4 -11  780.47   64.81
   6   5  -8 1935.09  168.88
   6  -5  -8 1855.66  146.40
   6   5  -8 2044.08  160.36
   6   5  -8 1984.82  155.32
   6   5  -8 2198.87  173.07
   5   9  -7  579.86   50.91
   5   9  -7  586.50   49.21
   5   9  -7  581.22   48.74
   5   9  -7  568.89   50.76
   5   9  -7  577.47   49.33
   5   9  -7  600.48   54.39
   5  -9  -7  533.68   35.03
   1 -12  -7  104.93   14.36
   1  12  -7   78.07   19.86
   1  12  -7   88.48   16.58
  -1  12   7   69.37   24.11
  -1  12   7   96.28   19.37
   1  12  -7   84.31   14.32
   1  12  -7   93.35   21.56
  -3   8  -9    9.40   19.82
   3   8   9    3.51   14.76
  -3  -8  -9    6.54   12.01
  -3   8  -9    0.52   16.02
   3   8   9    6.68   18.59
  -3  -8  -9    4.24   14.78
  -3   8  -9    6.16   12.42
  -3   8  -9    9.09   14.89
   1  15  -2   94.14   14.15
   1  15  -2  103.64   21.59
  -1  15   2  122.51   17.93
  -1  15   2  101.98   23.22
  -1  15   2   77.30   17.51
   1  15  -2  111.66   23.30
   1  15  -2   80.15   18.03
  -1  15   2  105.59   16.17
   1  15  -2  106.99   16.02
  -1  15   2  104.10   17.84
   1  15   2 1523.26  119.86
  -1  15  -2 1363.72  113.82
  -1  15  -2 1621.44  127.96
   1  15   2 1636.44  131.14
  -1  15  -2 1748.01  140.49
   1  15   2 1006.49   95.03
   1  15   2 1663.63  131.87
  -1  15  -2 1623.80  127.83
  -1  15  -2 1661.69  133.41
   8  -8  -1  295.34   25.12
  -8   8   1  300.56   23.74
   8   8  -1  248.23   24.56
  -8   8   1  192.33   21.54
   8   8  -1  275.06   23.63
  -8   8   1  279.07   23.07
   8   8  -1  306.57   26.14
   8   8  -1  303.03   26.56
   2  14  -4  960.89   76.81
   2  14  -4  978.82   83.92
  -2  14   4  970.05   77.88
   2  14  -4  991.69   82.55
   2 -14  -4  895.68   72.36
   2  14  -4 1010.97   84.14
  -2  14   4  717.60   82.33
  -2  14   4 1012.67   82.72
  -1  12  -7  110.14   18.90
  -1  12  -7  154.57   24.95
  -1  12  -7  177.44   19.01
  -1  12  -7  191.54   20.49
  -1  12  -7  125.63   22.47
   1  12   7  153.71   16.78
   1  12   7  157.96   21.54
  -1 -12  -7  187.94   18.04
  -5  13   0  997.86   79.81
   5  13   0  894.75   74.96
  -5  13   0  894.52   75.91
  -5  13   0  891.63   74.08
   5  13   0  883.17   71.39
   5  13   0  988.81   83.45
   5  13   0  892.19   74.17
   5  13   0  907.28   74.63
  -5  13   0  924.87   75.09
  -8  -6  -4  417.62   42.88
   8   6   4  365.35   38.89
   8   6   4  406.99   28.86
  -8   6  -4  420.94   30.44
  -8   6  -4  406.95   30.88
   2  15   0  756.48   65.16
  -2  15   0  764.77   62.66
   2  15   0  753.24   62.48
  -2  15   0  759.14   69.58
   2  15   0  753.06   63.57
  -2  15   0  770.16   64.03
  -2  15   0  733.35   61.49
  -8   7  -3  689.80   56.29
   8   7   3  630.92   58.57
   8   7   3  698.38   57.20
  -8  -7  -3  651.07   58.87
  -8   7  -3  672.27   56.10
   8   8   1   29.57   14.78
  -8   8  -1   29.85   12.91
   8   8   1   20.11   15.65
  -8   8  -1   35.80   14.98
   8   8   1   31.19   13.12
   8   8   1   53.25   19.17
   2  14   4  119.06   19.19
  -2  14  -4  137.22   22.18
  -2  14  -4  134.96   22.81
   2  14   4  114.59   20.61
  -2  14  -4  145.71   17.68
  -2  14  -4   89.06   22.38
  -2  14  -4  140.71   20.51
   2  14   4  141.33   18.51
   9  -2   3  256.27   34.27
  -9  -2  -3  242.31   21.64
   9   2   3  198.44   25.63
  -9   2  -3  217.98   39.20
   9   2   3  216.59   20.06
   3  14  -3  770.88  144.76
   3  14  -3 1035.54   83.74
   3  14  -3 1023.03   80.97
  -3  14   3  971.61   77.29
   3  14  -3 1091.40   89.11
   3  14  -3 1107.35   88.41
  -3  14   3 1095.54   86.85
   3 -14  -3 1029.47   81.93
  -3  14   3 1080.04   88.49
  -7  -4  -7 1737.78  167.25
  -7   4  -7 1758.61  138.59
  -7   4  -7 1395.22  115.37
   5   5  -9  712.86   59.13
   5   5  -9  744.49   61.11
   5   5  -9  752.67   61.82
   5   5  -9  802.80   68.29
   5  -5  -9  679.43   55.79
   5   5  -9  765.63   70.62
   8   0   6   46.55   14.53
  -8   0  -6   32.98   13.24
  -8   0  -6   35.65   13.07
   4   7  -9   35.51   15.16
   4  -7  -9   41.70   11.54
   4   7  -9   61.79   20.44
   4   7  -9   51.64   17.03
   4   7  -9   43.41   17.45
   4   7  -9   45.29   13.17
   4  -7  -9   43.21   14.03
   1 -13  -6 1046.10   87.46
   1  13  -6 1040.70   86.41
  -1  13   6  968.40   79.25
   1  13  -6  915.02   86.69
  -1  13   6  840.79   87.44
  -1  13   6  834.49   99.26
   1  13  -6  982.25   78.52
   1  13  -6  990.69   84.93
   1  13  -6  872.85   83.62
   3  14   3  662.77   59.28
  -3  14  -3  696.19   59.27
   3  14   3  676.77   57.09
   3  14   3  778.96   65.89
  -3  14  -3  695.68   58.60
  -3  14  -3  705.08   58.45
  -3  14  -3  664.01   55.78
   0  11  -8 1815.00  148.03
   0  11  -8 1739.06  163.90
   0  11  -8 1904.85  148.84
   0  11  -8 1689.82  149.58
   0  11   8 1219.48  558.01
   0 -11  -8 1838.66  153.34
   0  11  -8 1955.39  158.71
   1  -4 -11  218.28   22.43
   1   4 -11  229.40   23.20
   1   4 -11  229.42   23.29
   1   4 -11  228.29   22.47
   1  -4 -11  230.35   19.69
  -7  10   2  215.89   20.32
  -7  10   2  183.57   22.72
  -7  10   2  197.05   23.33
   7  10  -2  212.27   19.53
   7  10  -2  198.21   21.06
   7  10  -2  200.09   19.74
   7  10  -2  191.46   24.82
  -7  10   2  209.45   19.07
   7 -10  -2  191.28   18.51
   7 -10  -2  202.83   18.15
   7  10  -2  214.79   21.88
   5   9   7  691.48   73.03
   5   9   7  901.46   83.50
  -5   9  -7  944.99   76.99
  -5  -9  -7  917.58   95.32
  -5   9  -7  767.57   64.22
   5   9   7  884.80   83.10
  -5   9  -7  890.84   73.75
  -5   9  -7  901.64   75.64
   1  13   6 1599.59  129.75
  -1  13  -6 1579.88  123.44
  -1  13  -6 1559.97  122.93
  -1  13  -6 1605.63  131.12
   1  13   6 1257.31  317.22
  -1 -13  -6 1620.00  132.75
  -1  13  -6 1574.79  137.83
  -1  13  -6 1388.16  122.22
   1  13   6 1617.26  127.96
   5  13  -1  920.00   74.48
  -5  13   1  727.98  116.41
   5  13  -1  935.24   77.57
   5  13  -1  958.45   79.03
  -5  13   1  973.67   79.25
   5  13  -1  989.79   81.39
  -5  13   1  973.43   78.80
   5  13  -1  756.92   65.83
  -5  13   1 1054.38   86.73
  -5  13   1  879.54   69.79
   8   2  -6  674.18   57.40
   8  -2  -6  486.71   35.25
   8  -2  -6  581.05   47.23
   8   2  -6  648.87   56.01
   8  -2  -6  679.35   56.58
   8  -2  -6  642.02   54.15
   8   2  -6  698.42   59.61
  -8   2   6  674.08   56.14
   8   2  -6  658.86   56.64
   2  -3 -11  423.77   35.16
   2  -3 -11  394.68   31.39
   2  -3 -11  439.55   33.95
   2   3 -11  453.95   34.54
   2  -3 -11  441.59   31.69
   2   3 -11  446.47   34.35
   2   3 -11  426.56   37.28
   2   9  -9  322.38   28.62
   2   9  -9  288.45   28.73
   2  -9  -9  288.65   26.55
   2  -9  -9  233.28   25.97
   2   9  -9  326.88   30.70
   2   9  -9  316.70   25.75
  -2   9   9  322.27   26.43
   2   9  -9  330.16   32.82
  -8  -1  -6 1725.47  180.04
  -8   1  -6 1604.47  143.01
   8   1   6 1893.35  151.63
  -8   1  -6 1723.24  141.39
   8  -1   6 2119.15  175.75
  -1  -4 -11  332.08   26.51
  -1   4 -11  318.88   28.40
  -1   4 -11  346.91   28.06
  -1  -4 -11  340.59   27.79
  -1   4 -11  395.80   31.73
  -1   4 -11  304.78   30.07
  -5  13  -1  571.95   48.59
   5  13   1  533.96   39.33
   5  13   1  508.34   39.02
   5  13   1  527.10   38.36
  -5  13  -1  547.80   26.52
   5  13   1  547.71   28.68
   5  13   1  519.53   35.88
  -5  13  -1  533.93   39.51
  -5  13  -1  515.42   61.03
  -9   4   2  442.82   32.22
   9   4  -2  440.65   32.77
   9  -4  -2  390.70   28.84
   9   4  -2  436.17   33.39
   9   4  -2  443.81   33.67
   9   4  -2  443.40   33.35
  -2  15   1  463.41   35.87
   2  15  -1  399.07   36.29
   2  15  -1  418.12   33.16
  -2  15   1  435.86   31.99
   2  15  -1  416.75   29.19
  -2  15   1  446.07   33.40
   2  15  -1  430.16   36.59
   2  15  -1  446.46   32.91
  -2  15   1  401.73   35.58
   2  15  -1  347.38   28.42
  -6  -5  -8 3490.48  200.76
  -6   5  -8 2549.41  212.93
  -6   5  -8 2042.16  193.04
  -6   5  -8 3136.83  246.61
  -6   5  -8 3337.89  115.11
   4   4 -10  124.61   21.36
   4  -4 -10  131.09   22.05
   4   4 -10  115.59   15.82
   4   4 -10  104.57   16.01
   4   4 -10  124.52   20.04
   4   4 -10  127.93   16.30
   4  -4 -10   92.49   15.25
   4  -4 -10  100.24   12.67
   3  13  -5  568.56   49.72
   3 -13  -5  797.83   64.10
   3  13  -5  855.08   72.53
  -3  13   5  589.00   49.10
  -3  13   5  805.52   68.14
   3  13  -5  799.66   66.39
   3  13  -5  818.67   66.86
   2  15   1  635.53   55.38
  -2  15  -1  665.76   56.57
  -2  15  -1  710.65   59.45
   2  15   1  642.33   56.39
   2  15   1  725.04   60.51
  -2  15  -1  675.83   56.66
  -2  15  -1  700.61   61.21
   7  10   2  331.18   30.79
  -7  10  -2  297.81   22.75
  -7  10  -2  247.09   26.10
  -7  10  -2  323.67   26.87
   7  10   2  302.34   25.46
   7  10   2  343.75   27.23
   7  10   2  301.19   28.38
   4   9  -8  384.21   29.13
   4  -9  -8  412.09   28.59
   4   9  -8  403.68   33.95
   4  -9  -8  379.64   30.16
   4   9  -8  450.02   34.59
   4   9  -8  398.80   28.67
   4   9  -8  423.22   36.41
   7   8  -5  336.13   29.18
  -7   8   5  318.00   24.89
   7   8  -5  330.32   27.54
   7   8  -5  340.39   29.07
   7   8  -5  323.43   26.85
   7   8  -5  307.96   26.24
   7  -8  -5  345.98   25.43
   2   9   9  589.24   52.71
  -2   9  -9  631.30   53.16
  -2   9  -9  606.65   55.65
  -2   9  -9  518.07   42.23
  -2   9  -9  617.08   51.68
  -2  -9  -9  609.10   52.64
  -2   9  -9  539.56   29.87
   8   5  -5 1814.66  147.67
   8   5  -5 1792.10  142.23
   8  -5  -5 1717.12  134.81
   8   5  -5 1833.82  146.45
   8   5  -5 1643.87  132.66
   8   5  -5 1819.52  142.74
   8  -5  -5 1780.61  138.70
  -8   5   5 1754.13  141.11
   8  -5  -5 1602.41  125.66
   4  14   0 1048.48   85.77
  -4  14   0 1079.18   86.20
   4  14   0 1006.08   83.80
   4  14   0 1000.81   81.61
  -4  14   0 1219.24   98.71
   4  14   0  966.77   88.49
   4  14   0 1015.84   81.40
  -4  14   0 1055.64   85.13
  -4  14   0 1134.83   92.23
   3  13   5  131.40   20.96
   3  13   5  127.05   18.48
  -3  13  -5  113.55   16.63
  -3  13  -5  121.40   20.86
  -3  13  -5  127.59   19.95
  -3  13  -5   66.14   19.52
  -3  13  -5  118.07   20.44
   5  12  -4  175.48   20.28
   5  12  -4  143.90   21.27
  -5  12   4  178.11   17.61
  -5  12   4  139.81   15.20
   5 -12  -4  180.09   17.58
   5  12  -4  178.89   18.70
  -5  12   4  176.10   25.79
   5  12  -4  182.08   24.15
   3  10  -8  253.05   26.17
   3  10  -8  252.19   23.92
  -3  10   8  261.18   25.99
   3  10  -8  257.27   24.03
   3 -10  -8  281.19   22.55
   3  10  -8  261.61   23.70
   3  10  -8  249.67   24.82
  -2   3 -11  990.73   81.19
  -2  -3 -11  924.79   74.91
  -2   3 -11  884.91   79.04
  -2   3 -11  733.60   82.79
  -2  -3 -11  880.64   75.76
  -2  -3 -11  955.06   83.71
  -2   3 -11 1001.30   83.71
   9  -4   2 2605.04  215.93
  -9  -4  -2 2534.43  205.00
   9   4   2 2590.58  203.06
  -9   4  -2 2408.45  188.05
   9   4   2 2533.43  197.63
   9   4   2 2573.03  199.37
  -4   7  -9   22.59   14.74
   4   7   9   33.82   16.55
  -4  -7  -9   27.74   12.36
  -4   7  -9   22.64   18.62
  -4   7  -9   22.85   15.53
  -4  -7  -9   22.12   13.26
  -4   7  -9   15.91   10.26
   4   7   9   33.24   17.22
  -5   5  -9   95.71   16.11
  -5  -5  -9  122.85   18.49
  -5   5  -9  104.71   12.87
  -5  -5  -9  129.15   14.62
   5   5   9  161.26   18.05
  -5  -5  -9  120.25   15.61
   5   5   9  130.86   16.73
  -5   5  -9  136.64   21.08
   1  11  -8  979.31   88.60
   1  11  -8 1085.85   88.59
   1  11  -8 1023.48   83.22
   1  11  -8  937.87   85.66
   1  11  -8  897.08   78.84
   1  11  -8 1040.74   83.14
  -1  11   8 1001.25   81.20
   1 -11  -8 1064.35   88.26
  -1  11   8  521.65  229.93
   7   9  -4  281.85   24.71
   7   9  -4  298.15   26.64
   7  -9  -4  285.41   22.83
   7   9  -4  298.58   27.58
   7   9  -4  280.78   23.59
  -7   9   4  282.41   22.69
   9  -3  -3  614.70   51.87
   9   3  -3  672.55   58.07
  -9   3   3  665.91   54.91
   9   3  -3  646.71   54.59
   9  -3  -3  611.17   50.96
   9   3  -3  661.16   56.30
   3  -6 -10  153.87   17.20
   3   6 -10  162.08   16.61
   3   6 -10  157.31   20.03
   3  -6 -10  139.39   11.93
   3   6 -10  176.04   20.94
   3   6 -10  153.62   17.14
   2   7 -10  135.75   18.30
   2   7 -10  132.61   18.21
   2  -7 -10  144.14   14.59
   2  -7 -10  142.13   17.84
   2   7 -10  124.63   16.98
   2   7 -10  150.03   20.24
   2   7 -10  137.91   17.76
  -1  11  -8  825.27   71.91
  -1  11  -8  929.98   85.79
  -1  11  -8  854.86   69.77
   1  11   8  825.12  114.91
  -1 -11  -8  973.14   83.93
  -1  11  -8  976.10   78.35
  -1  11  -8  901.11   86.30
  -6  12   0  140.47   14.41
  -6  12   0  118.84   26.69
   6  12   0  158.13   24.11
   6  12   0  153.98   19.72
   6  12   0  150.26   18.82
   6  12   0  161.51   20.64
  -6  12   0  143.69   21.47
  -6  12   0  158.85   19.14
  -6  12   0  161.64   18.72
   6  10  -5 1113.44   62.61
   6  10  -5 1139.45   65.88
  -6  10   5 1015.48   58.28
   6  10  -5 1024.57   57.02
   6  10  -5  950.77   57.43
   6  10  -5  989.05   58.79
   6 -10  -5 1038.80   56.46
   9   5   0  270.70   20.72
   9   5   0  268.69   18.17
  -9   5   0  257.90   18.82
   9   5   0  213.58   19.77
   9  -5   0  275.58   20.82
   6   0  -9  585.08   42.60
   6   0  -9  584.72   40.06
   6   0  -9  576.04   37.16
   4  13  -4  720.02   46.80
   4  13  -4  723.23   46.96
   4 -13  -4  750.17   42.49
   4  13  -4  666.99   38.97
   4  13  -4  694.01   41.53
   4  13  -4  660.61   41.36
  -4  13   4  679.03   45.85
  -4  13   4  591.05   38.40
   4  13  -4  660.88   38.51
   5  12   4  324.51   20.44
   5  12   4  298.80   22.68
  -5  12  -4  310.05   20.46
  -5  12  -4  308.23   24.03
   5  12   4  255.70   21.35
  -5  12  -4  291.88   20.62
   5  12   4  290.19   22.97
  -5  12  -4  302.38   23.37
  -4   9  -8 1141.51   65.33
  -4   9  -8  996.40   64.81
   4   9   8 1043.76   70.75
  -4   9  -8 1030.76   66.16
   4   9   8 1034.60   74.47
  -4   9  -8 1074.75   58.98
   4   9   8 1132.51   93.80
  -4  -9  -8 1100.14   86.92
  -4   9  -8 1106.62   63.09
  -4  -4 -10 1143.54   63.52
  -4   4 -10 1242.51   68.13
  -4   4 -10 1208.85   93.40
  -4   4 -10 1172.11   71.13
  -4  -4 -10 1251.98  120.70
  -4  -4 -10 1139.73   81.82
  -4   4 -10 1168.50  110.33
  -3  10  -8 1246.66   75.28
  -3  10  -8 1245.87   77.14
   3  10   8 1514.49  127.11
  -3  10  -8 1450.10   79.86
  -3 -10  -8 1386.02  100.02
   3  10   8 1364.46   80.07
  -3  10  -8 1210.45   69.35
  -3  10  -8 1393.47   74.95
  -7   8  -5  101.38   15.14
  -7   8  -5   75.81   13.92
   7   8   5   87.64   16.46
  -7   8  -5  111.02   12.40
   7   8   5   82.89   18.54
  -7   8  -5   96.55   15.63
   7   8   5  106.61   13.28
  -7  -8  -5  103.03   15.94
  -4  14   1 1112.62   61.56
  -4  14   1 1030.51   61.70
   4  14  -1 1083.40   63.70
  -4  14   1 1112.84   62.42
   4  14  -1 1064.17   67.27
   4  14  -1  977.55   56.42
  -4  14   1  910.16   76.78
   4  14  -1 1098.16   60.58
   4  14  -1 1107.36   63.50
   8   2   6 1979.09  166.75
  -8   2  -6 1926.74  117.31
  -8   2  -6 1843.33  134.11
  -8  -2  -6 2027.34  145.06
   6   9  -6  431.37   29.66
   6   9  -6  426.69   25.21
   6  -9  -6  458.37   28.52
   6   9  -6  429.78   25.81
   6   9  -6  428.82   24.51
   6   9  -6  390.82   24.18
   8   8  -2  151.17   15.29
  -8   8   2  174.56   16.40
   8  -8  -2  161.79   14.76
   8   8  -2  175.72   21.24
   8   8  -2  160.00   17.85
   8   8  -2  158.21   19.24
   8   8  -2  152.35   14.43
  -8   8   2  138.92   14.08
   4  14   1  442.66   32.55
  -4  14  -1  449.68   31.20
   4  14   1  453.94   30.71
  -4  14  -1  416.69   21.23
   4  14   1  447.76   29.44
  -4  14  -1  367.72   35.31
   4  14   1  421.40   25.26
  -4  14  -1  456.58   33.34
   4  14   1  413.75   24.08
  -2   7 -10   78.51   18.78
  -2  -7 -10   96.70   17.76
  -2   7 -10   95.62   16.53
  -2  -7 -10   99.40   14.51
  -2   7 -10   98.37   17.08
  -2   7 -10   96.53   17.94
   7   9   4 1239.28   87.32
  -7  -9  -4 1335.03   93.94
   7   9   4 1405.14   76.33
   7   9   4 1400.34   76.07
   7   9   4 1120.32   72.21
  -7   9  -4 1405.12   75.49
  -7   9  -4 1451.52   80.95
  -7   9  -4 1156.41   68.96
   6  -1  -9  639.82   36.62
   6   1  -9  668.02   45.19
   6   1  -9  598.84   46.89
   6   1  -9  690.96   43.01
   6  -1  -9  669.22   43.89
   6  -1  -9  683.81   42.12
   6   1  -9  672.12   39.54
   6  -1  -9  675.55   45.18
   4  13   4  362.77   21.91
  -4  13  -4  397.55   24.21
  -4  13  -4  373.12   22.06
   4  13   4  286.30   21.93
   4  13   4  384.93   22.30
   4  13   4  353.68   24.85
  -4  13  -4  398.16   24.01
  -4  13  -4  276.09   26.95
  -4  13  -4  390.12   23.32
   9   3   3 3276.27  254.80
  -9  -3  -3 3206.10  179.44
  -9   3  -3 3303.02  174.92
   9   3   3 3160.78  166.17
   9  -3   3 3650.36  245.23
   3   0 -11  606.96   39.90
   3   0 -11  610.87   42.20
   3   0 -11  619.98   48.45
  -8   5  -5  219.01   15.29
  -8   5  -5  182.74   18.03
  -8  -5  -5  210.60   21.30
  -8   5  -5  194.19   16.98
   8   5   5  188.89   26.92
  -6  12   1  412.80   22.30
  -6  12   1  404.65   19.30
  -6  12   1  428.82   21.99
  -6  12   1  385.13   29.74
  -6  12   1  389.68   25.57
   6  12  -1  425.12   23.48
   6  12  -1  412.97   24.87
   6  12  -1  426.29   25.19
   6  12  -1  429.98   26.63
   6  12  -1  380.11   20.05
   0  14  -5   20.98   18.32
   0  14  -5    7.20   21.76
   0  14  -5   24.64   13.94
   0  14  -5   13.65   17.66
   0  14   5   14.38   17.66
   0  14   5   10.85   17.01
   0  14   5   23.38   13.90
   0  14  -5   28.28   13.29
  -3   6 -10   70.12   17.83
  -3   6 -10   70.14   14.14
  -3   6 -10   72.79   17.23
  -3   6 -10   89.35   18.71
  -3  -6 -10   55.89   12.51
  -3  -6 -10   73.11   16.51
   9   5  -1  710.32   42.41
   9  -5  -1  671.36   49.21
   9   5  -1  690.37   42.41
  -9   5   1  719.58   43.74
   9   5  -1  720.85   43.44
   0  15  -3 1424.25   94.05
   0  15  -3 1393.28   91.28
   0  15  -3 1446.06   79.07
   0  15   3 1532.99   86.33
   0  15   3 1260.79  107.15
   0  15   3 1519.06   83.45
   0  15  -3 1386.06   76.88
   0  15   3 1241.57  108.84
   0  15  -3 1465.05   79.90
  -8   8  -2  666.87   39.41
   8   8   2  688.69   40.14
   8   8   2  775.66   48.50
  -8   8  -2  782.55   46.70
   8   8   2  668.60   53.21
  -6  12  -1  328.72   23.91
  -6  12  -1  299.53   15.99
   6  12   1  347.66   25.06
   6  12   1  337.31   23.18
  -6  12  -1  260.14   21.14
   6  12   1  316.72   19.84
  -6  12  -1  312.81   19.80
   6  12   1  304.93   22.42
  -6  12  -1  312.72   20.72
  -6  10  -5  519.07   37.85
  -6  10  -5  578.54   37.96
   6  10   5  511.03   34.42
   6  10   5  578.91   47.97
   6  10   5  587.94   37.06
  -6  10  -5  590.62   37.44
  -6 -10  -5  578.16   43.02
  -6  10  -5  536.37   33.47
   6  10   5  593.31   36.19
   7   5  -7  445.76   37.34
   7   5  -7  429.13   25.37
   7   5  -7  433.80   33.19
   7   5  -7  423.95   24.05
  -7   5   7  464.94   30.28
   7  -5  -7  430.85   32.02
   9   5   1 1557.95   83.71
  -9  -5  -1 1545.74   94.76
   9   5   1 1619.68   89.09
   9  -5   1 1757.87   95.98
  -9   5  -1 1583.65   87.34
   9   5   1 1605.32   87.03
   3   1 -11  669.76   43.61
   3   1 -11  623.17   38.80
   3  -1 -11  643.46   36.08
   3   1 -11  634.24   38.42
   3  -1 -11  654.45   43.60
   3   1 -11  674.15   43.09
   3  -1 -11  621.16   51.77
   3  -1 -11  674.24   42.88
   8   3  -6  115.04   18.07
   8   3  -6  133.78   20.03
   8  -3  -6  123.03   14.46
   8  -3  -6  125.93   18.70
   8   3  -6  113.11   30.86
   8  -3  -6   94.05   12.19
   8  -3  -6  100.67   15.29
   8   3  -6  136.18   19.93
  -8   3   6  113.96   15.04
   5  13  -2    1.05   13.84
   5  13  -2    6.88   14.44
  -5  13   2    0.88   17.35
   5  13  -2    2.56   12.87
   5 -13  -2    4.20   10.08
  -5  13   2    2.82    9.38
   5  13  -2   -0.89   12.68
  -5  13   2    2.05   12.66
   5  13  -2    0.40   17.38
  -5  13   2   -8.10   12.66
  -5  13   2    2.11   20.17
   9   0  -4  839.24   51.33
   9   0  -4  759.30   45.89
  -9   0   4  798.96   53.16
   9   0  -4  888.10   52.15
   9   0  -4  804.44   47.13
   7   7  -6  101.29   18.48
   7   7  -6   86.14   19.32
   7  -7  -6   96.39   13.83
   7   7  -6   97.34   17.70
  -7   7   6  112.02   14.77
   7   7  -6  102.66   16.83
   7   7  -6  100.67   15.31
   2 -12  -7  576.86   35.20
  -2  12   7  594.46   38.60
   2  12  -7  533.20   47.52
   2  12  -7  506.39   44.23
   2  12  -7  606.73   39.43
   2  12  -7  511.68   31.13
  -2  12   7  485.36   36.04
   2  12  -7  541.48   35.62
   6   9   6 2659.75  143.26
  -6   9  -6 2669.23  143.78
   6   9   6 2512.27  236.68
  -6   9  -6 2534.29  149.03
  -6  -9  -6 2679.29  202.14
   6   9   6 2535.87  188.84
  -2  15   2   77.19   14.88
  -2  15   2  109.11   19.22
   2  15  -2   95.75   18.26
  -2  15   2  113.55   14.96
   2  15  -2   95.94   15.33
   2  15  -2   88.12   21.24
  -2  15   2  120.55   22.13
   2  15  -2  107.01   12.12
   2  15  -2  106.10   16.37
   2  15  -2  113.10   21.16
   5  13   2   17.89   16.59
   5  13   2   24.33   17.56
  -5  13  -2   21.40   18.85
   5  13   2   24.87   13.98
   5  13   2   22.85   13.05
   5  13   2   22.41   16.07
  -5  13  -2   23.98   15.54
  -5  13  -2   23.78   15.83
  -5  13  -2   17.06   17.53
   2  15   2 1037.75   61.17
  -2  15  -2 1067.45   61.85
  -2  15  -2 1033.44   61.17
   2  15   2  740.61  142.51
  -2  15  -2 1197.30   66.90
  -2  15  -2 1101.72   62.61
   2  15   2 1089.28   63.97
  -3   0 -11   99.82   17.44
  -3   0 -11  104.16   13.07
  -3   0 -11  106.20   15.44
   0   5 -11  734.44   43.53
   0   5 -11  701.29   47.43
   0  -5 -11  763.17   46.14
   0   5 -11  742.90   48.02
   0   5 -11  853.93   51.57
   0   5 -11  812.38   48.07
   0  -5 -11  742.63   47.94
  -6   0  -9  472.94   38.84
  -9   1   4  683.39   46.26
   9   1  -4  759.38   46.22
   9  -1  -4  662.03   39.78
   9   1  -4  646.20   40.69
   9  -1  -4  674.18   41.69
   9  -1  -4  731.50   43.63
   9   1  -4  688.55   44.51
   9   1  -4  710.81   42.75
  -9  -1   4  687.56   40.43
   9  -1  -4  709.01   43.93
  -2  12  -7  973.72   62.37
  -2  12  -7 1066.96   62.38
  -2  12  -7 1037.83   57.65
   2  12   7  962.00   68.14
  -2  12  -7  974.06   58.16
  -2 -12  -7 1107.68   70.72
  -2  12  -7  838.38   48.21
   2  12   7  914.74  122.05
   7   0  -8  351.13   20.62
   7   0  -8  354.71   28.31
   7   0  -8  366.64   25.62
   7   0  -8  364.74   24.78
  -1  14   5  698.84   56.38
   1  14  -5  828.12   52.47
  -1  14   5  804.26   49.68
   1  14  -5  818.05   46.34
   1 -14  -5  779.66   44.72
   1  14  -5  694.35   57.27
   1  14  -5  752.76   43.26
  -1  14   5  639.62   43.32
   1  14  -5  811.34   60.23
   6  -2  -9  534.33   37.53
   6   2  -9  533.36   39.02
   6  -2  -9  540.14   36.34
   6  -2  -9  521.84   31.37
  -6   2   9  538.60   34.24
   6   2  -9  557.68   34.73
   6   2  -9  544.34   35.01
   6   2  -9  537.34   56.37
   1  15  -3  497.09   56.63
  -1  15   3  693.11   42.62
   1  15  -3  618.91   36.89
  -1  15   3  597.55   45.95
  -1  15   3  628.46   42.84
   1  15  -3  620.89   42.20
   1  15  -3  592.01   35.90
   1  15  -3  637.95   42.87
  -1  15   3  593.80   36.63
  -1  14  -5  240.80   24.18
  -1  14  -5  252.08   24.22
   1  14   5  224.41   18.56
   1  14   5  269.65   21.63
  -1  14  -5  222.75   25.18
  -1  14  -5  265.31   19.93
  -1  14  -5  259.69   17.38
   1  14   5  229.38   20.83
  -1  15  -3 1158.98   65.07
   1  15   3 1150.19   66.37
  -1  15  -3 1204.54   74.00
  -1  15  -3 1181.82   67.42
  -1  15  -3 1156.23   67.69
   1  15   3  866.56   49.42
   1  15   3 1174.44   67.11
   1  15   3 1148.26   64.25
  -1  15  -3 1160.02   64.02
   2   4 -11  483.26   31.45
   2   4 -11  514.10   37.99
   2  -4 -11  555.63   36.96
   2   4 -11  546.38   37.64
   2  -4 -11  542.13   34.45
   2  -4 -11  512.92   33.71
  -3   1 -11  201.14   19.53
  -3   1 -11  256.09   20.12
  -3  -1 -11  247.53   18.87
  -3   1 -11  272.73   18.70
  -3   1 -11  263.17   22.21
  -3  -1 -11  235.49   19.61
  -3  -1 -11  262.41   22.87
   2  13  -6  320.99   26.00
   2 -13  -6  373.24   20.85
  -2  13   6  258.23   21.07
   2  13  -6  355.76   27.77
   2  13  -6  347.15   26.18
  -2  13   6  359.66   25.01
  -6  -1  -9 2491.69  146.07
  -6   1  -9 2196.89  147.47
   0   8 -10   84.24   17.48
   0   8 -10   80.90   17.09
   0   8 -10   69.63   20.10
   0  -8 -10   80.17   16.61
   0   8 -10   71.59   17.16
   0   8 -10   79.60   17.91
   0  -8 -10   72.71   12.01
   5  -8  -8  158.10   12.62
   5   8  -8  178.94   20.41
   5   8  -8  182.90   18.32
   5   8  -8  155.18   14.96
   5   8  -8  172.35   16.54
   5   8  -8  162.98   22.70
   7  -1  -8  539.20   38.83
   7  -1  -8  516.57   30.60
   7  -1  -8  546.88   36.35
   7  -1  -8  553.51   38.30
  -7   1   8  537.85   33.57
   7   1  -8  557.87   36.52
   7  -1  -8  554.37   34.06
   7   1  -8  530.49   33.67
   7   1  -8  590.29   41.01
   7   1  -8  589.56   43.20
  -6  11   4 1964.90  113.20
   6  11  -4 1702.14   95.75
   6  11  -4 2003.18  107.41
   6  11  -4 1926.41  102.70
  -6  11   4 1980.40  104.41
   6  11  -4 1958.37  106.27
   6 -11  -4 2139.78  112.32
   6  11  -4 1962.26  104.95
   9   0   4  163.27   15.14
  -9   0  -4  167.46   16.73
   9   0   4  187.58   20.44
  -7   5  -7 2366.16  127.75
   7   5   7 2788.72  150.24
  -7   5  -7 2451.77  133.37
  -7  -5  -7 2622.92  208.82
  -7   5  -7 2214.57  124.86
  -2  13  -6    5.51   19.10
  -2  13  -6   16.89   20.10
  -2  13  -6   10.65   12.00
  -2  13  -6   12.97   15.87
   2  13   6    7.00   14.39
  -2 -13  -6   12.55    9.49
  -2  13  -6   21.60   16.75
   2  13   6   10.40   19.25
   5   0 -10  433.07   30.73
   5   0 -10  437.08   33.04
   5   0 -10  404.12   20.36
   5   0 -10  450.78   34.90
   3  -2 -11   50.14   14.00
   3   2 -11   50.71   26.70
   3  -2 -11   52.16   15.08
   3   2 -11   42.74   19.14
   3   2 -11   47.04   15.44
   3  -2 -11   51.66    9.47
   3  -2 -11   50.15   17.61
   3   2 -11   48.81   12.51
   8   3   6  164.54   25.02
  -8  -3  -6  186.14   20.51
  -8   3  -6  196.15   16.53
  -8   3  -6  164.67   18.19
  -7   7  -6  167.91   13.27
  -7   7  -6  154.21   16.96
  -7   7  -6  120.95   15.26
  -7   7  -6  185.62   19.01
   7   7   6  159.40   24.58
  -7  -7  -6  180.62   20.76
   6   6  -8  500.95   37.63
   6   6  -8  482.20   35.32
   6  -6  -8  508.67   31.49
   6   6  -8  492.64   31.90
   6   6  -8  508.11   33.02
  -4  14   2 2069.90  114.42
  -4  14   2 1801.37   96.70
   4  14  -2 1402.18  204.95
   4  14  -2 1747.17  100.34
  -4  14   2 1682.33   89.89
   4  14  -2 1687.59   90.35
   4  14  -2 1669.11   92.59
   4  14  -2 1772.26   99.19
  -4  14   2 1654.88   92.77
   7  10  -3  326.38   21.41
   7  10  -3  312.62   17.84
   7 -10  -3  334.85   18.24
   7  10  -3  328.49   24.09
  -7  10   3  311.25   24.74
  -7  10   3  325.57   18.81
  -7  10   3  320.23   18.05
   7  10  -3  321.71   28.42
   7  10  -3  329.71   21.68
  -7  10   3  286.16   23.38
   1   5 -11  260.31   24.18
   1   5 -11  270.81   25.39
   1   5 -11  238.10   19.30
   1  -5 -11  307.24   20.03
   1   5 -11  286.30   20.56
   1  -5 -11  284.64   20.36
  -2   4 -11  455.96   35.62
  -2  -4 -11  487.50   33.92
  -2   4 -11  499.82   32.85
  -2  -4 -11  513.41   33.50
  -2   4 -11  520.46   43.54
  -2   4 -11  405.02   24.81
  -9   1  -4  481.89   44.55
   9  -1   4  627.93   39.36
   9  -1   4  566.60   45.25
  -9  -1  -4  565.99   44.34
   9   1   4  586.53   49.37
   9   1   4  544.44   33.87
  -4  14  -2 1064.07   62.59
  -4  14  -2  940.79   52.98
  -4  14  -2  982.35   58.12
   4  14   2 1043.72   67.36
  -4  14  -2 1039.89   60.07
   4  14   2  991.69   58.14
   4  14   2  997.40   55.76
   4  14   2  955.06   57.03
   4  14   2  981.95   56.21
   5   1 -10  260.24   38.43
   5  -1 -10  229.59   19.50
   5   1 -10  246.52   16.44
   5   1 -10  238.58   19.89
   5  -1 -10  192.80   16.23
   5   1 -10  272.97   26.00
   5  -1 -10  252.53   24.65
  -9   4   3   39.01   13.70
   9   4  -3   26.80   17.50
   9   4  -3   38.13   17.77
   9   4  -3   39.56   15.60
   9  -4  -3   24.81   11.87
   9   4  -3   36.03   14.84
   9  -4  -3   36.14   13.91
   0  10  -9  433.69   37.00
   0  10  -9  492.15   31.91
   0  10  -9  457.39   33.99
   0  10  -9  485.75   31.90
   0 -10  -9  470.30   30.25
   0  10  -9  421.18   27.08
  -6  11  -4  669.23   45.58
   6  11   4  734.83   45.60
  -6  11  -4  730.87   45.88
  -6  11  -4  692.87   41.84
   6  11   4  820.85   46.98
   6  11   4  529.31   37.76
  -6  11  -4  743.55   43.85
   6  11   4  674.93   43.63
  -1   5 -11  174.81   18.70
  -1   5 -11  170.93   18.18
  -1   5 -11  218.51   21.81
  -1  -5 -11  191.64   19.46
  -1  -5 -11  150.14   15.88
  -1   5 -11  204.26   22.38
  -6  12   2 1139.46   62.90
  -6  12   2 1075.50   58.47
  -6  12   2 1063.60   59.04
   6  12  -2 1089.08   62.33
   6  12  -2 1131.43   69.63
  -6  12   2 1145.29   66.16
   6  12  -2 1059.36   58.73
  -6  12   2 1104.52   65.03
   6  12  -2 1179.67   68.15
   6 -12  -2 1128.20   61.18
   6  12  -2 1090.98   60.79
   9   5  -2  150.45   17.34
  -9   5   2  157.63   16.37
   9   5  -2  160.25   18.41
   9  -5  -2  163.79   16.27
   9   5  -2  155.46   19.75
   9  -2  -4  406.09   21.94
  -9   2   4  420.18   22.76
   9  -2  -4  403.69   22.92
   9   2  -4  394.41   29.94
   9   2  -4  419.85   23.39
   9   2  -4  412.71   24.11
   6   8  -7  376.75   23.08
   6  -8  -7  378.23   18.95
   6   8  -7  363.56   21.71
   6   8  -7  360.19   25.79
   6   8  -7  407.42   24.98
   6   8  -7  373.90   24.49
   4   5 -10  418.75   21.46
   4   5 -10  437.65   29.48
   4  -5 -10  429.37   20.71
   4   5 -10  451.35   34.59
   4  -5 -10  369.43   20.30
   4   5 -10  434.04   29.60
   4   5 -10  404.89   26.98
   8  -7  -4  101.68   12.06
   8   7  -4  116.02   18.28
  -8   7   4  110.34   12.55
  -8   7   4  124.47   13.98
   8  -7  -4  122.07   14.48
   8   7  -4  126.58   16.05
   8   7  -4  119.54   17.65
   8  -7  -4  112.86   14.20
   8   7  -4  118.93   18.79
  -2  11   8 1074.55   60.65
   2  11  -8 1000.86   58.91
   2  11  -8 1063.35   63.76
  -2  11   8  472.09  272.19
   2  11  -8 1022.65   57.97
   2  11  -8 1003.84   64.34
   2  11  -8 1079.22   71.96
   2 -11  -8 1073.84   61.33
   1  -8 -10  318.55   20.66
   1   8 -10  394.84   21.39
   1   8 -10  411.96   22.79
   1   8 -10  432.91   31.42
   1   8 -10  371.89   31.30
   1   8 -10  423.70   27.48
   1  -8 -10  376.97   20.26
  -7  10  -3  800.91   45.23
   7  10   3  854.22   58.37
   7  10   3  814.47   46.64
  -7  10  -3  575.81   55.74
  -7  10  -3  800.75   47.21
   7  10   3  882.70   50.30
   7  10   3  857.80   52.35
   5   6  -9  202.05   15.48
   5  -6  -9  212.89   14.87
   5   6  -9  208.93   18.02
   5   6  -9  201.14   24.60
   5   6  -9  218.57   21.77
   5   6  -9  200.71   15.85
  -5  -8  -8  484.01   30.12
  -5   8  -8  506.80   34.43
  -5   8  -8  425.13   23.00
  -5  -8  -8  476.82   49.50
  -5   8  -8  541.61   38.13
  -5   8  -8  430.23   36.83
   5   8   8  571.26   49.20
   5   8   8  487.70   37.45
   5   8   8  570.64   43.40
  -6  12  -2  879.96   50.47
  -6  12  -2  832.72   49.74
   6  12   2  922.70   53.03
   6  12   2  928.06   55.09
   6  12   2  939.90   54.96
   6  12   2  857.27   60.81
  -6  12  -2  852.02   50.04
  -6  12  -2  684.47   57.04
  -7   0  -8  256.68   21.25
  -3  -2 -11  284.13   23.79
  -3   2 -11  270.01   19.04
  -3  -2 -11  277.03   23.21
  -3   2 -11  257.48   24.64
  -3   2 -11  290.90   28.95
  -3   2 -11  301.15   19.62
  -3  -2 -11  290.79   19.70
  -6  -2  -9  690.92   41.59
  -6   2  -9  572.06   47.85
  -1   8 -10  369.27   26.88
  -1   8 -10  347.58   29.83
  -1   8 -10  398.04   23.78
  -1  -8 -10  396.07   23.65
  -1   8 -10  356.92   21.63
  -1  -8 -10  357.95   23.48
   7  -2  -8  562.08   37.52
   7  -2  -8  573.87   39.61
   7   2  -8  546.82   37.07
  -7   2   8  587.97   76.32
   7   2  -8  575.64   35.79
   7   2  -8  528.08   37.62
   7   2  -8  615.50   51.72
   7  -2  -8  575.69   47.37
   7  -2  -8  529.61   43.51
   9   5   2 1178.29   64.32
  -9   5  -2 1151.44   63.81
   9  -5   2 1286.67   75.44
  -9   5  -2 1220.07   69.94
   9   5   2 1182.53   65.31
  -9  -5  -2 1095.81   69.33
   9   5   2 1217.08   69.59
  -2 -11  -8 1657.10  102.01
  -2  11  -8 1731.17   93.73
   2  11   8 1908.53  124.84
  -2  11  -8 1813.71  105.06
  -2  11  -8 1530.44   90.96
  -2  11  -8 1741.13   94.71
  -2  11  -8 1673.19  102.15
  -9  -4  -3  673.18   53.53
   9   4   3  710.61   42.05
   9   4   3  764.09   57.37
  -9   4  -3  683.57   41.07
  -7  -1  -8  266.97   17.89
  -7   1  -8  267.92   23.39
  -5   0 -10  869.84   66.93
  -5   0 -10  871.44   64.43
  -3  14   4  154.64   22.15
   3  14  -4   95.97   20.26
   3  14  -4   91.89   17.30
  -3  14   4  134.57   14.56
   3  14  -4  137.56   13.76
   3  14  -4  133.83   17.92
   6   6   8   40.10   20.02
  -6   6  -8   29.86   13.30
  -6  -6  -8   48.58   13.23
  -6   6  -8   34.54    9.12
  -6   6  -8   26.58   18.21
  -6   6  -8   23.99   12.68
   1  10  -9  257.59   18.38
   1  10  -9  237.04   23.89
   1  10  -9  242.07   21.90
   1 -10  -9  256.91   18.53
   1  10  -9  262.93   18.39
   1  10  -9  273.82   22.33
  -8   7  -4  435.28   29.83
  -8  -7  -4  441.98   34.75
  -8   7  -4  444.63   28.40
   8   7   4  436.75   27.53
   8   7   4  397.43   29.51
   6   3  -9  598.84   38.31
   6   3  -9  602.29   36.66
   6   3  -9  588.26   38.99
   6   3  -9  597.78   46.18
   6  -3  -9  581.61   37.54
   6  -3  -9  542.11   34.34
   9  -2   4 1854.65   99.32
  -9  -2  -4 1776.31   97.48
   9   2   4 1643.81  138.92
   9   2   4 1600.50   86.97
   9  -2   4 1576.45   97.40
  -9   2  -4 1636.52   91.88
  -3  15   0  504.59   33.38
   3  15   0  642.05   40.28
   3  15   0  611.64   36.68
  -3  15   0  678.24   43.05
   3  15   0  695.96   44.76
  -3  15   0  674.93   41.84
   3  15   0  691.31   45.06
  -3  15   0  672.80   44.70
   3  15   0  622.35   38.00
   5  -2 -10  108.74   20.50
   5  -2 -10  103.32   15.16
   5   2 -10  113.11   16.75
   5  -2 -10  111.10   15.65
   5   2 -10  110.72   13.16
   5   2 -10  112.95   22.21
   5   2 -10   94.72   23.20
   5  -2 -10   99.84   13.40
   8   4  -6  260.02   22.38
   8   4  -6  305.05   22.35
   8  -4  -6  284.58   20.49
   8   4  -6  290.03   23.24
   8   4  -6  311.77   21.07
   8  -4  -6  297.25   18.37
  -8   4   6  300.32   18.04
   8  -4  -6  279.24   16.09
   8  -4  -6  263.16   17.55
  -1  10  -9  130.38   16.35
  -1 -10  -9  136.44   15.73
  -1  10  -9  133.66   22.48
  -1  10  -9  118.30   15.72
  -1  10  -9  116.72   16.82
  -1  10  -9  132.38   16.93
   1  10   9  131.75   21.91
  -4   5 -10  834.66   55.90
  -4  -5 -10  890.75   50.69
  -4   5 -10  922.69   74.11
  -4   5 -10  757.59   73.24
  -4  -5 -10  875.81   80.17
   4   5  10  990.22   60.89
  -4   5 -10  825.83   47.32
  -8   8   3   56.00   13.70
   8  -8  -3   56.20   12.19
   8   8  -3   65.62   18.70
   8   8  -3   58.37   16.52
   8   8  -3   53.26   13.96
   8   8  -3   50.30   15.50
  -8   8   3   58.26   13.07
   3  14   4  735.82   45.84
  -3  14  -4  784.49   50.65
   3  14   4  836.28   51.25
  -3  14  -4  782.46   47.60
  -3  14  -4  706.48   41.44
  -3  14  -4  818.98   49.06
   3  14   4  725.46   50.29
  -3  14  -4  809.23   47.83
  -6   8  -7  940.65   82.62
   6   8   7 1063.67   82.71
  -6   8  -7 1059.81   62.96
   6   8   7 1092.74   97.57
  -6   8  -7 1115.47   63.70
  -6  -8  -7 1102.06  100.50
   6   8   7 1118.26   71.61
  -5   1 -10  177.48   18.03
  -5  -1 -10  174.01   19.73
  -5  -1 -10  198.74   17.35
  -5   1 -10  189.53   20.20
   8  -6  -5   45.97   14.34
   8  -6  -5   45.67   11.40
   8   6  -5   49.88   14.95
   8   6  -5   59.19   16.58
   8   6  -5   49.11   16.39
   8  -6  -5   54.49   12.13
  -8   6   5   56.90   13.43
   8   6  -5   40.97   14.80
   8   6  -5   58.27   16.55
  -5   6  -9  913.32   63.62
   5   6   9 1224.11   68.11
  -5  -6  -9  892.45   50.20
  -5  -6  -9  989.05  119.08
  -5   6  -9  754.82   54.12
  -5   6  -9  969.06   58.89
   5   6   9  742.34   71.43
   3   3 -11   61.52   19.36
   3  -3 -11   61.20   13.89
   3  -3 -11   50.40   16.76
   3   3 -11   74.60   18.51
   3   3 -11   57.26   15.41
   3  -3 -11   50.52   13.66
   3  -3 -11   64.25   10.52
   3   9  -9  517.70   36.22
   3   9  -9  537.74   34.99
   3   9  -9  525.14   36.08
   3   9  -9  479.71   33.83
  -3   9   9  528.67   34.63
   3   9  -9  478.45   37.17
   3  -9  -9  506.29   32.13
   3  -9  -9  453.60   30.03
   4 -12  -6  262.17   16.76
  -4  12   6  195.80   21.05
   4  12  -6  219.90   23.09
   4  12  -6  200.37   20.90
   4  12  -6  224.73   15.68
   4  12  -6  229.38   19.27
  -3  15   1  485.97   31.98
   3  15  -1  468.48   39.46
  -3  15   1  449.95   34.44
   3  15  -1  544.72   35.73
  -3  15   1  508.23   32.39
  -3  15   1  497.55   34.46
   3  15  -1  450.27   30.86
   3  15  -1  462.09   28.94
   3  15  -1  448.85   36.02
  -8   9   0   99.43   14.28
  -8   9   0  100.46   16.36
   8   9   0  103.81   15.73
   8   9   0  107.41   21.58
   8   9   0   99.37   15.16
   8   9   0   92.35   13.98
   8   9   0   33.43   11.20
  -8   9   0   44.55   15.27
   8   8   3  171.61   15.49
   8   8   3  171.16   19.76
  -8   8  -3  158.37   14.31
   8   8   3  193.66   20.68
  -8   8  -3  185.25   19.68
   9   6   0  297.03   18.56
   9   6   0  304.86   20.34
   9   6   0  294.04   19.76
   9   6   0  275.43   21.31
  -9   6   0  294.37   19.71
  -9   6   0  317.37   21.01
   9  -6   0  326.53   23.08
  -3  15  -1   10.52   16.77
  -3  15  -1   15.89   16.48
   3  15   1    2.39   20.10
   3  15   1   10.59   11.85
   3  15   1    5.62   13.90
   3  15   1    6.82   18.11
   3  15   1    8.10   14.83
  -3  15  -1   -1.84   21.67
  -3  15  -1    5.32   15.49
   4  11  -7  814.27   49.98
   4  11  -7  839.27   49.08
   4 -11  -7  691.32   42.16
   4 -11  -7  860.40   49.48
   4  11  -7  761.54   48.81
   4  11  -7  843.43   50.36
  -4  11   7  875.77   52.70
  -7  11   0  714.87   40.83
  -7  11   0  758.39   43.74
   7  11   0  737.28   51.01
  -7  11   0  412.15   64.96
  -7  11   0  747.07   43.84
  -7  11   0  718.67   44.77
   7  11   0  746.78   44.18
   7  11   0  692.65   42.80
   7  11   0  737.52   46.49
   5  13  -3   29.61   12.17
   5  13  -3   30.82   12.53
  -5  13   3   36.45   12.66
   5  13  -3   35.37   13.96
   5  13  -3   30.22   17.49
   5 -13  -3   39.03   11.87
   5  13  -3   50.53   18.69
  -5  13   3   32.40   23.48
  -5  13   3   28.88   13.76
  -7   2  -8  774.87   51.33
  -7  -2  -8  845.13   59.73
   5  11  -6  345.71   22.93
   5  11  -6  383.22   22.72
   5 -11  -6  361.61   18.88
   5  11  -6  374.51   25.00
  -5  11   6  365.94   24.78
   5  11  -6  325.26   19.51
   5  11  -6  362.07   19.73
   4   8  -9  628.81   57.38
   4   8  -9  576.85   54.80
   4  -8  -9  521.72   48.23
   4   8  -9  609.96   63.57
   4  -8  -9  657.27   58.64
   4   8  -9  622.97   57.32
   9   3  -4  126.52   20.05
  -9   3   4  109.73   13.50
   9  -3  -4  128.67   15.91
   9   3  -4  126.92   18.41
   9   3  -4  115.12   18.91
   9  -3  -4  121.05   16.59
   2 -14  -5  335.38   17.42
   2  14  -5  343.02   22.96
   2  14  -5  341.05   25.53
  -2  14   5  297.52   21.10
  -2  14   5  355.09   25.78
   2  14  -5  247.36   22.27
   2  14  -5  327.64   18.47
  -2  14   5  337.60   18.55
   2  15  -3 1454.93  127.90
  -2  15   3 1506.04  132.18
  -2  15   3 1320.49  114.37
   2  15  -3 1376.76  126.98
   2  15  -3 1349.41  117.12
  -2  15   3 1449.30  127.71
   2  15  -3 1274.52  124.01
  -3  -9  -9  764.71   69.37
  -3   9  -9  683.38   62.45
  -3  -9  -9  752.59   73.44
   3   9   9  823.04  127.74
  -3   9  -9  623.98   59.51
  -3   9  -9  753.13   70.01
  -3   9  -9  711.30   67.07
  -3   9  -9  737.71   66.40
  -5  13  -3  218.48   21.80
   5  13   3  147.98   21.44
   5  13   3  198.54   20.88
  -5  13  -3  193.61   22.91
  -5  13  -3  107.52   18.06
   5  13   3  162.12   24.87
  -5  13  -3  182.10   22.36
   5  13   3  208.30   23.44
  -8   6  -5  102.01   18.43
  -8   6  -5  110.23   16.24
   8   6   5  100.61   22.03
  -8   6  -5  102.52   14.94
  -8  -6  -5  100.25   17.10
  -2  14  -5  587.34   53.17
  -2  14  -5  623.47   57.68
   2  14   5  590.36   54.32
  -2  14  -5  566.11   53.63
   2  14   5  400.12   40.88
  -2  14  -5  561.91   53.23
   2  14   5  511.46   48.13
  -2  14  -5  423.09   42.75
  -2  15  -3  463.07   44.84
   2  15   3  477.94   53.15
  -2  15  -3  500.74   47.40
   2  15   3  348.68   36.75
  -2  15  -3  441.24   41.52
   2  15   3  493.08   47.88
  -2  15  -3  482.93   47.58
  -2  15  -3  513.03   48.50
  -3   3 -11  580.02   63.84
  -3  -3 -11  594.83   64.88
  -3   3 -11  603.49   54.41
  -3   3 -11  572.21   59.06
  -3   3 -11  554.04   53.59
  -3  -3 -11  589.16   53.92
  -3  -3 -11  502.35   50.42
   8   4   6  503.04   58.00
  -8  -4  -6  408.96   46.87
  -8   4  -6  445.60   41.30
  -8   4  -6  423.88   41.00
  -4  12  -6  262.02   25.87
  -4  12  -6  309.35   33.79
  -4  12  -6  280.42   27.79
   4  12   6  228.04   23.67
  -4 -12  -6  240.31   21.27
   4  12   6  289.38   29.59
  -4  12  -6  218.82   21.04
   4  12   6  258.77   24.33
   8  -9  -1  169.18   19.41
   8   9  -1  163.18   20.29
   8   9  -1  153.01   18.69
  -8   9   1   65.70   17.95
   8   9  -1  150.62   22.04
  -8   9   1  106.03   20.34
  -8   9   1  161.81   18.76
  -8   9   1  152.25   17.96
   8   9  -1  156.53   18.61
   8   9  -1  151.99   17.40
   3   7 -10  768.65   77.55
   3   7 -10  759.56   69.69
   3   7 -10  777.48   70.31
   3  -7 -10  724.00   66.42
   3  -7 -10  791.30   70.48
  -5   2 -10  556.32   56.51
  -5  -2 -10  491.58   53.48
  -5   2 -10  563.92   56.07
  -5  -2 -10  636.09   62.91
   9   6  -1   77.16   13.86
   9   6  -1   82.24   17.77
   9  -6  -1   83.07   16.30
  -9   6   1   93.50   15.12
  -9   6   1   74.96   14.84
   9   6  -1   80.97   15.88
   9   6  -1   83.65   18.63
  -6   3  -9 2296.74  215.31
  -6   3  -9 1657.50  178.42
  -6  -3  -9 2857.17  196.49
  -7   3   8 2762.10  162.33
   7   3  -8 2681.61  229.99
   7  -3  -8 2351.37  208.28
   7   3  -8 2921.58  166.08
   7   3  -8 2810.27  178.05
   7   3  -8 2799.96  157.41
   7  -3  -8 2552.23  217.97
   7  11  -1  121.99   17.10
   7  11  -1  123.20   18.00
  -7  11   1  117.22   16.77
  -7  11   1  116.98   13.84
  -7  11   1  117.09   18.93
   7  11  -1  132.65   19.09
  -7  11   1  111.04   19.29
   7  11  -1  111.08   15.43
   7  11  -1  122.11   23.68
   7   6  -7  955.60   85.89
   7   6  -7 1001.93   88.72
   7   6  -7 1002.77   88.81
   7   6  -7  973.99   89.18
   7  -6  -7 1027.49   89.00
  -7   6   7 1046.92   91.06
  -4  11  -7 1445.55  125.55
  -4 -11  -7 1510.38  139.08
  -4  11  -7 1200.27  109.85
   4  11   7 1468.26  196.95
   4  11   7 1170.73  104.39
  -4  11  -7 1348.35  117.71
  -4  11  -7 1309.24  116.55
   4  11   7 1322.55  120.34
   8   9   1  657.93   59.61
  -8   9  -1  380.76   67.47
   8   9   1  582.55   52.96
   8   9   1  640.81   60.37
   8   9   1  738.69   68.55
  -8   9  -1  650.03   58.04
  -8   9  -1  689.72   61.98
   9   6   1  236.12   21.55
  -9   6  -1  241.42   23.68
  -9   6  -1  243.85   22.70
   9   6   1  238.73   23.36
   9   6   1  220.99   23.96
   9  -6   1  257.60   25.50
   7  11   1  238.56   25.27
  -7  11  -1  242.33   22.88
  -7  11  -1  190.62   22.80
   7  11   1  241.66   27.03
  -7  11  -1  227.79   20.31
   7  11   1  231.56   22.61
   7  11   1  254.25   23.87
  -7  11  -1  231.62   23.53
  -7  11  -1  176.71   21.75
   2   5 -11   54.83   19.07
   2  -5 -11   65.97   12.44
   2   5 -11   69.26   19.43
   2  -5 -11   68.74   16.69
   2   5 -11   73.37   17.22
   2  -5 -11   67.71   15.57
  -5  11  -6  178.13   22.97
  -5  11  -6  181.48   21.32
   5  11   6  162.49   21.16
   5  11   6  190.98   22.75
   5  11   6  181.36   25.48
  -5  11  -6  182.97   21.63
  -5 -11  -6  188.03   19.47
   5  10  -7  875.19   77.52
   5  10  -7  926.83   83.03
   5  10  -7  897.64   80.95
   5  10  -7  890.56   80.35
   5 -10  -7  840.10   73.54
   5  10  -7  859.99   77.39
   5  10  -7  827.93   73.00
  -4  -8  -9  499.20   56.89
  -4   8  -9  456.22   44.45
   4   8   9  443.30   46.82
  -4   8  -9  448.26   45.79
  -4   8  -9  455.42   41.68
  -4  -8  -9  509.60   47.27
   4   8   9  517.00   56.63
  -4   8  -9  472.22   45.68
   9   3   4  211.65   29.71
  -9   3  -4  283.92   25.31
  -9  -3  -4  258.77   28.85
   9  -3   4  275.31   27.17
  -9   3  -4  239.11   24.59
   9   3   4  215.71   20.33
   0  15  -4  562.46   64.76
   0  15   4  698.48   65.58
   0  15  -4  746.67   68.89
   0  15  -4  738.43   68.58
   0  15  -4  753.65   69.47
   0  15   4  594.36   88.27
   0  15  -4  706.23   63.08
   0  15   4  696.56   63.96
   0  15  -4  766.54   68.45
   0  15   4  768.31   69.11
   5   3 -10  739.45   66.84
   5   3 -10  700.49   62.73
   5  -3 -10  635.37   57.30
   5   3 -10  771.96   71.26
   5  -3 -10  712.65   65.95
   5   3 -10  729.11   66.53
   5  -3 -10  741.54   65.76
   5  -3 -10  682.06   62.11
   5   3 -10  781.62   74.68
  -3  -7 -10    2.93   12.91
  -3   7 -10    5.43   13.32
  -3   7 -10    5.69   11.57
   3   7  10    4.56   13.99
  -3   7 -10    5.65   15.89
  -3  -7 -10    2.79   14.15
  -3   7 -10    0.05   17.78
   0   6 -11  141.60   19.18
   0   6 -11  122.98   17.93
   0  -6 -11  112.37   14.99
   0   6 -11  109.63   19.45
   0  -6 -11  111.21   19.14
   0   6 -11  128.78   19.46
   0   6 -11  121.64   17.89
   2   8 -10  131.29   19.76
   2   8 -10  153.04   19.02
   2  -8 -10  138.07   19.23
   2   8 -10  150.50   21.58
   2  -8 -10  143.78   15.08
   2   8 -10  113.37   20.03
   2   8 -10  106.96   17.76
  -4  14   3  520.63   46.70
   4  14  -3  550.55   49.50
   4  14  -3  463.33   66.30
   4  14  -3  563.12   55.02
   4  14  -3  520.29   49.42
  -4  14   3  426.16   43.51
   4  14  -3  556.86   50.85
   4 -14  -3  532.67   47.71
  -4  14   3  578.16   52.52
  -2   5 -11  212.33   20.49
  -2   5 -11  265.16   26.18
  -2   5 -11  260.39   25.81
  -2  -5 -11  248.33   21.60
  -2   5 -11  213.06   25.46
  -2  -5 -11  249.72   24.63
   5  12  -5 1002.05   96.44
   5  12  -5 1004.16   88.59
   5  12  -5 1020.03   90.99
   5  12  -5  983.86   85.98
   5 -12  -5 1002.40   86.84
  -5  12   5 1048.43   93.23
   7   9  -5  450.92   43.27
  -7   9   5  441.81   40.85
   7  -9  -5  461.41   42.42
   7   9  -5  367.33   38.74
   7   9  -5  462.38   44.73
   7   9  -5  446.20   42.79
   7   9  -5  464.65   44.10
   9   5  -3  304.80   24.06
   9   5  -3  342.75   35.11
   9   5  -3  334.59   34.91
  -9   5   3  325.07   32.00
   9   5  -3  305.35   24.13
   9  -5  -3  272.94   24.27
  -4  14  -3  975.19   87.87
   4  14   3  946.29   85.32
  -4  14  -3  908.82   81.11
  -4  14  -3  780.86   77.47
  -4  14  -3  922.11   81.94
  -4  14  -3  899.49   79.35
   4  14   3  947.24   84.87
   4  14   3  971.54   85.75
   4  14   3  772.66   71.40
   4  14   3  807.66   74.09
  -6  12   3  173.08   17.31
   6  12  -3  187.80   18.04
  -6  12   3  163.57   25.51
   6  12  -3  198.40   23.26
   6  12  -3  189.76   19.69
   6  12  -3  172.32   24.19
   6  12  -3  175.95   19.51
  -6  12   3  173.39   17.29
  -6  12   3  152.81   23.19
   6 -12  -3  183.46   18.18
   3 -12  -7   42.58   13.09
   3  12  -7   50.61   19.94
  -3  12   7   47.55   17.67
  -3  12   7   20.47   14.86
   3  12  -7  -26.71    9.42
   3  12  -7   38.93   15.19
  -2  -8 -10   92.94   17.78
  -2  -8 -10  100.00   14.87
  -2   8 -10   90.51   15.46
  -2   8 -10   91.92   18.04
  -2   8 -10   82.79   19.70
  -2   8 -10  103.65   17.04
   6   4  -9 1019.46   89.56
   6   4  -9 1102.45   96.83
   6  -4  -9 1089.22   94.86
   6   4  -9 1117.46  100.15
   6   4  -9 1093.78  101.56
  -5  10  -7  636.01   58.72
  -5  10  -7  650.67   59.21
  -5  10  -7  657.03   60.43
   5  10   7  608.51   60.28
   5  10   7  677.98   73.94
  -5 -10  -7  693.73   69.48
  -5  10  -7  642.87   60.24
   5  10   7  639.56   65.47
  -7   6  -7  335.12   35.31
  -7   6  -7  326.50   31.31
  -7   6  -7  313.93   32.77
  -7   6  -7  231.78   24.96
   7   6   7  397.01   43.32
  -7  -6  -7  321.08   35.19
   4  13  -5  421.00   42.18
  -4  13   5  428.57   44.11
   4 -13  -5  425.99   39.49
   4  13  -5  366.35   34.17
   4  13  -5  412.37   39.27
   4  13  -5  246.87   30.23
   3  15  -2  230.53   22.26
   3  15  -2  214.06   19.31
  -3  15   2  240.74   26.81
   3  15  -2  196.27   28.58
   3  15  -2  228.00   25.56
   3  15  -2  188.05   21.57
  -3  15   2  204.34   25.80
  -3  15   2  220.46   21.72
   0  16   0 2413.99  206.64
   0  16   0 2647.97  229.25
   0  16   0 2704.88  151.47
   0  16   0 2477.95  215.23
   0  16   0 2000.48  190.37
   2  10  -9  313.70   32.32
   2 -10  -9  275.46   26.78
   2  10  -9  298.99   27.34
   2 -10  -9  306.88   24.49
  -2  10   9  273.78   25.54
   2  10  -9  290.92   28.28
   2  10  -9  285.81   25.02
   2  10  -9  292.09   28.90
  -7  -3  -8 2119.01  197.71
  -7   3  -8 1610.72  168.70
   8   0  -7  227.05   25.51
   8   0  -7  248.62   23.61
   8   0  -7  236.31   36.84
   8   0  -7  237.74   25.36
  -5  12  -5   33.82   15.32
   5  12   5   28.76   16.21
  -5  12  -5   30.70   19.76
   5  12   5   25.96   15.71
  -5  12  -5   29.57   14.17
   5  12   5   29.88   17.01
  -5  12  -5   30.70   18.97
   6  12   3  308.97   32.05
  -6  12  -3  301.39   25.67
  -6  12  -3  297.96   24.49
   6  12   3  297.29   27.36
   6  12   3  298.33   24.96
   6  12   3  316.89   33.48
  -6  12  -3  317.05   33.67
   3  15   2  345.09   36.85
  -3  15  -2  327.04   34.31
  -3  15  -2  339.44   34.53
   3  15   2  320.11   33.17
   3  15   2  300.27   25.91
  -3  15  -2  312.19   35.93
  -3  15  -2  334.50   36.21
   1  15  -4  309.18   32.48
   1  15  -4  382.18   36.40
  -1  15   4  372.68   39.11
   1  15  -4  377.80   40.25
   1  15  -4  381.92   42.59
  -1  15   4  283.74   41.92
  -1  15   4  417.36   40.24
   1  15  -4  378.39   36.19
   1   6 -11   53.32   16.22
   1   6 -11   56.12   17.12
   1   6 -11   41.32   16.59
   1  -6 -11   46.75   12.56
   1   6 -11   44.52   15.66
   1  -6 -11   50.72   17.07
   1   6 -11   50.00   16.58
   4  10  -8  776.77   70.18
   4  10  -8  789.07   70.61
   4  10  -8  792.39   72.32
  -4  10   8  788.90   71.18
  -4  10   8  466.01   70.28
   4 -10  -8  758.28   67.29
   4 -10  -8  728.71   64.94
   4  10  -8  760.48   73.59
  -9   5  -3  403.88   38.94
  -9   5  -3  389.69   38.29
  -9  -5  -3  387.62   41.16
   9   5   3  362.69   37.82
   9   5   3  367.77   35.65
   3  12   7  103.09   16.57
  -3  12  -7  103.72   17.74
  -3  12  -7   67.58   17.34
  -3  12  -7  102.97   20.59
  -3  12  -7  108.43   14.44
  -3 -12  -7   99.42   13.80
   3  12   7  108.97   22.78
   3  -4 -11  220.21   19.02
   3   4 -11  228.10   26.63
   3  -4 -11  190.99   22.18
   3   4 -11  194.20   23.51
   3  -4 -11  217.10   21.44
   3   4 -11  197.83   20.99
  -7  -9  -5 1259.97  122.87
  -7   9  -5 1198.38  103.33
   7   9   5  901.00  158.51
   7   9   5 1249.36  108.01
  -7   9  -5 1051.59   99.32
  -7   9  -5 1302.55  114.05
  -7   9  -5 1241.71  108.47
   7   9   5 1283.87  116.50
  -4  13  -5   26.35   18.08
  -4  13  -5   38.97   17.65
  -4  13  -5   25.12   15.65
  -4  13  -5   22.86   13.61
   4  13   5   28.04   14.79
   4  13   5   20.75   14.09
   4  13   5   22.29   17.32
   8  -1  -7  959.07   85.42
   8   1  -7  976.11   86.01
   8  -1  -7  933.31   82.45
   8   1  -7  944.61   83.98
   8   1  -7  963.89   87.00
   8  -1  -7  892.31   78.73
   8   1  -7  928.63   83.58
  -8   1   7  920.34   82.33
   8  -1  -7  921.65   83.15
  -1   6 -11  601.28   58.72
  -1  -6 -11  635.71   58.80
  -1   6 -11  638.96   59.33
  -1   6 -11  614.66   63.61
  -1   6 -11  650.18   59.50
  -1  -6 -11  551.68   51.34
   3 -13  -6  235.04   21.13
  -3  13   6   99.44   27.46
  -3  13   6  234.82   24.57
  -5   3 -10  673.48   67.12
  -5   3 -10  784.32   77.76
  -5  -3 -10  783.10   83.84
  -5   3 -10  664.31   71.84
  -5  -3 -10  660.35   67.72
  -2  10  -9   89.43   15.78
  -2 -10  -9  115.82   15.97
  -2  10  -9   71.09   21.09
  -2  10  -9   77.81   16.33
   2  10   9   94.39   23.86
  -2  10  -9  108.92   19.29
  -2  10  -9   96.43   15.87
   9   6  -2  810.58   72.28
   9  -6  -2  763.07   67.70
   9   6  -2  829.09   74.21
  -9   6   2  763.21   68.95
  -9   6   2  817.79   72.78
   9   6  -2  753.69   67.84
  -8   9   2  198.28   26.15
  -8   9   2  313.01   33.59
   8   9  -2  328.56   32.10
   8  -9  -2  296.39   22.33
   8   9  -2  344.00   34.62
   8   9  -2  343.91   36.71
  -8   9   2  328.30   31.86
   8   9  -2  314.20   32.41
  -8   9   2  347.82   33.96
   0 -13  -7  223.36   21.11
   0  13  -7  224.32   26.55
   0  13  -7  197.61   21.62
   0  13  -7  219.66   21.15
   0  13   7  120.98   38.33
   0  13  -7  212.67   26.29
   0  13   7  199.08   22.02
   4   6 -10  881.50   89.13
   7  -8  -6  884.53   76.83
   7   8  -6  866.13   77.22
   7   8  -6  840.75   75.37
   7   8  -6  825.27   74.81
   7   8  -6  899.08   79.98
  -7   8   6  823.18   72.34
   7   8  -6  845.67   76.77
   7  11  -2   59.18   18.11
  -7  11   2   33.69   17.92
  -7  11   2   66.58   18.86
   7  11  -2   58.45   12.81
   7  11  -2   64.13   15.89
   7  11  -2   58.38   15.36
  -7  11   2   53.91   12.02
  -7  11   2   48.35   14.07
   7  11  -2   50.65   14.58
   7  10  -4  516.62   49.57
   7  10  -4  511.13   47.96
   7  10  -4  478.03   44.79
  -7  10   4  533.01   52.04
   7 -10  -4  520.79   47.06
  -7  10   4  518.56   47.35
   7  10  -4  514.04   47.70
   0  16  -1  673.18   62.93
   0  16   1  765.62   69.64
   0  16  -1  796.10   74.13
   0  16  -1  794.91   72.79
   0  16   1  824.82   75.02
   0  16   1  737.51   66.71
   0  16  -1  890.05   78.73
   0  16  -1  829.03   73.59
   0  16   1  825.16   73.40
   0  16   1  852.94   78.06
   8   5  -6  240.84   22.40
   8   5  -6  219.33   23.98
  -8   5   6  217.11   20.89
   8   5  -6  240.94   24.25
   8   5  -6  218.03   22.85
   8   5  -6  224.50   22.19
   8  -5  -6  233.91   23.77
   8  -5  -6  224.64   19.63
   6   7  -8   18.36   16.60
   6  -7  -8   21.07   11.24
   6   7  -8   11.20   18.16
   6   7  -8   17.86   15.81
   6   7  -8   20.02   15.53
   9   0  -5  248.35   25.86
  -9   0   5  269.57   31.88
   9   0  -5  298.20   25.78
   9   0  -5  297.07   27.98
   9   0  -5  300.42   24.21
   3  13   6  207.01   40.33
  -3  13  -6  271.04   23.79
  -3 -13  -6  246.65   20.72
   3  13   6  262.72   29.58
  -3  13  -6  264.86   27.14
  -3  13  -6  252.45   25.26
  -3  13  -6  275.53   27.06
   9   4  -4   80.65   17.66
  -9   4   4   81.22   13.24
   9  -4  -4   79.20   14.48
   9   4  -4  101.23   18.96
   9   4  -4   93.39   18.51
   9  -4  -4   93.07   15.38
  -8   9  -2  121.82   19.49
  -8   9  -2  189.29   21.42
   8   9   2  219.39   23.55
   8   9   2  215.95   21.34
   8   9   2  181.99   23.61
  -8   9  -2  222.40   20.49
  -9  -6  -2  233.76   22.25
  -9   6  -2  247.81   22.69
  -9   6  -2  231.58   24.07
   9   6   2  230.26   21.68
   9   6   2  227.96   24.38
   9   6   2  241.35   21.72
   7  11   2  603.44   57.40
   7  11   2  588.09   59.51
  -7  11  -2  608.21   54.00
   7  11   2  604.47   55.03
  -7  11  -2  597.69   55.19
   7  11   2  603.33   54.72
  -7  11  -2  524.78   52.69
  -1  16   0  121.89   18.31
  -1  16   0  168.55   21.73
   1  16   0  160.26   21.25
   1  16   0  150.46   21.65
  -1  16   0   98.50   22.99
   1  16   0  146.70   19.04
   1  16   0  160.35   24.49
  -1  16   0  174.86   21.40
  -1  16   0  158.91   19.33
  -4  10  -8   37.46   13.58
  -4  10  -8   23.56    9.43
  -4  10  -8   37.97   16.02
  -4 -10  -8   54.78   13.49
  -4  10  -8   31.13   16.57
   4  10   8   44.84   15.43
   4  10   8   41.38   19.87
   4  10   8   31.47   13.62
  -4  10  -8   43.13   17.73
  -3   4 -11  445.41   52.60
  -3   4 -11  421.70   41.24
  -3   4 -11  284.07   39.10
[truncated: 164,263 more chars]
