# Supplementary material for: Cooperative Palladium/Isothiourea Catalyzed Enantioselective Formal (3+2) Cycloaddition of Vinylcyclopropanes and α,β‐Unsaturated Esters
Source: Angew Chem Int Ed Engl. 2022 Apr 28;61(25):e202202621. doi: 10.1002/anie.202202621 (PMC9324207; doi:10.1002/anie.202202621)
Supplement: Supplementary file 4 — Supporting Information [file ANIE-61-0-s002.cif]

data_27
_audit_creation_date                               2021-09-08
_audit_creation_method                            'by CrystalStructure 4.3'

_publ_section_references
;
    ENTER OTHER REFERENCES

    Rigaku (2019). CrystalStructure. Version 4.3. 
    Rigaku Corporation, Tokyo, Japan.

    Sheldrick, G. M. (2014). Acta Cryst. (2014). A70, C1437.
    SHELXT Version 2018/2

    Sheldrick, G.M. (2008) SHELXL Version 2018/3, Acta Cryst. A64, 112-122.

    Rigaku (1998). REQAB. 
    Rigaku Corporation, Tokyo, Japan.

;


_chemical_formula_sum                             'C11 H10 F3 I N2 O'
_chemical_formula_moiety                          'C11 H10 F3 I N2 O'
_chemical_formula_weight                           370.11
_chemical_melting_point                            ?
_chemical_absolute_configuration
                                                 'ad'

#==============================================================================
# CRYSTAL DATA
_space_group_crystal_system                        triclinic
_space_group_name_H-M_alt                         'P 1'
_space_group_name_Hall                            'P 1'
_space_group_IT_number                             1
loop_
_space_group_symop_id
_space_group_symop_operation_xyz
1   '+X,+Y,+Z'
#------------------------------------------------------------------------------
_cell_length_a                                     7.6910(5)
_cell_length_b                                     11.5327(8)
_cell_length_c                                     11.9797(8)
_cell_angle_alpha                                  79.079(6)
_cell_angle_beta                                   79.774(6)
_cell_angle_gamma                                  73.365(5)
_cell_volume                                       991.04(12)
_cell_formula_units_Z                              3
_cell_measurement_reflns_used                      4210
_cell_measurement_theta_min                        2.40
_cell_measurement_theta_max                        27.50
_cell_measurement_temperature                      173
#------------------------------------------------------------------------------
_exptl_crystal_description                         prism
_exptl_crystal_colour                              colorless
_exptl_crystal_size_max                            0.340
_exptl_crystal_size_mid                            0.190
_exptl_crystal_size_min                            0.170
_exptl_crystal_density_diffrn                      1.860
_exptl_crystal_density_meas                        ?
_exptl_crystal_density_method                     'not measured'
_exptl_crystal_F_000                               534.00
_exptl_absorpt_coefficient_mu                      2.449
_exptl_absorpt_correction_type                     multi-scan
_exptl_absorpt_process_details                    'REQAB (Rigaku, 1998)'
_exptl_absorpt_correction_T_min                    0.531
_exptl_absorpt_correction_T_max                    0.659

#==============================================================================
# EXPERIMENTAL DATA

_diffrn_ambient_temperature                        173
_diffrn_radiation_type                            'Mo K\a'
_diffrn_radiation_wavelength                       0.71075
_diffrn_measurement_device_type                   'Rigaku SCX mini'
_diffrn_measurement_method                         \w
_diffrn_detector_area_resol_mean                   13.653
_diffrn_reflns_number                              9863
_diffrn_reflns_av_unetI/netI                       0.0487
_diffrn_reflns_av_R_equivalents                    0.0252
_diffrn_reflns_theta_max                           27.491
_diffrn_reflns_theta_min                           2.359
_diffrn_reflns_theta_full                          25.242
_diffrn_measured_fraction_theta_max                0.978
_diffrn_measured_fraction_theta_full               0.975
_diffrn_reflns_Laue_measured_fraction_max          0.978
_diffrn_reflns_Laue_measured_fraction_full         0.975
_diffrn_reflns_point_group_measured_fraction_max   0.931
_diffrn_reflns_point_group_measured_fraction_full  0.952
_diffrn_reflns_limit_h_min                        -9
_diffrn_reflns_limit_h_max                         9
_diffrn_reflns_limit_k_min                        -14
_diffrn_reflns_limit_k_max                         14
_diffrn_reflns_limit_l_min                        -15
_diffrn_reflns_limit_l_max                         15
_diffrn_standards_number                           0
_diffrn_standards_interval_count                   .
_diffrn_standards_decay_%                          ?
_reflns_number_total                               8424
_reflns_number_gt                                  7412
_reflns_threshold_expression                       F^2^>2.0\s(F^2^)
_reflns_Friedel_coverage          0.904
_reflns_Friedel_fraction_max      0.884
_reflns_Friedel_fraction_full     0.929

#==============================================================================
# REFINEMENT DATA

_refine_special_details
;
    Refinement was performed using all reflections. The weighted 
    R-factor (wR) and goodness of fit (S) are based on F^2^.
    R-factor (gt) are based on F. The threshold expression of
    F^2^ > 2.0 sigma(F^2^) is used only for calculating R-factor (gt).
;
_refine_ls_structure_factor_coef                   Fsqd
_refine_ls_R_factor_all                            0.0400
_refine_ls_R_factor_gt                             0.0340
_refine_ls_wR_factor_ref                           0.0886
_refine_ls_wR_factor_gt                            0.0869
_refine_ls_number_restraints                       3
_refine_ls_hydrogen_treatment                      constr
_refine_ls_number_reflns                           8424
_refine_ls_number_parameters                       487
_refine_ls_goodness_of_fit_ref                     1.046
_refine_ls_weighting_scheme                        calc
_refine_ls_weighting_details
                   'w = 1/[\s^2^(Fo^2^)+(0.0501P)^2^] where P=(Fo^2^+2Fc^2^)/3'
_atom_sites_solution_hydrogens                     geom
_atom_sites_solution_primary                       direct
_atom_sites_solution_secondary                     difmap
_refine_ls_shift/su_max                            0.001
_refine_diff_density_max                           0.70
_refine_diff_density_min                          -1.03
_refine_ls_extinction_method                       none
_refine_ls_extinction_coef                         ?
_refine_ls_abs_structure_details
;
 Flack x determined using 3245 quotients [(I+)-(I-)]/[(I+)+(I-)]
 (Parsons, Flack and Wagner, Acta Cryst. B69 (2013) 249-259).
;
_refine_ls_abs_structure_Flack                     0.025(11)

loop_
_atom_type_symbol
_atom_type_description
_atom_type_scat_dispersion_real
_atom_type_scat_dispersion_imag
_atom_type_scat_source
  'C' 'C'  0.0033 0.0016 
;
International Tables for Crystallography
(Vol. C, Tables 4.2.6.8 and 6.1.1.4)
;
  'H' 'H'  0.0000 0.0000 
;
International Tables for Crystallography
(Vol. C, Table 6.1.1.4)
;
  'F' 'F'  0.0171 0.0103 
;
International Tables for Crystallography
(Vol. C, Tables 4.2.6.8 and 6.1.1.4)
;
  'I' 'I'  -0.4742 1.8119 
;
International Tables for Crystallography
(Vol. C, Tables 4.2.6.8 and 6.1.1.4)
;
  'N' 'N'  0.0061 0.0033 
;
International Tables for Crystallography
(Vol. C, Tables 4.2.6.8 and 6.1.1.4)
;
  'O' 'O'  0.0106 0.0060 
;
International Tables for Crystallography
(Vol. C, Tables 4.2.6.8 and 6.1.1.4)
;

#==============================================================================
# ATOMIC COORDINATES AND THERMAL PARAMETERS

loop_
 _atom_site_label
 _atom_site_type_symbol
 _atom_site_fract_x
 _atom_site_fract_y
 _atom_site_fract_z
 _atom_site_U_iso_or_equiv
 _atom_site_adp_type
 _atom_site_occupancy
 _atom_site_site_symmetry_order  
 _atom_site_calc_flag
 _atom_site_refinement_flags_posn
 _atom_site_refinement_flags_adp
 _atom_site_refinement_flags_occupancy
 _atom_site_disorder_assembly
 _atom_site_disorder_group
I7 I -0.25087(9) -0.05418(7) 1.04321(5) 0.0699(2) Uani 1 1 d . . . . .
I17 I 1.25075(6) 0.62457(4) 0.03308(5) 0.05210(18) Uani 1 1 d . . . . .
I27 I 0.64025(5) 0.79561(4) 0.82245(4) 0.04457(15) Uani 1 1 d . . . . .
F1 F -0.0637(8) 0.4267(6) 0.5752(6) 0.0790(19) Uani 1 1 d . . . . .
F2 F 0.2042(11) 0.3429(8) 0.4989(5) 0.092(2) Uani 1 1 d . . . . .
F3 F 0.1645(11) 0.4894(6) 0.5950(6) 0.092(2) Uani 1 1 d . . . . .
F4 F 0.5918(10) 0.1554(6) 0.3062(6) 0.0764(17) Uani 1 1 d . . . . .
F5 F 0.4469(6) 0.3429(6) 0.2865(5) 0.0639(15) Uani 1 1 d . . . . .
F6 F 0.5220(8) 0.2480(6) 0.1405(5) 0.0630(14) Uani 1 1 d . . . . .
F7 F -0.0642(8) 0.7469(8) 0.4643(6) 0.085(2) Uani 1 1 d . . . . .
F8 F -0.0188(10) 0.8268(8) 0.2873(6) 0.096(3) Uani 1 1 d . . . . .
F9 F 0.1504(8) 0.6526(6) 0.3473(5) 0.0648(14) Uani 1 1 d . . . . .
O2 O -0.1437(7) 0.1757(4) 0.8555(5) 0.0410(11) Uani 1 1 d . . . . .
O12 O 0.9722(6) 0.3740(4) -0.0321(4) 0.0349(10) Uani 1 1 d . . . . .
O22 O 0.3078(7) 0.8646(5) 0.6461(5) 0.0425(11) Uani 1 1 d . . . . .
N9 N 0.4585(11) 0.4304(7) 0.7774(8) 0.0590(19) Uani 1 1 d . . . . .
N10 N 0.5624(11) 0.1348(8) 0.5799(8) 0.060(2) Uani 1 1 d . . . . .
N19 N 0.6135(11) 0.4699(7) 0.4364(6) 0.0543(18) Uani 1 1 d . . . . .
N20 N 0.9793(11) 0.1125(7) 0.4466(6) 0.0537(18) Uani 1 1 d . . . . .
N29 N 0.5245(10) 0.6942(6) 0.1915(6) 0.0473(15) Uani 1 1 d . . . . .
N30 N 0.1943(11) 1.0578(7) 0.1698(6) 0.0573(19) Uani 1 1 d . . . . .
C1 C 0.0117(10) 0.0880(6) 0.9001(6) 0.0364(14) Uani 1 1 d . . . . .
H1 H 0.030941 0.109906 0.973001 0.044 Uiso 1 1 calc R U . . .
C3 C -0.1101(11) 0.1821(8) 0.7341(7) 0.0466(17) Uani 1 1 d . . . . .
H3A H -0.186597 0.259099 0.696564 0.056 Uiso 1 1 calc R U . . .
H3B H -0.136437 0.112043 0.709988 0.056 Uiso 1 1 calc R U . . .
C3A C 0.0919(9) 0.1778(6) 0.7040(6) 0.0340(14) Uani 1 1 d . . . . .
H3 H 0.145352 0.142723 0.631402 0.041 Uiso 1 1 calc R U . . .
C4 C 0.1365(9) 0.2996(6) 0.7016(6) 0.0322(13) Uani 1 1 d . . . . .
H4 H 0.055334 0.340469 0.765670 0.039 Uiso 1 1 calc R U . . .
C5 C 0.3360(9) 0.2558(6) 0.7331(6) 0.0327(13) Uani 1 1 d . . . . .
C6 C 0.3083(9) 0.1601(6) 0.8406(6) 0.0344(14) Uani 1 1 d . . . . .
H6A H 0.426286 0.101384 0.856547 0.041 Uiso 1 1 calc R U . . .
H6B H 0.252284 0.200856 0.908908 0.041 Uiso 1 1 calc R U . . .
C6A C 0.1779(9) 0.0946(6) 0.8084(5) 0.0279(13) Uani 1 1 d . . . . .
H6 H 0.246124 0.011544 0.789181 0.033 Uiso 1 1 calc R U . . .
C7 C -0.0136(12) -0.0395(8) 0.9210(8) 0.0504(19) Uani 1 1 d . . . . .
H7A H 0.096560 -0.097971 0.949814 0.060 Uiso 1 1 calc R U . . .
H7B H -0.026728 -0.061737 0.847616 0.060 Uiso 1 1 calc R U . . .
C8 C 0.1121(13) 0.3884(9) 0.5919(8) 0.058(2) Uani 1 1 d . . . . .
C9 C 0.4055(10) 0.3539(7) 0.7586(7) 0.0437(17) Uani 1 1 d . . . . .
C10 C 0.4657(10) 0.1923(7) 0.6428(7) 0.0413(16) Uani 1 1 d . . . . .
C11 C 1.0518(8) 0.4367(5) 0.0300(5) 0.0296(12) Uani 1 1 d . . . . .
H11 H 1.174952 0.384179 0.047238 0.035 Uiso 1 1 calc R U . . .
C13 C 0.7792(9) 0.4079(6) -0.0014(6) 0.0334(14) Uani 1 1 d . . . . .
H13A H 0.723780 0.345497 -0.015934 0.040 Uiso 1 1 calc R U . . .
H13B H 0.723372 0.487763 -0.045312 0.040 Uiso 1 1 calc R U . . .
C13A C 0.7523(8) 0.4160(5) 0.1264(5) 0.0280(12) Uani 1 1 d . . . . .
H13 H 0.637466 0.479358 0.147766 0.034 Uiso 1 1 calc R U . . .
C14 C 0.7603(9) 0.2938(5) 0.2075(5) 0.0286(12) Uani 1 1 d . . . . .
H14 H 0.851507 0.227272 0.169430 0.034 Uiso 1 1 calc R U . . .
C15 C 0.8402(8) 0.3125(6) 0.3103(5) 0.0286(12) Uani 1 1 d . . . . .
C16A C 0.9236(9) 0.4539(5) 0.1424(6) 0.0292(12) Uani 1 1 d . . . . .
H16 H 0.889487 0.541255 0.155294 0.035 Uiso 1 1 calc R U . . .
C16 C 1.0004(9) 0.3678(7) 0.2482(6) 0.0348(14) Uani 1 1 d . . . . .
H16A H 1.034942 0.413932 0.298712 0.042 Uiso 1 1 calc R U . . .
H16B H 1.108998 0.302661 0.224501 0.042 Uiso 1 1 calc R U . . .
C17 C 1.0727(10) 0.5559(6) -0.0420(7) 0.0387(15) Uani 1 1 d . . . . .
H17A H 0.951589 0.615965 -0.044173 0.046 Uiso 1 1 calc R U . . .
H17B H 1.125538 0.542315 -0.121565 0.046 Uiso 1 1 calc R U . . .
C18 C 0.5789(11) 0.2613(8) 0.2351(7) 0.0464(18) Uani 1 1 d . . . . .
C19 C 0.7092(10) 0.3997(6) 0.3821(6) 0.0358(14) Uani 1 1 d . . . . .
C20 C 0.9122(10) 0.1994(7) 0.3874(6) 0.0389(15) Uani 1 1 d . . . . .
C21 C 0.4941(9) 0.8276(6) 0.5956(6) 0.0331(13) Uani 1 1 d . . . . .
H21 H 0.547556 0.899581 0.577803 0.040 Uiso 1 1 calc R U . . .
C23A C 0.3028(8) 0.7471(5) 0.5055(5) 0.0296(12) Uani 1 1 d . . . . .
H23 H 0.325801 0.657736 0.503040 0.035 Uiso 1 1 calc R U . . .
C23 C 0.2194(10) 0.7785(8) 0.6273(6) 0.0426(16) Uani 1 1 d . . . . .
H23A H 0.085560 0.814457 0.631223 0.051 Uiso 1 1 calc R U . . .
H23B H 0.243316 0.704232 0.685307 0.051 Uiso 1 1 calc R U . . .
C24 C 0.1910(8) 0.8249(7) 0.4098(6) 0.0339(13) Uani 1 1 d . . . . .
H24 H 0.112444 0.900528 0.440308 0.041 Uiso 1 1 calc R U . . .
C25 C 0.3321(9) 0.8650(6) 0.3126(6) 0.0323(13) Uani 1 1 d . . . . .
C26A C 0.4841(8) 0.7855(5) 0.4838(6) 0.0280(12) Uani 1 1 d . . . . .
H26 H 0.591624 0.715980 0.464943 0.034 Uiso 1 1 calc R U . . .
C26 C 0.4631(10) 0.8928(5) 0.3841(6) 0.0326(13) Uani 1 1 d . . . . .
H26A H 0.582706 0.894526 0.337712 0.039 Uiso 1 1 calc R U . . .
H26B H 0.408306 0.972137 0.412875 0.039 Uiso 1 1 calc R U . . .
C27 C 0.6070(10) 0.7271(6) 0.6743(6) 0.0389(15) Uani 1 1 d . . . . .
H27A H 0.728781 0.693510 0.632188 0.047 Uiso 1 1 calc R U . . .
H27B H 0.545877 0.659963 0.699372 0.047 Uiso 1 1 calc R U . . .
C28 C 0.0643(12) 0.7621(10) 0.3765(8) 0.057(2) Uani 1 1 d . . . . .
C29 C 0.4383(9) 0.7655(6) 0.2454(6) 0.0320(13) Uani 1 1 d . . . . .
C30 C 0.2522(10) 0.9722(6) 0.2319(6) 0.0402(16) Uani 1 1 d . . . . .

loop_
 _atom_site_aniso_label
 _atom_site_aniso_U_11
 _atom_site_aniso_U_22
 _atom_site_aniso_U_33
 _atom_site_aniso_U_23
 _atom_site_aniso_U_13
 _atom_site_aniso_U_12
I7 0.0795(4) 0.1070(5) 0.0373(3) 0.0163(3) -0.0086(3) -0.0631(4)
I17 0.0413(3) 0.0331(2) 0.0844(4) -0.0085(2) -0.0106(3) -0.0124(2)
I27 0.0422(3) 0.0491(3) 0.0421(3) 0.0068(2) -0.0183(2) -0.0124(2)
F1 0.059(3) 0.078(4) 0.092(5) 0.037(3) -0.043(3) -0.019(3)
F2 0.104(5) 0.125(6) 0.029(3) 0.013(3) 0.002(3) -0.027(4)
F3 0.117(5) 0.076(4) 0.097(5) 0.048(4) -0.047(4) -0.065(4)
F4 0.096(4) 0.071(4) 0.073(4) 0.019(3) -0.012(3) -0.057(3)
F5 0.032(2) 0.096(4) 0.067(4) -0.024(3) 0.008(2) -0.022(2)
F6 0.073(3) 0.081(4) 0.056(3) -0.006(3) -0.019(3) -0.049(3)
F7 0.038(3) 0.147(6) 0.075(4) -0.001(4) 0.003(3) -0.047(3)
F8 0.075(4) 0.146(7) 0.075(4) 0.037(4) -0.047(3) -0.051(4)
F9 0.077(4) 0.080(4) 0.058(3) -0.014(3) -0.009(3) -0.051(3)
O2 0.030(2) 0.033(2) 0.053(3) -0.002(2) 0.002(2) -0.0045(18)
O12 0.036(2) 0.035(2) 0.035(2) -0.010(2) -0.0047(19) -0.0073(19)
O22 0.040(3) 0.042(3) 0.043(3) -0.017(2) -0.011(2) 0.004(2)
N9 0.050(4) 0.058(4) 0.079(5) -0.025(4) 0.002(4) -0.026(3)
N10 0.051(4) 0.072(5) 0.063(5) -0.033(4) 0.015(4) -0.022(4)
N19 0.059(4) 0.048(4) 0.044(4) -0.014(3) -0.004(3) 0.008(3)
N20 0.056(4) 0.044(4) 0.040(4) 0.005(3) -0.003(3) 0.010(3)
N29 0.051(4) 0.038(3) 0.052(4) -0.018(3) 0.001(3) -0.007(3)
N30 0.065(5) 0.045(4) 0.043(4) 0.005(3) -0.007(3) 0.007(3)
C1 0.043(4) 0.036(3) 0.029(3) -0.005(3) -0.001(3) -0.012(3)
C3 0.037(4) 0.051(4) 0.056(5) -0.002(4) -0.011(3) -0.020(3)
C3A 0.031(3) 0.039(3) 0.036(3) -0.011(3) -0.005(3) -0.010(3)
C4 0.030(3) 0.035(3) 0.031(3) 0.000(3) -0.008(3) -0.008(3)
C5 0.028(3) 0.037(3) 0.036(3) -0.009(3) -0.003(3) -0.012(3)
C6 0.029(3) 0.035(3) 0.035(3) -0.006(3) -0.007(3) 0.000(2)
C6A 0.033(3) 0.029(3) 0.021(3) -0.007(2) -0.001(2) -0.006(2)
C7 0.051(4) 0.045(4) 0.058(5) 0.003(4) -0.005(4) -0.024(4)
C8 0.058(5) 0.065(5) 0.052(5) 0.021(4) -0.019(4) -0.031(4)
C9 0.036(4) 0.046(4) 0.053(5) -0.012(4) -0.001(3) -0.016(3)
C10 0.034(4) 0.055(4) 0.041(4) -0.016(4) 0.004(3) -0.022(3)
C11 0.027(3) 0.027(3) 0.032(3) -0.004(2) -0.003(2) -0.003(2)
C13 0.033(3) 0.036(3) 0.028(3) -0.003(3) -0.006(3) -0.005(3)
C13A 0.026(3) 0.020(3) 0.032(3) 0.000(2) -0.003(2) 0.001(2)
C14 0.031(3) 0.022(3) 0.031(3) -0.005(2) -0.001(2) -0.004(2)
C15 0.026(3) 0.029(3) 0.028(3) -0.006(2) -0.002(2) -0.002(2)
C16A 0.034(3) 0.020(3) 0.032(3) -0.005(2) -0.006(3) -0.004(2)
C16 0.027(3) 0.048(4) 0.029(3) -0.001(3) -0.004(2) -0.011(3)
C17 0.034(3) 0.038(3) 0.041(4) 0.004(3) -0.004(3) -0.011(3)
C18 0.048(4) 0.054(4) 0.043(4) 0.000(4) -0.005(3) -0.027(4)
C19 0.043(4) 0.033(3) 0.029(3) -0.006(3) -0.008(3) -0.003(3)
C20 0.040(4) 0.037(4) 0.030(3) -0.003(3) -0.001(3) 0.001(3)
C21 0.039(3) 0.026(3) 0.035(3) 0.001(3) -0.012(3) -0.009(3)
C23A 0.031(3) 0.024(3) 0.032(3) 0.000(2) -0.005(2) -0.007(2)
C23 0.032(3) 0.061(5) 0.034(4) -0.007(3) -0.001(3) -0.012(3)
C24 0.024(3) 0.045(4) 0.030(3) -0.001(3) 0.001(2) -0.010(3)
C25 0.033(3) 0.028(3) 0.032(3) -0.004(2) 0.000(3) -0.006(2)
C26A 0.026(3) 0.020(3) 0.037(3) -0.003(2) -0.004(2) -0.005(2)
C26 0.040(3) 0.023(3) 0.036(3) -0.002(2) -0.007(3) -0.010(2)
C27 0.037(3) 0.035(3) 0.041(4) 0.001(3) -0.008(3) -0.006(3)
C28 0.042(4) 0.086(7) 0.047(5) 0.010(4) -0.018(4) -0.030(4)
C29 0.032(3) 0.028(3) 0.033(3) -0.004(3) -0.003(3) -0.004(3)
C30 0.043(4) 0.036(4) 0.035(4) -0.008(3) -0.001(3) 0.000(3)

#==============================================================================
_computing_data_collection
                                'CrystalClear-SM Expert 2.1 b45 (Rigaku, 2015)'
_computing_cell_refinement
                                               'CrystalClear-SM Expert 2.1 b45'
_computing_data_reduction
                                               'CrystalClear-SM Expert 2.1 b45'
_computing_structure_solution
                                      'SHELXT Version 2018/2 (Sheldrick, 2014)'
_computing_structure_refinement
                                      'SHELXL Version 2018/3 (Sheldrick, 2008)'
_computing_publication_material
                                          'CrystalStructure 4.3 (Rigaku, 2019)'
_computing_molecular_graphics                     'CrystalStructure 4.3'

#==============================================================================
# MOLECULAR GEOMETRY

_geom_special_details
;
 All esds (except the esd in the dihedral angle between two l.s. planes)
 are estimated using the full covariance matrix.  The cell esds are taken
 into account individually in the estimation of esds in distances, angles
 and torsion angles; correlations between esds in cell parameters are only
 used when they are defined by crystal symmetry.  An approximate (isotropic)
 treatment of cell esds is used for estimating esds involving l.s. planes.
;

loop_
 _geom_bond_atom_site_label_1
 _geom_bond_atom_site_label_2
 _geom_bond_distance
 _geom_bond_site_symmetry_2
 _geom_bond_publ_flag
I7 C7 2.154(9) . ?
I17 C17 2.154(8) . ?
I27 C27 2.156(8) . ?
F1 C8 1.336(11) . ?
F2 C8 1.321(13) . ?
F3 C8 1.346(11) . ?
F4 C18 1.338(10) . ?
F5 C18 1.322(10) . ?
F6 C18 1.335(10) . ?
F7 C28 1.332(11) . ?
F8 C28 1.332(10) . ?
F9 C28 1.327(13) . ?
O2 C3 1.422(10) . ?
O2 C1 1.437(9) . ?
O12 C13 1.421(8) . ?
O12 C11 1.439(8) . ?
O22 C23 1.424(10) . ?
O22 C21 1.429(9) . ?
N9 C9 1.144(10) . ?
N10 C10 1.126(11) . ?
N19 C19 1.144(10) . ?
N20 C20 1.156(10) . ?
N29 C29 1.127(9) . ?
N30 C30 1.146(10) . ?
C1 C7 1.506(10) . ?
C1 C6A 1.540(10) . ?
C3 C3A 1.520(10) . ?
C3A C4 1.532(10) . ?
C3A C6A 1.549(9) . ?
C4 C8 1.510(10) . ?
C4 C5 1.562(9) . ?
C5 C9 1.481(10) . ?
C5 C10 1.483(10) . ?
C5 C6 1.556(10) . ?
C6 C6A 1.551(9) . ?
C11 C17 1.512(9) . ?
C11 C16A 1.532(9) . ?
C13 C13A 1.525(9) . ?
C13A C14 1.545(8) . ?
C13A C16A 1.554(9) . ?
C14 C18 1.512(10) . ?
C14 C15 1.545(9) . ?
C15 C20 1.474(9) . ?
C15 C19 1.485(9) . ?
C15 C16 1.556(9) . ?
C16A C16 1.548(9) . ?
C21 C27 1.513(9) . ?
C21 C26A 1.529(9) . ?
C23A C24 1.542(9) . ?
C23A C26A 1.546(8) . ?
C23A C23 1.551(10) . ?
C24 C28 1.511(11) . ?
C24 C25 1.544(9) . ?
C25 C30 1.471(10) . ?
C25 C29 1.487(9) . ?
C25 C26 1.564(9) . ?
C26A C26 1.543(9) . ?

loop_
 _geom_angle_atom_site_label_1
 _geom_angle_atom_site_label_2
 _geom_angle_atom_site_label_3
 _geom_angle
 _geom_angle_site_symmetry_1
 _geom_angle_site_symmetry_3
 _geom_angle_publ_flag
C3 O2 C1 106.8(5) . . ?
C13 O12 C11 108.3(5) . . ?
C23 O22 C21 106.9(5) . . ?
O2 C1 C7 111.1(6) . . ?
O2 C1 C6A 106.4(5) . . ?
C7 C1 C6A 109.5(6) . . ?
O2 C3 C3A 104.5(6) . . ?
C3 C3A C4 114.6(6) . . ?
C3 C3A C6A 103.4(6) . . ?
C4 C3A C6A 104.0(5) . . ?
C8 C4 C3A 115.7(6) . . ?
C8 C4 C5 115.0(6) . . ?
C3A C4 C5 101.9(5) . . ?
C9 C5 C10 109.6(6) . . ?
C9 C5 C6 112.5(6) . . ?
C10 C5 C6 109.0(6) . . ?
C9 C5 C4 114.4(6) . . ?
C10 C5 C4 111.5(6) . . ?
C6 C5 C4 99.4(5) . . ?
C6A C6 C5 104.3(5) . . ?
C1 C6A C3A 103.7(5) . . ?
C1 C6A C6 113.6(5) . . ?
C3A C6A C6 106.1(5) . . ?
C1 C7 I7 111.7(6) . . ?
F2 C8 F1 106.6(8) . . ?
F2 C8 F3 106.9(8) . . ?
F1 C8 F3 106.2(8) . . ?
F2 C8 C4 114.2(8) . . ?
F1 C8 C4 111.0(7) . . ?
F3 C8 C4 111.5(7) . . ?
N9 C9 C5 179.3(10) . . ?
N10 C10 C5 174.0(9) . . ?
O12 C11 C17 109.5(5) . . ?
O12 C11 C16A 105.8(5) . . ?
C17 C11 C16A 113.4(5) . . ?
O12 C13 C13A 104.6(5) . . ?
C13 C13A C14 115.6(5) . . ?
C13 C13A C16A 103.5(5) . . ?
C14 C13A C16A 104.8(5) . . ?
C18 C14 C13A 113.4(5) . . ?
C18 C14 C15 116.0(6) . . ?
C13A C14 C15 102.5(5) . . ?
C20 C15 C19 107.5(5) . . ?
C20 C15 C14 114.9(6) . . ?
C19 C15 C14 113.5(5) . . ?
C20 C15 C16 109.6(5) . . ?
C19 C15 C16 109.9(6) . . ?
C14 C15 C16 101.3(5) . . ?
C11 C16A C16 113.8(5) . . ?
C11 C16A C13A 104.7(5) . . ?
C16 C16A C13A 106.2(5) . . ?
C16A C16 C15 104.4(5) . . ?
C11 C17 I17 108.4(5) . . ?
F5 C18 F6 107.6(7) . . ?
F5 C18 F4 105.7(7) . . ?
F6 C18 F4 107.0(7) . . ?
F5 C18 C14 113.7(6) . . ?
F6 C18 C14 111.1(6) . . ?
F4 C18 C14 111.4(7) . . ?
N19 C19 C15 177.1(8) . . ?
N20 C20 C15 175.7(8) . . ?
O22 C21 C27 111.4(6) . . ?
O22 C21 C26A 104.6(5) . . ?
C27 C21 C26A 112.2(6) . . ?
C24 C23A C26A 105.6(5) . . ?
C24 C23A C23 114.0(5) . . ?
C26A C23A C23 103.4(5) . . ?
O22 C23 C23A 105.3(6) . . ?
C28 C24 C23A 113.3(6) . . ?
C28 C24 C25 116.3(6) . . ?
C23A C24 C25 105.6(5) . . ?
C30 C25 C29 108.2(6) . . ?
C30 C25 C24 113.8(6) . . ?
C29 C25 C24 113.2(6) . . ?
C30 C25 C26 112.3(6) . . ?
C29 C25 C26 108.7(5) . . ?
C24 C25 C26 100.5(5) . . ?
C21 C26A C26 111.3(5) . . ?
C21 C26A C23A 104.5(5) . . ?
C26 C26A C23A 106.0(5) . . ?
C26A C26 C25 103.3(5) . . ?
C21 C27 I27 110.8(5) . . ?
F9 C28 F7 107.5(8) . . ?
F9 C28 F8 106.4(8) . . ?
F7 C28 F8 108.0(7) . . ?
F9 C28 C24 112.9(7) . . ?
F7 C28 C24 109.8(8) . . ?
F8 C28 C24 112.0(8) . . ?
N29 C29 C25 176.2(8) . . ?
N30 C30 C25 177.5(9) . . ?


#==============================================================================
# Additional structures and associated data_? identifiers
# should be added at this point if there is more than one 
# structure analysis in the CIF.

_shelx_res_file
;
TITL JBAS9
    shelxl.res
    created by SHELXL-2018/3 at 20:53:37 on 08-Sep-2021
CELL  0.71075 7.69100 11.53270 11.97970 79.079 79.774 73.365
ZERR  3 0.00050 0.00080 0.00080 0.006 0.006 0.005
LATT -1
SFAC C H F I N O
UNIT 33 30 9 3 6 3
L.S. 20
FMAP 2
PLAN -5
WPDB -2
REM HTAB
REM BOND $H
REM CONF
LIST 4
TEMP -100.0
ACTA
SIZE 0.340 0.190 0.170
HTAB
WGHT    0.050100
FVAR       1.36863
I7    4   -0.250866   -0.054180    1.043207    11.00000    0.07950    0.10702 =
         0.03726    0.01627   -0.00858   -0.06310
I17   4    1.250751    0.624570    0.033085    11.00000    0.04131    0.03312 =
         0.08444   -0.00849   -0.01058   -0.01244
I27   4    0.640249    0.795605    0.822445    11.00000    0.04219    0.04908 =
         0.04206    0.00680   -0.01826   -0.01237
F1    3   -0.063685    0.426698    0.575170    11.00000    0.05934    0.07841 =
         0.09218    0.03694   -0.04333   -0.01881
F2    3    0.204204    0.342930    0.498875    11.00000    0.10424    0.12495 =
         0.02947    0.01304    0.00213   -0.02711
F3    3    0.164486    0.489364    0.595004    11.00000    0.11708    0.07569 =
         0.09674    0.04762   -0.04659   -0.06468
F4    3    0.591842    0.155449    0.306158    11.00000    0.09552    0.07075 =
         0.07333    0.01902   -0.01177   -0.05688
F5    3    0.446857    0.342894    0.286481    11.00000    0.03184    0.09606 =
         0.06657   -0.02431    0.00794   -0.02169
F6    3    0.521966    0.248013    0.140513    11.00000    0.07263    0.08112 =
         0.05580   -0.00556   -0.01864   -0.04917
F7    3   -0.064229    0.746917    0.464267    11.00000    0.03801    0.14723 =
         0.07478   -0.00094    0.00339   -0.04742
F8    3   -0.018828    0.826806    0.287298    11.00000    0.07538    0.14558 =
         0.07511    0.03655   -0.04708   -0.05107
F9    3    0.150400    0.652645    0.347296    11.00000    0.07733    0.08019 =
         0.05797   -0.01377   -0.00879   -0.05147
O2    6   -0.143680    0.175673    0.855461    11.00000    0.02958    0.03317 =
         0.05294   -0.00167    0.00217   -0.00446
O12   6    0.972158    0.374009   -0.032106    11.00000    0.03603    0.03474 =
         0.03452   -0.00963   -0.00467   -0.00726
O22   6    0.307836    0.864642    0.646088    11.00000    0.04012    0.04178 =
         0.04294   -0.01739   -0.01117    0.00416
N9    5    0.458544    0.430391    0.777423    11.00000    0.05011    0.05791 =
         0.07854   -0.02510    0.00185   -0.02566
N10   5    0.562447    0.134819    0.579884    11.00000    0.05104    0.07170 =
         0.06297   -0.03277    0.01531   -0.02231
N19   5    0.613504    0.469942    0.436371    11.00000    0.05908    0.04805 =
         0.04413   -0.01423   -0.00411    0.00774
N20   5    0.979340    0.112502    0.446562    11.00000    0.05638    0.04403 =
         0.04025    0.00495   -0.00339    0.00997
N29   5    0.524538    0.694169    0.191543    11.00000    0.05055    0.03833 =
         0.05194   -0.01790    0.00081   -0.00716
N30   5    0.194291    1.057783    0.169797    11.00000    0.06537    0.04498 =
         0.04316    0.00544   -0.00686    0.00656
C1    1    0.011660    0.087991    0.900085    11.00000    0.04283    0.03642 =
         0.02944   -0.00485   -0.00114   -0.01168
AFIX  13
H1    2    0.030941    0.109906    0.973001    11.00000   -1.20000
AFIX   0
C3    1   -0.110116    0.182108    0.734090    11.00000    0.03652    0.05141 =
         0.05629   -0.00157   -0.01055   -0.01999
AFIX  23
H3A   2   -0.186597    0.259099    0.696564    11.00000   -1.20000
H3B   2   -0.136437    0.112043    0.709988    11.00000   -1.20000
AFIX   0
C3A   1    0.091913    0.177791    0.703997    11.00000    0.03056    0.03862 =
         0.03600   -0.01083   -0.00513   -0.01007
AFIX  13
H3    2    0.145352    0.142723    0.631402    11.00000   -1.20000
AFIX   0
C4    1    0.136539    0.299578    0.701594    11.00000    0.02979    0.03523 =
         0.03102   -0.00016   -0.00764   -0.00826
AFIX  13
H4    2    0.055334    0.340469    0.765670    11.00000   -1.20000
AFIX   0
C5    1    0.336039    0.255804    0.733063    11.00000    0.02843    0.03685 =
         0.03584   -0.00874   -0.00290   -0.01212
C6    1    0.308251    0.160142    0.840604    11.00000    0.02882    0.03487 =
         0.03534   -0.00613   -0.00651    0.00013
AFIX  23
H6A   2    0.426286    0.101384    0.856547    11.00000   -1.20000
H6B   2    0.252284    0.200856    0.908908    11.00000   -1.20000
AFIX   0
C6A   1    0.177903    0.094646    0.808448    11.00000    0.03289    0.02904 =
         0.02102   -0.00697   -0.00144   -0.00603
AFIX  13
H6    2    0.246124    0.011544    0.789181    11.00000   -1.20000
AFIX   0
C7    1   -0.013552   -0.039490    0.920963    11.00000    0.05070    0.04475 =
         0.05791    0.00311   -0.00536   -0.02379
AFIX  23
H7A   2    0.096560   -0.097971    0.949814    11.00000   -1.20000
H7B   2   -0.026728   -0.061737    0.847616    11.00000   -1.20000
AFIX   0
C8    1    0.112110    0.388355    0.591859    11.00000    0.05779    0.06482 =
         0.05174    0.02141   -0.01896   -0.03055
C9    1    0.405538    0.353854    0.758645    11.00000    0.03610    0.04556 =
         0.05271   -0.01162   -0.00083   -0.01580
C10   1    0.465683    0.192317    0.642774    11.00000    0.03426    0.05523 =
         0.04123   -0.01583    0.00365   -0.02196
C11   1    1.051837    0.436699    0.029961    11.00000    0.02673    0.02655 =
         0.03237   -0.00382   -0.00341   -0.00272
AFIX  13
H11   2    1.174952    0.384179    0.047238    11.00000   -1.20000
AFIX   0
C13   1    0.779219    0.407904   -0.001352    11.00000    0.03314    0.03637 =
         0.02830   -0.00281   -0.00639   -0.00525
AFIX  23
H13A  2    0.723780    0.345497   -0.015934    11.00000   -1.20000
H13B  2    0.723372    0.487763   -0.045312    11.00000   -1.20000
AFIX   0
C13A  1    0.752296    0.416030    0.126429    11.00000    0.02565    0.01989 =
         0.03219    0.00049   -0.00319    0.00073
AFIX  13
H13   2    0.637466    0.479358    0.147766    11.00000   -1.20000
AFIX   0
C14   1    0.760305    0.293827    0.207504    11.00000    0.03059    0.02195 =
         0.03055   -0.00475   -0.00114   -0.00368
AFIX  13
H14   2    0.851507    0.227272    0.169430    11.00000   -1.20000
AFIX   0
C15   1    0.840184    0.312476    0.310335    11.00000    0.02590    0.02858 =
         0.02809   -0.00551   -0.00160   -0.00239
C16A  1    0.923568    0.453926    0.142444    11.00000    0.03354    0.02021 =
         0.03240   -0.00466   -0.00563   -0.00362
AFIX  13
H16   2    0.889487    0.541255    0.155294    11.00000   -1.20000
AFIX   0
C16   1    1.000351    0.367759    0.248242    11.00000    0.02749    0.04773 =
         0.02855   -0.00147   -0.00389   -0.01123
AFIX  23
H16A  2    1.034942    0.413932    0.298712    11.00000   -1.20000
H16B  2    1.108998    0.302661    0.224501    11.00000   -1.20000
AFIX   0
C17   1    1.072667    0.555898   -0.042036    11.00000    0.03374    0.03771 =
         0.04133    0.00391   -0.00397   -0.01078
AFIX  23
H17A  2    0.951589    0.615965   -0.044173    11.00000   -1.20000
H17B  2    1.125538    0.542315   -0.121565    11.00000   -1.20000
AFIX   0
C18   1    0.578947    0.261261    0.235149    11.00000    0.04763    0.05424 =
         0.04294    0.00003   -0.00529   -0.02693
C19   1    0.709188    0.399722    0.382082    11.00000    0.04270    0.03257 =
         0.02926   -0.00566   -0.00792   -0.00259
C20   1    0.912237    0.199399    0.387449    11.00000    0.04005    0.03723 =
         0.03033   -0.00346   -0.00122    0.00112
C21   1    0.494119    0.827632    0.595563    11.00000    0.03945    0.02594 =
         0.03481    0.00066   -0.01176   -0.00895
AFIX  13
H21   2    0.547556    0.899581    0.577803    11.00000   -1.20000
AFIX   0
C23A  1    0.302781    0.747118    0.505509    11.00000    0.03111    0.02433 =
         0.03179    0.00012   -0.00457   -0.00735
AFIX  13
H23   2    0.325801    0.657736    0.503040    11.00000   -1.20000
AFIX   0
C23   1    0.219437    0.778477    0.627264    11.00000    0.03176    0.06137 =
         0.03373   -0.00704   -0.00140   -0.01244
AFIX  23
H23A  2    0.085560    0.814457    0.631223    11.00000   -1.20000
H23B  2    0.243316    0.704232    0.685307    11.00000   -1.20000
AFIX   0
C24   1    0.190998    0.824915    0.409773    11.00000    0.02405    0.04511 =
         0.02980   -0.00090    0.00094   -0.01031
AFIX  13
H24   2    0.112444    0.900528    0.440308    11.00000   -1.20000
AFIX   0
C25   1    0.332146    0.864979    0.312568    11.00000    0.03316    0.02829 =
         0.03197   -0.00374    0.00041   -0.00587
C26A  1    0.484140    0.785496    0.483799    11.00000    0.02601    0.01967 =
         0.03703   -0.00312   -0.00389   -0.00464
AFIX  13
H26   2    0.591624    0.715980    0.464943    11.00000   -1.20000
AFIX   0
C26   1    0.463067    0.892849    0.384065    11.00000    0.04023    0.02279 =
         0.03575   -0.00199   -0.00670   -0.01039
AFIX  23
H26A  2    0.582706    0.894526    0.337712    11.00000   -1.20000
H26B  2    0.408306    0.972137    0.412875    11.00000   -1.20000
AFIX   0
C27   1    0.607014    0.727056    0.674311    11.00000    0.03680    0.03540 =
         0.04072    0.00063   -0.00824   -0.00579
AFIX  23
H27A  2    0.728781    0.693510    0.632188    11.00000   -1.20000
H27B  2    0.545877    0.659963    0.699372    11.00000   -1.20000
AFIX   0
C28   1    0.064313    0.762124    0.376462    11.00000    0.04212    0.08642 =
         0.04748    0.00969   -0.01804   -0.02972
C29   1    0.438255    0.765511    0.245398    11.00000    0.03235    0.02802 =
         0.03282   -0.00415   -0.00316   -0.00420
C30   1    0.252193    0.972177    0.231891    11.00000    0.04251    0.03585 =
         0.03494   -0.00756   -0.00098    0.00035
HKLF 4


REM  JBAS9
REM wR2 = 0.0886, GooF = S = 1.046, Restrained GooF = 1.046 for all data
REM R1 = 0.0340 for 7412 Fo > 4sig(Fo) and 0.0400 for all 8424 data
REM 487 parameters refined using 3 restraints

END

WGHT      0.0487      0.0000

REM Instructions for potential hydrogen bonds
HTAB C3 F1
EQIV $1 x-1, y, z+1
HTAB C4 O12_$1
EQIV $2 x, y-1, z
HTAB C6A O22_$2
EQIV $3 x-1, y-1, z+1
HTAB C7 I17_$3
HTAB C13 F6
EQIV $4 x+1, y, z-1
HTAB C13 O2_$4
HTAB C13A N29
EQIV $5 x, y, z-1
HTAB C17 I27_$5
HTAB C17 N9_$4
HTAB C23A F3
EQIV $6 x-1, y+1, z
HTAB C24 N20_$6
EQIV $7 x+1, y, z
HTAB C27 F7_$7

REM Highest difference peak  0.701,  deepest hole -1.035,  1-sigma level  0.080
Q1    1   1.2279  0.6204 -0.0392  11.00000  0.05    0.70
Q2    1   0.7115  0.5146  0.4611  11.00000  0.05    0.56
Q3    1   0.6340  0.7459  0.7845  11.00000  0.05    0.54
Q4    1   0.8499  0.6532  0.6953  11.00000  0.05    0.52
Q5    1  -0.4439  0.0860  1.1818  11.00000  0.05    0.52
;

_shelx_res_checksum   82613

_shelx_hkl_file
;
   0   1   1 3918.77  117.92
   0   1  -1 1287.14   47.85
   0  -1   1 1246.82   46.30
   0   1  -1 1344.79   46.78
   0  -1   1 1319.95   50.08
  -1   0   0   89.87   17.02
  -1   0   0   68.33    9.50
   1   0   0   69.94   10.26
   1   1   0 1288.31   46.07
   1   1   0 1224.44   44.73
  -1  -1   0 1158.00   43.07
  -1  -1  -1 2758.69   76.92
  -1   0  -1 1425.78   48.63
   1   0   1 1684.61   58.27
  -1   0  -1 1469.52   49.19
   0   0  -2 1037.58   43.42
   0   0   2 1044.65   42.45
   0   0  -2 1156.95   50.44
   0   0   2 1097.38   42.63
   1   2   1 4656.86  138.64
  -1  -2  -1 4377.96  120.59
  -1  -2   0 2024.67   65.07
   1   2   0 2010.58   63.41
  -1   0  -2 1692.55   56.46
  -1   0  -2 1837.87   60.90
   0   1  -2  769.71   32.23
   0  -1   2  948.58   72.21
   0  -1   2  811.00   33.00
   0   1  -2  782.37   36.33
   0   0   3 5265.33  138.09
   0   0  -3 5271.71  146.35
   0  -1  -3  611.95   34.02
   0  -1  -3  576.19   31.84
   0   1   3  529.71   29.14
   2   1   1  960.32   35.61
  -2  -1  -1  975.59  111.92
   2   1   1 1071.05  103.19
   1   3   1 3017.36  161.57
  -1  -3  -1 3393.20  108.86
  -1  -3  -1 3079.98  129.21
   0  -3   0  958.22   38.26
   0  -3   0  975.97   39.79
   0   3   0  926.59   38.35
   2   0   1 6569.64  205.37
  -2   0  -1 6908.53  213.31
   0  -1   3 4563.38  122.26
   0   1  -3 4670.31  124.70
   2   2   0 5232.81  171.92
   2   2   0 5201.36  144.74
  -2  -2   0 5773.77  190.34
  -1  -3  -2  894.39  132.16
   0   2   3 2924.97  145.85
   0  -2  -3 3543.49  264.97
   0  -2  -3 3415.45  195.67
   2   2   2 2312.29  305.37
  -2  -2  -2 2897.81  190.60
   2   2   2 2535.18  282.56
  -1  -3   1 5425.05  187.76
  -1  -3   1 5254.02  198.33
   1   3  -1 5347.45  334.92
   1   0  -3 4651.87  129.83
  -1   0   3 4811.42  128.36
   1   0  -3 4675.54  124.13
  -1   1  -3 2922.29  182.50
  -1   1  -3 2822.27  251.82
   1  -1   3 3032.44  212.07
  -1   2  -2 2773.62   78.35
   1  -2   2 3081.56   87.25
  -1   2  -2 2820.90   80.80
  -2   1  -1 5746.97  179.85
   2  -1   1 5883.53  185.07
   2   2  -1 2693.65   75.88
  -2  -2   1 2487.95   77.94
   2   2  -1 2753.62   78.84
   2   3   111303.52  356.67
   1   3   3 1435.01   48.37
  -1  -3  -3 1277.55   47.99
   1   3   3 1521.03   50.94
   2   1   3 5736.97  216.46
  -2  -1  -3 6421.30  228.40
  -2  -1  -3 6418.02  224.69
   0   2  -3 6440.62  201.60
   0  -2   3 7056.40  218.66
   1  -3   0 2342.29   68.68
   1  -3   0 2409.10   70.73
  -1   3   0 2365.97   68.92
   2   2   3 7759.61  240.52
  -2  -2  -3 7504.92  242.39
   2   2   3 7510.10  234.77
   0  -1  -4 2512.22  154.07
   0   1   4 2733.37  160.76
   0  -1  -4 2457.17  116.09
   1  -3  -1 5075.62  137.47
  -1   3   1 5022.54  131.68
   1  -3  -1 5063.02  135.16
  -1  -3   2 7156.46  231.02
   1   3  -2 6723.98  210.94
  -1  -3   2 6856.51  218.55
  -1   0  -4 2860.75  250.99
  -1   0  -4 2918.96  165.83
   1   0   4 3036.45  206.00
  -1   3  -1 3483.60   94.20
   1  -3   1 3510.99   97.44
   1  -3   1 3545.44  113.30
  -1  -2  -411006.98  338.05
   1  -2  -311422.87  351.42
   1   2  -3 5685.94  194.50
  -1  -2   3 6192.10  201.57
  -1  -4  -213360.57  432.14
   2   3  -1 2682.17   77.12
  -2  -3   1 2783.07   80.47
   0   4   1 2376.01   69.89
   0  -4  -1 2542.74   73.14
   0  -4  -1 2504.61   74.99
   0  -2  -4 2246.09   69.27
   0   2   4 2292.64   69.09
   0  -2  -4 2473.42   73.12
   2   2  -2 9688.25  337.56
   2  -1  -212061.61  368.69
   0   4   0 3584.14   99.73
   0  -4   0 3472.98   98.38
   0  -4   0 3590.60  101.57
  -2   2   0 1985.38   65.84
  -2   2   0 2018.72   64.80
   2  -2   0 1802.30   57.47
   1  -3  -2 4496.37  144.82
   1  -3  -2 4315.41  125.00
  -1   3   2 4571.52  156.25
  -1   2  -3 6226.55  197.97
   1  -2   3 6201.47  196.99
  -1   2  -3 6107.47  191.02
   2   3   3 6819.44  209.06
  -2  -3  -3 6534.50  211.64
   2   3   3 7422.65  236.32
   2  -2   1 6221.82  196.23
  -2   2  -1 5881.38  199.57
   2  -2  -1  866.80   34.69
   2  -2  -1  816.26   38.61
  -2   2   1  728.33   32.12
   0   4   2 4297.03  118.12
   0  -4  -2 4053.92  114.02
   0  -4  -2 3942.57  106.36
   1   4  -1 1960.79   62.88
  -1  -4   1 2019.63   69.10
  -1  -4   1 1964.40   71.64
   1   0  -4 5871.66  197.83
   1   0  -4 6075.33  197.03
  -1   0   4 6207.47  211.98
   0  -4   1 4753.85  131.93
   0  -4   1 4836.27  152.50
   0   4  -1 4867.08  149.38
   1  -3   2 7246.79  225.42
   1   3   4 2917.38   83.08
  -1  -3  -4 2733.11   81.79
   1   3   4 3070.10   87.72
   1  -1  -4 9241.17  300.31
   1  -1  -4 8612.99  278.40
   2   4   211545.06  350.20
   1   4   3 2322.66   68.12
  -1  -4  -3 2142.22   71.22
  -2  -4   0 2976.72   85.92
   2   4   0 3199.28   88.91
  -2  -4   0 3062.89   87.94
  -2  -2  -4 1944.31   62.56
   2   2   4 1876.76   59.66
   3   1   0 1241.78   43.73
   3   1   0 1270.91   43.78
   2   0  -3 4672.73  128.80
  -2   0   3 4942.36  135.46
   2   0  -3 4435.13  121.80
   1   1  -4 6762.72  231.44
  -1  -1   4 7151.43  238.30
  -2   2  -2 2429.84   68.75
   2  -2   2 2743.17   77.12
  -2   2  -2 2570.51   76.31
   2   1  -3  581.36   26.21
   2   1  -3  572.27   26.62
  -2  -1   3  554.86   26.91
  -3  -2   0 9013.32  287.54
   3   2   0 8340.23  281.47
   3   2   0 8635.51  268.79
   0  -3  -411657.93  388.76
   2   3  -2 9553.87  294.70
  -2  -3   2 9543.82  295.24
  -3   0  -1 1090.65   44.44
   3   0   1 1109.92   40.87
   2  -2  -2 3430.22   95.29
   2  -2  -2 3798.50  104.75
   2  -2  -2 3740.03  106.58
   1  -3  -3 1051.00   38.65
   1  -3  -3 1107.37   43.05
  -1   3   3 1045.92   47.76
   3   0   0 3067.35   85.65
   0   2  -4 1029.17   53.06
   0   2  -4 1260.39   47.12
   0  -2   4 1112.31   43.12
  -1  -3   3  176.25  102.96
   1   3  -3  324.96  108.91
   0  -4  -3 8238.36  257.80
   0   4   3 8016.28  254.79
   2  -1  -3 2009.51   66.05
   2  -1  -3 2130.99   67.72
   2  -1  -3 2169.59   71.23
  -3  -3  -1 2388.74   74.36
   3   3   1 2212.31  143.37
   3   3   1 2331.15   70.14
   3   1  -1 1920.52   62.01
  -2  -3  -4  676.29   38.75
   2   3   4  614.84   37.95
   2   4   311330.87  348.76
  -2  -4  -310520.25  324.13
   1  -2  -410233.17  339.06
   1  -2  -410828.59  331.95
  -1  -1  -5  347.00   21.18
  -1  -1  -5  354.69   20.88
   1  -4   0 3221.74   99.19
   1  -4   0 3107.85   90.84
  -1   4   0 3166.66   94.50
  -2  -4   1  464.01   26.88
  -2  -4   1  465.52   26.41
   2   4  -1  404.24   21.48
   3   0   2 4894.20  155.10
  -3   0  -2 4950.14  238.15
   3   0   2 5295.38  148.03
   1  -4  -1 8034.01  251.74
   1  -4  -1 7678.32  239.83
  -1   4   1 8760.65  270.56
   1   4  -2 3156.82   87.10
  -1  -4   2 3228.75   90.73
  -1  -4   2 3121.73   90.16
   0  -1  -5 5633.32  194.18
   0  -1  -5 6207.49  193.07
   2   2  -3 6113.86  197.28
  -2  -2   3 5988.98  190.38
   3   2  -1 7874.03  250.90
   3   2  -1 8191.46  255.39
  -3  -2   1 8684.57  269.64
  -1  -2  -5 1518.38   52.49
   1   2   5 1321.32   51.39
  -1  -2  -5 1482.63   54.04
   3   3   0 5561.05  186.75
   3   3   0 5513.59  179.89
  -3  -3   0 5558.24  213.46
  -3   0   1 5281.36  139.15
   3   0  -1 5229.25  138.88
  -1   0  -5 2097.45   74.45
  -1   0  -5 2204.00  151.93
   1   0   5 2256.93   81.88
   3   2   3 7553.50  235.79
  -3  -2  -3 6982.81  218.43
   3   2   3 7072.19  222.81
  -1  -2   4 1751.08   59.27
   1   2  -4 1696.04   56.06
   3   1   3 6657.32  213.51
  -3  -1  -3 6335.10  203.77
   3   1   3 6551.84  211.29
  -1   2  -4 8304.69  257.52
   1  -2   4 9427.34  287.87
   2  -3   011526.60  350.27
   1  -3   3 7231.11  226.19
  -1   3  -3 6931.93  217.80
  -1   3  -3 6772.11  209.56
   1  -4   1 1157.31   58.57
   1  -4   1 1241.85   55.46
  -1   4  -1 1127.34   76.13
   0   2   5  750.18   55.90
   0  -2  -5  751.16   73.63
   0  -2  -5  719.41   45.97
   1   4   4 3936.88  108.91
   1   4   4 3749.40  103.09
   1   5   0 9944.67  302.60
  -1  -5   0 9135.69  282.26
   1   5   2 9510.88  294.80
  -1  -5  -2 8855.39  274.71
   1  -4  -210165.10  312.96
   1  -4  -2 8892.84  298.08
  -1   4   2 9649.55  298.17
   2  -3  -1  243.45   20.57
   2  -3  -1  226.00   17.05
  -2   3   1  316.03   19.34
  -2   2  -3 1954.40  164.01
  -2   2  -3 1917.95  159.83
   2  -2   3 1746.49  198.06
   3  -1   1 3032.80   84.89
  -3   1  -1 3401.76   95.05
   2  -1   4 7531.51  233.06
  -2   1  -4 7168.95  224.18
  -2   1  -4 7491.81  233.23
   3   3   3 2583.62   78.05
   3   3   3 2617.90   76.39
   0  -5  -1 2690.64   93.26
   0  -5  -1 2905.53   89.11
   0   5   1 2824.04  127.37
   2  -2  -3 7759.16  248.31
   2  -2  -3 7292.64  233.23
   2  -2  -3 7715.70  238.73
   3   0   3 3813.25  135.45
  -3   0  -3 4241.28  133.42
  -1  -3  -5 1959.07   69.71
  -1  -3  -5 1974.84   72.46
   1   3   5 1849.29   66.27
  -2  -5  -1  523.02   26.32
  -2  -5  -1  524.51   28.17
   2   5   1  624.90   28.33
   3   3  -1 1058.83   42.45
   3   3  -1 1125.52   40.50
   0   5   0 7781.06  242.35
   0  -5   0 7371.16  269.36
   0  -5   0 7754.16  242.83
  -3   1   112114.40  376.95
   3  -1  -111761.05  357.74
  -2  -1  -5  536.21   28.20
   2   1   5  577.34   27.72
  -2  -1  -5  623.43   29.45
  -3   1  -2 3258.89  109.69
   3  -1   2 3346.14  103.12
  -2  -2  -5 2391.50   71.34
   2   2   5 2635.85   79.63
  -2  -2  -5 2492.73   73.35
   2   4   4  437.51   35.04
  -2  -4  -4  417.27  114.87
   2   4   4  409.70   56.36
  -2  -5  -2  392.24   22.37
   2   5   2  307.62   20.77
  -2  -5  -2  423.83   27.44
   3   4   1 7134.67  230.33
  -3  -4  -1 7014.73  221.72
   3   4   1 7328.25  228.87
  -1   1  -5 5440.39  177.13
  -1   1  -5 5310.78  144.55
   0   4   4 2988.80   83.73
   0  -4  -4 2659.66   74.60
   0  -4  -4 2742.52   81.23
   0   5   2 1207.10   44.55
   0  -5  -2 1229.10   44.55
   0  -5  -2 1253.47   48.24
   1  -3  -4 2025.11   67.48
   1  -3  -4 2049.39   65.21
   1  -3  -4 2137.49   69.36
  -3  -4  -2 1557.34   55.13
   3   4   2 1415.75   48.25
   3   4   2 1365.55   47.07
   3   0  -2 2349.43   68.90
   3   0  -2 2128.73   70.55
  -3   0   2 2298.78   71.51
  -2  -4   2 4521.51  125.95
   2   4  -2 4496.13  123.36
  -2  -4   2 4349.55  123.81
  -2   0   4 3004.26  101.75
   2   0  -4 3200.98   92.17
   2   0  -4 3252.03   92.51
  -1  -5   1  470.27   24.57
  -1  -5   1  473.86   25.63
  -2   3   2 6167.66  195.76
   2  -3  -2 6200.75  196.10
   2  -3  -2 5963.04  188.94
   1   5   3  678.63   31.07
  -1  -5  -3  655.99   35.63
   1   0  -5 3101.30  116.64
  -1   0   5 3182.11  107.30
   1   0  -5 3529.37  101.21
  -2  -5   0  899.89   69.38
  -2  -5   0  907.59   61.22
   2   5   0 1115.37   94.85
   3   2  -2 6769.26  243.21
  -3  -2   2 7015.54  242.95
  -2   3  -216902.09 1046.86
  -1   4  -2 5601.36  177.43
   1  -4   2 5726.49  186.84
   1  -4   2 5978.87  189.49
   0   3  -4 5695.76  177.27
   0   3  -4 5792.61  184.11
   0  -3   4 5024.32  133.65
  -2  -1   4  516.84   27.81
  -2  -1   4  422.84   21.48
   2   1  -4  475.18   26.11
   3   4   0 6045.98  211.87
  -3  -4   0 5663.00  218.61
   3   4   0 6467.07  208.30
   0  -3  -5  366.96   38.77
   0   3   5  446.63   39.89
   0  -3  -5  399.72   46.89
   3   2   4 1494.57   83.52
   3   2   4 1458.70   82.21
  -3  -2  -4 1468.69   83.28
  -1   4   3 6853.99  244.20
   1  -4  -3 6538.21  210.14
   1  -4  -3 6778.38  262.76
   2   0   5 6170.07  194.76
  -2   0  -5 5829.66  185.12
  -2   0  -5 5942.56  196.64
   0  -5   1 7303.99  226.38
   0  -5   1 7457.73  234.78
   0   5  -1 7290.60  224.83
   3   1   4 2381.59   76.90
  -3  -1  -4 2600.32   75.69
   3   1   4 2559.32   76.78
   2  -1  -4 3652.09  103.47
   2  -1  -4 3548.20  116.70
   2  -1  -4 3393.37  109.49
  -2  -3  -514118.15  435.59
   2   3   514967.09  933.09
   1   4  -3 7501.14  231.94
  -1  -4   3 7533.48  238.92
  -1  -4   3 8109.28  247.43
   1   1  -5 4516.78  200.67
  -1  -1   5 4784.53  206.25
  -2  -5  -3 8278.33  259.42
   2   5   3 8987.96  279.13
   1   3  -4  300.58   19.31
  -1  -3   4  341.39   25.79
  -3  -4  -311807.62  367.81
   3   4   311337.54  350.51
   3   3   4 7893.71  242.98
   3   3   4 8475.51  272.90
  -3  -3  -4 8161.11  258.82
   3  -1  -2 1764.23   66.11
  -3   1   2 1904.59   74.78
   3  -1  -2 1927.37   66.73
   0   2  -5  295.65  240.57
   0   2  -5  311.94   94.62
   0  -2   5  254.63  199.76
   0  -5  -3 1663.70   53.48
   0   5   3 1774.72   57.47
   0  -5  -3 1695.90   58.22
   1  -2  -5 3925.73  115.14
   1  -2  -5 3933.72  129.30
  -1   2   5 3592.96  101.78
  -3   1  -3 2051.77   71.23
   3  -1   3 2390.38   90.01
  -3   1  -3 2184.62   70.03
   2   2  -4 7008.59  219.68
  -2  -2   4 7316.09  227.63
   2   5  -1 7266.47  260.73
  -2  -5   1 7969.34  254.95
  -2  -5   1 7855.25  252.42
  -3   2  -1 5598.54  179.97
   3  -2   1 5508.29  178.20
   2  -2   4 1032.42  153.64
  -2   2  -4  497.51  216.13
   3   3  -2 4319.09  142.81
   3   3  -2 4836.47  127.89
  -3  -3   2 5014.40  137.08
  -1   3  -4 5334.35  141.50
  -1   3  -4 5439.26  175.38
   1  -3   4 5359.44  338.73
   1   4   511304.90  347.76
  -1  -4  -510835.45  338.54
  -3   0  -4 1595.02   55.10
  -3   0  -4 1576.47   55.83
   3   0   4 1587.30   56.86
   3   4  -111646.27  415.60
   3   4  -112542.69  386.33
  -1  -1  -6 2137.48   97.08
   1   1   6 2446.56  103.34
  -1  -1  -6 1936.74   86.46
  -3   2   111807.78  378.04
   3  -2  -113186.87  422.44
   2  -3  -3 5584.23  178.07
   2  -3  -3 5844.51  186.28
   1   5  -2 1189.12   42.72
  -1  -5   2 1390.67   50.52
  -1  -5   2 1405.26   50.04
   1   5   4 3830.89  108.39
  -1  -5  -4 3794.23  111.42
  -1  -2  -6 2568.82  120.41
  -1  -2  -6 2643.62  140.34
   1   2   6 2413.93  107.51
   2  -3   3 3268.03   91.35
  -2   3  -3 3060.52   84.79
  -2   3  -3 3084.04   87.16
   3   1  -313026.96  398.80
   2  -2  -4 4181.47  158.06
   2  -2  -4 4165.64  151.58
   0   1   6 1131.98   49.06
   0  -1  -6 1096.38   47.39
   0  -1  -6 1186.34   51.52
  -1   5   1 8248.45  253.79
   1  -5  -1 7711.44  240.42
   1  -5  -1 7613.37  236.25
   1  -5   0 3097.03   88.28
   1  -5   0 3182.63   89.75
  -1   5   0 3264.28   90.90
  -2   1  -5 2793.29   86.61
   2  -1   5 2711.83   83.83
  -2   1  -5 2815.69   87.55
  -2   4   0 5810.08  197.53
   2  -4   0 5198.36  164.45
   2  -4   0 5314.62  169.17
  -1  -2   5 8585.24  265.02
   1   2  -5 8035.77  251.00
  -3   2  -2  116.82   18.43
  -3   2  -2  125.32   15.67
   3  -2   2  175.35   20.35
   0  -5   2 1881.32   68.36
   0  -5   2 1870.36   66.54
   0   5  -2 1639.16   59.57
   3   0  -3 1176.39   78.83
   3   0  -3 1174.16   79.44
  -3   0   3 1411.25   93.74
   2   4   5 9428.72  363.59
  -2  -4  -5 8791.66  366.26
   2   4   5 9075.17  225.06
  -1   4  -311736.50  286.37
   0   0  -6 3595.21  138.67
   0   0  -6 3990.83  126.55
   0   0   6 3937.60  127.85
  -1   0  -6 1220.69   81.75
   1   0   6 1053.99   72.24
  -1   0  -6 1241.05   83.44
   2  -4  -1 1126.15   76.73
   2  -4  -1 1150.32   77.57
  -2   4   1 1154.76   77.67
   2   5   4 6352.37  182.53
  -2  -5  -4 6295.30  193.18
  -3  -5  -1 9411.09  244.00
   3   5   110800.96  269.41
   3   5   2   48.79   14.87
   3   5   2   37.83   11.47
  -3  -5  -2  110.07   18.57
   3   4   412100.32  399.05
  -3  -4  -413147.50  324.84
  -2  -4   3 9340.80  225.47
   0   2   610419.21  261.05
   0  -2  -610279.17  253.58
   0  -2  -610095.12  253.50
  -1  -6  -1 1930.21   70.09
  -1  -6  -1 2072.82   71.54
   1   6   1 1902.09   64.91
   4   2   1 7998.06  205.50
   4   2   1 7984.96  235.28
  -4  -2  -1 8256.46  226.94
   0   4   5  167.63   19.16
   0   4   5  160.03   20.84
   0  -4  -5  160.52   22.86
  -1   4   4  889.23   62.89
   1  -4  -4  835.12   57.71
   1  -4  -4  808.53   60.32
   1  -5  -2 8343.73  240.34
  -1   5   2 7923.42  229.74
   1  -5  -2 8819.51  248.34
   1   6   2 2208.98   74.67
  -1  -6  -2 2007.91   67.64
  -1  -6  -2 1978.12   71.82
  -4  -2  -2  484.45   38.44
   4   2   2  595.31   43.97
   4   2   2  503.90   40.22
   1  -5   1 3791.94  120.78
  -1   5  -1 3928.88  124.00
   1  -5   1 3823.39  123.71
   3   2   5 2748.90  189.81
  -3  -2  -5 2486.12  152.82
   3   2   5 2870.63  160.61
   1  -3  -5  451.97   37.02
   1  -3  -5  424.41   33.72
   1  -3  -5  472.06   39.62
  -1  -3  -6 2784.42  101.47
  -1  -3  -6 3084.93  123.46
   1   3   6 2668.18   92.75
   3  -2  -2 1673.41   63.50
   3  -2  -2 1668.70   59.11
  -3   2   2 1579.33   77.61
   0   5   4 1796.24   64.17
   0  -5  -4 1935.08   71.97
   0  -5  -4 1937.10   65.73
  -1  -6   0 2651.75   89.97
  -1  -6   0 2605.33   89.06
   1   6   0 2645.25   87.71
   4   2   0  932.41   86.53
  -4  -2   0  997.46   84.04
   4   2   0  695.10   83.30
   4   1   0  695.62   49.89
  -4  -1   0  626.29   47.19
   4   1   0  614.19   43.70
  -4  -1  -2 4373.78  138.15
   4   1   2 4449.92  137.57
   4   1   2 4214.01  130.83
   2   2   6 2644.83   89.63
  -2  -2  -6 2556.07   86.49
  -2  -2  -6 2320.49   85.60
  -3  -1  -5 3429.07  114.25
  -3  -1  -5 3379.68  112.94
   3   1   5 3294.34  119.69
   2   5  -2 3019.09  100.53
  -2  -5   2 2806.13   93.12
  -2  -5   2 2766.07   93.37
  -3  -5  -3 4389.99  155.15
   3   5   3 4282.24  145.21
   3   5   3 4170.05  151.63
   3  -1  -3 1916.53   75.70
   3  -1  -3 2149.26   75.27
  -3   1   3 2225.28   80.98
  -2  -1  -6 1079.00   85.37
  -2  -1  -6 1078.62   86.46
   2   1   6 1147.91   91.42
   2  -4  -2 1487.17   98.74
   2  -4  -2 1480.68   97.54
  -2   4   2 1343.74   89.15
   4   3   113736.48  374.97
  -2  -6  -1 1031.09   72.16
   2   6   1 1215.82   81.74
  -2  -6  -1 1036.17   72.06
  -3   1  -4 7314.29  188.42
   3  -1   4 7868.49  208.98
  -3   1  -4 7455.05  194.48
   0   1  -6 5533.31  142.67
   0  -1   6 5420.85  144.26
  -2  -6  -2 4117.92  133.72
  -2  -6  -2 4324.72  134.46
   2   6   2 4116.09  128.82
  -4  -3  -2 2518.59   87.29
   4   3   2 2421.81   81.08
   4   3   2 2327.61  105.35
  -3  -3  -5  372.44  174.36
   3   3   5  343.98  109.54
   3   3   5  369.31  114.03
   0   4  -4 1480.19   98.27
   0  -4   4 1759.23   67.06
   0   4  -4 1478.37   99.35
   2   0  -514094.45  369.53
  -3  -4   2 1577.49   57.21
  -3  -4   2 1551.53   77.21
   3   4  -2 1522.91  101.39
  -1  -4   412512.29  303.19
   1   4  -412994.65  317.99
  -3   2  -3 5626.76  141.61
   3  -2   3 6156.48  157.17
  -3   2  -3 5933.02  157.34
   1  -1   6 8408.06  264.12
  -1   1  -6 8638.85  233.57
  -1   1  -6 8968.44  223.40
   0   3  -5 2962.07   97.28
   0  -3   5 3076.92  102.39
   4   0   110626.48  262.04
  -4   0  -111159.39  323.31
   0   6   1 9279.82  236.33
   0  -6  -1 8916.03  230.88
   0  -6  -1 9474.76  235.18
   1   6   3 1766.18   70.38
  -1  -6  -3 1564.64   82.67
   4   2   3  742.40   52.58
   4   2   3  728.02   51.10
  -4  -2  -3  820.53   58.56
   2   1  -5 4842.78  225.21
  -2  -1   5 3924.55  123.12
  -2  -1   5 4663.09  212.86
  -2   4  -2 5280.87  173.76
  -2   4  -2 5462.35  141.24
   2  -4   2 5226.93  184.09
  -2  -3  -618436.08  826.06
  -2  -6   011998.78  304.10
   2   6   012225.48  292.53
   0  -3  -612194.79  299.03
   0  -3  -610472.88  312.29
   2  -1  -5 8017.52  260.70
   2  -1  -5 7141.32  246.52
   2  -1  -5 7819.16  227.31
   3   3  -3 1282.51  104.75
  -3  -3   3 1520.86  108.63
   4   0   0 3234.99  110.70
   4   0   0 3433.58  120.34
   0   6   011959.55  331.71
   0  -6   012161.43  346.31
  -1   5   310212.30  259.98
   1  -5  -3 9790.97  253.87
   1  -5  -3 9498.85  281.73
   1   0  -6 1071.59   98.71
   1   0  -6 1301.43  140.26
  -1   0   6 1373.04  131.72
  -2   0  -6 3641.99  115.16
   2   0   6 3740.03  120.23
  -2   0  -6 3706.85  119.22
  -3   3   0 1872.02   64.80
   3  -3   0 1783.10   62.04
  -3   3   0 1870.32   65.84
  -1   1   6 5246.48  144.47
   1  -1  -6 4629.79  216.28
   0  -6  -2 4836.40  224.66
   0   6   2 5077.05  133.11
   0  -6  -2 5075.13  164.23
  -2  -6  -3 6889.67  177.93
   2   6   3 6490.92  164.12
   4   1  -1 3370.61  190.12
   4   1  -1 3811.78  125.10
   2  -3  -414816.32  578.00
   4   1   3 8095.24  221.85
  -4  -1  -3 8005.31  200.81
   4   1   3 8710.21  215.17
   4   0   212026.03  312.00
  -4   0  -212611.61  322.91
  -4  -3  -3  134.02   58.21
  -1  -6   1  180.03   19.24
  -1  -6   1  164.74   21.57
   1   6  -1  165.31   20.18
   4   2  -1 2189.77  101.37
   4   2  -1 2373.27   79.81
  -4  -2   1 2262.99  109.39
   1   5  -315181.27  672.13
  -1  -5   314265.62  354.91
  -1  -5  -5 9084.59  228.53
   1   5   5 9589.45  238.51
  -3   0  -5 1052.39   74.34
   3   0   5 1223.18   97.84
  -3   0  -5 1051.90   86.06
   1  -5   2 8518.37  234.61
  -1   5  -2 8555.13  215.93
   1  -5   2 8762.09  222.05
  -3  -5   112627.79  316.75
  -3  -5   112862.14  322.62
   3   5  -111408.99  302.35
  -3   3  -1  130.91   27.86
  -3   3  -1  133.96   18.53
   3  -3   1   76.00   23.05
  -1  -3   5  388.79   35.41
   1   3  -5  371.73   31.33
   0   5  -3  275.60   37.09
   0  -5   3  202.70   29.62
   0  -5   3  219.68   39.39
   2  -3   4 3325.79  155.80
  -2   3  -4 3579.34  118.15
  -2   3  -4 3463.33  129.75
   2  -2   5 5525.38  145.12
  -2   2  -5 5460.18  145.27
  -2   2  -5 5417.87  142.92
  -3   3   1 1750.03   63.53
   3  -3  -1 1879.39   65.25
  -3   3   1 1839.59  140.43
   2   5   5 3807.49  126.89
  -2  -5  -5 3517.94  124.00
   3   5   410116.56  250.44
   3   5   4 9762.89  240.67
   4   4   1 8210.85  207.58
  -4  -4  -1 8086.89  204.81
   4   4   2 1473.94  105.82
  -4  -4  -2 1508.43  110.30
   4   4   2 1572.93   62.36
  -3  -4  -5 8559.52  214.41
   3   4   5 8628.49  211.78
   3   4   5 8585.73  216.18
  -1   3  -5 1014.18   69.72
   1  -3   5 1042.73   71.84
  -1   3  -5 1028.24   70.27
   1   4   6 6018.76  160.19
  -1  -4  -6 6669.77  182.30
   1   4   6 6643.17  178.09
  -1  -1   6 6430.13  166.35
   1   1  -6 6211.08  157.64
   2  -4  -3 6502.62  172.41
   2  -4  -3 6732.23  171.56
  -2   4   3 6902.84  177.21
  -4   0   1 7859.13  222.63
   4   0  -1 7371.10  223.40
   4   0  -1 7539.30  205.01
  -2  -2   5 1199.04   83.97
   2   2  -5 1245.70   88.58
  -1   2   6  704.11   51.32
   1  -2  -6  722.57   52.29
   1  -2  -6  652.04   51.30
  -1   4  -4 1174.84   79.21
  -1   4  -4 1236.35   83.05
   1  -4   4  972.74   67.79
  -3  -1   4 1141.28   88.13
   3   1  -4 1482.04  113.67
   3   1  -4 1548.10  101.98
   3  -2  -3 1934.82   99.37
   3  -2  -3 2225.89   75.68
  -3   2   3 2152.38   80.85
   0  -6   1 4558.71  209.20
   0  -6   1 4518.94  142.97
   0   6  -1 4133.47  128.68
  -4  -3   1 7646.26  204.71
   4   3  -1 7862.25  204.48
   4   3  -1 7847.77  198.33
   3   0  -4  329.13   29.65
   3   0  -4  343.94   32.43
  -3   0   4  256.67   26.71
   2   6  -1 9261.70  235.65
  -2  -6   1 9082.16  240.59
  -2  -6   1 8904.74  241.24
   0   2  -6 1010.15   90.57
   0   2  -6 1261.01  134.99
   0  -2   6 1322.70  139.88
   0  -6  -3 2905.39   96.65
   0   6   3 3033.32   97.75
   0  -6  -3 2905.85   95.97
   2  -2  -5 3175.66  123.59
   2  -2  -5 3209.30  122.75
   2  -2  -5 2974.96  112.85
  -3   3  -2  815.96   57.63
  -3   3  -2  774.03   53.27
   3  -3   2  706.64   51.14
   2   4   6  865.17   63.81
   2   4   6  844.00   62.79
  -2  -4  -6 1073.18   76.35
   4   4   0 3780.36  123.72
   4   4   0 4152.78  134.81
  -4  -4   0 4253.60  137.79
   4   0   3 8442.22  210.59
  -4   0  -3 9111.16  248.95
   4   0   3 8031.57  312.88
   4   4   3  540.75   48.24
   4   4   3  546.00   52.13
  -4  -4  -3  635.67   60.06
   1   6   4  548.42   81.47
  -1  -6  -4  609.47   60.81
  -4  -2  -4 3250.32  111.90
   4   2   4 3266.90  108.37
   4   2   4 3026.69  114.41
   4  -1   1  864.87   60.70
  -4   1  -1  702.06   50.50
   1  -4  -5 2896.59   95.08
   1  -4  -5 2641.86   90.73
  -4   1   0  496.40   40.47
   4  -1   0  518.50   39.11
  -3  -6  -2 2931.14  105.24
   3   6   2 3141.56  102.07
  -3  -6  -2 3179.24  107.31
  -2  -6  -413257.39  323.82
   2   6   412843.33  312.50
   0  -5  -5 7969.98  208.48
   0   5   5 8339.68  221.36
   2   4  -4 5665.39  152.92
  -2  -4   4 6084.46  245.97
  -3  -2   4 3258.73  112.25
   3   2  -4 3467.59  114.16
  -3  -6  -1  945.33   70.35
  -3  -6  -1  866.85   63.27
  -2   4  -3  561.78   41.40
  -2   4  -3  572.08   42.10
   2  -4   3  503.25   39.98
  -3   3   2 4047.44  137.85
   3  -3  -2 4043.83  129.57
   4   3   410263.13  282.49
  -4  -3  -410697.45  315.58
   4   3   410490.97  279.05
   2   5  -3 1708.02   75.55
  -2  -5   3 1480.61  106.52
  -2  -5   3 1388.48  107.45
   2  -1   6   34.82   27.99
  -1   2  -610335.24  252.21
  -1   2  -610362.19  269.36
   1  -2   610439.80  262.73
   4   1  -2 5479.00  157.72
  -4  -1   2 5283.34  159.71
   4   1  -2 5109.40  169.52
  -4  -1  -4 4571.29  209.30
   4   1   4 4309.05  141.51
   4   1   4 4342.21  146.19
   3  -1  -4 6444.68  164.61
  -3   1   4 6238.05  166.17
   3  -1  -4 6000.45  169.40
   1   1   7 9735.15  250.65
  -1  -1  -7 8959.77  249.17
  -1  -1  -7 9401.41  268.32
   0  -4  -6 2797.46  172.54
   0   4   6 2506.42  110.81
   0  -4  -6 2856.58  151.88
  -4   1  -2 4314.19  135.31
   4  -1   2 4721.74  214.72
  -1  -6   2  160.82   21.50
   1   6  -2  155.76   20.19
  -1  -6   2  203.01   21.90
   4   2  -2 1002.44   79.10
   4   2  -2 1290.40   86.01
  -4  -2   2 1321.09   87.95
   3   2   6 7278.59  215.58
  -3  -2  -6 6189.62  176.86
  -3  -2  -6 6766.13  192.48
  -1   5   4  390.15   31.63
   1  -5  -4  424.51   32.80
   1  -5  -4  420.67   37.07
   3   4  -3 1802.07   64.78
  -3  -4   3 1741.00   65.08
  -3  -4   3 1776.80   64.44
  -1  -2  -7 4422.70  157.95
   1   2   7 4490.75  157.52
  -1  -2  -7 4648.51  214.74
  -3   1  -5 6982.18  177.14
  -3   1  -5 7336.07  191.22
   3  -1   5 6875.25  230.16
   3   6   3 2219.14  122.97
  -3  -6  -3 2004.39  163.65
  -2   5   0 1827.12   63.87
   2  -5   0 1701.93   60.91
   2  -5   0 1721.02   63.73
  -1  -2   611089.32  343.90
   1   2  -612030.07  296.76
  -3  -5   2 2113.75   76.51
   3   5  -2 2090.72   71.34
  -3  -5   2 2103.78   83.13
   2  -5  -1 1893.43   65.60
  -2   5   1 2019.85   69.73
   2  -5  -1 1955.20   68.92
   4  -1  -1  130.19   17.25
   4  -1  -1  129.87   16.78
  -3  -6   0 4576.97  212.06
  -3  -6   0 4447.80  143.41
   3   6   0 4392.55  146.04
   1  -5   311726.96  309.36
  -1   5  -312224.05  305.81
  -1   5  -312228.29  294.92
   0  -1  -7 1728.25   68.55
   0   1   7 1984.25   78.27
   0  -1  -7 1976.00   75.39
   3   3   6 1186.37   90.21
   3   3   6 1163.03   83.13
  -3  -3  -6 1003.26   83.45
  -3  -1  -614416.66  375.48
  -3  -1  -615232.83  677.26
   4   0  -214272.93  739.05
   1  -3  -6 1302.30   89.88
   1  -3  -6 1404.51   94.68
  -1   3   6 1602.30   59.07
   1  -6  -1  447.79   37.71
  -1   6   1  518.70   38.62
   1  -6  -1  418.30   33.07
  -1   0  -7  360.24   31.82
   1   0   7  458.14   39.10
  -1   0  -7  341.17   29.23
   4   4  -1 3637.04  155.75
   4   4  -1 4160.23  132.02
  -4  -4   1 4020.37  129.87
   0  -6   2 1458.97   97.32
   0   6  -2 1469.60   97.38
   0  -6   2 1534.78   76.37
   1  -6   0   52.23   17.54
  -1   6   0   42.30   11.72
   1  -6   0   66.02   14.57
   3   5   5 4195.84  146.22
   3   5   5 4316.10  142.68
  -4  -5  -2 2384.29   91.43
   4   5   2 2541.31   88.47
   4   5   2 2342.61   82.79
   2   3  -5 1520.39  100.95
  -2  -3   5 1705.17   63.92
   0   0  -7 1199.80   86.82
   0   0   7 1269.55   88.87
   0   0  -7 1337.83   90.31
   4   4   4 2795.93  115.93
   4   4   4 2312.18  114.00
  -4  -4  -4 2723.65  129.03
   0   2   7 5296.34  178.41
   0  -2  -7 5264.76  136.91
   0  -2  -7 4921.82  242.10
  -4  -5  -1 1501.53  100.00
   4   5   1 1194.94   83.46
   4   5   1 1423.81   94.52
   3  -3   3 2684.78   88.92
  -3   3  -3 2474.16   82.41
  -3   3  -3 2579.49   88.12
   2  -5   1 1034.06   98.10
   2  -5   1  916.59  106.04
  -2   5  -1  992.63   79.93
   0   6   4 5717.59  147.81
   0  -6  -4 5257.99  140.30
   0  -6  -4 5380.10  142.74
   0  -4   5  139.90   22.87
   0   4  -5  140.88   20.41
   0   4  -5  105.37   15.06
   4   3  -2 1114.99   81.53
  -4  -3   2 1330.93   90.94
   4   3  -2 1243.74   82.68
   1   3   7  448.75   54.66
  -1  -3  -7  525.21   91.47
  -1  -3  -7  472.93   59.39
  -2   4   4 4311.72  132.29
   2  -4  -4 3772.45  141.81
   2  -4  -4 3646.91  140.04
  -2  -6   2 4900.85  226.48
  -2  -6   2 4846.56  230.09
   2   6  -2 5292.69  143.84
  -2  -2  -7 5983.84  156.01
  -2  -2  -7 5639.92  161.31
   2   2   7 5270.50  138.75
   1  -6  -2 1616.18   82.01
  -1   6   2 1546.84   77.00
   1  -6  -2 1535.82   75.50
   3   3  -4 1507.53  106.09
  -3  -3   4 1338.32   93.73
  -3  -3   4 1443.95  103.62
   4   0   4 4862.35  133.80
  -4   0  -4 4794.75  137.36
   2  -5  -2 2868.17  112.79
  -2   5   2 2963.28  120.36
   2  -5  -2 3053.62  121.57
   2  -3  -5 2300.57  130.69
   2  -3  -5 2722.11  108.47
   2  -3  -5 2686.36  110.13
  -4   1  -3 4449.19  128.33
   4  -1   3 4579.93  141.87
  -1  -7  -1   46.34   13.19
  -1  -7  -1   51.61   18.32
   1   7   1   80.21   17.87
  -2  -1  -7  959.26   66.73
   2   1   7 1175.14   70.80
  -2  -1  -7 1005.98   63.71
  -1  -5   413493.22  351.41
   1   5  -412287.81  319.51
  -1  -5   414101.75  364.62
   1   4  -5 2938.11  111.23
  -1  -4   5 3058.26  117.70
   1   5   6 7238.53  195.67
   1   5   6 7017.22  185.29
  -1  -5  -6 7540.78  208.42
  -4  -5  -3 3630.13  147.50
   4   5   3 3559.80  138.44
   4   5   3 3540.17  143.37
   0   5  -4 7544.47  199.56
   0  -5   4 7394.23  195.04
   0   5  -4 7593.52  202.39
  -1  -7  -2 5594.42  156.80
  -1  -7  -2 5563.79  153.10
   1   7   2 5623.50  153.52
   3  -3  -3  835.54   45.32
   3  -3  -3  863.81   53.25
   2   0  -611297.36  363.66
  -2   0   612722.74  328.14
   2   0  -611600.44  319.68
  -2   3  -510239.56  265.69
   2  -3   511522.45  301.39
  -2   3  -510652.44  279.13
   2   5   6   26.47   11.77
   3   6   4 1925.01   83.08
   3   6   4 1673.09   57.95
  -3  -6  -4 1882.09   87.85
   1  -6   1 2094.65   84.06
  -1   6  -1 2080.93   82.42
   1  -6   1 2031.18   81.91
   3  -2  -4 4453.21  133.16
   3  -2  -4 4706.11  130.58
   3   4   6 3744.92  141.10
  -3  -4  -6 3579.64  141.69
   3   4   6 3755.27  145.19
  -3   0  -6 2813.36  110.24
  -3   0  -6 2997.78  115.18
   3   0   6 2567.10   98.69
   4   5   0  594.30   34.88
   4   5   0  580.20   34.97
  -4  -5   0  518.32   33.33
  -2  -7  -2  452.06   29.96
   2   7   2  375.63   30.02
  -2  -7  -2  403.33   44.34
  -2  -7  -1 1222.71   63.59
   2   7   1 1097.40   57.82
  -2  -7  -1 1220.06   65.76
  -2  -3  -7 8825.16  243.84
   2   3   7 9304.27  243.32
  -2  -3  -7 8766.71  261.17
   1   6   5  812.44  110.68
  -1  -6  -5  813.15   83.75
  -4  -2  -5 6742.11  182.27
   4   2   5 6498.84  197.15
   4   2   5 7324.80  228.43
  -3   4   0  251.57   19.70
  -3   4   0  243.95   21.47
   3  -4   0  252.34   23.16
  -2  -6  -5 5504.95  157.78
   2   6   5 5557.30  156.77
   0  -3   6 9516.19  270.82
   0   3  -6 8634.13  230.08
   0   3  -6 9421.62  267.14
   3   6  -1 5289.04  143.75
  -3  -6   1 5341.74  148.53
  -3  -6   1 5251.30  146.09
   1   7   0 2293.97   89.25
  -1  -7   0 2032.11   81.48
  -1  -7   0 2131.23   85.61
  -4   1   2 3314.58  129.70
   4  -1  -2 2801.99  112.11
   4  -1  -2 2971.60  134.69
  -2   1   6 2256.81   90.33
   2  -1  -6 2119.07   86.52
   2  -1  -6 2049.47   84.23
   4   3   512487.72  393.62
   4   3   512508.48  404.00
  -4  -3  -512348.09  339.21
   0   1  -7  718.37   43.66
   0  -1   7  854.03   53.95
   0   1  -7  857.08   48.22
   4  -2   1 4018.50  115.00
  -4   2  -1 4083.85  117.99
  -4   2   0 5359.33  146.23
   4  -2   0 5847.41  157.37
  -2  -1   6 2294.37   91.45
   2   1  -6 2279.58   89.64
   0   3   7 4399.27  194.49
   0  -3  -7 4341.72  149.06
   0  -3  -7 4596.38  131.95
  -3   4  -1 4245.08  120.93
   3  -4   1 4691.93  128.30
  -3   4  -1 4500.80  123.37
  -3   4   1  622.82   35.93
   3  -4  -1  623.09   37.07
  -1   1  -7  406.63   27.27
  -1   1  -7  463.19   31.09
   1  -1   7  544.41   35.72
  -2   5  -2 1043.62   59.34
  -2   5  -2 1028.52   56.78
   2  -5   2 1034.73   60.51
  -2   2  -6 4063.99  118.19
  -2   2  -6 4177.21  133.68
  -2   4  -4  225.84   19.98
   2  -4   4  165.02   24.68
  -2   4  -4  209.00   23.80
   1   7   3 8329.63  224.50
  -1  -7  -3 8547.23  227.90
   4   1  -3 2498.24   98.08
  -4  -1   3 2561.73   99.38
   4   1  -3 2554.14   98.98
  -2   0  -7 7017.31  264.50
  -2   0  -7 6756.72  226.09
   2   0   7 7187.77  259.58
   2   7   3 4493.48  124.67
  -2  -7  -3 3931.05  149.95
   4   1   5   90.01   30.71
  -4  -1  -5   65.32   46.20
   1  -6  -3 2780.60  106.82
   1  -6  -3 2660.54  103.49
  -1   6   3 2776.09  107.50
  -2  -7   0 7986.57  223.05
   2   7   0 8062.28  216.58
  -2  -7   0 8065.78  219.22
  -1   4  -5  429.56   89.90
  -1   4  -5  409.54   44.67
   1  -4   5  478.76   87.05
  -1  -6   3 3001.40  120.96
  -1  -6   3 3212.95  122.67
   1   6  -3 2891.54  110.56
   4   2  -3 3319.92  132.58
  -4  -2   3 3169.40  141.41
   4   2  -3 3671.69  140.61
   3   0  -5 1535.98   80.94
   3   0  -5 1644.62   56.44
  -3   0   5 1735.18   71.64
  -3  -1   5  729.17   43.82
   3   1  -5  805.86   55.09
   1   3  -6 4500.10  127.31
  -1  -3   6 4706.15  132.40
   1  -1  -7 1828.44   75.96
   1  -1  -7 1882.33   82.18
  -1   1   7 2011.87   84.12
   4  -2   2 2384.12   94.10
  -4   2  -2 2142.58  116.53
   2  -5  -3  582.71   37.68
  -2   5   3  615.45   36.86
   2  -5  -3  583.30   34.12
   4   5   4  265.45   31.32
   4   5   4  239.28   23.34
  -4  -5  -4  213.46   33.43
   1   0  -7 1583.48   79.85
  -1   0   7 1707.85   78.84
   1   0  -7 1403.89   78.54
   1   4   7  857.50   50.13
  -1  -4  -7  895.33   59.39
  -1  -4  -7  847.89   48.81
  -4   2   1 2082.76   81.83
   4  -2  -1 2240.64   91.92
  -4   2   1 2298.75   90.47
   0   7   1 3441.64  135.45
   0  -7  -1 3227.37  129.97
   0  -7  -1 3239.98  126.12
   4   4  -2 2307.35   90.09
  -4  -4   2 2370.80   94.42
   4   4  -2 2315.36   92.63
  -1   3  -6 2758.17  120.85
   1  -3   6 3052.31  143.75
  -1   3  -6 2866.25  137.53
   3  -2   5 7974.23  212.73
  -3   2  -5 8100.24  222.11
  -3   2  -5 7766.74  206.91
   1  -5  -5  920.42   55.66
  -1   5   5  790.57   53.48
   1  -5  -5  924.57   52.35
   4   0  -3 2412.03  128.84
  -4   0   3 2154.12  111.84
   4   0  -3 2440.69  128.30
   0  -5  -6  681.02   63.40
   0   5   6  676.67   57.20
   0   5   6  617.72   45.29
   4   4   5 3793.16  142.15
  -4  -4  -5 3907.82  146.40
   4   4   5 3973.43  150.14
   1  -4  -6 3825.29  204.76
   1  -4  -6 4276.33  128.33
  -2  -5   4 3659.30  136.70
   2   5  -4 4072.14  119.92
  -2  -5   4 4203.20  130.09
   0  -7  -2 2413.98   97.12
   0  -7  -2 2270.76   88.34
   0   7   2 2358.72   93.45
  -3  -5   3 1023.21   56.20
  -3  -5   3 1005.03   54.33
   3   5  -3 1068.57   55.44
   2  -2  -6   75.36   21.50
   2  -2  -6   94.42   18.21
   2  -2  -6  106.78   19.56
   0   6  -3 2086.83   82.75
   0  -6   3 2439.79   95.96
   0  -6   3 2369.12   98.80
   2   4   7 4406.69  148.91
  -2  -4  -7 4888.21  143.89
   2   4   7 4981.27  138.58
   4   5  -1  932.23   64.08
  -4  -5   1 1066.17   63.21
   4   5  -1  908.08   58.79
  -1  -7   1 7162.25  198.68
   1   7  -1 7145.22  190.12
  -1  -7   1 7303.48  206.18
   0   7   0 4099.55  114.56
   0  -7   0 4143.03  117.99
   0  -7   0 4189.76  121.82
   1  -6   2 7374.38  199.76
   1  -6   2 7198.59  195.95
  -1   6  -2 7196.85  188.40
  -3   4  -2 6215.97  170.46
   3  -4   2 6544.35  177.61
  -3   4  -2 5828.75  161.12
  -3   4   2 6900.34  203.30
   3  -4  -2 6619.21  189.68
   3  -4  -2 6999.10  221.75
  -3   3  -4 1928.66   79.18
  -3   3  -4 1949.24   80.41
   3  -3   4 1815.22   77.07
  -2  -2   6  834.46   74.20
   2   2  -6  679.20   64.59
   4  -1   4 1358.86   68.58
  -4   1  -4 1312.85   68.82
  -1   5  -4 6986.57  188.04
   1  -5   4 6922.33  186.04
  -1   5  -4 6942.71  184.07
   1  -2  -7  994.88   69.80
   1  -2  -7  901.13   63.34
   3  -1  -5 4630.31  132.79
   3  -1  -5 4433.85  138.73
  -3   1   5 5079.10  155.20
   3   4  -4 7618.51  201.69
  -3  -4   4 7061.41  209.85
  -3  -4   4 6711.55  184.62
  -3  -2   5 1746.13   76.22
  -3  -2   5 1904.44   81.32
   3   2  -5 1936.25   83.35
   0  -6  -5 4873.18  132.63
   0   6   5 5508.92  154.18
   0  -6  -5 5200.95  149.40
  -2  -4   5  891.04   53.82
   2   4  -5  862.79   58.76
   1   1  -7 6944.63  185.39
  -1  -1   7 6998.68  191.61
  -3  -5  -6 2125.13   89.42
   3   5   6 2258.90   89.74
   3   5   6 1991.20   80.00
  -3   1  -6 1243.15   66.14
   3  -1   6 1065.88   61.13
  -3   1  -6 1217.32   64.83
  -3  -7  -2 8421.08  227.04
  -3  -7  -2 7881.55  215.92
   3   7   2 8708.45  233.53
  -4  -3   3 5418.93  166.28
   4   3  -3 4851.54  148.32
   4   3  -3 4749.07  222.23
  -3  -6  -5 2023.89   82.81
   3   6   5 2062.81   82.22
   4   6   2 8520.94  244.71
  -4  -6  -2 8609.11  231.76
   4   6   2 9478.25  253.18
  -2  -7  -4 8358.30  230.80
   2   7   4 8520.35  221.16
   4   0   5  204.75   65.56
  -4   0  -5  237.26   78.93
  -2  -7   1 6342.05  199.43
   2   7  -1 6356.67  186.69
  -2  -7   1 6283.23  198.96
  -3  -7  -1 3050.50  118.09
  -3  -7  -1 2946.58  115.08
   3   7   1 3147.97  119.34
  -5  -2  -110967.04  399.09
   5   2   1 9877.26  306.08
   5   2   110285.10  313.63
   1   7   4 2903.34  153.88
  -1  -7  -4 2790.39  134.50
  -2  -6   3 2267.02   94.79
  -2  -6   3 2365.53   93.28
   2   6  -3 2174.70   85.93
   4   6   1 1277.02   65.10
   4   6   1 1388.00   70.84
  -4  -6  -1 1345.32   70.30
   5   2   2 6723.58  179.01
  -5  -2  -2 6638.42  181.15
   5   2   2 6300.81  210.19
   0  -2   7 2806.63  114.78
   0   2  -7 3010.54  117.07
  -3  -2  -7 8310.59  219.31
  -3  -2  -7 7559.69  217.54
   3   2   7 8220.17  216.22
  -3  -6   2  586.55   38.57
   3   6  -2  600.24   36.63
  -3  -6   2  647.91   39.11
   0   7   3  124.36   20.18
   0  -7  -3  162.40   23.84
   0  -7  -3  139.76   15.27
   4  -2   3 1010.81   76.54
  -4   2  -3 1158.01   71.41
   0  -4  -7 1898.25   84.61
   0   4   7 1675.44   80.47
   0  -4  -7 1817.87  106.15
   2  -4  -5 1286.55   67.53
   2  -4  -5 1123.78   58.63
   2  -4  -5 1260.61   66.28
   3  -3  -4  313.58   32.52
   3  -3  -4  308.62   28.86
   3  -3  -4  279.07   37.69
  -2   1  -7 2572.44  106.15
   2  -1   7 2776.71  109.46
  -2   1  -7 2574.86  102.50
   5   3   2 1230.62   62.71
  -5  -3  -2 1256.92   69.63
   5   3   2 1122.23   58.17
   4  -2  -2 1372.29   80.20
  -4   2   2 1537.74   80.06
   4  -2  -2 1627.24   81.98
  -4   1   3 2842.65  123.71
   4  -1  -3 3286.46  131.32
   4  -1  -3 3186.06  128.84
  -5  -3  -1 1264.11   64.26
   5   3   1 1390.60   69.18
   5   3   1 1376.82   69.22
   3   7   3 2529.23  106.51
  -3  -7  -3 2124.20   92.15
  -3  -7  -3 2488.56  114.40
  -4  -6  -311536.47  309.76
   4   6   312202.91  318.94
   4   6   311689.62  305.45
   2  -5   3 1134.91   63.69
  -2   5  -3 1288.41   64.93
  -2   5  -3 1314.61   68.19
   3   3   7 1530.32   83.59
  -3  -3  -7 1570.20   79.26
   3   3   7 1770.91   76.13
   0  -7   1 2164.59   87.28
   0  -7   1 2157.22   86.36
   0   7  -1 2298.64   89.90
   5   1   1 7758.52  210.95
  -5  -1  -1 7860.90  227.32
   1  -6  -4 1345.18   70.64
  -1   6   4 1282.52   65.22
   1  -6  -4 1460.22   72.10
   1  -2   7 1808.25   75.28
  -1   2  -7 1626.11   81.66
  -1   2  -7 1687.60   57.19
   5   2   0 3874.66  154.16
   5   2   0 4148.10  118.44
  -5  -2   0 3640.68  159.66
  -3  -1  -7 7015.62  198.99
   3   1   7 7478.85  199.88
  -3  -1  -7 6543.71  178.83
   5   1   2 1471.04   74.48
  -5  -1  -2 1448.01   73.76
  -3  -7   0 1162.04   61.93
  -3  -7   0 1155.71   61.79
   3   7   0 1119.86   59.02
   2   6   6  844.76   47.01
  -2  -6  -6  787.95   47.75
  -5  -2  -3 2165.40   92.45
   5   2   3 2160.66   85.82
   4   5   5  749.06   44.65
   4   5   5  803.68   43.57
  -4  -5  -5  846.59   49.43
  -4  -6   0 4476.04  129.26
  -4  -6   0 4441.07  127.42
   1   6   6 1906.01   78.99
  -1  -6  -6 1974.43   82.86
   5   1   0 3755.89  140.15
  -5  -1   0 3444.18  130.72
   5   1   0 3047.27  135.20
  -4  -2  -6 4716.52  149.40
   4   2   6 4629.31  161.43
   4   2   6 4657.27  152.06
   5   3   3 1400.52   78.47
  -5  -3  -3 1420.16   84.42
   5   3   3 1485.68   89.13
   5   3   0  145.00   29.45
   5   3   0  148.02   23.40
  -5  -3   0  190.21   25.69
  -2   5   4 1030.25   55.67
   2  -5  -4  922.16   50.90
   2  -5  -4  972.87   51.58
   4   3   6 4303.46  129.79
   4   3   6 4601.76  165.64
  -4  -3  -6 4810.54  150.63
   1  -3  -7 2935.67  119.14
   1  -3  -7 2718.11  120.70
  -1   3   7 2853.34  115.11
  -3   4  -3 3057.13  116.98
   3  -4   3 3190.85  128.62
  -3   4  -3 3062.30  122.30
   3  -4  -3 5030.82  150.96
  -3   4   3 4627.24  137.46
   3  -4  -3 4459.70  132.70
  -1  -1  -8 8799.44  229.08
   1   1   8 8276.69  290.74
  -1  -1  -8 8501.20  233.34
   1   2   8 4612.04  138.20
  -1  -2  -8 4614.83  138.96
  -1  -2  -8 4270.28  161.21
   3  -2  -5 4134.96  122.99
   3  -2  -5 4536.31  128.47
   3  -2  -5 4294.11  140.23
  -3  -3   5  366.45   30.20
   3   3  -5  328.45   28.00
   2  -3  -6 1614.94   81.95
   2  -3  -6 1676.42   57.03
   2  -3  -6 1678.53   58.94
   0  -5   5  338.99   27.70
   0   5  -5  355.60   26.77
   0   5  -5  337.89   24.31
  -1  -7   2 3201.92  123.11
   1   7  -2 3234.22  122.21
  -1  -7   2 3330.81  126.87
  -5  -4  -2 2442.00  107.92
   5   4   2 2437.84   98.95
   5   4   2 2383.75   93.50
   1   5  -5 3278.26  124.20
  -1  -5   5 3468.57  136.36
   1   2  -7 3957.84  147.51
  -1  -2   7 3807.60  143.97
   1   5   7 3375.58  128.93
  -1  -5  -7 3535.97  138.24
   1   5   7 3479.97  134.63
  -4   3   0 3290.90  125.56
   4  -3   0 3375.18  128.60
   0   4  -6 5915.59  157.72
   0  -4   6 5674.43  155.76
   5   4   1 2045.13   87.18
   5   4   1 2047.14   80.81
  -5  -4  -1 1996.26   82.33
  -2  -3   6 2494.80  115.48
   2   3  -6 2896.90  122.73
   2  -6  -1 8782.72  244.97
  -2   6   1 9122.45  236.60
   2  -6  -1 9085.95  242.07
   2  -6   0 3766.26  141.28
   2  -6   0 3845.04  144.44
  -2   6   0 4070.95  113.78
   3   4   7 1001.81   56.41
   3   4   7 1041.79   57.57
  -3  -4  -7  983.51   57.39
   4   5  -2 3287.69  145.38
  -4  -5   2 3086.50  133.09
  -4  -5   2 3107.66  126.14
   2   5   7  671.27   43.16
   2   5   7  651.66   38.34
  -2  -5  -7  781.34   46.91
   4  -3   1 5859.52  159.06
  -4   3  -1 5950.55  161.85
   4   6   4 6500.06  180.31
   4   6   4 5886.28  169.48
  -4  -6  -4 6333.64  171.85
  -5  -1  -3 1469.79   74.30
   5   1   3 1320.46   66.23
   3   7   4  728.67   47.04
  -3  -7  -4  669.22   43.61
  -1   6  -3 4098.97  137.15
   1  -6   3 4097.77  141.84
   1  -6   3 4085.69  132.65
   4   1  -4  285.03   29.07
   4   1  -4  266.05   25.68
  -4  -1   4  226.45   21.92
  -2   3  -6 3370.27   98.84
  -2   3  -6 3390.19   98.60
   2  -3   6 3325.92   97.22
   4   1   6 2103.68   98.24
  -4  -1  -6 2104.43   94.51
   4   4  -3 3265.83   95.47
  -4  -4   3 3196.10  103.44
   5   0   1 3631.04  105.00
  -5   0  -1 3291.16   98.75
  -2   4  -5 6260.47  169.80
  -2   4  -5 6294.16  170.62
   2  -4   5 6410.76  177.51
   0  -1  -8 2558.59  111.29
   0  -1  -8 2244.21  104.10
   0   1   8 2425.36  127.76
   0  -7  -4 1569.68   77.47
   0   7   4 1590.92   74.20
   0  -7  -4 1548.59   69.20
  -5  -4  -3 6016.27  170.32
   5   4   3 5368.92  165.77
   5   4   3 6180.40  169.43
  -5  -2   1 1719.04   77.16
   5   2  -1 1563.43   74.61
   5   2  -1 1607.08   80.78
  -3   0  -7 3640.83  108.82
   3   0   7 3834.24  113.93
  -3   0  -7 3712.71  107.36
  -4  -4  -6 2618.37  120.17
   4   4   6 2672.49  121.96
   4   4   6 2849.93   61.67
  -1   0  -8 1911.12   86.21
   1   0   8 2002.17   90.21
  -1   0  -8 1767.45   82.06
  -1  -4   6  318.15   28.72
   1   4  -6  353.01   27.42
  -1  -3  -8  404.80   27.45
  -1  -3  -8  439.41   29.93
   1   3   8  387.62   29.33
  -2  -7  -5 2929.58   90.84
   2   7   5 2878.49   86.84
   1   6  -4 4135.58  123.50
  -1  -6   4 3660.58  121.40
  -1  -6   4 4009.42  125.05
  -4  -2   4 1010.79   49.79
   4   2  -4 1000.81   50.76
   4   2  -4  952.98   30.41
   4  -3  -1 3024.87   91.98
  -4   3   1 3293.74   97.36
   4   0  -4 1335.94   64.82
   4   0  -4 1272.75   58.61
  -4   0   4 1222.76   61.09
  -2  -2  -8  261.19   32.37
   2   2   8  263.05   26.08
  -2  -2  -8  240.31   30.18
   5   0   2 2160.45  106.39
  -5   0  -2 2426.83  111.63
   0   2   8 1887.80   90.07
   0  -2  -8 1772.53   82.81
   0  -2  -8 1604.04   81.02
  -2  -7   2 1865.96   85.87
   2   7  -2 1855.74   81.54
  -2  -7   2 1994.69   88.13
  -4   1  -5   23.55   12.57
  -4   1  -5   14.92   18.36
   5   0   0  639.58   40.97
  -5   0   0  710.79   54.92
   2  -6  -2 3949.31  112.95
   2  -6  -2 3547.05  115.56
  -2   6   2 3902.82  117.06
   1  -7  -1  618.23   31.01
   1  -7  -1  608.31   40.41
  -1   7   1  587.42   34.79
  -5  -1   1 1631.91   73.63
   5   1  -1 1538.05   69.13
   5   1  -1 1558.89   72.33
   2  -6   1 1098.78   58.72
   2  -6   1 1084.74   59.23
  -2   6  -1 1134.99   53.55
   0   0  -8 2299.56  103.73
   0   0  -8 1942.80   95.25
   0   0   8 2344.00  103.77
   1   7   5  609.19   38.61
  -1  -7  -5  701.20   40.28
  -5  -4   0 4953.49  146.56
   5   4   0 4625.18  130.18
   5   4   0 4198.35  186.62
   0  -7   2  239.05   22.80
   0  -7   2  224.36   22.69
   0   7  -2  266.67   23.29
   4  -3   2  409.58   57.94
  -4   3  -2  461.41   61.63
  -4   2  -4 3114.95   93.63
  -4   2  -4 3452.73  100.61
   4  -2   4 3326.95  103.73
  -2  -1  -8 3930.00  112.78
   2   1   8 3921.72  118.41
  -2  -1  -8 3759.44  110.20
   5   3   4  904.28   44.01
  -5  -3  -4 1097.52   82.56
   5   3   4 1023.60   62.71
  -3  -7   1  404.77   38.58
  -3  -7   1  431.19   33.46
   3   7  -1  377.88   43.25
   5   2   4 1779.81   98.60
  -5  -2  -4 1756.86  105.29
   5   2   4 1930.78  112.15
   0  -6   4 8843.84  234.59
   0   6  -4 8979.09  235.36
  -1   5   6 6316.68  191.23
   1  -5  -6 5781.03  158.06
   1  -5  -6 6077.14  172.42
  -1   7   0 3345.28   97.75
   1  -7   0 3021.22   92.58
   1  -7   0 3133.19   94.01
   4  -2  -3  748.32   35.36
  -4   2   3  800.94   38.59
   4  -2  -3  729.36   32.19
   5   3  -1  227.25   21.18
  -3   3  -5  808.02   59.70
   3  -3   5  996.81   60.50
  -3   3  -5  848.49   54.81
  -3   5   0  927.55   38.20
  -3   5   0  939.85   29.27
   3  -5   0  950.94   29.96
  -2  -3  -8  384.04   24.56
  -2  -3  -8  336.97   26.34
   2   3   8  438.83   28.11
   4   6  -1 8287.98  224.41
  -4  -6   1 7862.72  218.44
  -4  -6   1 7819.98  217.31
  -1   7   2  420.39   24.94
   1  -7  -2  359.67   21.59
   1  -7  -2  390.95   29.68
   2   0  -7 1305.70   65.10
   2   0  -7 1346.11   62.88
  -2   0   7 1509.74   70.31
   3   6   6  626.21   32.56
  -3  -6  -6  479.01   29.89
  -3   2  -6  480.53   27.52
  -3   2  -6  488.88   29.70
   3  -2   6  441.65   30.56
  -3  -5   4 4972.74  141.45
   3   5  -4 5622.05  154.21
  -3  -5   4 5114.05  147.03
  -1   4  -6 1060.16   51.51
  -1   4  -6 1198.45   56.89
   1  -4   6 1011.22   50.98
   3  -5  -1  128.17   22.65
  -3   5   1  161.45   16.47
   3  -5  -1  140.63   16.20
   0  -6  -6 2094.26   95.11
   0   6   6 1891.20   84.54
   0   6   6 2250.67  100.62
   2  -1  -7  829.60   40.54
   2  -1  -7  840.30   37.95
  -2   1   7  862.13   37.42
   0   3  -7 8750.79  233.87
   0  -3   7 9268.23  105.86
  -2   2  -7 2495.39  106.85
   2  -2   7 2365.62  101.49
  -2   2  -7 2523.11  107.48
  -3   5  -1 3932.51  116.50
  -3   5  -1 3960.17  112.71
   3  -5   1 3882.40  113.43
  -2  -8  -2  984.52   62.08
  -2  -8  -2 1073.79   77.53
   2   8   2 1213.17   77.63
  -1   5  -5  166.91   20.01
  -1   5  -5  157.90   18.13
   1  -5   5  145.71   21.73
  -3  -6   3  800.62   34.93
  -3  -6   3  795.30   37.35
   3   6  -3  891.02   36.85
   1   8   1  285.84   25.41
  -1  -8  -1  328.57   22.52
  -1  -8  -1  277.47   26.16
   1   8   2 2585.68  108.70
  -1  -8  -2 2441.03  102.98
  -1  -8  -2 2463.46  107.29
  -5   0  -3  921.38   38.42
   5   0   3  879.59   36.75
   2   8   1 1274.27   59.34
  -2  -8  -1 1281.77   60.83
  -2  -8  -1 1218.80   61.99
  -3   0   6  939.77   71.34
   3   0  -6  918.13   90.36
   0   5   7  170.64   26.36
   0  -5  -7  201.39   25.99
   0   5   7  155.57   19.50
  -2   5  -4  682.24   33.77
  -2   5  -4  657.41   30.14
   2  -5   4  740.30   34.31
   1  -6  -5  199.63   21.66
   1  -6  -5  201.52   43.51
  -1   6   5  204.24   38.57
   5   5   2 4682.23  139.46
   5   5   2 4828.23  151.08
  -5  -5  -2 4882.25  142.93
   2   1  -7 2467.81  152.22
  -2  -1   7 2475.08  160.78
   5   4   4 6647.47  197.50
   5   4   4 6767.32  185.62
   0   3   8 2936.32  144.26
   0  -3  -8 3134.21   92.30
   0  -3  -8 3171.74   96.23
  -4   0  -6 4613.28  140.20
   4   0   6 5020.27  147.46
  -4   0  -6 4801.41  144.90
   5   1   4  985.08   59.53
   5   1   4  964.96   35.76
  -5  -1  -4 1203.62   74.74
  -2  -5   5 1901.53   99.88
   2   5  -5 1915.12   97.15
  -4  -3   4 4718.24  147.46
   4   3  -4 4782.86  135.93
   4   3  -4 4511.15  144.38
  -5   0   1  843.86   37.58
   5   0  -1  835.14   34.59
  -3  -1   6 4162.41  124.71
   3   1  -6 4084.11  117.90
   4  -1  -4  394.04   25.44
   4  -1  -4  372.37   24.28
  -4   1   4  410.28   25.25
   4  -3  -2 1372.20   63.24
  -4   3   2 1307.86   62.05
  -4   3   2 1362.62   65.05
  -5  -5  -1 1362.43   75.37
   5   5   1 1105.13   60.42
   5   5   1 1046.00   64.74
  -3  -5  -7   26.87   25.34
   3   5   7   40.54   13.37
   3   5   7   42.74   23.60
   1  -7   1 4431.58  125.87
   1  -7   1 4347.05  125.37
  -1   7  -1 4280.17  118.97
  -2  -6   4 2759.30   50.58
  -2  -6   4 2804.67   55.44
   2   6  -4 2692.81  113.79
   1  -4  -7 2224.81  100.83
   1  -4  -7 2284.62  102.71
  -1   4   7 2029.97   89.71
  -2   0  -8 7804.21  225.24
  -2   0  -8 7396.13  214.65
   2   0   8 8141.47  222.20
   4   6   5  673.59   29.59
   4   6   5  659.40   31.71
  -4  -6  -5  596.67   31.16
   0   1  -8 2577.50  120.46
   0  -1   8 2539.60  121.90
   2  -6  -3 1179.89   59.60
  -2   6   3 1134.45   56.21
   2  -6  -3 1114.96   54.56
  -1   1  -8 2116.47  104.48
   1  -1   8 2293.38  115.47
  -1   1  -8 1760.46   81.51
  -3  -7  -5 1985.29   88.48
   3   7   5 1985.86   86.85
  -2  -8  -3  573.70   49.79
   2   8   3  776.57   56.39
   3  -3  -5  264.72   26.22
   3  -3  -5  223.91   19.29
   3  -3  -5  238.93   23.76
   1   4   8    4.00   15.10
  -1  -4  -8   35.77   19.85
  -1  -4  -8   19.54   21.37
  -3   4  -4  494.94   29.27
  -3   4  -4  487.63   24.92
   3  -4   4  453.51   27.61
   3  -4  -4 1787.83   82.09
  -3   4   4 1871.22   91.87
   3  -4  -4 1612.86   73.76
  -4  -7  -2 2291.20   99.67
  -4  -7  -2 2268.35  101.73
   4   7   2 1990.85   87.82
   5   5   3 7921.34  211.06
   5   5   3 8094.47  229.12
  -5  -5  -3 7253.37  197.89
  -2   6  -2 1404.29   64.96
   2  -6   2 1726.42   77.33
  -2   6  -2 1507.43   67.87
   4   5   6  755.38   30.61
  -4  -5  -6  853.20   37.94
   4   5   6  841.03   37.06
  -3  -4   5 4191.50  121.95
   3   4  -5 4228.20  119.59
   3  -5  -2 2741.69  114.71
   3  -5  -2 2465.89  115.27
  -3   5   2 2914.44   87.77
  -1   3  -7  208.40   25.83
  -1   3  -7  187.14   18.18
   1  -3   7  257.01   28.73
   1  -7  -3 1178.42   58.11
   1  -7  -3 1136.23   54.00
  -1   7   3 1168.69   54.46
   1   8   0 3753.00  110.67
  -1  -8   0 3718.89  112.09
  -1  -8   0 4014.87  116.41
  -3   1   6 5042.29  173.53
   3  -1  -6 5626.16  166.19
   3  -1  -6 5568.61  176.71
   5   4  -1 3733.63  151.70
  -5  -4   1 3805.07  152.64
   5   4  -1 3310.38  151.35
   1   8   3 5243.57  144.36
  -1  -8  -3 5267.09  149.57
  -4   3  -3  824.99   37.58
   4  -3   3  844.15   38.31
  -5   1  -1   91.02   39.62
   5  -1   1   96.38   25.44
  -2  -4  -8  853.43   40.34
  -2  -4  -8  855.63   37.27
   2   4   8  920.01   38.90
  -1  -3   7 4642.70  146.70
   1   3  -7 4414.92  134.59
  -4  -7  -1  415.07   31.64
   4   7   1  466.98   28.44
  -4  -7  -1  394.15   30.39
   2  -2  -7 1495.41   69.60
  -2   2   7 1495.07   68.31
   2  -2  -7 1475.33   67.75
   5   2  -2 2140.81   95.77
  -5  -2   2 2247.10   96.40
   5   2  -2 2218.37   95.95
   2   8   0 1841.30   81.36
  -2  -8   0 1924.33   84.83
  -2  -8   0 1859.91   82.66
  -2   5   5  749.82   38.15
   2  -5  -5  724.11   37.26
   2  -5  -5  761.25   34.39
  -1  -7   3 1099.95   54.95
   1   7  -3 1094.81   52.04
  -1  -7   3 1049.93   53.16
  -4  -7  -3 3307.62  107.95
   4   7   3 3410.08  100.97
   2  -4  -6  462.89   28.81
   2  -4  -6  543.31   32.76
   2  -4  -6  478.77   31.50
  -3   1  -7  498.52   31.08
   5   1  -2  570.95   29.27
  -5  -1   2  562.17   30.31
   5   1  -2  505.04   31.45
   5  -1   0 2162.85   98.78
  -5   1   0 2331.01  101.25
  -3   5  -2 5909.08  164.59
  -3   5  -2 5811.16  156.74
   3  -5   2 5726.17  158.12
  -1   1   8 2711.35  147.59
   1  -1  -8 2828.02   95.15
   1  -1  -8 3038.84  122.49
  -3  -2   6 3510.22  104.16
   3   2  -6 3758.75  110.67
   5  -1   2 2914.46   86.06
  -5   1  -2 3378.63  101.79
   0  -7  -5 4138.24  122.82
   0   7   5 4249.39  122.45
  -2  -4   6  935.28   43.00
   2   4  -6  988.17   32.17
   5   5   0 4242.39  122.75
   5   5   0 4105.90  117.60
  -5  -5   0 4224.89  121.39
  -1   0   8 2241.23  103.41
   1   0  -8 2417.01  103.91
   1   0  -8 2206.97  103.61
   4   5  -3 1781.18   90.44
  -4  -5   3 1844.61   85.19
  -4  -5   3 2032.96   89.57
   5   3   5 1653.51   77.20
   5   3   5 1744.10   77.03
  -5  -3  -5 1679.72   75.88
   2   2  -7 2812.03   53.11
  -2  -2   7 2529.66  109.00
  -2  -6  -7 1195.36   63.62
   2   6   7 1246.70   78.70
   5   3  -2 1919.56   96.65
  -5  -3   2 1944.87  101.47
   5   3  -2 2032.60   92.58
  -1   6  -4   66.86   20.81
  -1   6  -4   74.67   17.43
   5   2   5 4593.69  136.01
  -5  -2  -5 4412.21  132.92
  -3  -8  -2 6643.44  186.23
  -3  -8  -2 6555.24  184.32
   3   8   2 6494.27  174.03
   3   7  -2 6300.15  171.60
  -3  -7   2 6056.87  169.84
  -3  -7   2 6055.26  168.05
  -4  -3  -7 1146.28   55.36
   4   3   7 1127.53   58.86
   4   3   7 1074.18   57.89
   1   6   7  573.68   32.44
  -1  -6  -7  677.29   37.06
  -3  -2  -8 2580.98  110.50
   3   2   8 2649.18  122.91
  -3  -2  -8 2603.58  113.26
   4   2   7  147.06   22.63
   4   2   7  173.79   23.65
  -4  -2  -7  113.24   22.79
   1  -2  -8 3823.01  151.61
  -1   2   8 4081.53  135.92
   1  -2  -8 4043.62  130.02
   5   5   4 4548.87  157.69
   5   5   4 4582.28  128.89
  -5  -5  -4 4901.55  143.17
  -2  -7  -6  225.94   29.42
   2   7   6  148.87   23.85
  -5   0  -4  857.01   39.23
   5   0   4  774.23   35.73
   0  -8  -1  867.94   38.13
   0  -8  -1  918.89   37.40
   0   8   1 1024.57   51.44
   0   7  -3 2503.81  105.69
   0  -7   3 2537.48  107.53
   0  -7   3 2774.08   53.29
  -2  -8  -4  968.59   38.14
   2   8   4  889.41   59.16
  -4  -6   2 8803.76  246.03
   4   6  -2 9347.40  142.19
  -4  -6   2 9068.16  248.95
  -3  -3  -8 1210.52   61.63
  -3  -3  -8 1129.94   59.95
   3   3   8  915.12   45.91
   2   7  -3  579.15   30.99
  -2  -7   3  507.15   32.29
  -2  -7   3  554.05   28.27
  -4  -7   0 1284.82   64.43
   4   7   0 1245.21   60.73
  -4  -7   0 1262.29   61.72
   3   8   1 3567.88  102.59
  -3  -8  -1 3628.68  106.82
  -3  -8  -1 3760.96  111.17
   0   8   2 2786.15   49.02
   0  -8  -2 2830.52   54.83
   0  -8  -2 2748.04  114.93
  -5   0   2 1505.15   73.06
   5   0  -2 1558.96   70.77
   5   0  -2 1425.45   69.28
  -5   1   1 5069.53  160.73
   5  -1  -1 5494.27  152.12
   1  -7   2 3583.69  107.61
   1  -7   2 3794.25  111.97
  -1   7  -2 3340.53  105.35
   3   8   3 7485.86  200.65
  -3  -8  -3 7807.64  212.92
  -4  -7  -4 3695.24  108.99
   4   7   4 3319.48  100.55
   4   7   4 3497.19  113.66
   0  -4  -8 1629.64   75.55
   0   4   8 1569.52   92.73
   0  -4  -8 1775.54   79.52
  -1  -8   1 4478.53  140.87
   1   8  -1 4614.39  134.84
  -1  -8   1 4553.57  132.28
  -4   2  -5  550.70   31.33
   4  -2   5  583.01   32.82
  -4   2  -5  529.64   27.85
   5   4   5  111.14   19.03
  -5  -4  -5   29.13   25.14
   5   4   5  116.51   18.31
   1   7   6  254.55   25.09
  -1  -7  -6  315.20   27.18
  -4  -4   4 3742.82  132.84
   4   4  -4 4096.77  149.65
  -4  -4   4 4055.84  157.30
   1   8   4 3707.81  106.09
  -1  -8  -4 3695.39  110.96
   3  -2  -6 4342.97  124.34
   3  -2  -6 4298.72  122.83
   3  -2  -6 4048.01  130.38
   4  -2  -4 1700.33   75.99
  -4   2   4 1471.06   72.27
   4  -2  -4 1699.13   78.73
  -1  -1   8  813.33   39.73
   1   1  -8  822.57   38.43
   3  -5  -3 2565.59   64.42
  -3   5   3 2718.01   93.61
   3  -5  -3 2777.64   92.56
   3   1   8 1059.57   52.97
  -3  -1  -8  935.89   40.25
  -3  -1  -8  981.89   33.72
   0  -8   0  311.26   23.50
   0  -8   0  316.83   30.08
   0   8   0  318.60   23.81
  -4   3   3 1932.98   64.95
  -4   3   3 1846.04   54.45
   4  -3  -3 1974.76   53.39
   2  -1   8 5086.78  141.52
  -2   1  -8 4963.57  140.80
  -2   1  -8 5047.96  144.06
   5  -1   3 4411.28  123.50
  -5   1  -3 4089.42  142.97
  -2  -8   1 1097.65   41.91
   2   8  -1 1131.35   40.12
  -2  -8   1 1053.76   39.92
  -4   4   0 4488.61  138.75
   4  -4   0 4523.43  133.44
  -4  -4  -7   13.57   21.56
   4   4   7   16.82   21.17
   4   4   7    0.95   15.56
   4   1  -5 1272.71   40.89
  -4  -1   5 1108.29   37.43
   4   1  -5 1230.44   41.95
   4  -1   6 3817.37  120.21
  -4   1  -6 4199.39  125.40
  -4   1  -6 4198.76  127.12
   5   1   5 8216.29   97.46
  -5  -1  -5 7848.04  213.22
  -4  -1  -7 1864.19   69.49
  -4  -1  -7 1785.03   52.65
   4   1   7 1977.52   56.28
   1  -7  -4 2676.02   88.83
  -1   7   4 2560.46   64.95
   1  -7  -4 2718.66   80.98
   0  -2   8 1065.25   40.62
   0   2  -8  935.91   36.49
   2  -6  -4  300.11   23.22
  -2   6   4  295.90   23.29
   2  -6  -4  313.96   26.38
  -4   4  -1 2822.25   86.08
   4  -4   1 2641.82   82.79
   0   5  -6  379.43   24.37
   0  -5   6  400.91   30.44
   2  -6   3 4281.45  121.32
  -2   6  -3 4516.60  124.72
  -2   6  -3 4406.76  124.52
   5   6   2  720.43   34.15
  -5  -6  -2  723.12   36.36
   5   6   2  683.53   37.23
  -2   4  -6 6275.56  167.43
   2  -4   6 6455.42  171.66
  -2   4  -6 6302.84  166.29
   2  -3  -7 2107.11   61.97
  -2   3   7 2174.84   59.82
   2  -3  -7 2206.90   59.82
   4   0  -5 2125.94   56.89
  -4   0   5 1924.32   58.22
   4   0  -5 1927.36   59.45
   0  -8  -3 1366.70   49.36
   0  -8  -3 1431.70   56.96
   0   8   3 1552.85   52.95
   3   3  -6 1150.23   42.35
  -3  -3   6 1316.83   44.73
  -3  -4  -8 1681.04   70.59
   3   4   8 1664.53   72.61
   3   4   8 1666.17   65.63
  -3  -8   0 2082.14   58.02
  -3  -8   0 2100.40   59.29
   3   8   0 2034.63   53.14
   1   5  -6  160.91   21.58
  -1  -5   6  133.33   21.68
   2   5   8 1489.20   49.57
   2   5   8 1461.53   47.04
  -5  -5   1 4760.87  143.55
   5   5  -1 4369.14  194.85
   5   5  -1 5037.85  142.69
   1  -2   8  340.47   43.15
  -1   2  -8  257.19   44.10
  -1   2  -8  255.38   28.50
  -4   4   1 2356.59   61.43
   4  -4  -1 2323.05   59.65
  -1  -5  -8  632.50   33.73
   1   5   8  599.51   31.37
   1   5   8  545.37   26.34
  -3   5  -3 3141.67   92.54
   3  -5   3 3104.67   91.43
  -3   5  -3 2931.08   85.29
   1   6  -5 2222.07   60.78
  -1  -6   5 1984.38   71.41
  -4  -2   5 1934.24   58.83
   4   2  -5 1877.42   77.81
   4   2  -5 2052.59   61.73
  -4   3  -4 2619.45   83.81
   4  -3   4 2664.81   85.96
   5   4  -2 6632.32  177.67
   5   4  -2 6722.06  184.16
  -5  -4   2 6555.92  190.82
   3   6   7 1074.20   38.38
  -3  -6  -7 1051.12   42.02
   5   6   1  357.43   53.93
  -5  -6  -1  290.34   46.72
   5   6   1  349.49   59.79
   4   6   6 1868.07   71.22
   4   6   6 1787.31   48.03
  -4  -6  -6 1724.08   62.55
  -5  -6  -3 1116.44   46.37
   5   6   3 1222.60   40.04
   5   6   3 1255.77   44.90
   1  -3  -8  781.02   41.64
  -1   3   8  821.14   54.41
   1  -3  -8  723.99   49.18
   3   7   6 2370.92   62.26
  -3  -7  -6 2591.71   81.83
  -3   3  -6 1145.79   37.61
  -3   3  -6 1125.78   37.56
   3  -3   6 1073.46   39.10
   3   8   4 1567.21   48.94
  -3  -8  -4 1578.08   50.38
   0   6  -5 7568.33  199.27
   0   6  -5 7587.26  202.08
   0  -6   5 7453.57  200.86
  -2   3  -7 4220.21  119.19
   2  -3   7 4135.84  129.72
  -2   3  -7 4275.07  122.22
   0   4  -7 4939.08  135.13
   0  -4   7 4982.41  137.92
   1  -6  -6  760.79   31.53
  -1   6   6  777.88   38.11
   1  -6  -6  797.63   35.45
   2  -5   5  702.99   30.85
  -2   5  -5  737.00   29.70
  -2   5  -5  697.03   26.09
   0  -8   1  675.71   29.09
   0   8  -1  654.89   27.77
   0  -8   1  667.60   31.74
   4  -4   2   65.76   20.75
  -4   4  -2   66.27   18.67
   1  -5  -7 4267.07  124.60
  -1   5   7 4197.37  130.87
  -1   5   7 4267.32  132.65
  -3  -6   4 1182.29   40.28
   3   6  -4 1309.12   42.88
  -3  -6   4 1375.45   44.95
  -4  -7   1 2809.27   99.67
  -4  -7   1 2729.55   99.95
   4   7  -1 2918.39  110.92
  -5  -2   3 4130.50  119.38
   5   2  -3 4173.36  139.87
   5   2  -3 4428.54  129.46
  -2  -3   7 5973.03  207.33
   2   3  -7 6684.13  178.55
  -5  -5  -5 4736.98  134.07
   5   5   5 4156.85  159.05
   5   5   5 4477.46  123.39
   5   1  -3 5768.96  161.60
   5   1  -3 6027.69  161.27
  -5  -1   3 5764.41  164.05
  -5   2  -1  282.44   29.79
   5  -2   1  263.11   25.54
   0  -6  -7  924.47   39.86
   0   6   7  995.41   39.27
   0   6   7  911.52   34.61
  -3   4  -5 1538.66   80.14
   3  -4   5 1617.75   95.87
  -3   4  -5 1572.75   69.13
   3  -4  -5  321.75   25.66
   3  -4  -5  301.07   23.87
   5  -1  -2 2345.22   98.11
  -5   1   2 2364.84   74.87
   5  -1  -2 2479.41   60.73
  -3   0  -8 1566.21   49.00
   3   0   8 1367.50   42.65
  -3   0  -8 1567.96   47.38
  -1  -2  -9  697.39   30.99
   1   2   9  758.97   32.77
  -1  -2  -9  727.42   34.96
  -2  -8  -5  431.01   30.34
   2   8   5  397.49   27.45
  -3  -5   5 6586.84  192.30
   3   5  -5 7349.44  198.78
   5  -2   0 1404.13   46.66
  -5   2   0 1349.69   45.48
   1   1   9 2498.86   63.88
  -1  -1  -9 2683.23  114.88
  -1  -1  -9 2769.53   89.01
   4   7   5   51.37   29.16
  -4  -7  -5   59.86   27.82
   4  -1  -5  861.86   39.33
   4  -1  -5  898.17   35.02
  -4   1   5  962.49   37.18
  -3   2  -7 1023.27   52.30
   3  -2   7 1085.82   50.68
  -3   2  -7 1145.67   58.54
  -1  -2   8  522.62   30.98
   1   2  -8  584.63   31.72
  -4  -5  -7 3244.26   98.60
   4   5   7 3367.73  103.03
   4   5   7 3142.73   92.45
   1   4  -7  844.82   91.04
  -1  -4   7  864.87   77.15
   5   6   0 1131.69   38.28
   5   6   0 1084.98   37.79
  -5  -6   0 1140.57   41.89
   4   0   7 6135.75  165.67
  -4   0  -7 5572.05  157.19
  -4   0  -7 5508.71  194.31
   5   6   4 2875.37   90.24
   5   6   4 2799.96   86.40
  -5  -6  -4 2948.47   90.67
  -4   4   2  957.00   38.29
   4  -4  -2 1049.95   35.37
  -4   4   2  901.38   33.46
  -2   7   1 1863.25   50.22
   2  -7  -1 1951.49   62.20
   2  -7  -1 1919.14   54.45
   1   8  -2 3845.54  116.28
  -1  -8   2 4144.68  130.37
  -1  -8   2 4226.32  127.39
   5  -1   4 4971.86  144.93
  -5   1  -4 5219.29  145.36
   5  -2   2 4620.00  127.32
  -5   2  -2 4721.00  130.81
   5   0   5 2496.77   60.19
  -5   0  -5 2659.73   82.13
  -1   5  -6 2044.60  101.17
   1  -5   6 2053.83   70.95
  -1   5  -6 1921.27   68.58
   5   3   6  246.09   21.74
  -5  -3  -6  169.51   20.48
   5   3   6  229.59   19.09
  -4  -3   5 3149.33  112.46
  -4  -3   5 3012.37  107.97
   4   3  -5 3423.88  112.62
  -2   7   0  186.20   20.29
   2  -7   0  120.13   16.19
   2  -7   0  116.66   21.66
  -1  -7   4  135.47   64.12
  -1  -7   4  121.19   20.35
   1   7  -4  126.93   88.87
   0   7   6 1057.95   36.09
   0  -7  -6 1186.94   42.63
  -1  -8  -5 1177.48   45.09
   1   8   5 1036.85   38.58
   5   3  -3 1802.31   53.06
   5   3  -3 1810.34   55.53
  -5  -3   3 1638.33   51.43
   0   8   4  119.93   37.87
   0  -8  -4  134.59   38.71
  -1  -3  -9  883.08   36.90
   1   3   9  758.16   36.78
  -1  -3  -9  705.27   38.76
   1  -7   3  553.67   26.64
  -1   7  -3  543.20   25.78
   1  -7   3  540.08   29.17
  -5   0   3   21.19   20.04
   5   0  -3    8.40   18.83
   5   0  -3   17.50   16.95
  -2  -2  -9  610.76   33.65
   2   2   9  643.44   39.46
  -2  -2  -9  654.95   41.08
  -5  -2  -6 3933.47  128.35
   5   2   6 4271.55  122.87
   5   2   6 3891.40  127.93
   3  -3  -6 3237.24   94.50
   3  -3  -6 3197.41  103.76
   3  -3  -6 3331.72  102.73
   2   6  -5 4419.50  137.56
  -2  -6   5 4842.69  135.15
  -2   5   6 1832.40   62.97
   2  -5  -6 1837.32   60.19
   2  -5  -6 1867.73   54.48
   3   8  -1 2631.28   78.44
  -3  -8   1 2759.16   84.82
  -3  -8   1 2668.08   86.17
  -1   4  -7 5652.23  167.22
  -1   4  -7 5324.62  153.06
   1  -4   7 5631.62  168.12
   0  -1  -9 1090.44   60.94
   0  -1  -9 1032.56   47.07
   0   1   9 1065.12   64.63
  -3  -7   3 5503.33  158.39
  -3  -7   3 5789.19  168.76
   3   7  -3 5947.18  167.09
  -3  -5  -8 3302.13  108.93
   3   5   8 3267.30  105.99
   3   5   8 3390.49  111.93
  -2  -8   2  986.29   34.59
   2   8  -2 1017.09   39.06
  -2  -8   2 1064.92   38.52
  -3   5   4 2637.22   91.62
   3  -5  -4 2809.79   83.91
   3  -5  -4 2609.87   95.93
  -5   2   1 2814.39   87.61
   5  -2  -1 3063.93   93.23
  -2   7   2 4126.96  118.12
   2  -7  -2 4110.78  116.09
   2  -7  -2 3793.08  111.94
  -1   0  -9  876.17   41.84
   1   0   9  945.49   43.02
  -1   0  -9  874.16   40.51
   0   2   9  870.68   40.09
   0  -2  -9  853.47   33.17
   0  -2  -9  849.87   34.21
   0   5   8  174.04   19.70
   0  -5  -8  198.83   25.77
  -3   6   0  837.21   28.81
   3  -6   0  794.26   30.21
   5   4   6  278.95   25.63
   5   4   6  255.46   21.49
  -5  -4  -6  201.97   26.49
   4   6  -3 2583.86   58.16
  -4  -6   3 2480.97   68.23
  -4  -6   3 2698.03   96.81
  -2  -3  -9  798.00   33.48
   2   3   9  837.35   32.22
  -2  -3  -9  820.81   33.77
   2   5  -6 2127.29   55.21
  -2  -5   6 2272.79   62.04
  -2  -1  -9  911.15   36.83
   2   1   9  896.21   38.89
  -2  -1  -9  804.43   36.16
   3  -6  -1  218.08   22.76
  -3   6   1  235.68   19.10
   3  -6  -1  221.74   26.19
  -4  -5   4   51.88   22.35
  -4  -5   4   46.00   15.71
   4   5  -4   73.52   21.81
   0  -7   4 3500.06  100.86
   0  -7   4 3399.83  102.50
   0   7  -4 3311.38   96.26
  -3  -8  -5  665.46   47.62
   3   8   5  733.40   49.11
  -4   3   4 2967.35   88.47
   4  -3  -4 2588.99   78.12
   4  -3  -4 2644.06  118.31
  -2   2  -8  685.65   28.85
  -2   2  -8  711.86   30.81
   2  -2   8  811.55   35.63
   1  -7  -5 2545.37   66.03
   1  -7  -5 2412.21   60.55
  -1   7   5 2418.96   63.24
  -3   0   7  175.66   27.26
   3   0  -7  224.04   32.68
  -3   0   7  201.78   35.30
  -4  -8  -2  852.81   52.34
   4   8   2  882.06   55.08
  -4  -8  -2  851.08   41.79
   2  -7   1  142.54   20.91
   2  -7   1  132.34   23.79
  -2   7  -1  143.70   19.12
   2   0  -8   23.59   21.08
  -2   0   8   33.69   19.18
   4  -4   3 1487.39   44.61
  -4   4  -3 1607.86   45.65
   0   0  -9 5641.18  188.01
   0   0   9 6008.17  171.03
  -1   6  -5   59.27   22.42
   1  -6   5   41.40   24.05
  -1   6  -5   71.65   17.16
  -5  -5   2 6846.92  201.15
   5   5  -2 6414.75  282.57
   5   5  -2 7190.50  193.40
  -2  -7  -7  351.03   39.89
   2   7   7  291.39   38.58
   2  -1  -8   75.90   24.49
   2  -1  -8  105.42   19.21
  -2   1   8  114.57   23.24
   3   1  -7 2944.74   92.38
  -3  -1   7 2786.60  103.54
   1  -8  -1 2351.43   66.37
   1  -8  -1 2405.80   67.83
  -1   8   1 2366.57   63.02
  -3  -4   6 2606.36   81.43
   3   4  -6 2518.90   62.41
  -3   6  -1 3038.31   89.24
   3  -6   1 3058.04   93.99
  -3   6  -1 3038.69   93.78
   4   8   3  305.30   22.72
  -4  -8  -3  278.15   24.81
  -4  -8  -3  249.10   21.31
   2  -4  -7  783.63   38.41
   2  -4  -7  704.43   39.16
   2  -4  -7  620.89   30.98
  -2   6   5 2860.87   89.74
   2  -6  -5 2851.20   84.02
   2  -6  -5 2801.83   89.98
  -1   4   8  961.98   36.91
   1  -4  -8  803.69   31.88
   1  -4  -8  824.59   34.13
   2   7  -4 2298.15   60.47
  -2  -7   4 2501.47   65.05
  -2  -7   4 2396.09   60.57
   5  -2   3 2847.40   90.75
  -5   2  -3 2824.47   85.79
   0   3  -8 1861.35   53.64
   0  -3   8 1769.35   56.82
   0  -8   2 1370.26   44.91
   0   8  -2 1402.30   42.74
   0  -8   2 1381.65   44.29
  -4  -8  -1 1987.39   59.88
  -4  -8  -1 2030.50   58.90
   4   8   1 1900.69   58.46
   5   1   6 2796.97  129.29
   5   1   6 3095.18  110.91
  -5  -1  -6 3265.88   96.00
  -3   5  -4  207.55   25.49
   3  -5   4  158.88   21.98
  -3   5  -4  178.59   20.23
  -2   6  -4 3931.22  115.72
  -2   6  -4 4118.57  115.11
   2  -6   4 4141.06  117.19
  -4   2  -6  909.44   38.01
   4  -2   6  866.98   37.16
  -4   2  -6  808.85   31.00
   3  -1  -7  250.77   24.92
  -3   1   7  296.28   22.07
  -3   1   7  372.01   25.71
  -1   8   2  278.30   22.52
   1  -8  -2  267.99   24.43
   1  -8  -2  297.86   20.64
   1  -8   0 6180.62  166.76
   1  -8   0 5972.02  167.14
  -1   8   0 6093.05  162.18
   4  -2  -5  820.98   38.30
   4  -2  -5  914.10   42.40
  -4   2   5  799.78   45.23
   3  -6  -2  133.29   20.96
  -3   6   2  134.95   17.91
   3  -6  -2  153.52   20.48
   2   6   8 1960.43   70.04
  -2  -6  -8 1925.02   69.12
   2   1  -8 1344.56   44.88
  -2  -1   8 1334.27   46.81
   0   3   9  503.13   29.81
   0  -3  -9  406.81   23.79
   0  -3  -9  434.94   27.33
  -1  -7  -7 1551.19   52.31
   1   7   7 1691.11   51.28
   5   6  -1  832.81   30.56
  -5  -6   1  757.32   32.79
   5   6  -1  765.51   32.22
   4  -3   5 6232.97  187.92
  -4   3  -5 6950.72  186.90
  -4   3  -5 6106.69  168.23
   6   3   2  300.97   22.65
   6   3   2  337.89   23.84
  -6  -3  -2  291.76   27.28
  -2  -9  -2 4135.49  124.83
   2   9   2 3962.50  117.05
  -5  -6  -5  342.99   28.32
   5   6   5  282.11   18.96
   5   6   5  270.84   20.62
  -1  -4  -9 2728.09   85.05
   1   4   9 2457.39  100.37
  -1  -4  -9 2734.49   93.11
  -5  -4   3  325.24   26.81
   5   4  -3  343.68   32.03
   5   4  -3  324.36   28.92
  -3   1  -8 4732.25  138.64
  -3   1  -8 4635.49  140.00
   3  -1   8 4728.72  137.99
   6   2   2  470.45   26.90
  -6  -2  -2  478.36   27.94
  -4  -7   2 4102.04  120.99
  -4  -7   2 3897.69  118.12
   4   7  -2 4204.55  135.38
  -2   7   3  402.90   35.71
   2  -7  -3  411.46   28.59
   2  -7  -3  368.76   33.88
   4   3   8 1007.93   41.57
   4   3   8 1119.67   42.21
  -4  -3  -8 1023.92   43.77
  -6  -2  -1  691.37   33.52
   6   2   1  705.92   30.93
  -2  -4  -9  224.88   27.72
   2   4   9  273.46   22.96
  -2  -4  -9  205.94   28.83
   4  -4  -3  567.82   28.06
  -4   4   3  522.89   27.19
  -4   4   3  583.31   29.35
   6   3   1 1715.87   55.30
   6   3   1 1887.41   57.90
  -5   1   3  476.13   29.51
   5  -1  -3  462.32   27.82
   5  -1  -3  455.12   28.50
  -1   3  -8  606.81   28.01
   1  -3   8  522.99   32.81
   2   0   9 1712.66   84.84
  -2   0  -9 2089.20   96.90
  -2   0  -9 2049.14   89.67
  -2  -9  -1 5018.62  151.23
   2   9   1 5149.73  150.64
  -2  -9  -1 4957.63  170.03
   5   7   2 2398.83   86.49
  -5  -7  -2 2488.19   91.66
   5   7   2 2527.58   89.54
  -1  -6  -8 2731.05   91.21
   1   6   8 2766.81   92.24
  -4  -2  -8  917.26   51.28
   4   2   8  914.84   51.12
   5   5   6  494.37   27.76
  -5  -5  -6  480.10   28.30
   5   5   6  458.49   23.13
   2  -2  -8 1034.02   53.57
   2  -2  -8 1027.26   53.36
  -2   2   8  915.00   51.54
  -5   2   2 3977.92  127.81
   5  -2  -2 3902.44  120.70
   1   9   2  168.49   28.24
  -1  -9  -2  160.87   17.85
  -1  -9  -2  159.65   28.99
  -3  -2   7 5888.93  182.00
   3   2  -7 6243.27   86.48
   4   4  -5 5833.50  173.71
  -4  -4   5 5213.87  169.08
  -2  -9  -3 2439.85   84.81
   2   9   3 2428.53   79.59
   4   8   4  434.45   23.72
  -4  -8  -4  546.76   34.79
   4   7   6   61.88   29.43
  -4  -7  -6   54.91   33.98
  -5  -7  -3 1005.19   53.70
   5   7   3 1076.02   53.19
   5   7   3  948.74   47.76
   4   6   7 4674.39  155.72
  -4  -6  -7 4822.69  148.60
  -1  -9  -1  210.14   21.78
  -1  -9  -1  230.75   20.65
   1   9   1  197.18   21.41
   6   3   3 2860.08  142.23
   6   3   3 3138.95  114.36
  -6  -3  -3 3522.96  111.76
  -1   1  -9 3806.69  129.59
   1  -1   9 3917.63  120.60
  -1   1  -9 4286.61  129.78
   2   8   6 1994.67   87.79
  -2  -8  -6 1951.31   88.15
  -3  -7  -7 4459.77  143.97
   3   7   7 4295.34  133.74
  -2  -4   7 2213.80   52.11
   2   4  -7 1937.38   85.73
   4  -1   7 3821.54  114.87
  -4   1  -7 3742.69  117.21
  -4   1  -7 3951.76  130.51
   0   1  -9 4196.68  125.89
   0  -1   9 4000.95  144.68
  -1  -3   8 2340.65   78.90
   1   3  -8 2266.37   48.79
  -5  -7  -1 4566.81  143.29
   5   7   1 4346.87  134.10
   5   7   1 4629.82  137.75
   6   4   2  298.61   33.35
   6   4   2  293.58   43.65
  -6  -4  -2  277.94   47.88
   4   8   0  838.64   44.40
  -4  -8   0  804.56   34.65
  -4  -8   0  842.02   46.66
   2  -7   2 3411.28  104.22
  -2   7  -2 3558.30  107.70
  -6  -2  -3 2021.45   87.74
   6   2   3 1961.00   84.85
  -3   6  -2  822.25   43.39
  -3   6  -2  838.00   67.43
   3  -6   2  852.18   51.07
   1  -8  -3  582.32   29.40
   1  -8  -3  623.01   26.01
  -1   8   3  653.60   32.52
   0   8   5  394.99   28.85
   0  -8  -5  389.86   29.82
   4   4   8  785.49   31.09
  -4  -4  -8  747.38   35.75
   4   4   8  748.09   36.43
   5  -1   5  505.41   29.03
  -5   1  -5  555.60   29.24
   6   2   0 3071.08   96.63
  -6  -2   0 3016.40   98.32
   6   2   0 2700.82   96.64
   1  -8   1 2009.07   87.82
   1  -8   1 1952.25   85.20
  -1   8  -1 1862.99   81.44
   6   1   1 1054.22   52.46
  -6  -1  -1 1283.50   60.07
  -6  -4  -1  919.67   46.38
   6   4   1  916.05   46.02
   6   4   1  884.02   48.52
   6   1   2 2882.71   90.08
  -6  -1  -2 2880.67   93.30
   3   8  -2 6155.97  188.83
  -3  -8   2 6165.46  185.66
  -3  -8   2 6208.26   98.75
   6   3   0 3285.26  102.75
  -6  -3   0 3173.37  102.82
   6   3   0 3178.33  122.62
   5   1  -4 2522.07   86.29
   5   1  -4 2333.28   91.52
  -5  -1   4 2517.35  106.78
   1   9   3 1515.73   71.94
  -1  -9  -3 1465.21   70.40
   1   8  -3 2359.98   76.94
  -1  -8   3 2253.08   48.96
  -1  -8   3 2397.27   78.65
  -3  -2  -9   34.25   25.59
   3   2   9   53.51   18.58
  -3  -2  -9   51.96   18.72
   3  -2  -7  316.98   25.76
   3  -2  -7  327.65   26.25
   3  -2  -7  230.19   23.37
  -5  -2   4 3838.23  128.26
   5   2  -4 4061.53  171.76
   5   2  -4 4232.50  135.83
  -4  -1   6 2880.66  103.32
   4   1  -6 3198.20  102.61
   6   4   3 2844.49  100.69
  -6  -4  -3 2948.32  110.07
   6   4   3 2732.23   92.59
  -2  -9   0 1626.18   74.73
  -2  -9   0 1667.85   74.90
   2   9   0 1535.09   68.50
  -3  -3  -9 1219.19   59.41
   3   3   9 1065.44   51.76
  -3  -3  -9 1162.58   61.36
  -4  -1  -8 1421.42   68.66
  -4  -1  -8 1274.26   63.84
   4   1   8 1383.83   70.09
   1  -1  -9 4443.80  132.93
   1  -1  -9 4261.77  157.06
  -1   1   9 4635.21  141.52
  -1  -8  -6  247.70   25.73
   1   8   6  249.62   25.01
   1   9   0 2013.01   86.07
  -1  -9   0 2257.97   49.29
  -1  -9   0 2130.68   92.88
  -3  -6  -8  753.53   35.62
   3   6   8  698.15   34.91
   4   0  -6 1479.43   67.95
  -4   0   6 1171.49   61.77
   4   0  -6 1238.80   70.14
  -2  -2   8 1374.69   90.08
   2   2  -8 1360.73   72.32
  -3  -9  -2  621.96   30.47
   3   9   2  749.88   31.51
   4  -5   0  958.93   50.74
  -4   5   0  867.79   47.65
   3  -6  -3 1680.65   78.69
   3  -6  -3 1767.35   77.18
  -3   6   3 1771.97   79.01
  -5   0  -6  420.21   29.43
   5   0   6  521.62   31.86
  -5   3  -1 2300.25   51.34
   5  -3   1 2302.05   74.40
   5   7   4  992.65   50.43
   5   7   4  963.84   47.91
  -5  -7  -4  951.00   50.79
  -5   2  -4 4131.03  123.99
   5  -2   4 4341.47  127.92
  -5   3   0  779.96   31.31
   5  -3   0  872.28   46.22
  -1   0   9  364.20   30.91
   1   0  -9  374.68   27.11
   2  -4   7 1427.73   68.42
  -2   4  -7 1519.18   70.89
  -2   4  -7 1532.95   69.42
  -6  -1   0  158.44   26.19
   6   1   0  150.05   21.28
   4  -4   4 2439.95   80.99
  -4   4  -4 2456.19   82.94
   1  -6  -7  587.43   34.65
  -1   6   7  519.78   25.56
  -1   6   7  579.82   34.79
  -1   7  -4 1980.49   88.97
  -1   7  -4 1967.55   90.57
   1  -7   4 1812.23   85.60
   2   9   4  289.59   25.51
  -2  -9  -4  277.79   29.07
   3   8   6 1561.76   83.78
  -3  -8  -6 1665.23  101.44
   3  -4   6 2254.44   47.99
  -3   4  -6 2336.71   75.00
  -3   4  -6 2556.09   82.30
   3  -4  -6  426.77   28.97
   3  -4  -6  372.63   23.85
   3  -4  -6  397.07   28.20
   2   8  -3  709.90   29.11
  -2  -8   3  610.02   32.31
  -2  -8   3  593.42   28.03
   3   9   3 1841.50   81.01
  -3  -9  -3 1967.52   90.17
   0  -4  -9   29.67   18.44
   0  -4  -9   24.88   21.09
   0   4   9   47.40   18.81
  -4   5  -1  264.53   23.38
   4  -5   1  269.09   23.68
  -2   5  -6  462.93   26.73
   2  -5   6  392.97   32.22
  -2   5  -6  464.47   38.06
   1   6  -6  347.58   28.63
  -1  -6   6  293.40   25.90
  -3   3  -7  569.71   30.32
   3  -3   7  636.00   49.65
  -3   3  -7  579.37   31.61
   1  -2  -9 2626.09   92.11
  -1   2   9 2277.53   84.98
   1  -2  -9 2678.43   87.89
   4   2  -6   41.49   22.48
  -4  -2   6   55.52   19.85
  -4  -2   6   47.64   15.02
  -3  -9  -1   23.72   26.24
   3   9   1   58.90   22.80
  -3  -9  -1   31.39   18.15
  -6  -1  -3  674.24   31.67
   6   1   3  689.82   29.19
   5   0  -4 1284.60   63.88
   5   0  -4 1237.10   57.09
  -5   0   4 1245.77   58.79
  -6  -3  -4 3362.76  105.23
   6   3   4 3387.70  105.75
   4  -5  -1 1482.31   66.67
  -4   5   1 1460.54   67.58
  -3   5   5  539.01   35.73
   3  -5  -5  451.63   30.05
   3  -5  -5  463.41   26.98
   0   6  -6  553.44   39.19
   0  -6   6  583.48   31.87
  -3  -1  -9  155.24   20.07
  -3  -1  -9  137.97   20.56
   3   1   9  144.62   24.01
  -5  -7   0 5314.05  157.98
  -5  -7   0 4837.00  160.69
   5   7   0 4662.91  165.10
   5   3   7 1210.33   59.34
   5   3   7 1119.94   61.13
  -5  -3  -7 1228.91   62.30
   0   5  -7 2296.01   49.41
   0  -5   7 2299.94   51.50
   6   4   0 2904.94  108.95
  -6  -4   0 2731.65  104.89
   6   4   0 3005.24  103.22
  -3  -6   5 2383.18   87.38
   3   6  -5 2390.18   86.04
   5   3  -4 1698.58   82.15
   5   3  -4 1593.03   74.68
  -5  -3   4 1742.34   80.17
   3   4   9 2742.91  111.05
  -3  -4  -9 2921.19  101.00
   3   4   9 2664.88  104.08
   2  -3  -8 3595.80  115.18
  -2   3   8 3223.49  102.59
   2  -3  -8 3260.87  105.58
  -2   7   4  187.66   25.81
   2  -7  -4  223.75   27.09
   2  -7  -4  226.19   19.70
  -5   3  -2 2881.04   93.31
   5  -3   2 2784.90   89.00
  -6  -2  -4 2794.93   89.93
   6   2   4 2422.80   91.94
   2   5   9 2292.60   65.43
   2   5   9 2213.92   67.55
  -2  -5  -9 2555.85   87.87
   4   8   5 1643.15   75.77
  -4  -8  -5 1603.83   75.48
   6   5   2 1412.82   70.38
  -6  -5  -2 1265.52   72.63
   6   5   2 1437.84   71.39
   5   2   7 1508.62   76.05
  -5  -2  -7 1744.13   78.54
   5   2   7 1454.06   65.80
   0  -8   3 1354.03   63.89
   0   8  -3 1383.48   63.04
   0  -8   3 1342.07   63.29
   2  -1   9 2338.45   80.34
  -2   1  -9 2191.36   50.78
  -2   1  -9 2008.02   87.75
   0  -7  -7  149.85   25.12
   0   7   7  116.58   20.95
  -5   3   1 1168.50   59.32
   5  -3  -1 1143.17   56.10
   1   5  -7 4024.17  123.62
  -1  -5   7 3640.12  124.05
   4   5   8 1365.26   66.73
  -4  -5  -8 1221.72   64.97
   4   5   8 1318.63   61.21
   6   4   4 2392.31   83.36
  -6  -4  -4 2508.10   82.64
   6   4   4 2494.12   97.57
  -3  -3   7  972.98   51.29
   3   3  -7  831.56   45.07
   4  -1  -6  677.19   37.14
  -4   1   6  763.45   39.86
   4  -1  -6  792.93   36.94
   1   5   9  577.37   31.20
  -1  -5  -9  617.26   39.60
  -5  -4  -7 2607.42  107.86
   5   4   7 2508.13  102.34
   5   4   7 2481.53   98.35
  -6  -2   1 2185.59   53.26
   6   2  -1 1996.65   90.57
   6   2  -1 1882.63  100.12
  -1  -9  -4 1207.22   58.86
   1   9   4 1296.72   60.53
   3   7  -4  323.34   30.87
  -3  -7   4  365.42   34.24
  -5  -5   3  644.26   30.43
   5   5  -3  646.72   29.21
   1  -7  -6  342.00   35.24
   1  -7  -6  308.16   23.12
  -1   7   6  373.51   37.20
  -5  -6   2 1930.73   86.29
   5   6  -2 1626.36   76.27
  -5  -6   2 2038.88   90.63
   0  -6  -8  283.71   30.96
   0   6   8  363.21   31.74
   0   6   8  313.47   23.10
   5   6   6  817.76   28.43
   5   6   6  867.60   46.39
  -5  -6  -6  899.99   50.43
   1  -8  -4 2975.25   96.64
  -1   8   4 2934.06   92.82
   1  -8  -4 2840.20   89.77
   1   7  -5 1047.10   50.91
  -1  -7   5 1074.05   54.09
   6   0   1 3617.49  109.97
  -6   0  -1 3554.46  122.37
   6   5   3 2303.36   74.95
   6   5   3 2423.39   83.92
  -6  -5  -3 2344.79   79.69
   1  -5  -8  408.58   29.12
   1  -5  -8  406.58   26.87
  -1   5   8  437.98   25.25
  -4  -8   1  506.09   28.24
   4   8  -1  434.76   27.33
  -4  -8   1  503.35   28.97
   4  -3  -5 2986.31  127.62
  -4   3   5 3158.02   99.27
   4  -3  -5 2965.46   93.02
   0  -9  -1  558.35   34.34
   0  -9  -1  541.70   23.67
   0   9   1  497.74   29.46
  -1  -1   9 1988.22   88.70
   1   1  -9 1850.55   83.07
   6   5   1 2937.53  121.63
   6   5   1 2855.18   90.01
  -6  -5  -1 2901.97   95.18
  -6  -3   1 3889.96  128.29
   6   3  -1 4136.61  124.72
   6   3  -1 3675.84  112.23
   5  -2  -3 1169.21   60.42
  -5   2   3 1264.07   67.31
   5  -2  -3 1184.96   55.65
   0   9   2 2569.53   81.30
   0  -9  -2 2425.63   83.44
   0  -9  -2 2526.28   83.49
  -4  -6   4  273.60   25.46
   4   6  -4  226.35   21.27
  -2   3  -8  425.54   26.05
  -2   3  -8  469.28   27.29
   2  -3   8  438.37   27.80
  -6   0  -2 4088.45  158.26
   6   0   2 4195.11  141.84
  -1   8  -2 1163.85   56.20
   1  -8   2 1090.63   53.79
   1  -8   2 1110.46   57.05
  -3  -9  -4 2150.01   96.53
   3   9   4 1917.81   83.40
  -3   6  -3  727.98   28.02
  -3   6  -3  721.11   30.92
   3  -6   3  786.72   34.03
   4  -5   2 2148.12   92.84
  -4   5  -2 2023.79   88.00
  -4   4   4 1046.73   57.05
   4  -4  -4 1120.75   53.68
  -4   4   4 1100.40   59.57
  -3  -5   6 2602.63   93.20
   3   5  -6 2647.57   85.29
  -1  -9   1 1750.59   81.00
  -1  -9   1 1784.30   80.63
   1   9  -1 1753.95   79.67
  -2  -9   1 1498.33   69.66
  -2  -9   1 1574.52   71.07
   2   9  -1 1567.09   71.48
  -3  -9   0  469.66   28.74
  -3  -9   0  468.80   26.80
   3   9   0  434.89   27.23
   0  -2   9  306.31   29.76
   0   2  -9  268.93   26.03
   4  -5  -2 1197.58   56.78
  -4   5   2 1296.44   62.33
  -4   5   2 1211.56   56.81
  -3   5  -5 1625.49   71.80
  -3   5  -5 1781.68   80.63
   3  -5   5 1713.73   76.92
  -6  -1   1  394.60   32.28
   6   1  -1  394.74   29.51
  -4   0  -8 4529.97  137.27
  -4   0  -8 4451.52  144.64
   4   0   8 4474.58  132.59
   2  -5  -7  631.35   34.73
   2  -5  -7  637.64   28.58
  -2   5   7  641.25   39.33
  -2   7  -3 4562.15  134.35
   2  -7   3 4371.71  131.20
  -2   7  -3 4498.76  137.45
   2  -6  -6 2072.43   94.89
   2  -6  -6 2056.21   90.13
  -2   6   6 2212.42   54.69
   6   0   0 1900.74   83.64
  -6   0   0 1789.61   86.62
   0   7  -5 1737.16   77.06
   0  -7   5 1785.46   80.42
   0   7  -5 1845.95   82.13
   1  -3  -9  412.70   36.03
   1  -3  -9  326.82   29.74
  -1   3   9  426.59   35.43
  -1   2  -9 5138.13  154.01
   1  -2   9 5113.52  154.82
   3  -2   8 2751.25   96.31
  -3   2  -8 3024.19   95.86
  -3   2  -8 2936.35   95.57
  -5  -7  -5 1303.18   64.17
   5   7   5 1620.66   74.45
   5   7   5 1465.93   66.63
  -4  -3   6  775.25   36.57
   4   3  -6  713.77   33.21
   2  -6   5 1821.38   80.42
  -2   6  -5 2064.61   89.72
  -2   6  -5 2001.11   87.45
   0  -9   0  525.69   32.35
   0   9   0  577.02   31.46
   0  -9   0  532.80   25.89
   4   7  -3 3542.81  118.42
  -4  -7   3 3418.99  114.04
  -4  -7   3 3223.32  106.11
   6   1   4   30.55   22.38
  -6  -1  -4   62.75   24.00
   0  -4   8 1351.85   66.61
   0   4  -8 1429.00   68.32
   3  -3  -7  218.91   22.48
   3  -3  -7  206.77   22.87
   3  -3  -7  186.86   22.82
  -5   1   4 1356.98   62.73
   5  -1  -4 1421.84   65.09
   5  -1  -4 1449.13   70.19
   1  -5   7 2905.85   94.74
  -1   5  -7 2861.53   90.30
  -1   5  -7 2627.82   86.69
   5   1   7 2397.38   96.49
  -5  -1  -7 2597.80   93.36
   5   1   7 2467.57   89.16
   4   5  -5  854.65   51.68
  -4  -5   5  877.52   54.37
  -3   0  -9  151.13   22.02
  -3   0  -9  155.92   22.91
   3   0   9  149.23   25.18
   0  -9  -3 2911.03   97.62
   0   9   3 2914.40   94.14
  -2  -6   6 4414.39  135.69
   2   6  -6 4278.32  129.01
  -5   3  -3  836.96   46.38
   5  -3   3  851.37   46.39
  -2  -9  -5 1104.68   52.23
   2   9   5 1018.68   42.69
  -6  -5  -4   45.16   23.79
   6   5   4   18.37   19.50
   6   5   4   27.62   17.24
  -6   0  -3 2585.99   87.88
   6   0   3 2419.50   88.70
  -2  -7  -8 1892.67   72.78
   2   7   8 1905.70   78.53
   5   5   7 3334.94  109.15
   5   5   7 3212.36  107.24
  -5  -5  -7 3397.30  109.12
   4  -3   6 2707.85   86.44
  -4   3  -6 2670.37   85.63
  -4   3  -6 2462.61   80.78
  -2  -3   8 2842.80   94.01
   2   3  -8 3238.55  105.54
   6   4  -1 3875.98  117.54
   6   4  -1 3519.92  118.81
  -6  -4   1 3779.18  123.52
  -3   6   4 1333.87   52.49
   3  -6  -4 1315.32   53.39
   3  -6  -4 1247.64   46.11
   6   5   0  263.12   23.35
  -6  -5   0  305.58   23.97
   6   5   0  220.90   21.72
  -5  -4   4  542.58   28.63
   5   4  -4  595.75   31.71
  -4  -7  -7 2235.82   88.69
   4   7   7 2398.85   95.66
   5   7  -1  331.50   26.15
  -5  -7   1  322.48   28.40
  -5  -7   1  293.19   23.59
  -5   3   2  939.36   45.42
   5  -3  -2  992.99   39.91
  -3  -5  -9 4057.08  132.43
   3   5   9 3930.56  143.46
   3   5   9 3987.28  124.39
   1  -6   6  717.11   34.96
  -1   6  -6  785.77   38.41
  -1   6  -6  778.44   34.64
   2   7  -5 3864.49  125.44
  -2  -7   5 3827.18  120.73
  -6  -3  -5 5732.29  169.61
   6   3   5 6225.09   87.39
   0  -8  -6  879.44   44.05
   0   8   6  966.62   40.16
  -4   2  -7 1543.83   57.11
  -4   2  -7 1415.23   54.57
   4  -2   7 1508.27   60.81
  -2  -8  -7  470.87   37.41
   2   8   7  570.36   37.28
  -1  -4   8 2694.57   89.46
  -5   1  -6    7.78   27.60
  -3  -8   3 4167.91  129.89
   3   8  -3 4658.96  137.56
  -3  -8   3 4279.71  132.35
  -4   2   6  781.05   38.33
   4  -2  -6  791.45   38.55
   4  -2  -6  729.11   35.82
   6   4   5 1005.99   41.45
   6   4   5  952.92   46.25
  -6  -4  -5 1040.63   45.18
  -5   2  -5  323.40   24.39
   5  -2   5  306.31   28.83
   1   2  10  110.35   23.13
  -1  -2 -10  141.46   25.30
  -1  -2 -10  123.88   21.20
  -6  -2  -5 1245.91   48.32
   6   2   5 1143.71   49.14
  -1   4  -8 5302.62  155.45
   1  -4   8 4670.73  138.74
   1   7   8 2069.76   79.38
  -1  -7  -8 2108.31   76.16
   6   0  -1  786.05   37.23
  -6   0   1  783.10   42.99
   0  -5  -9 2477.07   85.01
   0   5   9 2289.80   79.27
   0  -5  -9 2476.79   86.75
  -1  -1 -10  608.97   34.14
   1   1  10  554.27   28.74
  -1  -1 -10  546.83   30.35
   1   9   5  528.37   27.09
  -1  -9  -5  538.48   30.50
  -2  -5   7  155.85   28.95
   2   5  -7  143.62   25.91
  -3  -9  -5  140.63   27.17
   3   9   5  129.10   23.76
   4  -5   3 2356.48   75.64
  -4   5  -3 2607.48   85.45
  -5  -8  -2 4765.01  150.78
  -5  -8  -2 4849.07  147.04
   5   8   2 4688.77  166.91
  -1  -2   9  901.57   46.43
   1   2  -9  895.75   43.73
   6   6   2 5949.82  181.24
  -6  -6  -2 6076.39   91.24
   6   6   2 5758.99  173.56
   6   2  -2  356.12   30.81
  -6  -2   2  315.21   29.96
   6   2  -2  339.40   27.46
  -4  -9  -2 1393.07   62.04
  -4  -9  -2 1224.98   52.27
   4   9   2 1301.92   51.37
  -4  -6  -8 3738.01  118.74
   4   6   8 3266.80  112.58
  -1  -8   4 1441.28   58.53
   1   8  -4 1331.75   50.84
  -1  -8   4 1340.72   51.33
  -4  -8  -6 1486.55   58.66
   4   8   6 1463.51   55.69
   0   9  -1 1866.87   66.71
   0  -9   1 1754.42   48.01
   0  -9   1 1814.76   64.21
   5   8   3  706.59   33.58
  -5  -8  -3  895.19   44.81
  -4   4  -5 1858.66   68.31
   4  -4   5 1809.93   68.98
   3   9  -1 1171.21   47.55
  -3  -9   1 1257.53   49.09
  -3  -9   1 1224.97   51.95
   2  -4  -8  743.01   44.32
   2  -4  -8  785.15   49.06
  -4   5   3 1619.29   60.20
  -4   5   3 1431.51   56.94
   4  -5  -3 1539.13   54.56
  -3  -7  -8 1538.42   60.27
   3   7   8 1425.56   56.48
   4   9   3  176.82   22.81
  -4  -9  -3  179.65   26.13
   6   6   3  961.77   42.03
  -1  -3 -10  362.21   45.47
  -1  -3 -10  369.54   35.89
   1   3  10  343.28   41.04
  -2  -2 -10 1536.86   57.44
   2   2  10 1556.52   66.25
  -2  -2 -10 1383.04   56.70
  -2   8   1    9.00   21.53
   2  -8  -1   21.55   16.20
   2  -8  -1   36.66   26.20
  -2   7   5  434.90   29.79
   2  -7  -5  458.99   24.64
   2  -7  -5  454.41   33.06
   1   8   7 2263.70   81.47
  -1  -8  -7 2480.57   85.69
   6   3  -2 1544.61   55.84
   6   3  -2 1374.91   56.67
  -6  -3   2 1432.57   54.55
   0  -9  -4  586.94   38.03
   0   9   4  565.43   34.07
   3   0  -8  189.52   22.86
  -3   0   8  170.25   25.49
  -3   0   8  133.26   18.53
   6  -1   1 2452.25   80.73
  -6   1  -1 2486.88   83.54
   2   6   9 2762.13   98.05
  -2  -6  -9 2769.80  102.33
  -3  -4   7  161.48   36.73
   3   4  -7  158.54   28.52
  -3  -8  -7 3965.74  128.58
   3   8   7 4130.19  129.88
  -1   8   5 1865.40   66.07
   1  -8  -5 1798.78   66.64
   6   1  -2 1110.90   50.35
   6   1  -2 1280.55   48.92
  -6  -1   2 1262.30   50.50
  -1  -9   2  760.49   57.55
   1   9  -2  661.08   68.86
  -1  -9   2  712.25   52.65
  -6  -6  -1 4191.07  129.50
   6   6   1 4497.67  135.44
   6   6   1 4377.44  134.40
  -2   8   0   46.71   20.36
   2  -8   0   40.34   25.24
   2  -8   0   25.37   21.03
  -2  -3 -10 3436.83  113.10
  -2  -3 -10 3685.59  132.89
   2   3  10 3175.67  129.97
  -5  -8  -1 5764.09  172.06
   5   8   1 6159.80   84.94
  -5  -8  -1 5825.42  171.96
  -3   7   0 1890.02   63.91
   3  -7   0 1894.07   64.08
   5   1  -5  290.49   23.52
   5   1  -5  298.07   26.88
  -5  -1   5  194.28   22.81
  -4  -9  -1 5160.06  156.66
   4   9   1 4945.37  149.23
  -4  -9  -1 4960.81  152.21
  -2   2  -9 1873.75   67.57
  -2   2  -9 1900.48   69.62
  -3   7   1 2330.76   77.71
   3  -7  -1 2083.58   77.45
   3  -7  -1 2303.69   77.68
   4   8  -2  344.71   26.28
  -4  -8   2  400.94   26.35
  -4  -8   2  407.14   27.73
  -6   0  -4  313.69   30.05
   6   0   4  317.84   28.64
  -2  -9   2 1856.61   65.87
  -2  -9   2 1908.17   67.39
   2   9  -2 1905.07   67.31
   4   3   9 2843.80  112.73
  -4  -3  -9 2972.80  103.38
   4   3   9 2998.04  105.80
   1  -4  -9   68.02   21.62
  -1   4   9   93.53   24.13
   1  -4  -9  108.03   20.60
  -1   8  -3  214.39   24.98
   1  -8   3  261.23   26.65
   1  -8   3  215.57   26.92
   6  -1   2 2153.21   72.80
  -6   1  -2 2106.48   75.03
   5   2  -5 1639.29   64.93
   5   2  -5 1548.11   70.27
  -5  -2   5 1444.00   59.27
   2  -8  -2 1287.15   48.05
  -2   8   2 1327.70   50.88
   2  -8  -2 1299.26   51.87
  -3  -1   8 1101.79   48.98
   3   1  -8  980.89   49.01
   0  -1 -10  611.45   37.58
   0   1  10  581.85   39.73
   0  -1 -10  508.63   29.59
  -2  -1 -10   25.97   23.13
   2   1  10   12.50   29.43
   5   0   7 1002.02   48.05
   5   0   7  883.46   53.36
  -5   0  -7 1083.54   46.93
   6   5   5 1090.92   44.03
  -6  -5  -5  950.13   49.05
   6   5   5 1082.91   49.15
  -2  -8   4  818.25   42.45
   2   8  -4  702.24   35.52
  -2  -8   4  816.94   35.88
   6  -1   0 1787.98   42.96
  -6   1   0 1765.28   45.01
  -3   1   8 1275.78   51.97
  -3   1   8 1067.07   52.95
   3  -1  -8 1184.12   48.62
   0  -2 -10  495.08   30.80
   0  -2 -10  477.77   28.50
   0   2  10  495.02   31.93
   4   4  -6  132.70   40.43
  -4  -4   6  122.76   42.26
  -1   0 -10  120.40   27.17
  -1   0 -10   77.76   19.79
   1   0  10  112.41   26.89
  -6  -1  -5  384.16   33.02
   6   1   5  464.62   38.02
  -1   7  -5 1398.69   52.41
   1  -7   5 1519.21   56.73
  -1   7  -5 1429.29   53.22
   3  -6   4  316.53   28.39
  -3   6  -4  357.50   25.81
  -3   6  -4  368.20   29.32
   1   6   9    4.73   26.69
  -1  -6  -9   17.30   35.23
  -4  -2  -9  915.96   52.64
  -4  -2  -9  981.52   52.03
   4   2   9  798.33   47.40
   5   8   4  249.08   32.67
  -5  -8  -4  251.36   34.30
   5   8   4  239.91   21.85
  -6  -5   1  180.09   21.68
   6   5  -1  150.52   20.48
   6   5  -1  131.12   21.90
   5   7   6 2359.99   93.28
   5   7   6 2284.21   82.85
  -5  -7  -6 2402.82   90.49
  -4   1  -8 1505.25   58.87
  -4   1  -8 1469.88   54.55
   4  -1   8 1430.47   52.18
  -5   3  -4  444.21   30.95
   5  -3   4  494.21   32.29
   2   0  -9 2492.18   87.57
  -2   0   9 2353.36  100.95
   2  -1  -9  423.06   45.41
   2  -1  -9  427.97   29.91
  -2   1   9  522.97   53.50
   3  -5  -6  156.78   20.78
  -3   5   6  165.73   28.49
   3  -5  -6  161.92   25.88
   5   6  -3  132.92   21.34
  -5  -6   3   97.06   20.31
  -5  -6   3  107.72   24.45
   0   8  -4 1425.46   61.52
   0  -8   4 1401.97   60.69
   0  -8   4 1327.91   50.65
  -4  -9  -4 2116.22   76.41
   4   9   4 2261.07   76.45
  -5   2   4  803.67   42.61
   5  -2  -4  736.08   36.19
   5  -2  -4  671.07   39.62
  -6  -6  -4 1872.80   74.36
   6   6   4 1924.62   71.64
   6   6   4 1806.98   65.61
  -5  -6  -7   26.76   28.91
   5   6   7   42.38   26.86
   5   6   7   22.69   19.33
   5   0  -5  954.65   42.01
  -5   0   5  915.07   47.91
   5   0  -5  828.12   42.38
  -3   1  -9 1881.93   64.77
  -3   1  -9 2042.09   73.18
   3  -1   9 2143.07   77.37
   3  -7   1 2170.95   74.41
  -3   7  -1 2173.73   71.51
  -3   7  -1 2111.23   71.99
  -4  -4  -9  761.70   43.15
   4   4   9  777.33   43.00
   4   4   9  745.52   41.13
   3  -7  -2 1249.28   53.99
  -3   7   2 1249.63   47.14
   3  -7  -2 1299.13   48.07
   0  -3   9   19.56   25.24
   0   3  -9   94.35   25.50
   5  -4   0 1386.46   50.79
  -5   4   0 1511.20   57.51
   5  -3  -3  631.73   33.60
  -5   3   3  691.89   37.01
  -2   7  -4 3144.25   99.35
  -2   7  -4 3216.77  100.84
   2  -7   4 3090.24   99.45
   5  -4   1 1916.07   65.83
  -5   4  -1 1918.81   67.28
  -2   8  -1  367.99   25.71
   2  -8   1  294.81   24.42
   2  -8   1  301.32   27.39
   0   0 -10 2266.26   78.47
   0   0  10 1918.77   68.63
   6   4  -2  397.69   25.67
   6   4  -2  374.82   23.42
  -6  -4   2  452.12   31.12
   5   3   8  144.93   25.14
   5   3   8  144.51   25.69
  -5  -3  -8  150.76   23.53
  -4   4   5 2664.05  104.45
   4  -4  -5 2389.16   88.44
  -4   4   5 2545.31   90.11
  -2  -4 -10  982.64   48.48
   2   4  10  962.69   47.20
  -2  -4 -10  907.19   48.54
  -2  -9  -6 4852.82  148.90
   2   9   6 4581.77  137.16
  -1  -4 -10 3131.24  124.87
  -1  -4 -10 3395.90  110.77
   1   4  10 3342.17  122.85
  -5  -5   4 1133.90   45.55
   5   5  -4 1263.24   52.77
  -5  -5   4 1089.79   47.51
  -6   1  -3  379.93   30.66
   6  -1   3  369.72   29.86
  -3  -6  -9  513.96   31.13
   3   6   9  481.70   36.88
  -6  -6   0  940.60   41.39
   6   6   0  900.11   40.51
   6   6   0  953.89   39.74
   6   0  -2 2530.59   81.55
  -6   0   2 2453.10   95.37
   5   3  -5  497.06   31.84
  -5  -3   5  472.01   28.59
  -3   4  -7 2071.14   72.35
   3  -4   7 2141.64   72.66
  -3   4  -7 1947.85   65.70
   3  -4  -7 1547.42   58.53
   3  -4  -7 1631.92   63.28
   3  -4  -7 1597.50   57.48
   0  -3 -10  299.02   24.56
   0  -3 -10  305.64   26.78
   0   3  10  257.56   28.56
  -5  -7   2 1104.56   46.23
   5   7  -2 1011.30   42.38
  -5  -7   2 1069.22   47.26
  -2  -1   9  375.73   33.99
   2   1  -9  405.68   28.78
   4   9   0 3562.17  114.79
  -4  -9   0 3559.49  114.66
  -4  -9   0 3682.09  122.32
   5   8   0  754.49   36.69
  -5  -8   0  678.98   35.61
  -5  -8   0  677.96   39.52
   1  -7  -7  514.21   33.28
  -1   7   7  527.19   35.59
   1  -6  -8  580.27   35.06
  -1   6   8  595.80   33.77
  -1   6   8  681.71   39.00
   1  -3   9  925.33   53.93
  -1   3  -9  951.80   62.63
   2  -2  -9  930.08   42.77
   2  -2  -9  886.56   42.89
  -2   2   9  908.94   46.59
  -3  -2   8 2473.82   92.60
   3   2  -8 2699.66   90.13
  -6  -3  -6  287.45   26.36
   6   3   6  314.14   27.77
   6   3   6  314.71   22.86
   4   1  -7 3823.32  131.61
  -2   8   3 1227.44   49.63
   2  -8  -3 1235.73   50.94
   2  -8  -3 1274.09   47.53
   5   4   8 2548.50   96.72
   5   4   8 2537.00   93.79
  -5  -4  -8 2671.26   88.77
  -1   9   1 1288.71   48.80
   1  -9  -1 1327.51   49.63
   1  -9  -1 1322.71   54.02
  -6   1   1  105.66   25.60
   6  -1  -1   75.17   20.42
   4   1   9   -1.27   26.56
  -4  -1  -9   29.15   19.31
  -4  -1  -9   28.91   23.44
   4   0  -7 1754.27   55.33
  -4   0   7 1688.63   52.33
  -4   0   7 1924.10   71.45
  -5   4   1  144.15   23.57
   5  -4  -1  149.45   25.76
   5   2   8   61.86   21.92
  -5  -2  -8   87.32   18.86
   5   2   8  111.48   21.74
   2  -5   7  663.23   36.57
  -2   5  -7  685.99   34.69
  -2   5  -7  642.85   32.36
   3  -6  -5  990.66   42.57
   3  -6  -5  995.05   46.44
  -3   6   5 1013.92   47.36
  -2   0 -10  623.53   35.20
  -2   0 -10  665.30   34.72
   2   0  10  623.08   38.72
   3  -2  -8  181.35   30.99
  -3   2   8  171.06   44.22
   3  -2  -8  223.90   39.78
   0   9  -2 2001.86   70.80
   0  -9   2 2080.37   72.46
   0  -9   2 2090.40   72.01
   1  -9  -2  733.13   41.89
  -1   9   2  749.62   35.49
   1  -9  -2  765.32   33.91
  -6  -4  -6  576.96   33.91
   6   4   6  588.24   31.48
   6   4   6  515.10   29.04
   2   4  -8 2532.32   86.15
  -2  -4   8 2718.21   91.19
  -5   4  -2  427.86   31.65
   5  -4   2  445.88   31.62
   4  -3  -6 1221.28   50.02
   4  -3  -6 1228.57   53.23
  -4   3   6 1295.13   53.59
   0   7   8   72.51   30.12
   0  -7  -8   68.52   23.83
  -3  -7   5  440.93   31.40
   3   7  -5  355.39   25.63
  -2 -10  -2 2490.76   84.47
   2  10   2 2367.55   78.60
  -4   5  -4 2034.71   70.52
   4  -5   4 2127.43   72.65
   3   9   6   93.50   33.48
  -3  -9  -6   99.15   29.88
  -3   5  -6 3219.40  103.22
  -3   5  -6 2940.83   93.91
   3  -5   6 3360.17  110.10
  -3   3  -8 2735.18   89.43
  -3   3  -8 2768.87   90.96
   3  -3   8 2774.06   90.07
  -3  -6   6  865.74   63.61
   3   6  -6  858.18   57.59
  -1   9   0 1741.01   44.83
   1  -9   0 1600.84   59.94
   1  -9   0 1647.37   61.35
   6   2   6  576.41   35.52
  -6  -2  -6  574.58   30.39
  -2   4  -8  164.94   25.28
   2  -4   8  172.57   25.59
  -2   4  -8  158.02   19.78
   5   8   5 2004.62   72.48
  -5  -8  -5 1916.44   73.25
   0  -9  -5   66.59   25.34
   0   9   5   76.27   22.92
   4   7  -4  367.71   26.18
  -4  -7   4  389.23   30.80
   4  -6   0  207.64   23.40
  -4   6   0  221.97   28.88
  -4  -6   5  990.35   46.17
   4   6  -5 1070.10   45.99
   0   6  -7  250.97   30.09
   0  -6   7  166.94   30.43
  -5   1   5 2408.81  113.76
   5  -1  -5 2428.72  116.60
   5  -1  -5 2287.51  111.33
  -3  -3 -10 1180.25   48.18
   3   3  10 1279.86   49.63
  -3  -3 -10 1239.40   52.59
   4   5   9  377.64   33.37
  -4  -5  -9  341.02   28.39
   4   5   9  341.43   24.39
   2  10   1 1985.36   91.48
  -2 -10  -1 2079.77  101.44
  -2 -10  -1 2082.69   96.98
  -3  -9   2 2513.51  115.60
  -3  -9   2 2573.21  119.87
   3   9  -2 2804.79  131.07
   1   9   6  662.65   36.68
  -1  -9  -6  665.21   37.41
   1   6  -7   65.28   28.66
  -1  -6   7   81.02   30.15
  -2 -10  -3 1815.33   89.25
   2  10   3 1748.16   82.83
  -3   7  -2   25.05   19.72
  -3   7  -2   20.49   28.00
   3  -7   2   29.98   28.67
   4   2  -7  265.65   38.21
  -4  -2   7  317.94   38.88
  -3  -2 -10  654.11   31.92
   3   2  10  623.19   31.94
  -3  -2 -10  675.59   33.57
  -1  -3   9  592.32   35.34
   1   3  -9  516.20   30.07
   4   9   5 2117.87   98.56
  -4  -9  -5 2097.57  101.40
  -4   5   4  242.57   24.30
  -4   5   4  249.91   26.79
   4  -5  -4  297.23   24.87
   1  -1  10 1429.24   74.57
  -1   1 -10 1400.98   72.01
   2  -6  -7  448.77   34.62
   2  -6  -7  437.31   24.23
  -2   6   7  438.37   36.24
   3  -7  -3  416.82   25.32
  -3   7   3  418.75   24.72
   3  -7  -3  392.51   32.49
   6   6   5 1206.67   36.57
  -6  -6  -5 1387.77   76.13
   6   6   5 1363.85   71.09
   1   7  -6 2635.46  119.72
  -1  -7   6 2519.40  116.99
   4  -6  -1  824.66   32.41
  -4   6   1  724.23   32.10
   4  -1  -7 1556.49   80.58
  -4   1   7 1586.59   85.70
   4  -1  -7 1776.59   85.23
   6   2  -3  452.44   29.13
   6   2  -3  442.17   25.60
  -6  -2   3  453.05   29.08
  -2   6  -6  193.05   35.79
  -2   6  -6  210.52   27.59
   2  -6   6  153.40   34.69
  -6   0  -5 1203.43   43.58
   6   0   5 1165.25   44.55
   0   1 -10 1654.23   81.08
   0  -1  10 1448.85   83.06
   0  -8  -7  637.56   38.12
   0   8   7  602.75   31.47
  -4   6  -1  634.12   35.48
   4  -6   1  693.56   30.70
   1  10   2 2045.04  108.19
  -1 -10  -2 1977.07   97.44
   5  -2   6  625.46   46.94
  -5   2  -6  576.68   28.58
  -1   9   3   35.25   25.14
   1  -9  -3   18.38   14.59
   1  -9  -3   15.57   28.65
   5   5   8 3572.42  157.96
  -5  -5  -8 3302.70  155.27
   5   5   8 3175.85  160.00
   2  -8   2 1829.56   86.19
  -2   8  -2 1795.35   83.92
   4   7   8 1534.20   80.43
  -4  -7  -8 1497.20   78.27
  -6  -7  -2 2333.59  109.22
   6   7   2 2442.16  112.44
   6   7   2 2537.09  115.15
  -4  -8  -7  305.54   28.75
   4   8   7  326.03   32.85
   1  10   1 2788.39  126.72
  -1 -10  -1 2707.09  121.68
  -1 -10  -1 2650.18  122.02
   0  -7   6  681.68   35.88
   0   7  -6  625.20   30.54
  -6  -7  -3 2622.70  121.09
   6   7   3 2541.02  115.49
   6   7   3 2293.96  111.24
   6   1  -3 1365.04   83.43
   6   1  -3 1706.28   82.97
  -6  -1   3 1652.27   87.02
   6   5   6 1724.34   81.61
  -6  -5  -6 1952.76  102.43
   6   5   6 1974.72  102.83
   0   5  -8  176.73   53.90
   0  -5   8  284.87   36.82
   0   6   9 1379.87   77.65
   0   6   9 1441.63   80.75
   5   1   8  474.28   28.82
  -5  -1  -8  486.07   31.06
   5   1   8  466.31   33.03
  -3 -10  -2   46.56   27.64
   3  10   2   26.71   20.27
   6   3  -3   54.20   18.43
  -6  -3   3   54.95   18.39
   6   3  -3   79.27   19.62
  -3  -4 -10  879.17   37.65
   3   4  10  823.57   34.66
  -2  -2   9 1018.37   42.03
   2   2  -9  875.35   39.29
  -5   4   2  192.49   26.52
   5  -4  -2  217.73   24.88
   6  -1   4  201.80   26.11
  -6   1  -4  189.25   30.25
  -1  -9   3  232.34   25.82
  -1  -9   3  234.99   27.00
   1   9  -3  235.84   28.67
   3   8  -4 2380.09  110.04
  -3  -8   4 2135.47  102.92
   4  -3   7    6.71   23.85
  -4   3  -7   26.76   21.46
  -4   3  -7   -2.97   21.33
  -1   1  10  471.54   36.15
   1  -1 -10  482.78   33.67
   6   5  -2  392.42   26.04
  -6  -5   2  329.83   28.88
   6   5  -2  339.95   26.05
   0   4  10  944.35   39.94
   0  -4 -10  891.74   39.36
   0  -4 -10  948.90   38.97
   2   5  10  432.84   27.24
   2   5  10  386.74   34.01
  -2  -5 -10  499.10   36.42
  -2   5   8    9.56   25.00
   2  -5  -8    8.42   24.56
   2  -5  -8   -5.38   33.42
   3   1  10 1709.70   85.87
  -3  -1 -10 1643.83   82.92
  -3  -1 -10 1578.74   79.68
  -1 -10  -3  136.89   27.17
   1  10   3  130.62   24.32
  -5  -4   5 1056.30   38.48
   5   4  -5  949.18   38.78
   2  -3  -9 1528.00   78.55
  -2   3   9 1685.01   83.38
   2  -3  -9 1634.93   80.81
   5  -1   7 4873.26  211.93
  -5   1  -7 4440.62  194.13
  -3 -10  -3  390.28   34.89
   3  10   3  348.19   27.28
   1  -8  -6  942.95   41.21
  -1   8   6  902.01   37.54
  -2  -8  -8   38.61   28.95
   2   8   8   14.84   22.85
  -6  -6   1  779.18   38.39
   6   6  -1  790.27   33.91
   6   6  -1  773.90   34.83
   6  -2   1  242.39   31.58
  -6   2  -1  232.85   35.01
   1  -5  -9  198.15   28.80
  -1   5   9  181.83   27.34
   1  -5  -9  203.08   26.54
   1  -9   1  321.31   30.97
   1  -9   1  327.72   26.48
  -1   9  -1  334.70   24.38
   5  -4   3  215.99   34.91
  -5   4  -3  187.63   31.00
   2  10   0   85.31   26.30
  -2 -10   0  111.58   28.72
  -2 -10   0  100.37   20.65
   2  -7  -6 1282.52   46.21
  -2   7   6 1384.29   72.13
   2  -7  -6 1255.54   35.28
  -2 -10  -4  326.40   30.48
   2  10   4  268.03   23.70
  -2  -9   3 3797.86  167.47
  -2  -9   3 3816.53  171.97
   2   9  -3 3416.07  150.34
  -6  -7  -1 1299.59   68.67
   6   7   1 1315.94   65.65
   6   7   1 1299.01   68.23
   4   9  -1  928.23   31.92
  -4  -9   1  986.72   41.44
  -4  -9   1 1003.67   39.86
   1   5  -8 5099.75  227.70
  -1  -5   8 5830.63   91.01
   5   8  -1 1179.59   37.86
  -5  -8   1 1223.50   40.56
  -5  -8   1 1231.66   40.96
   5  -3   5  215.33   25.70
  -5   3  -5  233.49   27.03
  -6  -1  -6 1369.04   72.73
   6   1   6 1763.24   83.97
   2  -8  -4  681.08   28.37
  -2   8   4  589.59   30.79
   2  -8  -4  718.65   36.62
   6  -1  -2   89.60   26.08
  -6   1   2   92.81   20.80
   3  10   1  835.51   38.33
  -3 -10  -1  851.10   36.49
  -3 -10  -1  889.98   44.38
  -4  -8   3  169.70   22.84
  -4  -8   3  195.16   26.70
   4   8  -3  270.28   23.93
  -1  -5 -10 1531.40   80.25
   1   5  10 1397.01   75.88
  -1  -5 -10 1504.72   86.25
   4  -6  -2  726.33   32.54
  -4   6   2  713.73   32.49
   4   0   9  980.18   35.00
  -4   0  -9 1026.15   34.87
  -4   0  -9 1031.43   39.17
  -4   4  -6 1294.49   63.99
  -4   4  -6 1437.39   72.23
   4  -4   6 1320.65   65.16
  -1   0  10  924.35   43.40
   1   0 -10  835.08   36.33
  -3  -3   8  983.92   45.50
   3   3  -8  805.67   43.37
   1  -2 -10  808.55   33.86
  -1   2  10  868.26   43.65
   1  -2 -10  762.96   41.62
   3   5  -7   16.87   23.41
  -3  -5   7  -13.22   28.66
   4   5  -6  547.40   31.22
  -4  -5   6  542.15   31.76
  -1   8  -4 2738.72  123.47
  -1   8  -4 2798.71  128.18
   1  -8   4 2764.79  125.14
   6  -2   0 1317.89   67.64
  -6   2   0 1422.15   70.91
  -6   2  -2   40.52   22.23
   6  -2   2   45.96   23.49
  -2  -7  -9 1314.28   70.25
   2   7   9 1203.12   39.13
   6   7   4   26.55   19.44
   6   7   4   45.21   19.93
  -6  -7  -4   65.94   21.58
   5   7   7 1851.02   95.33
  -5  -7  -7 2073.17   98.36
  -1 -10   0  781.76   38.73
   1  10   0  857.79   32.99
  -1 -10   0  835.45   31.78
   4  -6   2 2760.34  124.68
  -4   6  -2 2798.47  127.32
  -4  -3   7  493.52   30.87
   4   3  -7  438.68   28.42
   2   7  -6 3597.51  159.08
  -2  -7   6 3362.80  153.49
  -3   3   8 1868.82   90.49
   3  -3  -8 1865.31   89.44
   3  -3  -8 1733.91   87.92
  -2   3  -9  398.21   24.92
  -2   3  -9  418.57   30.34
   2  -3   9  347.24   31.50
  -2   1 -10 1684.71   86.66
  -2   1 -10 1866.87   89.57
   2  -1  10 2017.99   96.72
   5  -3  -4   93.95   22.72
  -5   3   4  143.90   23.00
   1   8  -5 3055.54  137.26
  -1  -8   5 2909.83  131.77
  -3   6  -5  995.73   33.61
  -3   6  -5 1078.47   35.38
   3  -6   5 1083.02   37.27
   4  -2   8  667.58   33.79
  -4   2  -8  678.77   28.95
  -4   2  -8  667.77   33.67
   1  -6   7 1666.81   81.18
  -1   6  -7 1607.24   77.96
   3  -2   9 3790.26  170.15
  -3   2  -9 3506.57  160.97
  -3   2  -9 3245.49  147.36
  -6   0   3 2053.08  106.25
   6   0  -3 1841.60   93.79
   3   8   8  793.07   32.77
  -3  -8  -8  827.27   42.50
   3  10   4 1195.36   39.85
  -3 -10  -4 1254.29   47.64
  -2  -6   7  673.04   36.25
   2   6  -7  679.23   33.22
  -1   5  -8 3049.35  137.01
   1  -5   8 2874.40  131.04
   4  -2  -7  157.04   32.97
   4  -2  -7  201.38   38.34
  -4   2   7  181.00   32.37
  -1  -8  -8 1232.42   46.10
   1   8   8 1246.73   45.02
   6   4  -3  225.07   27.49
  -6  -4   3  164.96   23.03
   6   4  -3  229.36   26.18
  -1   9   4  538.42   32.34
   1  -9  -4  536.60   31.81
  -3   7  -3  648.25   34.53
   3  -7   3  603.36   31.03
  -3   7  -3  635.00   29.85
  -1 -10  -4  246.75   30.61
   1  10   4  279.43   30.42
  -5  -8  -6 4311.40  191.66
   5   8   6 3823.74  178.66
  -4  -6  -9  588.11   36.23
   4   6   9  566.28   33.76
   5  -2  -5  542.24   34.43
   5  -2  -5  550.12   30.32
  -5   2   5  617.60   37.88
   1   7   9 1213.28   45.55
  -1  -7  -9 1409.25   74.21
  -3   7   4  641.28   30.94
   3  -7  -4  735.96   32.63
   3  -7  -4  627.82   34.26
   0  -9   3 2343.90  107.26
   0  -9   3 2379.46  110.08
   0   9  -3 2357.23  106.85
  -2  -9  -7 1384.60   73.43
   2   9   7 1268.86   40.53
  -3  -5 -10 1160.17   46.66
   3   5  10  981.91   33.81
   3   5  10 1080.67   47.25
  -6   2   1  783.38   34.00
   6  -2  -1  807.93   32.63
  -5  -6   4  146.43   25.70
   5   6  -4  176.49   23.92
  -4  -9  -6 1963.04   95.56
   4   9   6 2056.91   96.53
  -3  -7  -9  106.11   32.55
   3   7   9  142.31   27.93
  -5  -9  -2  914.64   34.02
  -5  -9  -2  977.79   42.40
   5   9   2  940.79   35.86
  -3 -10   0  860.06   41.83
  -3 -10   0  895.20   61.59
   3  10   0  831.63   71.90
  -5  -9  -3  293.51   28.18
   5   9   3  341.29   29.44
  -6  -7   0  230.85   25.73
   6   7   0  178.26   25.49
   6   7   0  173.04   21.95
  -1  -1  10 1543.40  102.89
   1   1 -10 1694.59   92.34
   5   6   8  124.95   22.80
   5   6   8  117.01   18.58
  -5  -6  -8  187.48   25.52
   5   7  -3 2252.26  104.03
  -5  -7   3 1991.53   96.66
  -5  -7   3 2278.59  106.42
  -2   7  -5  351.91   28.34
  -2   7  -5  335.68   27.88
   2  -7   5  317.62   27.84
  -1   3  10   94.03   24.29
   1  -3 -10  142.00   26.75
   1  -3 -10  137.84   24.40
  -6  -6  -6 3262.53  147.02
   6   6   6 3213.35  142.67
   6   6   6 3452.41  155.76
   6  -2   3  215.19   28.67
  -6   2  -3  215.53   27.17
  -3   0 -10  244.98   27.72
   3   0  10  288.26   30.97
  -3   0 -10  298.23   28.79
   0   8  -5  214.29   29.60
   0  -8   5  232.75   56.75
   0   8  -5  272.13   46.15
   0  -4   9  365.54   30.04
   0   4  -9  429.63   32.29
  -2  -8   5  212.34   45.91
   2   8  -5  248.57   60.89
   6   3   7 1735.42   90.35
   6   3   7 1967.65   93.19
  -6  -3  -7 1859.57   92.75
   5   1  -6  263.21   26.01
  -5  -1   6  206.14   23.83
   5   1  -6  262.33   26.14
   0  -2  10 1062.14   43.10
   0   2 -10 1119.21   39.56
  -5   0  -8  171.97   23.18
  -5   0  -8  164.53   24.69
   5   0   8  101.81   21.38
  -1   2 -10 3957.20  174.66
   1  -2  10 3851.86  171.93
  -2 -10   1 1878.83   90.36
  -2 -10   1 1908.90   89.76
   2  10  -1 1790.44   86.05
   6   4   7  129.13   22.92
  -6  -4  -7  165.88   28.61
   6   4   7  106.59   22.50
  -1   7  -6 1777.04   83.94
   1  -7   6 1719.78   84.70
  -1   7  -6 1794.68   86.49
  -5   4   3  650.65   34.48
   5  -4  -3  578.68   30.37
   0   9   6 1483.85   73.50
   0  -9  -6 1584.14   80.11
  -2   8  -3  383.84   31.94
  -2   8  -3  369.63   31.68
   2  -8   3  383.69   31.64
  -2 -10  -5  148.09   32.41
   2  10   5  148.75   32.22
  -4   6   3 1232.02   37.49
   4  -6  -3 1367.36   68.55
  -4   6   3 1273.84   43.41
   4  -5   5  179.71   25.21
  -4   5  -5  249.44   28.77
  -3  -9  -7  745.60   41.72
   3   9   7  759.30   33.38
   3  -5  -7 1518.24   75.08
   3  -5  -7 1510.57   78.64
  -3   5   7 1448.13   77.60
   0 -10  -2 1123.87   43.07
   0  10   2 1088.81   36.99
   6   7   5  874.99   34.29
  -6  -7  -5  867.14   39.32
   6   7   5  911.22   35.40
   1  -9   2  264.83   22.09
   1  -9   2  226.90   26.46
  -1   9  -2  233.07   22.65
  -5  -2   6  148.50   19.27
   5   2  -6  161.31   21.46
   0 -10  -1  131.68   23.78
   0 -10  -1  132.09   19.30
   0  10   1  141.76   28.13
   4  -4  -6  531.63   29.70
   4  -4  -6  586.09   34.71
  -5  -9  -1  424.72   27.59
  -5  -9  -1  444.02   32.48
   5   9   1  309.67   27.95
  -1 -10   1  332.01   31.06
  -1 -10   1  364.47   26.84
   1  10  -1  321.97   29.11
   2   3  -9 2287.03  105.95
  -2  -3   9 2393.30  112.69
  -5  -9  -4   55.37   36.51
   5   9   4   42.00   30.14
   3  -6  -6  305.13   31.38
   3  -6  -6  346.76   28.16
  -3   6   6  324.36   31.65
   6  -1   5 1465.69   75.25
  -6   1  -5 1604.75   78.68
   5   0  -6  836.19   35.46
   5   0  -6  782.64   31.07
  -5   0   6  723.22   36.48
  -3  -9   3  739.26   46.29
   3   9  -3  668.14   45.32
  -3  -9   3  707.95   41.27
   5  -4   4  651.73   39.87
  -5   4  -4  618.86   33.91
  -4   5   5  709.31   35.95
   4  -5  -5  729.63   31.51
   6   2   7   16.14   35.01
  -6  -2  -7   40.86   25.44
  -7  -3  -2  570.65   32.90
   7   3   2  596.63   30.56
   6   0   6 4091.45  182.94
  -6   0  -6 4093.15  182.02
   4  -6   3  660.62   32.77
  -4   6  -3  559.88   34.03
   2  -4  -9 1392.77   72.68
  -2   4   9 1342.96   73.44
   2  -4  -9 1255.23   47.20
   0  -5 -10  865.58   37.61
   0  -5 -10  770.86   34.12
   0   5  10  854.26   37.11
   1  -4   9   91.44   24.69
  -1   4  -9  118.03   27.47
   2   5  -8  358.11   36.67
  -2  -5   8  384.80   42.52
   1   9   7  150.02   31.73
  -1  -9  -7  101.94   29.78
  -3 -10  -5  857.36   40.18
   3  10   5  793.21   38.30
   5   5  -5 4221.92  125.60
  -5  -5   5 4089.97  119.94
   1   4  -9 1887.62   64.79
  -1  -4   9 1832.72   66.07
   2   6  10  410.40   33.18
  -2  -6 -10  481.03   33.87
   4  10   2  932.28   35.84
  -4 -10  -2  905.82   40.89
   0  10   3 2138.05   71.12
   0 -10  -3 2128.21   72.98
   6   6  -2 4470.70  128.70
   6   6  -2 4560.54   97.15
  -6  -6   2 4555.85   90.37
  -7  -3  -1  764.07   38.65
   7   3   1  646.69   36.04
  -4 -10  -3  221.85   27.93
   4  10   3  211.81   28.94
   7   4   2 3074.88   92.66
  -7  -4  -2 2984.58   95.48
   7   3   3  163.48   32.43
  -7  -3  -3  207.54   33.93
   6  -1  -3 1777.02   66.02
  -6   1   3 1976.41   80.70
  -7  -2  -2  685.12   37.50
   7   2   2  652.16   28.89
   0 -10   0  157.31   25.15
   0 -10   0  144.49   20.33
   0  10   0  127.34   23.18
  -4  -9   2  437.48   29.63
   4   9  -2  399.76   30.15
  -4  -9   2  439.92   30.55
  -6  -5  -7 1704.54   69.69
   6   5   7 1662.48   73.77
   6   5   7 1598.99   54.49
  -2   8   5  179.84   25.18
   2  -8  -5  135.45   19.93
   2  -8  -5  150.60   27.43
   5   8  -2 1343.32   53.64
  -5  -8   2 1319.48   46.10
  -5  -8   2 1250.94   47.06
   6   2  -4  627.88   33.22
  -6  -2   4  538.37   31.78
   6   2  -4  565.70   34.26
   4   3  10 3597.87  118.89
  -4  -3 -10 3603.08  118.61
  -4   1  -9  195.69   23.02
  -4   1  -9  224.88   21.58
   4  -1   9  197.36   25.08
   4   4  -7   98.15   29.60
  -4  -4   7   74.42   30.46
   5   3   9  971.94   47.02
   5   3   9  879.77   42.67
  -5  -3  -9  908.81   40.14
   1  -7  -8  785.05   41.22
  -1   7   8  662.36   34.80
  -7  -2  -1 1301.70   54.29
   7   2   1 1588.36   56.24
  -5   5   0 1844.98   64.71
   5  -5   0 2128.84   71.08
  -3  -4   8 1618.09   61.98
   3   4  -8 1444.08   54.78
   7   4   3 2876.20   87.37
  -7  -4  -3 2993.57  109.62
  -1 -10  -5 2121.18   73.12
   1  10   5 2003.72   68.17
   6   5  -3 1329.41   51.25
  -6  -5   3 1271.86   49.12
   6   5  -3 1232.90   55.78
  -6   2   2  386.05   29.13
   6  -2  -2  359.96   24.80
  -5  -3   6  137.11   30.65
   5   3  -6  134.37   24.55
  -1  -2 -11  916.41   37.23
  -1  -2 -11  935.01   39.09
   1   2  11 1060.09   49.39
   6   1  -4  926.31   40.27
  -6  -1   4  920.21   36.77
   6   1  -4 1021.38   42.43
  -5   5  -1 2948.34   91.69
   5  -5   1 2933.33   89.77
  -7  -4  -1  513.63   34.04
   7   4   1  433.05   30.07
   7   4   1  501.37   28.52
  -5  -4  -9 2487.01   82.89
   5   4   9 2378.11   86.65
   5   4   9 2356.06   90.20
   4  10   1 3392.59   99.06
  -4 -10  -1 3392.24  102.11
  -4 -10  -1 3294.55   99.97
  -1  -6 -10  156.52   28.79
   1   6  10  161.95   32.57
  -4  -2 -10 2982.15  101.87
   4   2  10 2699.60   97.89
  -4  -2 -10 2990.70   96.54
  -3   0   9  167.51   29.01
   3   0  -9  165.46   25.45
   7   2   3  777.55   35.63
  -7  -2  -3  761.19   36.60
  -6   2  -4 1068.60   41.78
   6  -2   4  996.01   38.33
  -3 -10   1 1437.96   53.64
   3  10  -1 1236.52   40.82
  -3 -10   1 1465.80   55.51
   4   4  10 2036.11   68.78
   4   4  10 1899.11   71.44
  -4  -4 -10 1929.30   70.03
   4   8   8  446.66   34.42
  -4  -8  -8  414.10   32.15
   1   9  -4  167.45   27.56
  -1  -9   4  186.08   25.55
  -1  -9   4  162.28   23.82
   4  10   4  761.26   39.58
  -4 -10  -4  728.59   42.03
  -1   9   5  935.12   34.85
   1  -9  -5  941.40   39.23
  -1  -1 -11  869.05   39.26
   1   1  11  756.97   40.04
   6   3  -4 2331.89   79.73
  -6  -3   4 2095.48   76.74
   6   3  -4 2297.10   72.99
   6   8   3  999.80   38.17
   6   8   3  985.07   39.08
  -6  -8  -3 1045.01   41.65
   6   8   2  164.76   25.07
  -6  -8  -2  154.42   28.96
   6   8   2  135.42   21.77
   6   7  -1  477.45   28.55
  -6  -7   1  467.21   31.54
   4  -3  -7   93.23   25.56
  -4   3   7   86.19   26.26
   4  -3  -7   62.55   21.67
  -5  -9   0 1056.26   40.60
   5   9   0 1117.26   41.21
  -5  -9   0 1098.17   42.57
  -3   4  -8  439.09   29.57
   3  -4   8  523.51   35.31
  -3   4  -8  461.15   28.20
   3  -4  -8  548.39   30.66
   3  -4  -8  523.29   30.05
   3  -4  -8  574.08   36.63
   5   2   9 1011.90   44.42
  -5  -2  -9  942.66   45.74
   5   2   9 1014.16   45.16
   5  -2   7 2186.11   87.80
  -5   2  -7 2311.52   78.14
   3  -5   7 2559.87   81.07
  -3   5  -7 2512.10   82.56
  -3   5  -7 2465.06   78.69
   5  -5  -1  544.18   30.36
  -5   5   1  525.33   31.71
   4   7  -5 2369.43   77.39
  -4  -7   5 2454.67   82.17
  -1   4  10  775.46   43.95
   1  -4 -10  757.76   39.15
   1  -4 -10  724.47   37.10
   5  -1  -6  637.09   38.31
   5  -1  -6  659.20   36.75
  -5   1   6  683.79   32.13
  -2  -2 -11 1025.47   50.96
   2   2  11 1045.48   49.59
  -2  -2 -11 1057.88   56.09
   1   3  11  784.12   39.87
  -1  -3 -11  859.15   38.86
  -1  -3 -11  795.20   41.13
   2  -2  10 1869.09   65.99
  -2   2 -10 1819.19   64.16
   3  -1  -9 1531.25   59.94
  -3   1   9 1479.83   59.32
   5   9   5  377.53   33.43
  -5  -9  -5  360.03   39.52
  -7  -3   0 1552.27   60.11
   7   3   0 1563.51   54.92
  -5   3  -6  548.47   36.45
   5  -3   6  521.45   31.48
  -3  -6 -10  333.63   31.06
   3   6  10  334.03   27.25
   3   1  -9  154.59   30.04
  -3  -1   9  185.83   29.94
  -2  -3 -11 2701.06   88.11
  -2  -3 -11 2783.40   92.36
  -1   6   9  438.61   37.15
  -1   6   9  411.13   28.94
   1  -6  -9  420.79   34.96
  -3  -7   6  162.96   55.62
   3   7  -6  150.35   66.48
  -6  -1  -7  794.26   40.33
   6   1   7  683.61   38.51
   0   8   8 1343.46   54.65
   0  -8  -8 1444.42   62.23
   1  -8  -7  140.42   25.44
  -1   8   7  147.35   30.53
  -3   8   1 2553.81   78.77
   3  -8  -1 2564.42   78.76
   3  -8  -1 2458.15   84.75
   7   3   4  353.75   30.65
  -7  -3  -4  369.96   32.82
   7   2   0 2583.26   80.41
  -7  -2   0 2574.76   88.47
   2   9  -4 1940.64   66.04
  -2  -9   4 1821.37   62.91
  -2  -9   4 1926.37   66.62
   0  -7  -9 1275.86   54.96
   0   7   9 1282.10   53.35
  -7  -5  -2 2513.74   82.38
   7   5   2 2556.58   80.40
   7   5   2 2298.93   72.62
  -3   8   0  633.32   31.03
  -3   7  -4  743.26   32.68
   3  -7   4  796.79   33.65
  -3   7  -4  783.08   36.25
  -7  -1  -2  499.61   37.18
   7   1   2  471.14   32.95
   0  10   4 1602.13   56.59
   0 -10  -4 1513.08   62.44
   3  -1  10  312.85   29.54
  -3   1 -10  454.64   30.49
  -3   1 -10  402.45   28.56
   5  -5   2  602.14   35.29
  -5   5  -2  618.50   36.24
   7   4   4 2105.58   67.94
  -7  -4  -4 2021.64   70.26
  -2   5  -8  948.63   37.55
   2  -5   8  855.20   40.24
  -2   5  -8  986.71   34.91
  -6   3  -1  189.36   29.37
   6  -3   1  214.06   26.30
  -2   9   1  211.72   24.06
   2  -9  -1  199.96   26.82
   2  -9  -1  198.27   26.95
   2  -6  -8   68.62   26.81
  -2   6   8   39.78   24.53
  -7  -1  -1  586.65   32.87
   7   1   1  510.43   29.78
   7   5   3 1066.70   39.35
   7   5   3 1079.05   36.99
  -7  -5  -3 1125.64   43.32
   3  -7  -5  512.33   32.38
  -3   7   5  483.22   26.89
   3  -7  -5  534.78   30.06
   4   6  -6 3953.59  114.35
  -4  -6   6 3674.83  110.00
  -5  -8  -7  917.21   45.69
   5   8   7  942.90   40.21
   6   8   4  966.76   40.45
   6   8   4  836.66   34.97
  -6  -8  -4  842.26   41.93
  -6   0   4 1267.19   43.77
   6   0  -4 1184.47   59.86
   6   0  -4 1430.02   53.77
   4   7   9  305.62   30.40
  -4  -7  -9  260.88   28.41
   6   8   1  457.61   28.47
  -6  -8  -1  461.04   33.65
  -4  -8   4  490.85   32.20
   4   8  -4  526.82   33.05
   6   7   6 1391.35   52.13
   6   7   6 1661.10   60.97
  -6  -7  -6 1496.53   66.16
  -2  -1 -11 1758.98   63.72
  -2  -1 -11 1669.47   63.94
   2   1  11 1842.76   66.41
  -2   7   7 1393.30   58.81
   2  -7  -7 1178.46   47.95
   2  -7  -7 1365.34   53.28
  -5  -5  -9 2279.54   85.12
   5   5   9 2438.98   77.38
   5   5   9 2497.22   85.54
   0 -10   1 1505.76   59.58
   0  10  -1 1482.65   60.55
   0 -10   1 1551.93   61.42
  -1   8  -5 2243.20   72.92
   1  -8   5 2170.36   72.52
  -1   8  -5 2153.82   70.44
  -6   3   0 1549.01   62.48
   6  -3   0 1499.12   56.75
  -5  -7  -8  285.25   30.10
   5   7   8  317.21   31.15
  -5   3   5  404.29   30.63
   5  -3  -5  395.67   30.43
   5  -3  -5  362.16   29.62
   7   4   0   40.34   20.06
  -7  -4   0   39.95   20.22
   7   4   0   37.75   17.17
   4   0  -8 1312.27   45.76
  -4   0   8 1207.39   52.27
  -2 -10   2 1817.62   66.09
  -2 -10   2 1864.52   64.22
   2  10  -2 2018.26   67.83
  -2   6  -7 1372.43   53.75
  -2   6  -7 1454.93   60.76
   2  -6   7 1564.76   61.43
  -3  -8   5 1314.86   48.45
   3   8  -5 1232.69   45.63
   4   1  -8 1148.22   47.21
  -4  -1   8 1098.24   45.02
   4  -6  -4  258.97   29.92
  -4   6   4  239.92   26.93
   2  -1 -10 1401.35   55.82
  -2   1  10 1446.42   67.79
   2  10   6 1099.72   50.65
  -2 -10  -6 1136.97   52.59
  -2   9   0 2637.19   78.70
   2  -9   0 2458.78   79.07
   2  -9   0 2580.67   80.61
   4   9   7  286.18   30.34
  -4  -9  -7  262.70   32.84
   2  -9  -2  123.09   25.93
   2  -9  -2  129.26   22.36
  -2   9   2  154.70   23.49
  -4  -1 -10  496.09   34.50
   4   1  10  601.16   37.32
  -4  -1 -10  406.88   35.50
  -2   0  10 2442.11   86.54
  -1 -10   2   39.95   24.97
  -1 -10   2   24.23   21.33
   1  10  -2   36.09   21.23
  -7  -5  -1 1440.15   56.91
   7   5   1 1514.31   56.24
   7   5   1 1576.14   57.11
   3  -8  -2 1031.18   37.33
   3  -8  -2 1017.08   46.04
  -3   8   2 1082.69   40.05
   0   2  11  517.02   33.36
   0  -2 -11  506.61   30.38
   0  -2 -11  555.91   36.84
   0   1  11  184.63   27.91
   0  -1 -11  126.65   25.90
   7   2   4 1081.04   37.81
  -7  -2  -4 1008.13   43.42
   3   6  -7  184.49   29.32
  -3  -6   7  151.69   27.42
  -6   3  -2  278.43   32.86
   6  -3   2  253.01   31.94
   6   6   7 2320.87   73.33
   6   6   7 2181.80   72.78
  -6  -6  -7 2365.12   78.81
   1   0  11  243.20   32.89
  -1   0 -11  202.36   29.10
  -4 -10   0 1023.98   40.94
  -4 -10   0  988.17   43.69
   4  10   0  982.83   38.29
  -1   9  -3  239.35   28.32
   1  -9   3  280.10   25.30
   1  -9   3  276.50   27.06
  -4  -5 -10   -8.17   28.73
   4   5  10    7.47   20.36
   4   5  10   10.01   31.75
   7   1   3  419.39   28.16
  -7  -1  -3  513.24   37.42
   5  -1   8 1732.83   58.36
  -5   1  -8 1537.67   62.49
  -5   1  -8 1773.75   64.33
  -5   4   4 1634.29   58.96
   5  -4  -4 1454.72   53.18
  -2  -4 -11  590.13   38.63
   2   4  11  543.73   36.93
  -2  -4 -11  584.84   41.01
  -4   4  -7   34.07   25.98
  -4   4  -7    3.26   20.68
   4  -4   7   23.85   28.82
  -3   3  -9 1542.77   58.01
  -3   3  -9 1581.36   58.77
   3  -3   9 1652.14   60.43
   1   7  -7  692.49   36.01
  -1  -7   7  718.79   38.87
  -3   8  -1  471.25   36.67
  -3   8  -1  449.50   25.77
   3  -8   1  460.56   31.14
   5  -5  -2  986.80   39.13
  -5   5   2  981.25   41.37
  -3   2   9  856.57   40.94
   3  -2  -9  793.76   39.31
   3  -2  -9  780.15   37.81
   0   9  -4  148.45   27.91
   0  -9   4  146.78   26.04
   0  -9   4  140.61   26.69
   6   4  -4 2164.13   76.61
   6   4  -4 1905.68   63.34
  -6  -4   4 2054.33   74.35
   0  -3  10 1996.16   73.20
   0   3 -10 2004.07   69.82
  -2  -8  -9   67.80   26.95
   2   8   9   87.96   26.39
   3  10   6  453.87   30.47
  -3 -10  -6  378.87   39.52
  -3   6  -6  676.36   33.99
   3  -6   6  551.37   31.39
  -3   6  -6  708.36   36.10
  -5  -1  -9 2726.72   96.72
   5   1   9 2676.73   83.87
   7   1   0 2724.48   83.57
  -7  -1   0 3154.65   98.58
  -1  -4 -11 1418.54   57.22
   1   4  11 1609.23   74.67
  -1  -4 -11 1539.24   64.37
   4  -3   8  817.64   36.08
  -4   3  -8  842.78   37.42
  -4   3  -8  870.44   37.91
   4  10   5 1003.17   44.76
  -4 -10  -5 1005.37   51.12
   4  -6   4  239.73   26.93
  -4   6  -4  260.79   30.95
  -2   8  -4  234.90   25.25
  -2   8  -4  224.49   24.42
   2  -8   4  199.45   30.96
   0  -6   8 2562.93   90.31
   0   6  -8 2912.78   96.15
  -3  -2   9  875.60   43.98
   3   2  -9  807.36   39.28
  -7  -5  -4 1332.10   60.19
   7   5   4 1236.21   44.82
   7   5   4 1400.82   50.92
   0   7  -7  472.48   42.70
   0  -7   7  427.70   34.83
   5   4  -6 1267.55   44.72
  -5  -4   6 1127.63   46.49
  -4   1   8  337.06   28.77
  -4   1   8  353.88   27.47
   4  -1  -8  383.36   29.64
  -2   2  10    9.47   28.22
   2  -2 -10    4.34   24.30
   5  -4   5 1256.17   46.82
  -5   4  -5 1413.49   55.20
   6  -3  -1 2278.36   73.11
  -6   3   1 2253.70   74.30
  -1  -6   8 1028.31   48.42
   1   6  -8 1121.20   43.51
   4   2  -8  874.10   45.26
  -4  -2   8  803.29   61.25
   1  -3  10  971.27   45.11
  -1   3 -10 1110.89   44.08
   0  -3 -11 1196.83   50.85
   0   3  11 1232.73   50.41
   0  -3 -11 1169.29   45.07
   0   0  11  614.39   41.21
   0   0 -11  655.60   38.04
   6  -1   6 2526.49   80.79
  -6   1  -6 2487.66   82.69
   2   1 -10 2176.92   75.91
  -2  -1  10 2316.55   81.60
   2   9   8  634.15   36.33
  -2  -9  -8  761.67   39.33
   2   4  -9 1858.64   68.82
  -2  -4   9 1707.29   72.84
   7   3  -1  108.65   21.98
  -7  -3   1  104.42   21.21
   2  -9   1 2326.50   74.36
   2  -9   1 2328.69   78.00
  -2   9  -1 2069.72   67.73
   0  -9  -7  301.41   32.26
   0   9   7  353.18   30.78
   5   7  -4  805.93   39.91
  -5  -7   4  864.34   46.33
   2  -9  -3 1182.59   38.50
   2  -9  -3 1170.52   43.80
  -2   9   3 1180.49   38.58
  -4   7   0  288.84   33.11
   4  -7   0  322.93   28.33
   7   2  -1  709.66   34.09
  -7  -2   1  749.99   40.50
  -3  -8  -9 1264.30   50.38
   3   8   9 1188.80   46.30
  -6   2   3  408.46   35.18
   6  -2  -3  436.44   29.45
   6   8   5  252.20   25.29
  -6  -8  -5  253.76   38.35
   6   8   5  266.59   24.72
  -5  -9   1   25.58   22.55
   5   9  -1   34.64   22.27
  -5  -9   1   50.04   25.15
   6   8   0  298.02   32.78
  -6  -8   0  292.95   38.57
  -6  -8   0  278.29   42.55
  -1  -8   6 3069.11   96.84
   1   8  -6 3234.78   97.35
   5  -5   3  111.12   30.04
  -5   5  -3   88.67   29.67
   5  -2  -6 1573.36   83.16
   5  -2  -6 1549.83   86.86
  -5   2   6 1359.58   75.84
  -4   7   1  133.33   29.07
   4  -7  -1  156.87   26.66
  -2   5   9   36.53   20.22
   2  -5  -9   78.30   29.92
   2  -5  -9   88.17   27.31
  -2   0 -11  769.92   41.33
   2   0  11  663.44   43.44
  -2   0 -11  857.76   41.74
   3   3  11  644.48   36.05
  -3  -3 -11  602.53   36.64
  -3  -3 -11  605.16   37.43
  -7  -3  -5 1350.74   75.00
   7   3   5 1339.97   72.91
   7   5   0  488.90   29.94
  -7  -5   0  539.56   36.30
   7   5   0  487.05   30.15
  -1 -10  -6 1255.10   49.63
   1  10   6 1245.64   48.79
   0  -6 -10 2194.93  114.06
   0   6  10 1823.66   98.80
   7   4   5  135.78   23.36
  -7  -4  -5  182.82   35.48
   6  -3   3 1387.99   76.24
  -6   3  -3 1364.36   75.60
   6   3   8 3074.84  161.88
   6   3   8 3520.78  172.90
  -6  -3  -8 3359.18  170.00
   5   9   6  316.82   28.12
  -5  -9  -6  326.96   31.85
  -3   8   3  255.75   26.82
   3  -8  -3  240.15   32.05
   3  -8  -3  239.32   26.47
   4  -5   6  332.12   33.31
  -4   5  -6  359.08   30.80
   3   2  11 2273.40  122.04
  -3  -2 -11 2508.13  132.11
  -3  -2 -11 2509.30  128.84
   6   4   8 1254.79   43.67
   6   4   8 1384.17   75.81
  -6  -4  -8 1361.11   77.39
  -3  -9  -8  527.22   36.40
   3   9   8  543.35   37.96
  -6   2  -5  698.00   41.17
   6  -2   5  789.31   42.20
  -2   7  -6  268.73   26.39
  -2   7  -6  268.46   29.62
   2  -7   6  211.14   25.10
  -7  -1  -4 2511.15  131.34
   7   1   4 2850.71  141.57
   7   6   2  441.07   29.22
   7   6   2  423.41   27.64
  -7  -6  -2  397.18   30.62
  -6  -6   3 3798.17  188.93
   6   6  -3 3732.72  181.97
  -6  -6   3 3275.40  181.30
  -3 -10   2  503.22   29.32
  -3 -10   2  525.78   29.98
   3  10  -2  528.74   35.39
  -5  -6   5  833.22   43.76
   5   6  -5  751.18   42.86
  -7   0  -1   19.24   28.45
   7   0   1   31.59   22.13
  -1  -8  -9  116.37   27.65
   1   8   9  162.48   28.76
  -7   0  -2  107.37   29.39
   7   0   2   76.76   27.03
   7   6   3  741.84   36.43
  -7  -6  -3  750.68   41.67
   7   6   3  728.82   39.40
  -6   1   4  635.31   37.40
   6  -1  -4  702.04   38.86
   4  -7   1 1071.58   47.12
  -4   7  -1 1124.37   50.20
  -4  -5   7   24.90   33.02
   4   5  -7   23.61   23.30
   0  10   5  282.63   25.17
   0 -10  -5  349.47   37.51
  -6   0  -7 1851.98   99.08
   6   0   7 1744.25   89.74
  -2  -7 -10  442.00   42.51
   2   7  10  346.95   28.93
  -5  -6  -9  444.19   32.59
   5   6   9  524.23   32.16
   2  -8  -6   86.95   19.76
   2  -8  -6   96.53   31.34
  -2   8   6   83.31   27.84
  -7  -4   1 1071.09   47.54
   7   4  -1 1161.67   47.15
   7   4  -1  979.47   50.58
  -4  -9   3 1906.80   99.85
   4   9  -3 1697.16   89.67
  -4  -9   3 1654.80   87.92
  -3  -9   4  232.80   27.84
   3   9  -4  207.86   29.44
  -6  -7   2  958.88   47.78
   6   7  -2  973.27   43.11
  -6  -7   2 1035.92   47.01
   1 -10  -1  205.41   28.00
  -1  10   1  225.47   29.56
   1 -10  -1  205.76   21.21
   0  -5   9  779.39   45.78
   0   5  -9  745.41   41.27
  -4   5   6  208.63   27.55
   4  -5  -6  196.28   26.88
   4  -5  -6  170.96   29.08
   3  -8   2  312.55   25.90
  -3   8  -2  298.66   24.55
  -3   8  -2  324.35   30.93
  -1  -3  10  727.01   43.86
   1   3 -10  620.74   41.08
  -2  -7   7  643.42   42.16
   2   7  -7  513.91   36.08
  -5  -8   3 3918.24  192.05
   5   8  -3 4107.64   72.98
  -2 -11  -2  259.17   31.27
   2  11   2  255.32   32.78
  -1  10   2 1250.04   47.73
   1 -10  -2 1301.57   69.01
   1 -10  -2 1326.04   75.04
  -3  -4 -11  198.50   28.31
   3   4  11  155.69   21.98
  -3  -4 -11  217.04   30.92
   0  -8   6  553.41   36.82
   0   8  -6  455.32   29.19
  -1   5  10  247.92   26.70
   1  -5 -10  321.58   33.93
   1  -5 -10  276.84   33.33
   7   1  -1 1531.99   81.00
  -7  -1   1 1374.60   76.46
   4  -2   9  993.22   43.57
  -4   2  -9 1056.56   45.91
  -4   2  -9  944.80   42.72
  -4   0 -10  655.34   37.99
  -4   0 -10  670.49   35.88
   4   0  10  684.13   41.82
   0 -10   2 2508.10  125.59
   0  10  -2 2295.43  117.28
   0 -10   2 2434.25  121.11
  -7  -2  -5 3114.41  156.72
   7   2   5 3154.61  155.21
  -2  -5 -11   31.01   30.63
   2   5  11   47.01   20.52
   1  -9  -6  307.04   30.35
  -1   9   6  295.46   32.56
   1  -1  11 1033.57   48.87
  -1   1 -11  935.36   47.51
  -4   7   2  914.79   45.04
   4  -7  -2  800.68   36.51
  -2 -11  -3  371.02   30.51
   2  11   3  370.27   31.68
   6   2   8 1483.15   82.83
  -6  -2  -8 1358.41   76.50
   3  -6  -7   36.26   26.20
   3  -6  -7   16.86   31.10
  -3   6   7   51.83   33.83
  -1   6  -8 1266.57   72.80
   1  -6   8 1279.05   74.20
   7   6   1  248.03   32.11
  -7  -6  -1  271.13   36.99
   7   6   1  215.03   28.08
   3   5  -8 1327.03   76.70
  -3  -5   8 1364.79   79.39
   7   5   5  130.04   25.06
   7   5   5  114.63   22.86
  -7  -5  -5   81.99   31.87
   2  -3 -10   60.54   27.57
  -2   3  10   82.28   32.61
   2  -3 -10   72.61   24.14
  -4 -10   1  409.67   27.93
   4  10  -1  368.68   32.21
  -4 -10   1  383.85   29.73
  -1  -9  -8  941.08   53.98
   1   9   8  990.44   48.81
  -4   2   8  730.32   39.33
   4  -2  -8  646.13   37.13
  -4  -6 -10   95.54   29.55
   4   6  10  104.59   28.85
   6   5   8  350.16   26.83
  -6  -5  -8  382.44   33.17
   6   5   8  329.47   25.41
   7   0   0  277.16   33.02
  -7   0   0  297.66   32.67
  -2  -8   6  809.29   41.51
   2   8  -6  780.58   38.99
   5  -5  -3  438.08   30.10
  -5   5   3  441.15   35.58
   3  -3  -9    9.32   28.03
   3  -3  -9   15.08   24.44
  -3   3   9   17.76   24.03
  -2 -11  -1   44.81   34.05
   2  11   1   44.08   25.21
  -7   0  -3  926.44   45.20
   7   0   3  836.86   42.90
   6  -3  -2 1014.91   44.84
  -6   3   2  873.46   48.03
   3   1  11 1877.04   97.92
  -3  -1 -11 1888.73   99.29
  -3  -1 -11 1719.44   95.79
   4  -4  -7  798.80   41.78
   4  -4  -7  688.33   36.13
   7   6   4  427.40   30.49
   7   6   4  390.64   24.37
  -7  -6  -4  407.01   34.51
  -4  -3   8 2354.75  125.21
   4   3  -8 2183.99  114.16
  -1  10   0  475.85   29.41
   1 -10   0  418.56   32.84
   1 -10   0  448.35   26.89
   0   4  11  367.01   31.10
   0  -4 -11  489.41   35.60
   0  -4 -11  474.13   38.05
   1   5  -9 2113.64  109.30
  -1  -5   9 2090.31  109.84
  -3  -7 -10 1050.57   48.61
   3   7  10  905.05   48.63
   0  -1  11  202.80   25.28
   0   1 -11  258.51   31.01
   1   5  11  647.00   35.39
  -1  -5 -11  728.90   43.78
  -1  -5 -11  835.58   46.59
  -6  -5   4  397.08   35.08
  -6  -5   4  320.37   27.95
   6   5  -4  361.09   28.75
  -2  -2  10  555.82   41.08
   2   2 -10  483.52   33.40
   3  11   2  152.83   30.45
  -3 -11  -2  188.52   34.29
  -5   0  -9  262.23   33.47
   5   0   9  355.20   31.16
  -5   0  -9  285.72   31.78
  -3  -3   9  278.22   35.35
   3   3  -9  258.33   35.87
   1   7  10   71.92   30.69
  -1  -7 -10   77.33   29.14
   1  -7   7  405.48   37.37
  -1   7  -7  401.60   28.39
   4  10   6  900.55   42.06
  -4 -10  -6  952.02   50.70
   1 -10  -3  202.39   34.80
  -1  10   3  192.03   22.93
   6   7   7  933.18   44.42
  -6  -7  -7  945.28   47.33
   3  11   3  287.81   27.46
  -3 -11  -3  308.48   30.89
   5   1  -7  391.31   31.14
  -5  -1   7  473.15   32.49
   2   6  -8  410.46   43.56
  -2  -6   8  428.16   37.78
   3  -5  -8 1261.50   40.61
   3  -5  -8 1269.14   74.56
   6   2  -5   81.84   21.84
   6   2  -5   84.46   25.79
  -6  -2   5   80.16   22.55
  -5 -10  -3 3151.61  157.08
   5  10   3 2808.27  140.47
  -2   9  -2 1811.72   91.65
   2  -9   2 1912.89   98.33
  -2   9   4 1095.40   48.89
   2  -9  -4 1085.12   42.87
   2  -9  -4 1122.17   51.71
  -4   7  -2 1992.71  103.86
   4  -7   2 2140.84  111.11
   5  10   2  199.22   28.46
  -5 -10  -2  156.00   29.46
   3  -2  10 1216.10   49.25
  -3   2 -10 1356.57   74.90
  -3   2 -10 1386.71   76.87
   6   1  -5  152.05   28.90
  -6  -1   5  148.18   22.86
   6   1  -5  171.14   30.23
  -1   1  11  528.21   38.02
   1  -1 -11  436.25   32.70
  -1 -11  -2 1269.85   71.48
   1  11   2 1233.23   49.92
   1  -5   9  284.37   30.48
  -1   5  -9  384.05   37.07
   2  -3  10 1830.28  102.10
  -2   3 -10 2017.43  104.20
   4  -6  -5  226.67   33.96
  -4   6   5  211.61   26.62
   4  -6  -5  219.22   26.89
   3  -7   5  637.65   34.23
  -3   7  -5  711.83   38.27
  -3   7  -5  619.22   32.61
  -2 -10   3 2397.83  123.52
   2  10  -3 2317.28  123.32
  -2 -10   3 2336.26  121.08
   1  10  -3 1067.48   46.48
  -1 -10   3 1136.79   46.86
  -1 -10   3 1167.88   47.05
   2  11   4  601.71   37.54
  -2 -11  -4  633.19   43.56
   5   0  -7  311.88   26.85
  -5   0   7  253.55   23.90
   5   0  -7  377.06   33.55
  -5  -2   7  553.91   39.23
   5   2  -7  404.70   27.07
  -2 -10  -7  403.03   34.73
   2  10   7  491.67   34.91
  -3 -11  -1 1754.03   96.43
   3  11   1 1804.10   96.77
   1  -2 -11   28.97   24.92
  -1   2  11   30.50   29.55
   1  11   1 2109.86  107.18
  -1 -11  -1 2103.07  111.86
  -7  -5   1 2631.93  137.39
   7   5  -1 2665.88  140.30
   7   5  -1 2423.73  126.45
   6   8   6  194.56   22.45
  -6  -8  -6  255.11   33.31
   6  -3   4 3277.76  165.00
  -6   3  -4 3512.28  172.00
   3  -7  -6  403.79   36.62
   3  -7  -6  337.39   25.16
  -3   7   6  393.81   27.34
   6   8  -1  425.76   32.80
  -6  -8   1  436.62   34.80
  -6  -8   1  472.68   34.29
  -5  -5   6 3820.36  185.37
   5   5  -6 3430.97  182.20
   1  11   3  244.42   29.28
  -1 -11  -3  217.92   33.33
  -1  -9   5 1035.30   46.88
   1   9  -5 1082.87   44.73
   3   5  11   94.66   20.90
  -3  -5 -11   89.67   25.99
   3   5  11  117.88   32.12
  -7  -2   2  570.98   32.33
   7   2  -2  639.54   37.36
  -5 -10  -4 2089.05  111.71
   5  10   4 1998.03  104.47
   5   8   8  385.74   33.57
  -5  -8  -8  335.05   30.66
  -7  -3   2   29.26   29.11
   7   3  -2   46.68   29.85
  -3   8   4  399.30   26.02
   3  -8  -4  372.85   36.90
   3  -8  -4  359.84   28.13
  -1   0  11  315.55   37.97
   1   0 -11  290.17   31.52
   6   3  -5 3169.85  156.95
  -6  -3   5 2586.11  135.98
   6   3  -5 2852.78  149.86
   5  -3   7 1732.81   91.20
  -5   3  -7 1800.24   96.09
  -3 -10  -7   55.18   36.14
   3  10   7   37.44   23.59
   5  -5   4  695.90   42.45
  -5   5  -4  729.51   39.17
  -2 -11   0  262.92   25.04
  -2 -11   0  304.28   31.29
   2  11   0  262.78   31.75
  -2   1 -11  144.98   26.67
   2  -1  11  176.82   30.15
  -1   9  -4  994.69   45.34
  -1   9  -4  921.76   39.93
   1  -9   4  881.60   41.14
   7   6   0   97.03   26.94
  -7  -6   0  126.43   28.06
   7   6   0   98.48   22.03
   3  11   4 1919.94   98.13
  -3 -11  -4 1828.03   99.90
   4   8   9  715.34   42.66
  -4  -8  -9  793.53   49.09
  -7  -1  -5 2417.51  122.75
   7   1   5 2527.06  127.41
  -5 -10  -1   15.26   21.81
   5  10   1   10.76   28.06
  -5 -10  -1   -0.27   31.10
  -7   0   1  705.24   39.02
   7   0  -1  695.05   36.40
  -6  -9  -3 1316.36   95.97
  -6  -9  -3 1629.29   90.28
   6   9   3 1665.83   88.58
  -5   4   5  317.22   28.07
   5  -4  -5  334.36   28.85
  -5   4   5  342.12   34.55
   4  -7  -3 1763.00   91.30
   6   1   8  345.31   36.60
  -6  -1  -8  330.01   31.06
   4   9   8  376.89   35.31
  -4  -9  -8  429.42   38.12
   1 -10   1  187.97   31.98
   1 -10   1  211.66   25.29
  -1  10  -1  195.71   29.12
   7   4   6 1456.48   79.66
  -7  -4  -6 1459.30   84.27
  -7   0  -4  669.47   41.05
   7   0   4  654.33   37.35
  -4   6  -5  139.59   32.50
   4  -6   5  119.36   27.44
  -6  -9  -2   65.23   25.79
   6   9   2  160.38   30.73
  -6  -9  -2   98.77   34.61
  -7  -3  -6  578.11   38.54
   7   3   6  556.48   36.75
  -6   0   5  620.83   44.09
   6   0  -5  680.46   42.13
   6   0  -5  736.08   41.95
   7   6   5  240.94   23.43
   7   6   5  246.00   30.98
  -7  -6  -5  218.97   29.02
   5  -2   8 1845.08   99.18
  -5   2  -8 1961.40  101.93
  -6  -6  -8  623.50   39.06
   6   6   8  523.15   26.72
   6   6   8  553.99   36.76
  -1   7   9 1248.83   57.47
   1  -7  -9 1257.67   48.76
  -5  -9   2  655.93   38.65
  -5  -9   2  602.22   35.92
   5   9  -2  590.64   36.11
  -2  -9   5  291.32   36.06
   2   9  -5  252.82   30.39
   1  -8  -8   74.31   31.88
  -1   8   8   57.66   28.03
  -3   8  -3 1045.61   44.26
  -3   8  -3 1070.54   47.91
   3  -8   3 1115.86   51.98
  -3   0 -11  872.59   46.87
   3   0  11  897.42   50.23
  -3   0 -11  853.53   52.56
   5  -3  -6  188.71   30.15
  -5   3   6  244.89   34.80
   5  -3  -6  203.49   31.09
  -7  -1   2   91.88   32.12
   7   1  -2  122.25   24.87
   5   3  10  408.27   32.20
  -5  -3 -10  444.32   40.91
   5   3  10  408.21   32.82
   1 -10  -4  197.66   31.18
  -1  10   4  188.82   27.26
   5   9   7  726.94   38.55
  -5  -9  -7  743.29   43.80
  -1 -11   0 1741.87   92.69
  -1 -11   0 1670.78   87.98
   1  11   0 1552.79   81.19
  -7  -4   2 2061.63  109.24
   7   4  -2 2138.71  108.51
   7   4  -2 2126.04  106.80
  -6   2   4  652.10   45.67
   6  -2  -4  803.80   44.25
  -6  -9  -4 3131.31  157.29
   6   9   4 2878.79  153.61
  -7   1  -1  450.56   37.13
   7  -1   1  368.82   30.86
   7   7   3  705.04   34.50
  -7  -7  -3  708.05   41.25
   7   7   3  761.88   37.68
   5   4  10  103.72   30.76
  -5  -4 -10   96.26   33.19
   5   4  10  103.70   24.45
  -2   8  -5  278.22   23.53
   2  -8   5  250.72   26.12
  -2   8  -5  310.52   28.81
  -5   4  -6 1844.62   97.63
   5  -4   6 1665.64   92.27
   1  -3 -11  392.52   29.69
   1  -3 -11  455.71   37.32
  -1   3  11  397.84   34.31
   5   7   9  529.53   36.54
  -5  -7  -9  505.39   38.08
  -5   1   7 1465.99   82.59
   5  -1  -7 1423.87   81.00
   5  -1  -7 1397.93   74.83
   7   7   2  242.01   26.20
  -7  -7  -2  302.94   35.02
   7   7   2  213.93   27.43
   0  -4  10  450.24   35.91
   0   4 -10  522.74   37.38
   5   3  -7  385.71   32.24
  -5  -3   7  299.48   27.15
  -4  -7   6 2894.50  145.89
   4   7  -6 2624.37  146.10
  -7   1  -2 1729.15   94.18
   7  -1   2 1715.91   91.22
   0 -10  -6   47.94   27.23
   0  10   6   18.61   24.44
   1  11   4  137.01   30.52
  -1 -11  -4  105.80   36.90
  -4  -8   5   83.37   28.03
   4   8  -5   94.28   27.71
   6  -4   1    6.26   23.77
  -6   4  -1    2.62   29.50
   1  -8   6  626.87   38.36
  -1   8  -6  555.66   38.40
  -1   8  -6  637.93   35.73
  -7  -5  -6 1613.64   87.79
   7   5   6 1410.87   82.69
   7   5   6 1559.94   83.21
  -3   5  -8  583.56   32.86
  -3   5  -8  550.12   31.97
   3  -5   8  511.18   30.29
   0  -8  -9   36.31   26.18
   0   8   9   21.41   27.99
  -3 -11   0 2490.53   88.48
   3  11   0 2376.70   80.21
  -3 -11   0 2521.59   89.49
   6  -4   0  756.34   38.00
  -6   4   0  762.83   37.64
   0  -9   5  484.20   36.56
   0   9  -5  526.33   32.69
   0   9  -5  518.83   31.51
   2  -4 -10  127.41   29.50
   2  -4 -10  131.95   27.24
  -2   4  10  117.16   27.41
  -5   6   0 1545.55   61.44
   5  -6   0 1434.28   56.98
  -6  -9  -1 1624.85   64.36
   6   9   1 1710.00   64.30
  -6  -9  -1 1647.32   65.83
   4  -3  -8  704.17   33.66
   4  -3  -8  686.33   38.79
  -4   3   8  595.22   34.13
   2  -7  -8   85.80   29.84
  -2   7   8  126.25   35.19
  -2  -6 -11  225.88   27.85
   2   6  11  254.88   32.48
  -1 -10  -7  155.22   34.42
   1  10   7  170.91   29.43
  -7  -2  -6 1179.44   57.04
   7   2   6 1136.83   36.49
   6  -2   6  599.02   33.09
  -6   2  -6  517.56   33.34
   6  -3  -3  158.58   24.53
  -6   3   3  152.24   27.79
  -6   1  -7  433.83   29.50
   6  -1   7  525.05   34.41
  -1  -1  11  877.45   39.56
   1   1 -11  920.55   43.14
   5  10   5  562.02   36.24
  -5 -10  -5  459.55   35.68
  -4   1 -10   45.96   25.48
   4  -1  10   90.16   27.57
  -4   1 -10   46.18   22.57
   2  11   5  330.04   28.75
  -2 -11  -5  326.79   41.05
   4  -7   3  530.42   32.98
  -4   7  -3  612.06   32.01
  -5  -2 -10 1874.58   69.60
   5   2  10 1814.95   77.04
   5   2  10 1900.32   70.95
   4   4  -8 1840.10   70.38
  -4  -4   8 1620.71   62.07
   1  -2  11  628.47   41.04
  -1   2 -11  559.79   36.32
   5  -6   1  565.82   30.64
  -5   6  -1  562.16   33.68
   0   5  11  264.77   29.85
   0  -5 -11  342.48   33.26
   0  -5 -11  301.20   32.33
   7  -1   0  133.12   25.61
  -7   1   0  108.48   26.98
   3  10  -3  422.86   28.36
  -3 -10   3  404.44   38.65
  -3 -10   3  351.42   27.10
   0 -10   3  456.47   28.79
   0  10  -3  447.23   39.01
   0 -10   3  469.86   37.16
   6   4  -5  593.44   35.64
  -6  -4   5  608.15   32.36
  -2  -5   9 1047.40   42.39
   2   5  -9  861.51   36.05
   0  -2  11 1270.14   56.55
   0   2 -11 1227.82   56.51
  -7  -7  -4 1607.87   66.33
   7   7   4 1389.39   55.62
   7   7   4 1486.44   54.93
  -5   5   4 1193.91   56.95
   5  -5  -4 1107.14   38.26
  -4  -3 -11  643.31   34.26
   4   3  11  651.36   34.82
  -4  -3 -11  650.46   39.00
  -4 -10   2  564.00   34.01
   4  10  -2  572.29   34.45
  -4 -10   2  549.08   32.56
   5  -6  -1 1221.77   52.58
  -5   6   1 1177.98   51.99
   1  -4  10  162.88   28.88
  -1   4 -10  145.43   27.07
   3  11   5 1576.40   57.98
  -3 -11  -5 1767.09   72.98
  -6   4  -2 1026.12   39.14
   6  -4   2  991.30   38.88
  -3   4  -9   94.85   26.19
  -3   4  -9   93.14   23.93
   3  -4   9   64.75   30.63
  -3   4   9   80.63   26.66
   3  -4  -9   95.40   27.19
   3  -4  -9   85.57   27.98
  -7  -7  -1 1592.10   66.56
   7   7   1 1786.79   65.02
   7   7   1 1555.55   60.18
  -2  -3  10  225.62   33.42
   2   3 -10  210.67   29.19
   4   7  10   75.48   33.54
  -4  -7 -10   26.69   36.30
   4  11   3 1551.23   62.99
  -4 -11  -3 1496.56   64.02
   3   8  -6 1255.71   53.35
  -3  -8   6 1225.04   55.62
  -5 -10   0 1000.33   40.44
   5  10   0  939.88   41.28
  -5 -10   0  973.54   39.98
  -4 -11  -2  652.22   43.47
   4  11   2  624.42   34.09
  -3  -7   7 2384.53   88.53
   3   7  -7 2428.23   84.71
  -6  -7   3 1695.05   73.68
   6   7  -3 1891.21   69.40
  -6  -7   3 2050.93   78.04
   5   5  10  155.62   23.20
  -5  -5 -10  191.85   30.53
   5   5  10  179.71   29.04
  -3   6  -7  586.91   34.98
  -3   6  -7  528.90   29.27
   3  -6   7  483.28   30.00
   7  -1   3 1082.28   41.68
  -7   1  -3 1116.76   43.21
  -2   9  -3   93.90   28.24
  -2   9  -3   61.16   24.97
   2  -9   3   54.60   26.85
  -2   6   9  175.49   27.14
  -2   6   9  181.46   27.98
   2  -6  -9  192.54   29.56
   2  -9  -5  899.17   46.64
  -2   9   5  848.80   37.20
   4   4  11  212.45   28.49
  -4  -4 -11  219.30   31.49
   4   4  11  246.45   38.24
   6  -4  -1  576.89   38.65
  -6   4   1  454.89   35.42
   0   9   8  755.95   36.11
   0  -9  -8  714.46   38.38
  -2 -11   1  385.52   34.05
  -2 -11   1  371.16   31.31
   2  11  -1  321.51   27.20
   0  -7 -10  380.31   39.11
   0   7  10  338.10   50.64
   1   6  11  219.45   31.07
  -1  -6 -11  181.14   27.70
  -4   4  -8  545.25   37.06
  -4   4  -8  554.98   34.82
   4  -4   8  606.47   42.43
  -4  -2 -11  794.55   44.00
   4   2  11  710.11   39.74
  -4  -2 -11  672.52   33.30
   1   4 -10  135.02   25.65
  -1  -4  10  129.08   31.75
   3   4  -9 1717.53  104.58
  -3  -4   9 2006.37   97.02
  -6  -9  -5 2417.37   88.48
   6   9   5 2272.00   78.99
  -6   1   5  121.27   32.31
   6  -1  -5   68.60   28.67
   6   6  -4 1015.60   39.97
  -6  -6   4  836.90   41.30
  -2   6  -8 1625.91   62.60
   2  -6   8 1621.28   64.41
  -1   6  10   55.21   26.24
  -1   6  10   58.55   36.32
   1  -6 -10   39.55   32.69
   7   6  -1  293.59   26.76
  -7  -6   1  245.00   30.46
   7   6  -1  254.60   23.26
   4   6  -7 2648.31  103.46
  -4  -6   7 2895.07   98.39
  -5   1  -9  642.50   34.65
   5  -1   9  684.90   41.00
  -5   1  -9  678.82   30.66
  -4 -10  -7 1523.88   64.99
   4  10   7 1374.96   54.39
   3   6  11  395.24   37.53
  -3  -6 -11  340.63   38.06
  -2  -9  -9  196.22   37.26
   2   9   9  182.30   29.78
   2  -8  -7  976.52   45.89
  -2   8   7 1016.70   37.94
  -7   0   2  357.67   36.44
   7   0  -2  284.83   27.60
   1 -10   2  302.14   29.65
  -1  10  -2  279.70   28.39
   1 -10   2  309.92   35.02
   5   7  -5  575.95   36.85
  -5  -7   5  620.90   38.61
  -4 -11  -4  -16.04   31.31
   4  11   4   21.23   28.86
   0 -11  -2   53.00   29.99
   0  11   2   73.03   32.94
   4   9  -4 2383.56   82.45
  -4  -9   4 2446.39   87.05
   1  -9  -7   39.77   34.80
  -1   9   7   40.23   30.31
  -5   6  -2   60.46   27.17
   5  -6   2   65.41   29.88
   7   5  -2 1497.51   61.84
   7   5  -2 1492.19   59.11
  -7  -5   2 1357.49   58.84
   2  -5   9  295.92   34.97
  -2   5  -9  321.88   31.40
   6  -3   5 1544.73   60.41
  -6   3  -5 1586.70   64.37
   4  11   1  565.80   33.75
  -4 -11  -1  526.05   36.84
  -7   0  -5  669.09   36.55
   7   0   5  630.41   35.03
   0  11   1  926.03   40.78
   0 -11  -1  960.12   38.56
   4  -5   7  574.40   30.40
  -4   5  -7  637.96   38.91
  -2  -8 -10  481.71   35.28
   2   8  10  439.27   36.99
  -5  -8   4 2561.45  105.98
   5   8  -4 2330.64  101.23
  -1 -11   1  342.23   32.22
   1  11  -1  300.45   31.74
  -1 -11   1  312.11   32.54
  -3  -9  -9   59.37   37.05
   3   9   9   13.64   27.93
   4  -7  -4  889.74   42.38
   4  -7  -4  954.01   36.27
  -4   7   4  834.47   36.13
   3   0 -10  670.07   38.04
  -3   0  10  818.81   41.13
   7   6   6  353.85   30.42
  -7  -6  -6  424.46   35.92
   7   6   6  316.99   23.62
   6   0   8  349.64   29.07
  -6   0  -8  401.63   29.79
   6   4   9 1692.65   67.86
  -6  -4  -9 1603.46   73.76
   6   4   9 1808.18   73.38
  -6  -8  -7  218.38   30.95
   6   8   7  174.01   24.19
  -5   6   2  152.21   33.74
   5  -6  -2  186.49   30.53
  -7   1   1 1065.66   43.06
   7  -1  -1  957.69   35.02
  -6  -9   0 1729.91   69.36
   6   9   0 1892.64   70.83
  -6  -9   0 1665.85   66.09
   6   8  -2  185.15   31.85
  -6  -8   2  160.70   28.71
  -6  -8   2  182.78   24.66
  -6  -3  -9 1468.58   63.25
   6   3   9 1591.09   66.93
   6   3   9 1493.28   63.45
  -3   8   5  667.82   30.56
   3  -8  -5  738.17   40.95
   3  -8  -5  734.83   32.62
  -4   3  -9 2012.51   70.55
  -4   3  -9 1993.16   75.09
   4  -3   9 1948.03   75.58
   1  -4 -11  588.98   36.80
  -1   4  11  566.44   35.14
   1  -4 -11  621.77   40.55
   1  11   5  528.98   39.62
  -1 -11  -5  573.75   39.16
  -3   1  10 1569.70   75.02
   3  -1 -10 1617.60   68.23
  -7  -1  -6  380.10   30.50
   7   1   6  384.59   30.40
  -5  -1 -10 2144.68   84.42
  -5  -1 -10 2117.48   85.08
   5   1  10 2236.71   80.97
   7   7   5 2027.30   71.52
   7   7   5 1828.02   68.61
  -7  -7  -5 2108.66   78.04
   0 -11  -3  567.69   33.33
   0  11   3  614.90   35.95
  -5   2   7  617.33   32.70
   5  -2  -7  564.90   32.75
   5  -2  -7  568.32   31.54
   6   7   8  775.70   37.78
  -6  -7  -8  825.60   38.77
   3   9  -5  200.80   30.27
  -3  -9   5  239.88   36.73
   5   4  -7  726.62   39.78
  -5  -4   7  680.69   35.44
   6  -4   3 1993.39   71.32
  -6   4  -3 1829.41   68.74
   7   2  -3 1269.21   50.69
  -7  -2   3 1116.99   44.52
   1 -10  -5  405.74   38.06
  -1  10   5  386.71   31.92
   4   5  11  817.76   37.76
  -4  -5 -11  944.32   46.93
   4   5  11  913.90   42.92
   3   8  10  205.88   29.48
  -3  -8 -10  239.45   37.88
   4  -5  -7  431.32   37.02
   4  -5  -7  338.32   29.40
  -4   5   7  423.33   36.48
   1   2  12 1191.08   61.79
  -1  -2 -12 1452.00   61.35
   5  -5   5 1965.28   72.18
  -5   5  -5 2130.77   78.00
  -4   0   9  108.09   34.07
   4   0  -9   95.17   35.86
  -2   7  -7 1293.64   53.30
  -2   7  -7 1259.06   57.08
   2  -7   7 1239.19   55.56
   3   6  -8  200.84   26.36
  -3  -6   8  146.18   33.72
  -3 -11   1 1008.23   41.75
  -3 -11   1 1030.66   38.39
   3  11  -1  992.32   37.11
   7   7   0  796.12   37.69
   7   7   0  695.55   35.19
  -7  -7   0  718.68   37.45
  -7  -3   3   45.12   25.66
   7   3  -3   57.43   22.72
   7   3  -3   62.87   22.39
   2  -2  11  338.44   33.48
  -2   2 -11  347.35   34.85
  -1  -7   8  142.30   28.22
   1   7  -8  112.72   29.04
  -3  -1  10  531.53   42.81
   3   1 -10  421.99   36.32
   4   1  -9  124.61   29.72
  -4  -1   9  151.33   32.14
   0   7  -8  991.30   40.56
   0  -7   8  836.90   39.75
  -3   1 -11   64.93   32.73
  -3   1 -11  106.51   26.16
   3  -1  11   65.85   25.66
  -4  -1 -11  580.29   39.34
  -4  -1 -11  611.21   35.39
   4   1  11  588.87   38.49
  -2  -2 -12  623.57   39.94
  -2  -2 -12  608.27   39.26
   2   2  12  612.11   38.55
  -5 -10  -6   -0.67   26.29
   5  10   6    7.48   27.67
  -1 -10   4  597.06   31.89
  -1 -10   4  603.27   31.88
   1  10  -4  636.16   38.14
   0 -11   0  949.40   35.48
   0 -11   0  895.49   43.29
   0  11   0  876.80   39.13
  -6  -5  -9  131.03   34.08
   6   5   9  105.11   22.93
   6   5   9  108.00   25.93
  -2  -3 -12  265.78   32.21
   2   3  12  245.87   29.47
  -2  -3 -12  274.27   31.33
  -7   1  -4  361.52   31.78
   7  -1   4  298.88   26.39
   1   8  -7 1212.15   52.25
  -1  -8   7 1170.46   54.61
  -1  -3 -12  640.45   39.11
  -1  -3 -12  630.47   38.48
   1   3  12  559.27   36.26
   5   6  -6 1258.63   58.88
  -5  -6   6 1227.07   58.73
  -6   4   2  978.41   45.07
   6  -4  -2  963.13   35.55
  -1  -2  11 1605.33   81.19
   1   2 -11 1518.86   74.24
  -7  -4  -7 2194.71   79.40
   7   4   7 2211.34   75.80
   4  -6  -6  529.64   32.77
  -4   6   6  521.86   30.71
   4  -6  -6  547.16   34.44
   1   1  12 1612.71   68.34
  -1  -1 -12 1617.17   66.92
  -3   3 -10  392.35   30.36
   3  -3  10  453.07   35.22
  -3   3 -10  475.12   36.06
  -2 -10   4  973.23   39.13
   2  10  -4 1089.43   42.10
   3  -8   4 3057.57   99.31
  -3   8  -4 3136.37  102.99
  -3   8  -4 2909.87   92.83
  -5  -6 -10  193.68   39.54
   5   6  10  152.02   35.91
   7   3   7  320.38   36.62
  -7  -3  -7  297.30   28.48
  -6  -2  -9  707.32   34.77
   6   2   9  753.78   39.89
   2  10   8  253.50   29.66
  -2 -10  -8  352.63   37.71
   7   1  -3  109.85   25.56
  -7  -1   3  100.33   23.69
  -1  -9  -9 1072.33   51.82
   1   9   9  910.85   38.17
   2  11   6  149.30   30.55
  -2 -11  -6  130.73   31.97
   3  -9  -1  746.81   38.99
  -3   9   1  705.42   33.41
   3  -9  -1  744.36   31.73
  -4 -11  -5   65.37   34.37
   4  11   5   44.72   35.00
  -4   1   9  121.30   29.52
   4  -1  -9  173.42   30.12
   6   5  -5  174.47   29.40
  -6  -5   5  170.74   28.02
  -3 -10  -8  625.27   38.24
   3  10   8  605.69   35.42
   0  -6   9 3489.03   70.64
   0   6  -9 3475.58  110.05
  -3   6   8  399.13   33.10
   3  -6  -8  412.62   33.50
   3  -6  -8  408.38   32.86
   1   8  10   93.11   26.13
  -1  -8 -10   91.19   27.08
   3  11   6  821.72   39.93
  -3 -11  -6  835.63   39.39
  -3   7  -6  206.52   30.47
  -3   7  -6  220.84   26.37
   3  -7   6  219.18   30.39
  -3   2  10  393.72   53.73
   3  -2 -10  317.70   46.66
   3  -9   0   99.12   27.70
  -3   9   0   87.33   25.31
  -5 -10   1 1015.69   41.01
  -5 -10   1 1004.74   38.07
   5  10  -1  957.04   37.08
   4  11   0   13.31   24.10
  -4 -11   0   34.25   31.37
   0   8  -7  562.70   32.95
   0  -8   7  546.18   38.09
  -4   7  -4  146.70   36.21
   4  -7   4  129.12   29.03
  -5  -9   3  497.23   32.28
   5   9  -3  604.98   35.85
   7   5   7  715.76   36.05
   7   5   7  782.80   33.64
  -7  -5  -7  827.74   40.59
   7   4  -3 1261.41   66.65
   7   4  -3 1169.54   54.49
  -7  -4   3 1180.65   53.21
  -2   4 -10 1482.58   73.87
   2  -4  10 1445.64   66.65
  -2  -1 -12 1149.40   44.25
   2   1  12 1153.47   58.72
  -5   6  -3  258.69   30.93
   5  -6   3  254.76   31.96
   1  -9   5  896.84   36.99
  -1   9  -5  859.70   34.77
  -1   9  -5  873.21   39.66
  -3   7   7  184.77   27.91
   3  -7  -7  198.03   27.77
   3  -7  -7  183.86   26.18
  -6  -9  -6  698.20   40.42
   6   9   6  603.36   34.84
   2  -1 -11  188.65   27.91
  -2   1  11  197.83   38.51
   1   6  -9 1149.76   42.38
  -1  -6   9 1194.67   57.36
   4   2  -9  386.40   33.24
  -4  -2   9  386.44   35.48
   0  11   4  935.34   36.53
   0 -11  -4  939.08   41.42
   3  -9  -2  882.25   34.92
  -3   9   2  836.76   32.91
   3  -9  -2  909.98   42.89
  -2  -4 -12  153.51   30.52
   2   4  12  139.53   27.25
  -2  -4 -12  161.63   30.47
   2  -5 -10  193.22   31.69
  -2   5  10  159.40   24.38
   2  -5 -10  158.20   30.39
  -6   3   4  419.89   33.66
   6  -3  -4  386.67   33.51
  -4   6  -6 1177.71   45.64
   4  -6   6 1174.24   47.54
   2   0 -11  602.16   36.27
  -2   0  11  633.16   39.95
   6   2  -6  304.89   30.11
  -6  -2   6  263.76   25.26
   6   2  -6  349.60   33.14
   6   1  -6   66.81   26.58
   6   1  -6   55.54   25.82
  -6  -1   6   26.85   22.25
  -5  -9  -8  341.82   38.10
   5   9   8  332.33   35.08
  -5  -8  -9  189.92   32.49
   5   8   9  196.94   27.53
  -7  -8  -3  648.30   40.78
   7   8   3  660.41   37.28
   7   8   3  597.83   34.16
   2 -10  -1  902.81   38.76
  -2  10   1  882.04   34.76
   2 -10  -1  882.91   39.25
  -7   2  -1 1513.10   56.80
   7  -2   1 1572.87   55.68
   4  -4  -8  242.13   27.82
   4  -4  -8  248.80   34.86
   5  -4  -6  107.42   25.61
  -5   4   6  115.91   33.18
  -5   4   6  109.79   28.47
   0 -10  -7  610.58   42.10
   0  10   7  558.49   37.01
   2  11  -2  523.41   38.06
  -2 -11   2  455.03   30.66
  -2 -11   2  479.08   33.88
   7   8   2  794.01   36.11
  -7  -8  -2  742.29   39.47
   7   8   2  853.28   39.28
   3   2 -10   74.87   32.69
  -3  -2  10  132.10   30.21
   5  -6  -3   40.68   29.07
  -5   6   3    4.07   29.83
   0   2  12 1239.55   57.15
   0  -2 -12 1148.26   54.34
  -7  -2  -7  459.17   35.87
   7   2   7  485.72   44.30
   1   4  12   46.21   24.44
  -1  -4 -12   38.05   34.04
  -1  -4 -12   41.10   27.29
  -2  -7 -11   20.71   38.14
   2   7  11   39.32   33.94
  -2  -8   7  308.34   44.06
   2   8  -7  319.33   33.18
  -2  10   2   46.28   21.66
   2 -10  -2   48.65   22.61
   2 -10  -2   45.55   27.72
   7  -2   2 1848.79   63.66
  -7   2  -2 1751.60   60.52
   0  -6 -11  123.70   36.06
   0   6  11  115.30   26.53
  -4  -5   8    6.06   35.07
   4   5  -8    8.88   23.96
   0   1  12  423.39   44.19
   0  -1 -12  319.15   38.80
   6  -2  -5  488.64   33.90
  -6   2   5  520.81   35.71
   4   9   9  939.13   43.02
  -4  -9  -9  946.39   52.98
  -7   1   2 1185.86   48.76
   7  -1  -2 1164.64   47.78
   1   0  12 1285.56   59.74
  -1   0 -12 1205.56   55.22
   0   3 -11 2464.32   75.52
   0  -3  11 2204.83   85.56
   2  -2 -11   58.40   27.01
  -2   2  11   66.01   31.50
   3  -9   1   59.99   28.89
  -3   9  -1   69.78   24.82
  -3   9  -1   91.03   33.34
   2   7  -8   11.52   27.24
  -2  -7   8    7.05   32.76
  -2  10   0 1232.91   46.95
   2 -10   0 1270.46   45.95
   2 -10   0 1209.29   48.99
   7  -2   0  211.96   26.85
  -7   2   0  258.61   33.15
  -4   2 -10  301.85   27.78
   4  -2  10  324.94   34.77
  -4   2 -10  310.91   25.90
   5  -5  -5 1227.74   48.27
  -5   5   5 1230.47   52.57
   7   6  -2  329.99   28.33
  -7  -6   2  286.40   29.94
   7   6  -2  273.68   26.64
   7   8   4 1022.60   43.97
  -7  -8  -4 1015.40   51.79
   7   8   4 1027.89   48.94
   5  -3   8  393.23   30.78
  -5   3  -8  414.84   29.04
   6   6   9    5.99   19.70
  -6  -6  -9   -4.55   27.13
   6   6   9   -7.63   26.12
  -4   8   0  817.38   39.85
   4  -8   0  836.78   32.35
   6   9  -1 1482.85   60.94
  -6  -9   1 1565.38   61.75
  -6  -9   1 1668.18   65.58
   0 -11   1  805.27   38.40
   0  11  -1  818.62   38.23
   0 -11   1  809.16   42.80
  -1  -9   6  622.48   39.02
   1   9  -6  643.28   38.27
  -2  -4  10  321.18   39.87
   2   4 -10  275.44   39.83
  -1   3 -11  582.66   39.06
   1  -3  11  576.80   35.83
  -1 -11   2   66.97   28.29
   1  11  -2   86.83   25.13
  -1 -11   2   80.18   26.67
  -7  -7  -6 1436.29   56.77
   7   7   6 1373.29   53.35
   7   7   6 1297.52   46.09
  -4  -6 -11 1444.68   63.46
   4   6  11 1373.98   58.49
  -4   8   1   48.51   27.82
   4  -8  -1   62.96   27.80
  -6   4  -4  806.16   40.92
   6  -4   4  777.44   39.84
  -2   9  -4  169.29   35.93
  -2   9  -4  153.83   24.56
   2  -9   4  158.33   31.07
   0 -10   4   51.72   26.15
   0 -10   4   21.60   21.07
   0  10  -4   -4.08   27.22
  -4 -10   3  996.93   47.87
   4  10  -3  931.26   45.42
  -1  10  -3 1322.88   48.82
   1 -10   3 1282.15   52.68
   1 -10   3 1288.35   46.98
  -2   9   6  100.12   27.29
   2  -9  -6  126.11   32.21
  -7   0   3  327.18   32.54
   7   0  -3  332.62   29.06
  -6  -3   6 1805.12   66.49
   6   3  -6 1683.77   71.09
   5   0  10  517.52   35.73
  -5   0 -10  513.96   37.14
  -5   0 -10  559.69   37.02
   1  -7   8  365.39   30.05
  -1   7  -8  415.96   41.40
   6  -2   7  311.46   31.29
  -6   2  -7  338.35   32.72
   6   0  -6  555.62   33.09
  -6   0   6  546.82   29.76
   6   0  -6  521.05   36.90
  -3  -3 -12   31.42   28.55
  -3  -3 -12   36.14   29.17
   3   3  12   19.77   23.20
  -4   2   9  709.70   38.90
  -4   2   9  769.29   39.49
   4  -2  -9  825.86   39.21
   5  -4   7  599.71   38.16
  -5   4  -7  648.44   38.76
   3  -5  -9  146.62   29.24
   3  -5  -9  130.39   30.33
  -3   5   9  129.29   23.30
   0  -3 -12 1479.94   60.54
   0   3  12 1572.51   64.87
   1  10   8   92.92   31.73
  -1 -10  -8   86.96   31.66
   3   7  11  458.73   34.51
  -3  -7 -11  571.46   42.63
   1  -6   9  688.31   38.23
  -1   6  -9  645.26   34.12
   6   1   9  180.50   27.86
  -6  -1  -9  183.83   26.26
   7   7  -1  783.12   40.28
   7   7  -1  855.12   40.15
  -7  -7   1  678.52   35.40
   2   1 -11 1037.40   44.14
  -2  -1  11 1195.82   55.21
  -1 -11  -6  982.65   50.14
   1  11   6  899.90   40.69
   7   0   6  447.00   28.94
  -7   0  -6  439.69   30.75
   4   8  10  419.37   43.22
  -4  -8 -10  382.46   37.41
  -2   8  -6  825.80   37.92
   2  -8   6  790.25   36.50
  -2   8  -6  816.37   35.05
  -4   0 -11 1220.14   50.24
   4   0  11 1281.35   50.84
  -4   0 -11 1245.82   52.40
   7   8   1 2741.38   93.12
   7   8   1 2815.44   82.72
  -7  -8  -1 2945.11   69.09
   3  -9  -3  332.09   38.81
   3  -9  -3  264.55   26.53
  -3   9   3  280.18   28.12
   3   2  12  977.67   47.25
  -3  -2 -12 1026.49   42.94
  -3  -2 -12 1123.63   52.49
  -3 -10   4  958.97   46.09
   3  10  -4  891.73   39.94
   5   1  -8 1543.59   55.12
  -5  -1   8 1709.73   59.60
   7   6   7  604.50   36.31
   7   6   7  606.05   28.20
  -7  -6  -7  536.80   36.20
   1  -5 -11 1023.22   49.24
  -1   5  11 1009.98   50.48
   1  -5 -11 1046.61   49.37
  -4   7   5   37.98   24.41
   4  -7  -5   24.38   27.82
   4  -7  -5   32.05   22.98
  -2  10   3  379.48   32.23
   2 -10  -3  347.16   34.76
  -4   8  -1 1358.97   54.29
   4  -8   1 1324.38   49.32
  -7   2  -3 1169.77   51.31
   7  -2   3 1056.55   50.43
   0   0 -12  559.98   40.32
   0   0  12  522.09   39.45
   6  -4  -3   52.26   25.07
  -6   4   3   20.05   28.44
   0   5 -10  116.41   34.20
   0  -5  10   78.51   33.96
   7  -1   5   78.13   31.25
  -7   1  -5   73.69   24.40
   2   0  12  635.28   41.87
  -2   0 -12  542.61   33.19
  -6 -10  -3  319.30   38.59
   6  10   3  310.76   34.84
  -2  -9   6  480.22   40.16
   2   9  -6  438.92   35.95
   3  -3 -10  115.31   34.60
  -3   3  10   90.53   30.20
   3  -3 -10  117.71   27.64
  -1  -7 -11   60.37   34.92
   1   7  11   31.91   32.01
  -3  -4 -12   95.90   36.59
  -3  -4 -12   78.22   35.41
   3   4  12   93.57   26.13
  -5   3   7  171.54   32.01
   5  -3  -7  175.46   32.78
   5  -3  -7  139.91   28.69
  -5   0   8  104.20   38.18
   5   0  -8   85.59   36.20
   4  -8  -2   62.71   30.14
  -4   8   2   71.89   29.85
  -3  -5   9 2308.63   74.40
   3   5  -9 2631.45   78.12
   4  10   8    4.04   29.73
  -4 -10  -8   11.42   36.52
  -5  -5   7 1289.36   57.04
   5   5  -7 1287.85   54.60
  -4 -11  -6   72.73   31.77
   4  11   6   57.49   30.42
   6  -3   6  118.52   33.39
  -6   3  -6  126.35   27.82
  -7  -5   3 1305.07   55.38
   7   5  -3 1308.77   55.22
   7   5  -3 1518.82   54.25
  -6   1  -8   23.80   30.71
   6  -1   8   56.36   29.36
  -3 -11   2   93.98   24.86
   3  11  -2   97.73   33.22
  -3 -11   2   78.00   28.04
   1  -8  -9  493.51   34.94
  -1   8   9  535.93   41.37
   5  11   3 1261.74   45.98
  -5 -11  -3 1348.41   59.03
   6  10   2  333.41   30.14
  -6 -10  -2  339.82   38.12
   4   3  -9 1371.25   56.21
  -4  -3   9 1487.54   62.04
  -2  -5 -12  247.97   38.73
   6   7  -4 1231.23   50.70
  -6  -7   4 1106.97   50.32
   1 -10  -6  920.86   41.58
  -1  10   6 1001.04   48.76
  -5   2  -9  935.43   38.69
   5  -2   9  788.96   37.06
  -5  -2   8  804.83   41.59
   5   2  -8  791.38   43.24
   2 -10   1  819.64   39.24
   2 -10   1  798.37   36.74
  -2  10  -1  757.68   35.09
   0   9  -6 1263.17   49.65
   0  -9   6 1195.41   47.84
  -7   2   1  621.52   38.11
   7  -2  -1  668.27   36.14
  -5 -11  -2  253.23   35.71
   5  11   2  266.42   32.15
   5  10   7  598.87   40.11
  -5 -10  -7  556.91   42.86
  -5  -7 -10 1977.45   79.76
   5   7  10 2081.31   73.83
  -4 -11   1  294.83   30.80
   4  11  -1  266.28   29.85
  -4 -11   1  308.28   27.47
   0 -11  -5  484.04   41.14
   0  11   5  519.97   33.39
   6  10   4 1414.13   50.38
  -6 -10  -4 1330.86   57.68
  -3   8   6  400.53   31.90
   3  -8  -6  429.27   36.82
   3  -8  -6  421.47   30.09
  -2   3  11  347.14   34.08
   2  -3 -11  327.71   35.03
   7   8   5 2773.87   80.75
  -7  -8  -5 2710.67   84.11
  -6  -8  -8  552.60   45.27
   6   8   8  530.00   32.17
   6   8  -3  491.42   33.39
  -6  -8   3  449.50   35.58
  -2  -6   9  919.64   51.56
   2   6  -9  813.14   46.63
   7   1   7   68.40   31.92
  -7  -1  -7   59.27   29.44
  -1  -3  11  808.97   47.31
   1   3 -11  813.65   46.09
   1  -8   7  158.90   36.20
  -1   8  -7  142.67   34.61
   4   8  -6  192.99   30.67
  -4  -8   6  194.22   32.16
  -5 -11  -4 1354.70   60.01
   5  11   4 1167.84   48.30
   3  -9   2  842.31   36.67
  -3   9  -2  836.62   34.97
  -3   9  -2  857.48   37.04
   1   5 -10  562.83   35.99
  -1  -5  10  599.46   42.01
  -5   6  -4 1202.93   49.06
   5  -6   4 1215.70   48.55
   3   1  12 1099.71   53.15
  -3  -1 -12 1058.05   50.32
  -3  -1 -12  979.80   51.96
  -1  -5 -12   76.05   29.59
  -1  -5 -12   57.47   33.77
   1  -7 -10  425.07   39.87
  -1   7  10  404.77   34.51
  -6   5   0   39.72   36.69
   6  -5   0   50.92   33.72
  -3   2 -11  164.19   34.33
   3  -2  11  148.21   33.80
  -6   5  -1  396.00   38.92
   6  -5   1  352.95   28.70
   1  -5  10  449.29   40.24
  -1   5 -10  444.17   35.04
  -3  -3  10   30.06   33.23
   3   3 -10    2.71   32.43
   0  -4 -12  403.14   32.11
   0   4  12  404.39   31.69
   0  -4 -12  488.64   41.38
  -6  -4   6  620.89   40.61
   6   4  -6  631.63   39.07
  -7  -2   4 1139.64   45.44
   7   2  -4 1181.96   46.34
  -2   7   9   29.83   31.27
   2  -7  -9   54.21   34.19
   5  -5   6  930.60   40.56
  -5   5  -6 1079.66   51.60
  -2 -11  -7  211.72   37.26
   2  11   7  208.18   29.34
  -1   1 -12   65.62   30.81
   1  -1  12   49.86   26.81
   3  11   7  177.09   30.55
  -3 -11  -7  192.58   42.23
   8   3   2 1045.09   45.36
  -8  -3  -2  995.32   46.94
  -6   1   6   15.90   28.69
   6  -1  -6   40.07   27.66
  -5 -10   2  484.64   34.70
  -5 -10   2  512.89   38.33
   5  10  -2  474.99   32.87
  -6 -10  -1 1387.35   55.05
   6  10   1 1326.23   50.64
  -6 -10  -1 1310.18   55.01
  -6  -9  -7  351.17   39.20
   6   9   7  323.05   35.24
  -5   1   8  384.64   29.82
   5  -1  -8  409.68   32.73
   1  -9  -8   23.49   38.63
  -1   9   8  -12.05   27.91
   2  12   2   72.41   27.54
  -2 -12  -2   53.53   27.12
   8   4   2  251.73   27.92
  -8  -4  -2  261.76   32.60
   6   6  -5  663.77   39.11
  -6  -6   5  758.04   43.75
   4   7  -7  816.17   42.60
  -4  -7   7  794.43   38.39
   0   8  10  182.93   32.64
   0  -8 -10  170.87   35.90
  -4   8  -2  724.83   45.48
   4  -8   2  644.90   38.57
   0   9   9  198.03   32.02
   0  -9  -9  191.01   37.87
  -7  -8   0 2441.38   78.02
   7   8   0 2640.95   78.94
   7   3  -4  185.64   29.15
   7   3  -4  177.02   31.55
  -7  -3   4  181.51   23.37
  -2   8   8  629.54   44.07
   2  -8  -8  608.17   41.97
  -5 -11  -1  680.61   39.11
   5  11   1  647.20   35.19
  -2   3 -11 1663.80   60.91
   2  -3  11 1649.20   64.55
  -2 -12  -3  682.32   38.26
   2  12   3  642.01   36.09
  -8  -4  -3 1260.26   51.01
   8   4   3 1448.17   50.78
  -1  11   2 1322.45   49.57
   1 -11  -2 1300.90   52.07
   1 -11  -1  596.12   41.27
  -1  11   1  571.45   36.11
   8   3   3 2171.59   65.65
  -8  -3  -3 1926.32   66.26
  -3  -5 -12  292.44   36.81
   3   5  12  232.53   33.68
   5   3  11  109.55   27.20
  -5  -3 -11  128.33   32.84
   5   3  11  105.87   33.34
  -5   6   4  157.25   27.24
   5  -6  -4  187.60   30.70
   5   4  11  312.97   35.99
   5   4  11  326.54   27.40
  -5  -4 -11  354.15   39.25
   2   2 -11  648.26   37.33
  -2  -2  11  641.71   39.98
   4   9  -5 1705.77   65.79
  -4  -9   5 1703.65   62.72
  -3   8  -5  736.45   35.62
  -3   8  -5  781.55   38.19
   3  -8   5  761.29   40.81
   3  -5   9  126.52   29.37
  -3   5  -9  116.24   25.34
   4  -8  -3  466.78   28.08
  -2  10   4  470.31   33.61
   2 -10  -4  512.32   44.70
   0  11  -2  238.15   35.29
   0 -11   2  169.34   27.95
   0 -11   2  227.70   30.18
   8   3   1  196.58   28.64
  -8  -3  -1  203.90   30.53
   7   4   8 1012.46   46.72
  -7  -4  -8 1084.24   55.32
  -7   2  -4   97.80   30.45
   7  -2   4   83.15   34.38
  -7  -1   4  517.76   37.42
   7   1  -4  571.75   37.90
  -3 -12  -3  368.29   33.41
   3  12   3  345.06   34.14
  -6  -7  -9   82.23   33.15
   6   7   9   56.73   28.10
  -3 -12  -2  488.32   39.66
   3  12   2  468.25   39.16
  -6   5   1  234.27   39.52
   6  -5  -1  193.46   30.40
   5   3  -8 1040.87   53.32
  -5  -3   8 1140.41   54.87
  -6 -10  -5  927.18   47.67
   6  10   5  937.10   39.60
   0  -1  12  129.82   35.98
   0   1 -12  101.22   35.26
   3  -9  -4   -6.06   30.38
   3  -9  -4    1.13   25.63
  -3   9   4  -17.09   21.97
  -5  -8   5  854.44   41.04
   5   8  -5  910.75   41.66
   3  -6   8  281.07   35.66
  -3   6  -8  325.60   29.08
  -3   6  -8  351.29   29.59
   6  -5   2  483.08   32.74
  -6   5  -2  510.23   38.98
  -7   1   3  848.20   42.62
   7  -1  -3  971.31   43.67
   4  -7   5  288.40   28.71
  -4   7  -5  301.44   32.18
  -2 -12  -1   88.07   38.77
   2  12   1   88.80   32.02
  -8  -4  -1   42.13   30.69
   8   4   1   24.32   28.21
  -4   3   9  435.93   29.88
   4  -3  -9  434.32   34.09
  -4   3   9  420.49   35.81
   8   2   2  556.96   30.88
  -8  -2  -2  497.43   32.24
   7   3   8  461.69   37.23
  -7  -3  -8  399.93   33.85
   5  11   5 1301.53   42.49
  -5 -11  -5 1356.20   49.40
   2   9  10  682.48   42.59
  -2  -9 -10  747.85   46.53
  -3  -8   7 1988.36   59.64
   3   8  -7 2054.29   56.46
   1  -1 -12  129.34   37.19
  -1   1  12  118.43   41.74
  -1  11   3  880.50   37.22
   1 -11  -3  839.43   46.19
   6  -4   5  242.72   33.71
  -6   4  -5  258.82   33.18
  -5  -7   6  128.89   31.16
   5   7  -6  164.31   35.50
  -4  -7 -11  312.66   35.29
   4   7  11  330.13   42.28
   8   5   2  218.68   23.61
  -8  -5  -2  201.42   27.14
   1 -11   0    9.03   28.28
   1 -11   0  -10.05   29.74
  -1  11   0   -4.25   27.50
   7   7   7  101.68   22.55
   7   7   7  113.82   22.76
  -7  -7  -7  132.21   36.32
  -6   0  -9  123.18   31.33
   6   0   9  111.66   29.87
   8   5   3  168.45   25.30
  -8  -5  -3  186.77   33.21
  -7  -5  -8 1495.63   52.09
   7   5   8 1456.31   43.52
   7   5   8 1382.91   54.75
   4  -5   8  898.34   44.53
  -4   5  -8  981.33   36.98
  -2 -11   3  305.38   30.50
   2  11  -3  389.61   35.20
  -2 -11   3  362.51   32.98
  -1 -10   5  272.22   32.62
   1  10  -5  275.74   34.86
   3   9  10   -3.65   39.80
  -3  -9 -10   19.04   29.76
   2  12   4  954.40   38.38
  -2 -12  -4 1004.62   47.02
  -1   2  12  470.42   38.69
   1  -2 -12  476.92   41.61
  -8  -4  -4  774.23   40.10
   8   4   4  815.14   37.24
   8   2   1  120.30   27.52
  -8  -2  -1  121.77   33.62
   2 -10   2  189.70   30.16
  -2  10  -2  186.74   25.54
   5   2  11 1223.43   47.76
  -5  -2 -11 1211.33   44.40
   5   2  11 1271.47   43.32
   8   2   3 1491.46   48.90
  -8  -2  -3 1519.03   50.92
  -4   4  -9 1113.09   43.06
  -4   4  -9 1166.01   44.43
   4  -4   9 1083.23   41.14
   7  -2  -2  618.22   36.40
  -7   2   2  561.14   37.44
   6   9  -2 1461.10   47.68
  -6  -9   2 1257.52   48.78
  -6  -9   2 1408.78   47.81
   5   5  11  359.55   36.84
   5   5  11  320.93   31.97
  -5  -5 -11  313.70   39.77
  -5   7   0  335.21   42.83
   5  -7   0  348.18   35.49
   4  -6  -7  414.29   28.63
  -4   6   7  445.73   34.17
   4  -6  -7  475.50   43.36
  -3 -12  -4  323.87   40.55
   3  12   4  347.04   39.95
  -3 -12  -1  889.13   42.64
   3  12   1  901.06   41.88
   8   3   4 1114.56   41.71
  -8  -3  -4 1234.63   46.23
   2  -1  12  877.78   42.38
  -2   1 -12  852.80   39.97
   6  -3  -5  725.20   37.74
  -6   3   5  658.77   41.25
   7   4  -4  226.66   28.73
   7   4  -4  193.71   30.01
  -7  -4   4  164.56   27.50
   6   4  10  307.73   28.32
  -6  -4 -10  336.70   32.13
   6   4  10  331.87   35.79
  -2 -10   5    2.34   37.20
   2  10  -5    6.65   32.78
  -1 -11   3 1496.11   44.92
  -1 -11   3 1504.29   43.19
   1  11  -3 1515.54   46.95
   7   8   6  431.17   35.10
  -7  -8  -6  484.21   39.98
  -7  -7   2   76.02   30.77
   7   7  -2  106.87   28.11
  -7  -7   2  119.10   29.56
   2  -6 -10  426.43   40.82
  -2   6  10  391.09   34.98
  -2   6  10  460.18   40.15
  -1 -12  -2  903.93   43.03
   1  12   2  897.62   40.60
   6   3  10  672.21   37.33
  -6  -3 -10  622.33   39.97
   6   3  10  607.98   39.87
   2  10   9   45.37   35.25
  -2 -10  -9   57.18   31.83
  -5  -9   4  714.42   45.43
   5   9  -4  783.04   35.79
  -5   1 -10   49.77   28.99
   5  -1  10   76.63   26.23
  -5   1 -10   67.27   32.81
  -4   1 -11 1235.18   48.77
  -4   1 -11 1273.53   51.71
   4  -1  11 1292.37   46.78
  -3 -10  -9 1073.16   50.84
   3  10   9 1026.68   47.86
  -5   7   1  431.87   42.29
   5  -7  -1  429.52   37.75
  -3  -9   6  578.10   37.86
   3   9  -6  576.24   40.38
  -1   0  12   22.19   30.78
   1   0 -12    9.65   35.88
  -3  -7   8  307.75   33.88
   3   7  -8  337.31   41.31
   5  -7   1   53.17   29.90
  -5   7  -1   40.88   28.76
   3  -4  10  612.52   36.85
  -3   4 -10  708.69   37.84
   3  -4 -10   51.26   34.36
  -3   4  10   73.32   32.97
   3  -4 -10   43.45   32.13
  -2  -6 -12  465.22   42.00
   2   6  12  377.65   41.67
  -7  -6   3  644.48   40.15
   7   6  -3  703.46   35.48
   3   0  12 1103.27   43.76
  -3   0 -12 1270.56   47.24
   4  -5  -8  210.67   36.38
  -4   5   8  188.87   33.81
   4  -5  -8  193.15   30.61
   2  -4 -11   81.11   28.95
   2  -4 -11   40.70   37.23
  -2   4  11   81.18   33.88
  -8  -3   0  435.00   33.76
   8   3   0  518.80   31.76
   8   5   1  267.45   25.18
  -8  -5  -1  280.44   31.42
   4   4  -9 1246.71   48.46
  -4  -4   9 1147.91   48.93
   6  10   0 1708.35   48.84
  -6 -10   0 1693.89   53.23
  -6 -10   0 1690.82   51.21
  -1  10  -4  646.53   39.60
   1 -10   4  597.75   34.95
  -1  10  -4  603.59   32.91
  -1 -12  -3  619.67   40.69
   1  12   3  551.13   36.04
   8   5   4  623.16   34.09
  -8  -5  -4  700.55   39.29
  -2   6  -9  269.90   31.65
   2  -6   9  340.12   38.57
   6  -4  -4   38.19   27.01
  -6   4   4   30.22   27.35
  -1 -11  -7  458.89   44.37
   1  11   7  435.43   35.27
   4  11   7  677.46   41.48
  -4 -11  -7  669.50   45.16
  -5 -11   0 1947.48   53.75
   5  11   0 1884.79   50.81
  -7  -2  -8  425.03   33.42
   7   2   8  432.22   33.07
   7  -1   6  897.42   44.63
  -7   1  -6  930.12   44.84
   7   0  -4   13.20   30.57
  -7   0   4   28.15   28.73
  -5  -9  -9  228.19   43.35
   5   9   9  226.16   36.04
  -1 -12  -1  704.77   41.82
   1  12   1  645.00   32.87
   0   7  11  146.58   34.06
   0  -7 -11  215.43   31.40
   6   5  10  310.93   29.92
  -6  -5 -10  328.29   37.37
   6   5  10  337.56   31.26
   7   9   3  143.47   28.24
   7   9   3  142.64   26.00
  -7  -9  -3  151.96   35.32
   0  10   8  990.07   42.16
   0 -10  -8  996.08   47.89
  -2 -12   0  932.74   44.73
   2  12   0 1078.23   42.62
  -6   5   2  718.44   42.64
   6  -5  -2  780.47   36.61
  -8  -4   0  346.04   31.83
   8   4   0  329.66   32.41
   7  -3   1  578.22   34.56
  -7   3  -1  581.94   42.76
   4   6  -8  410.99   35.50
  -4  -6   8  372.41   42.77
   5  -2  -8   27.01   27.84
  -5   2   8   -3.78   25.46
   5  -2  -8    8.10   27.08
   3  -9   3  757.28   41.77
  -3   9  -3  820.17   50.06
  -4  -3 -12   39.58   34.88
  -4  -3 -12   96.87   33.08
   4   3  12   72.72   26.09
  -2  -8 -11  914.08   49.33
   2   8  11  779.32   42.42
   3  -7   7   36.36   31.60
  -3   7  -7   49.85   27.18
  -3   7  -7   45.16   27.09
   0  -4  11 1356.04   51.44
   0   4 -11 1447.21   47.68
   0 -11  -6   55.95   41.79
   0  11   6   81.37   29.24
  -6   5  -3  884.31   43.14
   6  -5   3 1043.12   43.36
  -1   3  12  446.74   39.86
   1  -3 -12  317.25   32.94
  -1   9  -6  508.18   36.89
   1  -9   6  474.81   37.03
  -2   7  -8 1177.97   41.88
   2  -7   8 1261.44   46.17
  -7   0  -7   89.25   24.41
   7   0   7   98.56   31.50
   2  -9   5 1048.67   41.00
  -2   9  -5 1041.66   38.98
  -2   9  -5 1021.97   38.29
   8   2   0  -15.31   29.97
  -8  -2   0  -12.89   31.22
   7   9   2  443.45   32.88
  -7  -9  -2  482.67   40.42
   8   2   4  234.53   38.32
  -8  -2  -4  249.16   32.73
  -2   9   7  127.80   28.81
   2  -9  -7  109.51   28.52
   5  -5  -6   69.72   26.27
  -5   5   6   57.35   27.57
  -4 -11   2  321.82   32.23
   4  11  -2  314.11   30.41
  -4 -11   2  337.25   36.45
   4  -6   7 1603.76   51.60
  -4   6  -7 1809.51   49.68
   4   4  12  108.97   39.29
  -4  -4 -12  107.94   36.27
   4   4  12   90.33   28.36
  -4   8  -3   29.43   30.10
   4  -8   3   55.37   29.94
   0  -5 -12   25.25   35.58
   0  -5 -12   30.83   25.44
  -8  -1  -2  410.25   40.86
   8   1   2  417.56   35.80
  -1   6  11   20.50   32.67
   1  -6 -11   61.60   35.35
   7  -3   0  891.93   39.03
  -7   3   0  838.84   44.84
  -2  -5  10  919.35   50.09
   2   5 -10  879.93   41.86
  -7   3  -2  304.94   39.95
   7  -3   2  264.74   31.35
   3  -7  -8   29.23   34.51
  -3   7   8   33.82   24.69
   3  -7  -8   32.20   23.16
   7   6   8  289.90   27.52
   7   6   8  270.21   31.53
  -7  -6  -8  342.88   41.00
   7   9   4   22.16   29.78
  -7  -9  -4   25.53   37.68
  -6  -5   6  528.36   41.03
   6   5  -6  518.23   41.95
   1 -11  -4   87.88   33.83
  -1  11   4  140.12   32.99
   3   8  11  721.45   44.84
  -3  -8 -11  741.62   48.04
  -1  11  -1  238.56   30.87
   1 -11   1  257.65   31.51
   1 -11   1  244.73   35.55
  -6  -2 -10  465.56   38.44
   6   2  10  418.29   33.08
   4  10  -4 1795.86   53.53
  -4 -10   4 1768.73   58.19
   3   6  12  170.47   34.06
  -3  -6 -12  242.35   37.09
   6  10   6  411.79   32.41
  -6 -10  -6  439.97   38.30
   6  -2  -6  337.29   32.49
  -6   2   6  404.46   31.66
   7   8  -1 1124.65   41.02
  -7  -8   1 1311.08   46.73
  -7  -8   1 1211.98   49.83
   1   9  10  134.90   36.79
  -1  -9 -10  117.91   41.18
   4  -7  -6  112.13   37.51
  -4   7   6   92.25   29.52
   4  -7  -6  110.88   23.82
  -4   3 -10 1052.46   40.68
  -4   3 -10 1031.62   39.65
   4  -3  10  934.64   43.32
  -3 -11   3  515.12   32.49
   3  11  -3  590.25   40.53
  -8  -1  -1  869.75   41.10
   8   1   1  802.01   38.64
  -5   7   2  193.42   39.10
   5  -7  -2  197.15   29.53
   0  10  -5  674.39   38.89
   0 -10   5  636.78   45.14
  -1   4 -11 1029.26   45.88
   1  -4  11  830.95   39.27
   1   6  12  218.49   38.31
  -1  -6 -12  213.74   34.65
   5  -4  -7  208.88   36.38
  -5   4   7  165.21   36.05
   5  -4  -7  192.91   31.19
   4   2  12   -6.05   27.94
  -4  -2 -12    0.10   38.34
  -4  -2 -12   16.62   29.22
  -8  -6  -3  240.22   29.01
   8   6   3  234.91   25.75
  -4 -12  -3 1377.94   47.96
   4  12   3 1302.83   42.72
  -3 -12  -5  264.12   38.90
   3  12   5  260.21   32.68
  -2 -12  -5  708.28   48.79
   2  12   5  688.88   42.51
   4  -8  -4  735.08   34.83
   4  -8  -4  701.10   41.24
   8   4   5  105.58   28.93
  -8  -4  -5  101.53   35.03
  -5  -6   7  722.06   45.30
   5   6  -7  710.59   40.40
  -3 -12   0  957.64   39.73
   3  12   0  953.07   44.23
  -8  -6  -2 1377.38   48.64
   8   6   2 1299.76   40.38
  -5   7  -2  693.27   37.68
   5  -7   2  641.19   36.43
   2  -5  10  345.52   37.18
  -2   5 -10  370.24   40.07
   5   4  -8   40.54   26.81
  -5  -4   8   35.86   37.62
  -5  -8 -10  677.10   43.88
   5   8  10  659.34   40.27
  -5  -1 -11 1053.49   42.85
   5   1  11  970.61   43.98
  -5  -1 -11 1042.88   47.42
   1  12   4  119.14   30.54
  -1 -12  -4  122.19   37.69
  -4 -12  -2  749.41   46.00
   4  12   2  645.16   41.60
  -8  -1  -3  110.10   35.25
   8   1   3  153.51   30.01
  -5 -10  -8  813.46   51.31
   5  10   8  815.90   38.92
   5  11   6  276.50   33.03
  -5 -11  -6  299.71   36.85
  -5  -6 -11  141.24   38.60
   5   6  11  100.95   39.00
   1 -10  -7  360.18   41.72
  -1  10   7  367.17   38.61
  -3   6   9  440.37   36.80
   3  -6  -9  437.09   37.94
  -3   6   9  414.54   33.24
   2 -10  -5  106.49   36.81
  -2  10   5   93.12   31.83
   5  -6   5 1040.66   44.95
  -5   6  -5 1028.40   40.50
   7  -2   5  503.37   36.56
  -7   2  -5  573.53   42.53
   1  -2  12   60.45   32.72
  -1   2 -12   34.68   32.45
  -8  -3  -5  233.58   32.20
   8   3   5  224.07   27.18
   3   4 -10  958.26   47.22
  -3  -4  10 1055.64   50.51
  -1  -1  12  486.87   39.45
   1   1 -12  469.23   41.67
  -2  -3  11  364.07   39.96
   2   3 -11  438.33   42.74
   1   8  -8  167.36   34.52
  -1  -8   8  102.30   32.94
   1  12   0    5.81   24.84
  -1 -12   0   12.28   36.65
   6  -2   8  675.76   37.61
  -6   2  -8  758.90   38.64
  -8  -5   0  275.71   31.48
   8   5   0  236.21   25.76
  -4  -9 -10 1457.22   54.92
   4   9  10 1499.71   53.05
  -6   3  -7  231.36   33.45
   6  -3   7  255.15   32.56
   0   2 -12  154.43   34.11
   0  -2  12  181.30   38.47
   7   5  -4  350.96   32.62
   7   5  -4  361.45   29.43
   4  12   4  568.30   39.27
  -4 -12  -4  650.92   43.95
  -7  -9  -1  622.00   35.97
   7   9   1  693.61   38.73
  -7  -9  -1  657.84   39.70
   6   1  -7  661.15   37.50
   6   1  -7  639.68   35.40
   8   5   5  503.91   32.67
  -8  -5  -5  619.96   39.35
  -3   9   5  266.50   27.66
   3  -9  -5  295.11   36.82
  -8  -6  -4  642.57   35.97
   8   6   4  607.22   31.73
  -1 -10  -9  118.24   38.41
   1  10   9  132.34   32.02
   4   5  12  816.36   48.06
  -4  -5 -12  818.03   52.09
   0  -7   9 1275.11   50.03
   0   7  -9 1247.33   42.97
   6   2  -7  269.83   34.98
  -6  -2   7  295.34   34.24
  -1  -4  11  251.76   37.16
   1   4 -11  267.21   36.91
   1   7  -9  495.22   42.82
  -1  -7   9  495.60   38.79
   4  10   9  244.27   37.81
  -4 -10  -9  275.64   40.14
  -6  -6 -10  906.36   43.80
   6   6  10  964.96   46.04
  -7   3   1   41.15   31.90
   7  -3  -1   35.24   26.37
  -7   3  -3   45.97   29.60
   7  -3   3   58.16   28.17
   0  -8   8   25.02   26.46
   0   8  -8   49.63   27.21
   3  10  -5  626.71   37.88
  -3 -10   5  626.17   41.48
  -5   4  -8   92.07   26.94
   5  -4   8   80.10   30.32
  -1  -8 -11   60.68   34.98
   1   8  11   47.52   33.31
   8   6   1 1887.69   50.44
  -8  -6  -1 1808.96   52.42
  -8  -1   0  376.49   31.69
   8   1   0  472.91   35.94
   0  11  -3   46.76   29.02
   0 -11   3   30.16   31.01
   0 -11   3   31.65   28.82
   3   6  -9  685.77   37.59
  -3  -6   9  810.00   48.15
   6   9   8  829.37   44.29
  -6  -9  -8  777.22   47.75
   7   9   5  352.92   32.76
  -7  -9  -5  328.88   35.22
   8   3  -1 1053.81   43.66
  -8  -3   1 1074.30   43.30
   3  -8  -7   89.75   31.14
  -3   8   7   81.26   31.89
  -5   6   5  695.06   42.34
   5  -6  -5  678.02   41.27
  -4 -12  -1  182.27   27.59
   4  12   1  132.50   33.66
  -4   0  10  142.52   29.13
   4   0 -10  137.89   32.66
  -3 -11  -8  189.94   36.93
   3  11   8  200.02   36.77
  -6  -8  -9  558.72   45.80
   6   8   9  592.85   42.18
   5  10  -3   45.95   30.80
  -5 -10   3   77.90   35.03
  -2  10  -3   49.55   25.79
  -2  10  -3   87.98   31.74
   2 -10   3   74.68   30.70
   3   0 -11  359.75   32.75
  -3   0  11  396.74   38.83
   7  -2  -3  746.07   44.82
  -7   2   3  711.29   46.70
   7   1   8  795.60   46.28
  -7  -1  -8  703.82   45.65
  -6  -8   4  469.75   40.04
   6   8  -4  466.49   34.70
   5  -3   9  416.93   36.52
  -5   3  -9  351.20   34.75
  -4   4   9  191.06   29.80
  -4   4   9  203.68   33.92
   4  -4  -9  250.44   43.08
  -2   8  -7  355.19   34.81
   2  -8   7  367.32   33.47
   2  11   8  209.37   35.40
  -2 -11  -8  218.00   35.92
  -3   1  11  477.36   39.40
   3  -1 -11  421.90   39.32
  -4  -1  10  327.57   37.51
   4   1 -10  250.40   35.11
  -1   4  12  462.35   36.73
   1  -4 -12  481.88   35.55
   6   0  -7  459.96   39.27
  -6   0   7  430.83   34.36
   6   0  -7  452.04   31.38
   2  12  -1 1328.90   58.24
  -2 -12   1 1254.82   56.82
   8   2  -1  228.52   31.92
  -8  -2   1  238.04   28.30
  -8  -4   1  695.82   40.20
   8   4  -1  917.51   46.55
   1   9  -7  286.37   30.90
  -1  -9   7  347.92   38.78
   8   1   4  675.08   40.59
  -8  -1  -4  630.56   41.89
   4   1  12  632.20   45.49
  -4  -1 -12  668.85   41.04
  -4  -1 -12  667.05   43.78
  -8  -2  -5   24.16   27.60
   8   2   5    5.16   29.02
  -6  -7   5  216.15   33.62
   6   7  -5  181.58   29.19
  -7   1   4  143.16   30.34
   7  -1  -4  148.09   31.62
   6  -5  -3  432.93   33.21
  -6   5   3  412.15   35.11
   3  -3  11  228.94   37.19
  -3   3 -11  263.00   28.25
   7   8   7  217.63   33.16
  -7  -8  -7  242.43   40.94
  -6 -10   1 1227.67   55.70
  -6 -10   1 1315.93   58.08
   6  10  -1 1414.55   60.87
   5  11  -1 1352.01   63.84
  -5 -11   1 1215.93   58.97
  -5 -11   1 1243.02   58.55
  -4   1  10  475.14   39.54
   4  -1 -10  410.28   42.51
   6   3  -7  120.26   28.32
  -6  -3   7  130.89   35.51
  -6   5  -4   86.16   32.46
   6  -5   4   58.63   31.95
   6   1  10  795.78   41.61
  -6  -1 -10  863.94   51.71
   5  -7  -3  334.10   31.35
  -5   7   3  325.69   38.92
   6  -1   9  316.03   35.64
  -6   1  -9  316.42   40.07
  -3   1 -12  347.99   32.39
   3  -1  12  427.84   36.67
  -2  -8   8  155.94   34.35
   2   8  -8  116.19   35.79
   3   1 -11  584.86   38.54
  -3  -1  11  594.90   42.76
   7   2  -5  937.53   49.06
  -7  -2   5  780.79   44.59
  -4 -12  -5  413.03   37.10
   4  12   5  427.65   35.79
   5  -5   7   38.39   32.31
  -5   5  -7   -5.13   34.48
   6  -4   6   56.27   31.54
  -6   4  -6   30.01   33.21
  -2   2 -12  160.92   35.57
   2  -2  12  167.75   36.57
   0  -6  10  821.44   49.55
   0   6 -10  931.15   46.28
   1  12   5  163.15   34.23
  -1 -12  -5  135.96   39.38
  -1  11   5   64.95   28.00
   1 -11  -5   65.96   36.64
  -5   7  -3  804.42   50.09
   5  -7   3  941.91   49.12
   7   7   8  397.27   32.33
  -7  -7  -8  402.89   37.63
  -4  -8 -11   37.26   42.94
   4   8  11   34.53   35.48
   1 -11   2  797.06   44.91
   1 -11   2  729.53   45.24
  -1  11  -2  824.07   44.64
   8   6   5 2092.69   51.48
  -8  -6  -5 1912.44   84.75
  -8   0  -2  166.63   32.67
   8   0   2  192.92   34.53
   0  12   2  294.04   28.53
   0 -12  -2  285.27   37.74
   2  -5 -11  341.67   35.41
  -2   5  11  364.91   37.87
   2  -5 -11  379.02   35.00
   5  -3  -8  223.74   30.79
  -5   3   8  259.81   35.01
   5  -3  -8  262.19   34.76
   4  -7   6  792.15   46.17
  -4   7  -6  777.74   43.07
  -3 -12  -6  470.66   39.92
   3  12   6  368.92   33.51
  -3   8  -6   72.34   29.24
   3  -8   6   94.18   30.37
  -3   8  -6   45.69   28.33
  -8   0  -1 1330.85   60.21
   8   0   1 1400.83   61.48
   1   2  13  468.37   37.53
  -1  -2 -13  395.45   39.65
  -3   2  11  338.94   36.96
   3  -2 -11  361.31   37.04
   7   3  -5  369.57   35.53
   7   3  -5  374.78   32.59
   3  12  -1  133.84   33.19
  -3 -12   1  129.77   29.83
   6   9  -3  392.50   30.43
  -6  -9   3  454.17   43.57
   7   9   0  463.61   41.42
  -7  -9   0  366.51   38.62
  -7  -9   0  432.79   35.88
  -1 -12   1  237.89   30.58
   1  12  -1  191.83   30.61
   7   1  -5  789.40   44.37
  -7  -1   5  746.20   39.67
   0   9  -7 1413.69   59.82
   0  -9   7 1447.15   63.63
   2   3  13   27.55   27.81
  -2  -3 -13    1.42   32.07
   2   9  -7 1241.06   58.70
  -2  -9   7 1177.76   56.32
   2   7  12  146.78   32.59
  -2  -7 -12  165.07   43.95
  -2 -12  -6   65.61   38.60
   2  12   6   65.43   37.14
  -2   4 -11 1111.31   57.19
   2  -4  11 1266.04   60.25
  -2  -2 -13  107.15   31.88
   2   2  13   53.29   27.01
   0 -12  -1  399.67   34.56
   0  12   1  406.27   30.89
   8   4   6  126.80   26.13
  -8  -4  -6  197.85   32.05
  -1  -6  10  208.95   33.59
   1   6 -10  240.75   39.63
  -4  -2  10  187.29   42.52
   4   2 -10  138.72   32.04
  -8  -6   0 1250.71   55.47
   8   6   0 1484.36   59.81
  -8  -7  -3   83.85   32.11
   8   7   3   88.05   29.68
  -7  -7   3  637.68   42.94
   7   7  -3  634.47   41.24
   1   3  13   89.38   30.59
  -1  -3 -13   65.61   29.36
  -3   9  -4  583.90   41.24
   3  -9   4  547.28   33.68
   4  -8   4   61.30   27.00
  -4   8  -4   58.55   37.70
   7   4   9   63.49   30.59
  -7  -4  -9   79.96   34.08
  -2 -11   4    9.68   33.70
   2  11  -4    4.74   37.04
   1  -7   9  652.55   42.69
  -1   7  -9  739.32   42.06
  -6 -10  -7   28.60   34.86
   6  10   7   14.03   26.63
  -4  -5   9  278.02   40.42
   4   5  -9  241.25   31.79
  -1   8  10  227.58   36.33
   1  -8 -10  308.30   41.15
   3  -5 -10   42.90   40.80
  -3   5  10   25.35   27.71
   3  -5 -10   14.43   31.40
   0  12   3  114.66   25.76
   0 -12  -3  131.98   35.63
   5   0  11  281.30   31.30
  -5   0 -11  327.89   32.59
  -5   0 -11  319.86   36.28
   4   6  12  823.79   48.03
  -4  -6 -12  931.04   61.87
  -8  -1   1  108.50   28.40
   8   1  -1  114.08   29.59
  -7   3   2  -27.14   30.75
   7  -3  -2   24.11   29.27
  -2  -7   9  870.74   52.95
   2   7  -9  898.66   60.69
   6  11   3   66.25   33.32
  -6 -11  -3  103.98   31.26
   8   5  -1  133.88   29.13
  -8  -5   1  174.94   27.01
   7  -3   4  105.28   33.35
  -7   3  -4   85.33   35.84
  -1  -2  12  862.53   51.95
   1   2 -12  772.02   47.63
  -8  -7  -2 1391.75   61.29
   8   7   2 1296.80   63.56
   8   7   2 1343.06   55.19
  -4 -12   0  500.38   35.24
   4  12   0  516.07   33.43
  -4   2 -11  148.39   30.25
   4  -2  11  117.94   34.61
  -4   2 -11  106.53   31.30
   1  11  -4 1519.42   62.41
  -1 -11   4 1403.95   60.30
   8   0   3    9.24   27.48
  -8   0  -3   -6.13   38.26
   1  -9  -9  200.69   42.79
  -1   9   9  226.58   34.52
   5   7  11  935.09   49.56
  -5  -7 -11 1025.81   61.75
  -8  -3  -6  374.55   34.76
   8   3   6  387.74   34.70
   1   1  13  887.45   54.25
  -1  -1 -13  960.29   56.82
  -4 -11  -8  369.67   43.65
   4  11   8  331.24   34.38
   0  -6 -12   75.28   29.03
   0   6  12   72.77   33.98
  -8  -5  -6  331.01   36.84
   8   5   6  346.71   29.62
  -7  -9  -6  392.31   44.88
   7   9   6  390.22   28.45
  -5   2 -10  -13.42   26.07
   5  -2  10    9.30   31.90
  -7  -3  -9  154.02   31.79
   7   3   9  163.51   30.96
   0 -11  -7   29.74   38.53
   0  11   7   13.32   32.40
   6  -1  -7  110.65   29.29
   6  -1  -7  140.11   31.02
  -6   1   7  110.73   25.47
  -6   4   5   37.00   30.19
   6  -4  -5   32.18   24.51
  -3  -7 -12  626.94   51.36
   3   7  12  562.85   46.58
   3 -10  -1    6.68   31.54
   3 -10  -1   16.98   21.82
  -5 -11  -7  830.53   51.81
   5  11   7  765.33   45.73
   7   5   9   38.76   27.00
  -7  -5  -9   96.11   37.39
   7   8  -2  867.30   46.24
  -7  -8   2  780.42   50.28
  -7  -8   2  994.16   55.40
   6  11   2  354.46   36.83
  -6 -11  -2  419.75   39.16
   8   7   4  103.89   24.55
  -8  -7  -4   96.46   31.92
   6  11   4   40.47   29.01
  -6 -11  -4   36.16   33.83
   4  -2 -10  171.57   39.67
  -4   2  10  182.53   31.46
   7  -1   7  722.70   45.29
  -7   1  -7  774.26   45.27
   4  -8  -5  208.09   35.47
   4  -8  -5  205.11   30.06
   6   6  -6  720.46   47.58
  -6  -6   6  743.40   52.04
  -5  -1   9  432.32   43.29
   5   1  -9  404.67   44.25
   6   7  10  254.07   31.16
  -6  -7 -10  232.48   42.48
   8   0   0  566.95   35.75
  -8   0   0  529.64   38.67
  -2  -4 -13  309.97   40.59
   2   4  13  294.73   36.11
  -2  -4 -13  359.60   42.50
   5   5  -8   92.58   31.38
  -5  -5   8   98.21   30.70
  -2   8   9   67.84   31.14
   2  -8  -9  131.43   31.02
  -1   8  -8  233.23   37.45
   1  -8   8  237.98   38.80
   2  -1 -12   43.10   39.02
  -2   1  12  -35.84   33.28
   4   8  -7  578.22   55.56
  -4  -8   7  539.87   43.14
  -6   3   6  742.13   51.39
   6  -3  -6  752.76   40.43
   3 -10   0   91.69   27.69
   1  -6  10   65.68   36.32
  -1   6 -10   78.51   27.03
   5   0  -9  108.88   26.55
  -5   0   9  117.39   34.51
   1  11   8   41.64   33.81
  -1 -11  -8   28.46   35.77
  -2  -1 -13  649.44   43.92
   2   1  13  591.66   36.00
  -7  -6   4  362.86   35.73
   7   6  -4  339.89   31.28
   4  11  -3  131.66   28.64
  -4 -11   3  154.29   34.73
   3 -10  -2  299.18   30.80
   3 -10  -2  312.38   33.13
   8   1   5  461.24   32.67
  -8  -1  -5  499.86   36.52
   3   2 -11 1313.71   63.10
  -3  -2  11 1253.17   64.17
  -1  10  -5  127.85   29.71
  -1  10  -5  128.86   33.31
   1 -10   5  110.58   37.05
   4   9  -6   96.64   28.37
  -4  -9   6   99.47   38.00
   0  12   0  681.99   40.44
   0 -12   0  694.50   43.67
   6   4  -7  631.63   45.39
  -6  -4   7  565.61   42.53
   0   9  10   76.18   30.67
   0  -9 -10   74.18   37.19
   2 -10  -6   94.18   41.12
  -2  10   6   89.10   31.08
   7   4  -5   99.41   26.69
   7   4  -5  104.71   28.54
   7  -2   6  990.50   50.86
  -7   2  -6 1041.78   52.44
   2   0 -12  137.81   36.45
  -2   0  12  158.25   37.44
   8   7   1  606.89   32.59
   8   7   1  699.63   44.67
  -8  -7  -1  721.27   45.81
  -1  -4 -13  100.84   30.31
   1   4  13   61.94   28.47
  -7   0   5  106.41   34.20
   7   0  -5  143.03   32.99
   8   3  -2 1414.94   61.06
  -8  -3   2 1276.42   58.31
  -5  -8   6  294.48   42.04
   5   8  -6  310.55   33.08
   4   0  12 1368.09   60.73
  -4   0 -12 1486.40   64.58
  -4   0 -12 1365.85   59.50
  -1  -7 -12  350.82   38.34
   1   7  12  322.54   34.91
   6  -6   0  425.79   31.80
  -6   6   0  426.56   38.61
  -1 -10   6   72.12   34.72
   1  10  -6   62.21   35.11
  -2   2  12  322.19   35.06
   2  -2 -12  389.77   38.31
   5   2  -9  664.94   49.60
  -5  -2   9  690.38   48.34
   2  -7 -10  224.90   39.39
  -2   7  10  207.86   38.24
   0 -12  -4   96.88   33.03
   0  12   4   73.03   27.27
  -4   9   1  625.09   38.76
   4  -9  -1  620.03   38.61
  -4   9   0  591.36   40.60
   4  -9   0  618.79   34.94
   6  -6   1  960.03   51.06
  -6   6  -1  820.72   47.63
  -2  -4  11  527.31   41.21
   2   4 -11  414.88   34.30
   4  12   6  324.33   34.83
  -4 -12  -6  318.68   44.70
   8   2  -2  365.70   34.93
  -8  -2   2  386.85   36.06
   0  -2 -13  296.98   35.22
   0   2  13  263.55   34.97
  -5  -9   5  363.81   35.28
   5   9  -5  322.37   37.79
   7   0   8  369.40   32.81
  -7   0  -8  400.17   35.53
   4  -6  -8   85.17   27.30
  -4   6   8   72.36   32.50
   4  -6  -8   72.70   43.35
   8   2   6  309.67   31.65
  -8  -2  -6  352.81   33.01
   0  -3  12  728.61   48.60
   0   3 -12  692.72   50.68
  -3  -3 -13  275.28   34.24
   3   3  13  223.67   28.38
  -3  -3 -13  224.03   39.30
  -5 -12  -3  324.54   40.91
   5  12   3  310.49   38.63
   3  -3 -11   27.78   27.27
  -3   3  11   60.39   28.77
   1  -5 -12  340.96   40.58
   1  -5 -12  299.43   33.88
  -1   5  12  247.60   33.56
   8   0   4  323.19   36.58
  -8   0  -4  353.25   39.36
   6  11   1  284.06   31.56
  -6 -11  -1  235.98   40.01
  -1   3 -12  270.61   35.82
   1  -3  12  213.46   34.42
  -3   9   6  342.50   31.73
   3  -9  -6  372.18   38.60
  -6 -11  -5  167.05   43.01
   6  11   5  191.82   33.35
  -2  11   1  356.85   27.10
   2 -11  -1  440.54   40.93
  -8  -6  -6 1314.40   61.65
   8   6   6 1176.13   53.91
  -7  -2  -9 1626.79   68.00
   7   2   9 1604.79   63.74
  -2 -12   2  202.41   29.64
   2  12  -2  163.71   34.84
  -2 -12   2  177.26   33.63
   8   4  -2  535.15   38.33
  -8  -4   2  505.22   34.27
  -1   7  11   -8.91   30.38
   1  -7 -11  -37.87   33.33
  -2 -10   6  315.36   39.51
   2  10  -6  374.77   38.64
   0  -1 -13  309.64   35.56
   0   1  13  276.72   36.95
   3  11  -4 1024.94   51.63
  -3 -11   4 1132.08   58.22
   1   0  13  669.13   46.27
  -1   0 -13  656.59   42.71
  -3 -10 -10  162.99   46.97
   3  10  10  143.28   37.61
   7   6   9  235.25   34.80
  -7  -6  -9  264.27   41.43
  -5   6  -6  269.81   34.30
   5  -6   6  296.66   36.96
  -5   7   4    2.18   34.31
   5  -7  -4   -7.40   30.19
   0  -8 -11  200.64   35.19
   0   8  11  175.37   35.90
   8   7   5  449.30   29.41
  -8  -7  -5  560.69   37.36
   3   5 -10 1073.71   56.73
  -3  -5  10 1020.72   55.86
  -2  11   2  304.07   30.17
   2 -11  -2  315.13   39.63
   5  -1  -9   72.85   28.91
  -5   1   9  139.45   36.34
   2  -9   6  651.64   42.88
  -2   9  -6  621.92   37.49
  -2   9  -6  611.15   40.44
   3 -10   1  201.02   31.94
  -3  10  -1  202.00   34.82
   6  -6  -1  211.46   33.15
  -6   6   1  210.18   36.33
  -5 -12  -2   32.32   36.56
   5  12   2   46.80   32.30
  -2 -10 -10   57.10   38.35
   2  10  10   52.56   35.21
   4   3 -10  524.09   37.78
  -4  -3  10  581.26   40.33
   2  -9  -8  398.26   41.26
  -2   9   8  393.55   39.04
   4   7  -8  562.82   37.19
  -4  -7   8  618.74   46.90
   3  -6   9  178.14   33.44
  -3   6  -9  143.13   28.49
   0  10   9  291.72   35.45
   0 -10  -9  349.24   39.14
  -6   0 -10  846.97   47.99
   6   0  10  907.26   47.60
  -6   5   4   44.17   32.20
   6  -5  -4   48.73   24.66
   3   2  13   82.58   29.33
  -3  -2 -13  107.63   33.54
   5   9  10   81.45   38.06
  -5  -9 -10  120.05   42.43
   1  12   6  200.97   36.54
  -1 -12  -6  210.73   37.88
   0  -5  11  103.73   40.00
   0   5 -11   87.73   34.60
   4  -9  -2  139.33   29.99
  -4   9   2  139.40   29.25
  -5 -12  -4  387.46   40.61
   5  12   4  362.24   39.39
  -4   7   7  531.85   40.83
   4  -7  -7  485.31   37.65
   4  -7  -7  438.91   29.99
  -3  -4 -13  921.19   55.24
  -3  -4 -13 1021.02   55.68
   3   4  13  923.55   49.44
   3 -10  -3  795.53   42.28
  -3  10   3  773.26   39.00
  -5 -10  -9  361.60   36.34
   5  10   9  395.52   40.34
   0   3  13   89.39   32.81
   0  -3 -13   95.78   34.67
  -2  10  -4  294.71   33.36
  -2  10  -4  291.42   32.57
   2 -10   4  341.53   38.04
  -5   7  -4  651.74   36.57
   5  -7   4  634.08   33.84
   7  -2  -4  437.50   32.15
  -7   2   4  492.05   36.50
  -5   5   7  105.58   32.66
   5  -5  -7  102.56   24.05
  -4   5  -9  275.54   36.21
   4  -5   9  263.02   34.24
  -2  -9 -11  484.95   45.71
   2   9  11  413.56   40.44
   7  10   3  529.87   39.41
  -7 -10  -3  513.00   41.93
  -4   9  -1  575.75   43.78
   4  -9   1  660.20   41.47
   6  -5   5   -1.33   26.78
  -6   5  -5    9.19   28.75
  -3  -9 -11   22.66   40.71
   3   9  11   18.10   38.32
  -7   4  -1  510.12   36.33
   7  -4   1  517.19   42.49
   5   7  -7  739.38   39.37
  -5  -7   7  666.03   41.01
   2   1 -12   52.04   34.44
  -2  -1  12  102.76   30.29
   8   0  -1  545.23   32.77
  -8   0   1  587.38   35.69
  -6 -10   2  343.44   36.59
   6  10  -2  331.69   34.44
  -2  -5 -13  276.21   38.87
   6  -6   2  616.05   38.95
  -6   6  -2  542.46   45.68
   2 -11   0  169.66   29.96
   2 -11   0  181.58   29.80
  -2  11   0  193.03   27.17
   8   6  -1  286.54   28.50
  -8  -6   1  323.48   38.92
  -1  10   8  121.71   32.55
   1 -10  -8   43.39   38.31
   0  11  -4  220.35   31.12
   0 -11   4  212.90   32.44
   0 -11   4  195.94   29.56
  -5 -11   2 1383.74   52.11
   5  11  -2 1427.87   52.16
   2   6 -10 1485.65   50.70
  -2  -6  10 1384.80   49.68
  -7  -9   1  138.19   30.02
  -7  -9   1  154.40   32.79
   7   9  -1  167.93   34.69
   3  -5  10 1062.55   43.44
  -3   5 -10 1166.73   44.63
  -1  11   6  386.74   37.55
   1 -11  -6  413.24   40.56
   5   4  12  975.49   44.07
  -5  -4 -12 1030.27   57.18
   5   4  12  975.21   46.04
   7  -4   0  752.88   40.04
  -7   4   0  785.56   42.17
  -4 -10   5  700.18   43.87
   4  10  -5  772.28   40.75
  -7 -10  -4  402.47   38.51
   7  10   4  357.61   39.66
  -1 -12   2  370.82   34.20
   1  12  -2  361.69   33.73
  -1 -12   2  357.40   33.44
  -6  -4 -11  125.98   29.74
   6   4  11   86.41   31.83
   6   4  11  110.30   30.78
  -1  11  -3  797.43   38.65
   1 -11   3  862.39   38.96
   5   3  12   46.01   32.98
  -5  -3 -12   40.86   33.18
   5   3  12   55.84   28.32
  -7 -10  -2  683.25   44.78
   7  10   2  649.97   39.12
  -2   0 -13 1151.82   47.35
   2   0  13 1025.58   46.05
  -7  -8  -8  203.49   31.94
   7   8   8  229.98   32.73
   4  12  -1  969.19   38.17
  -4 -12   1  975.64   43.76
  -8  -1   2  205.46   32.50
   8   1  -2  181.77   30.23
   2  -3 -12  412.90   34.18
  -2   3  12  437.97   42.81
   3   8  -8  993.47   39.49
  -3  -8   8 1027.79   49.64
   1  -9   7   46.31   32.39
  -1   9  -7   43.71   31.79
  -3  -9   7  586.70   43.53
   3   9  -7  537.38   36.44
  -7   4  -2  204.51   33.27
   7  -4   2  215.16   37.06
   3  12   7  491.68   35.74
  -3 -12  -7  507.54   44.94
   5  -6  -6  463.24   36.87
  -5   6   6  417.21   39.10
   0 -10   6  529.93   38.61
   0  10  -6  552.82   38.03
   2 -11  -3   13.80   34.37
  -2  11   3   25.53   22.74
   0  12  -1  369.76   28.43
   0 -12   1  411.16   32.80
   7  -3  -3  397.70   32.79
  -7   3   3  380.34   34.05
   4  -6   8  638.12   38.23
  -4   6  -8  630.22   37.28
  -3 -12   2  133.78   31.47
  -3 -12   2  133.56   35.17
   3  12  -2  118.67   29.68
  -6  -9  -9  940.89   50.22
   6   9   9 1070.64   46.39
   7  -3   5  207.19   29.37
  -7   3  -5  184.41   34.78
  -5  -3   9  371.72   41.13
   5   3  -9  436.61   37.41
  -3   7  -8  367.54   32.30
   3  -7   8  355.18   33.30
   6   3  11   44.90   34.52
   6   3  11   44.35   30.60
  -6  -3 -11   43.19   28.80
   8   7   0 1032.95   46.69
  -8  -7   0  882.00   45.85
   8   7   0  985.55   37.77
   4  -5  -9  105.62   28.52
   4  -5  -9  115.84   35.06
   0   0 -13  698.98   40.57
   0   0  13  751.84   42.06
   4  -3 -10  508.59   39.28
  -4   3  10  476.50   36.20
  -4   4 -10  779.54   42.57
   4  -4  10  837.26   39.83
   1  -5  11  377.61   34.52
  -1   5 -11  417.13   35.03
  -6   2   7  109.60   30.92
   6  -2  -7  100.45   29.07
  -4  -7 -12  474.08   42.99
   4   7  12  428.96   38.03
   8  -1   2   89.64   31.21
  -8   1  -2  103.45   34.38
   3  -2  12  352.30   38.52
  -3   2 -12  419.07   38.90
  -8   1  -1  430.89   37.14
   8  -1   1  414.02   34.26
  -5 -12  -1   -9.70   32.46
   5  12   1   23.48   27.28
  -1  -5  11  167.03   35.89
   1   5 -11  192.35   36.51
   6  -3   8  856.63   40.55
  -6   3  -8  837.92   45.64
  -2 -12  -7  137.03   35.92
   2  12   7  140.31   28.98
  -8  -4  -7  605.31   37.67
   8   4   7  678.51   38.97
  -6  -5 -11  492.58   39.68
   6   5  11  532.74   46.18
  -7  -5   5  591.19   47.15
   7   5  -5  500.70   37.00
  -7  -9  -7  154.63   35.62
   7   9   7  136.84   30.40
  -1  -5 -13   93.67   37.81
  -1  -5 -13   82.96   33.35
  -8  -5   2  274.21   32.62
   8   5  -2  303.68   38.23
  -5 -12  -5  329.62   38.77
   5  12   5  300.12   36.55
   5  10  -4   87.04   31.70
  -5 -10   4  105.26   34.79
  -3 -11  -9  706.87   49.58
   3  11   9  598.73   41.03
   3  -7  -9   78.18   33.07
  -3   7   9  101.03   35.18
  -5  -5 -12  533.37   46.37
   5   5  12  552.25   50.17
   3   1  13  217.66   34.62
  -3  -1 -13  181.44   36.41
   6  -6  -2  329.72   33.30
  -6   6   2  378.69   38.18
   0  12   5  658.82   38.89
   0 -12  -5  721.20   44.23
   7  -1  -5   11.90   30.39
  -7   1   5    6.46   25.39
  -3  -3  11  269.14   38.89
   3   3 -11  249.40   41.46
  -3  -5 -13  617.43   50.80
   3   5  13  500.57   41.86
   8   8   3  225.90   24.63
   8   8   3  232.25   27.84
  -8  -8  -3  246.79   32.75
   5  -4  -8  544.79   45.18
  -5   4   8  540.85   36.19
   5  -4  -8  585.19   36.89
   1   3 -12  747.14   41.97
  -1  -3  12  736.49   45.75
   8   5   7  169.44   26.70
  -8  -5  -7  169.62   34.40
   4  -9  -3   19.64   26.48
   7  -4  -1  418.60   34.31
  -7   4   1  337.26   35.26
  -6 -11   0   70.89   28.12
   6  11   0   70.21   26.68
  -5  -2 -12  146.21   30.58
   5   2  12  132.62   30.80
   5  -1  11  344.49   36.86
  -5   1 -11  393.62   34.36
  -2 -11  -9  133.01   40.27
   2  11   9  123.85   36.73
  -4 -10 -10  357.36   44.76
   4  10  10  373.04   47.81
   0   4  13   58.01   29.30
   0  -4 -13  105.40   26.82
  -6 -11  -6  340.18   43.75
   6  11   6  348.34   36.79
   8   3   7  538.14   33.68
  -8  -3  -7  609.16   37.68
   6  10   8  296.70   34.95
  -6 -10  -8  253.62   35.34
   7  10   5   35.49   28.54
  -7 -10  -5   57.59   41.03
  -6   2  -9  614.02   40.44
   6  -2   9  563.68   36.30
   6   5  -7  301.88   41.86
  -6  -5   7  228.35   40.03
  -2   3 -12  199.15   33.01
   2  -3  12  202.04   41.79
  -8  -1  -6  573.23   40.02
   8   1   6  574.26   41.26
  -3   8   8   55.84   33.53
   3  -8  -8   33.48   31.77
   2 -11   1  343.21   32.84
  -2  11  -1  302.18   31.03
   2 -11   1  312.60   32.60
   8   8   2  174.59   30.02
  -8  -8  -2  166.89   28.52
   8   8   2  204.75   29.91
   8  -1   3  123.65   27.05
  -8   1  -3  100.58   32.25
   3 -10   2  639.44   37.84
  -3  10  -2  603.32   38.49
  -7 -10  -1  182.86   36.81
  -7 -10  -1  226.41   39.35
   7  10   1  187.05   28.62
   4  -8   5  369.02   32.27
  -4   8  -5  380.43   38.57
   5   8  11  633.87   47.02
  -5  -8 -11  694.46   49.75
   4  -9   2  190.76   35.39
  -4   9  -2  224.45   39.16
   8  -1   0  410.39   34.98
  -8   1   0  346.65   42.85
   8   0   5 1304.11   43.96
  -8   0  -5 1298.77   47.11
  -5   2   9  187.72   34.98
   5  -2  -9  155.83   33.88
   2  -6 -11  464.77   40.96
  -2   6  11  369.32   33.90
  -8  -8  -4  225.53   37.56
   8   8   4  230.62   32.54
   8   8   4  211.02   28.33
  -6   4  -7  347.70   33.31
   6  -4   7  350.39   33.64
   7   1   9 1120.13   47.71
  -7  -1  -9  944.84   49.24
   6   8  10  146.32   33.90
  -6  -8 -10  156.40   38.36
   2  -7   9  622.09   40.75
  -2   7  -9  648.14   38.73
  -8  -7  -6  515.84   35.63
   8   7   6  536.94   32.24
   7   7   9  508.44   34.51
  -7  -7  -9  615.57   42.39
  -6   6  -3  457.72   42.96
   6  -6   3  459.35   40.56
   1  10  10  253.19   40.56
  -1 -10 -10  252.08   38.04
   6   8  -5  231.45   29.75
  -6  -8   5  243.88   41.07
  -3  10   4  287.90   32.89
   3 -10  -4  366.90   40.55
   7  -4   3  432.46   33.33
  -7   4  -3  446.81   39.25
  -3   9  -5  147.35   33.20
   3  -9   5  140.36   31.15
  -3  -7   9   37.12   33.14
   3   7  -9   77.43   35.47
  -1  -9 -11  111.39   39.39
   1   9  11  105.27   29.01
   6   2  11   27.01   27.29
  -6  -2 -11   41.82   32.47
  -5 -11  -8  645.73   45.38
   5  11   8  642.76   42.07
  -5   8   0   51.76   30.85
   5  -8   0  119.81   35.99
   1  -1  13  454.58   39.78
  -1   1 -13  477.29   44.27
   2  -6  10   66.45   31.62
  -2   6 -10   44.30   30.04
  -3 -10   6   85.31   36.70
   3  10  -6  110.15   27.90
  -4  -9 -11  429.84   46.05
   4   9  11  385.49   45.36
  -2  -8 -12   14.41   40.69
   2   8  12   30.65   35.58
   5  -8  -1  402.60   36.69
  -5   8   1  357.68   31.27
  -2  -2  12  552.88   47.78
   2   2 -12  544.77   40.06
  -3   4 -11  647.60   36.86
   3  -4  11  647.70   40.41
   3  -4 -11  311.57   35.54
  -3   4  11  352.11   42.19
   4  12   7  639.71   40.23
  -4 -12  -7  604.78   43.00
   2 -11  -4  436.46   33.56
  -2  11   4  457.64   34.78
   4  -8  -6   45.54   27.88
   4  -8  -6   41.73   34.41
   7   8  -3  484.43   37.53
  -7  -8   3  557.13   38.53
   4  -1  12  634.03   36.76
  -4   1 -12  641.89   41.22
  -6  -9   4  827.62   42.31
   6   9  -4  843.01   42.75
  -5   4  -9  830.99   39.32
   5  -4   9  876.40   40.50
   3   8  12  513.11   44.86
  -3  -8 -12  538.54   45.73
   6   6  11 1158.12   48.76
  -6  -6 -11 1196.22   54.28
  -4  -6   9  317.67   35.59
   4   6  -9  327.15   40.91
   0  -7 -12  113.70   40.66
   0   7  12   78.59   32.79
   7   7  -4  744.59   39.35
  -7  -7   4  708.44   44.32
  -3 -13  -3  383.05   37.34
   3  13   3  420.00   36.07
   2  13   2   20.39   28.43
  -2 -13  -2   47.14   34.38
  -5   8  -1  116.14   42.19
   5  -8   1  127.13   26.50
  -2 -13  -3  402.06   41.16
   2  13   3  384.36   37.06
  -3   6  10   97.84   31.03
   3  -6 -10  124.89   32.75
  -3   6  10  103.87   35.16
   8   6   7  508.28   30.82
  -8  -6  -7  630.03   35.24
   5   6  -8   39.48   36.23
  -5  -6   8   61.30   41.80
   8   0  -2  111.30   28.66
  -8   0   2  113.92   31.82
  -8  -3   3  218.81   29.68
   8   3  -3  268.93   27.57
   3  13   2  622.34   33.30
  -3 -13  -2  704.32   36.19
  -4  -4  10  496.64   39.57
   4   4 -10  532.42   40.30
   8   8   1   32.67   31.24
  -8  -8  -1   31.57   33.88
   8   8   1   35.58   29.60
   6   1  -8  174.42   37.38
  -6  -1   8  216.90   39.19
   0  11   8   94.27   27.86
   0 -11  -8   88.12   40.25
   4  -7   7  557.67   40.59
  -4   7  -7  656.25   40.23
   2   6  13  688.69   40.33
  -2  -6 -13  809.12   48.25
   5  12   0  479.91   36.54
  -5 -12   0  501.55   35.27
   4  11   9   55.12   30.89
  -4 -11  -9   75.23   33.54
   0  -1  13  460.21   40.69
   0   1 -13  419.74   36.82
   5  -5   8   14.83   32.68
  -5   5  -8   29.10   37.12
   5   6  12  252.94   41.56
  -5  -6 -12  246.51   38.75
   7   2  -6  198.28   31.47
  -8  -2   3  347.39   33.89
   8   2  -3  367.55   28.62
  -6  -7   6  340.25   33.21
   6   7  -6  414.40   35.60
  -1  12   2  341.61   30.77
   1 -12  -2  318.81   42.93
  -2   4  12  143.46   33.23
   2  -4 -12  138.04   32.80
  -8  -2  -7 1005.10   44.23
   8   2   7 1017.30   43.86
   8   8   5  179.00   29.54
  -8  -8  -5  170.43   33.88
   8   8   5  170.80   28.82
   4  -3  11  233.13   34.77
  -4   3 -11  169.16   28.27
   2  -8   8  163.35   41.51
  -2   8  -8  182.32   36.81
  -6  -2   8  136.21   30.82
   6   2  -8  148.33   33.95
  -2  10   7   12.90   32.48
   2 -10  -7  -18.51   36.73
  -7   2  -7  850.00   47.43
   7  -2   7  792.37   40.38
  -2 -11   5  220.60   31.73
   2  11  -5  230.55   35.75
  -1  12   1   87.43   30.34
   1 -12  -1   39.01   34.88
  -1 -11   5  129.86   28.80
   1  11  -5  161.57   35.13
   6  -4  -6  151.41   28.06
  -6   4   6  147.50   30.00
  -1   1  13 1122.19   51.01
   1  -1 -13 1159.44   47.01
  -3   8  -7  165.55   36.19
   3  -8   7  215.17   35.93
  -5 -12  -6  318.06   45.43
   5  12   6  251.07   39.46
   5  -7  -5  199.51   33.61
  -5   7   5  179.55   37.71
   1  -2 -13  590.29   43.85
  -1   2  13  596.97   44.19
   8  -1   4  801.61   39.61
  -8   1  -4  762.47   41.73
   7   1  -6  222.69   32.93
   5   4  -9  358.33   37.21
  -5  -4   9  355.85   35.80
  -3 -13  -4   72.75   41.40
   3  13   4   80.62   32.48
  -7   1  -8  643.83   38.54
   7  -1   8  738.27   41.42
  -1   6  12  138.23   31.75
   1  -6 -12  126.79   32.77
   2  -1  13  921.31   45.87
  -2   1 -13  985.30   42.52
  -4  -3 -13  576.21   38.73
  -4  -3 -13  580.69   44.38
   4   3  13  516.48   38.01
   5  -8  -2  530.12   36.07
  -5   8   2  526.38   40.06
  -7   4   2  114.59   40.17
   7  -4  -2   79.55   26.02
  -8   1   1  372.02   39.89
   8  -1  -1  373.38   32.13
   0  12  -2    2.72   26.86
   0 -12   2    8.55   27.96
   0 -12   2    9.49   27.94
   1  12   7  413.18   35.73
  -1 -12  -7  360.61   39.49
  -2 -13  -1  291.96   34.97
   2  13   1  325.89   39.39
  -5  -1 -12  121.63   28.78
   5   1  12  104.35   28.37
  -5  -1 -12  125.45   34.16
   8   7  -1  261.71   30.88
  -8  -7   1  244.71   35.66
   8   7  -1  260.08   27.37
   2  12  -3   79.09   34.69
  -2 -12   3   66.34   34.31
   8   4  -3  201.83   31.35
  -8  -4   3  175.47   30.33
   7   3  -6  151.87   35.74
   7   3  -6  185.31   32.75
   3   0  13  478.55   37.05
  -3   0 -13  411.17   31.31
   1   8  -9  270.91   35.23
  -1  -8   9  232.67   40.50
   6  -6  -3  428.68   36.74
  -6   6   3  428.69   40.92
   4   4  13  112.48   34.38
  -4  -4 -13  177.35   42.51
   2  13   4  526.57   34.31
  -2 -13  -4  481.26   42.25
   8   6  -2  286.81   33.65
  -8  -6   2  248.72   33.83
   5  -3  10  244.15   36.92
  -5   3 -10  141.42   31.41
   6   0  -8  524.35   40.71
  -4 -11   4   67.96   36.33
   4  11  -4   35.23   35.45
  -7 -10  -6  480.57   46.36
   7  10   6  469.18   38.67
  -3  -6 -13  317.85   47.60
   3   6  13  272.93   43.69
   1 -12  -3  783.37   44.50
  -1  12   3  640.68   33.99
  -5   7  -5  119.41   34.56
   5  -7   5  118.38   30.16
  -3 -13  -1  515.29   39.97
   3  13   1  514.90   35.61
  -6   1 -10 1082.61   47.61
   6  -1  10 1126.27   49.45
  -7  -4 -10   30.96   27.78
   7   4  10   44.66   27.59
  -7 -10   0  102.66   32.86
   7  10   0  120.37   26.92
  -7 -10   0   51.89   37.63
   4  -9  -4  314.46   30.08
   4  -9  -4  261.05   33.95
   0   8  -9  305.64   35.10
   0  -8   9  347.98   42.66
   7   9  -2   20.74   30.83
  -7  -9   2   10.37   34.16
  -2   5 -11  490.36   34.97
   2  -5  11  494.35   38.05
  -6   5   5   36.61   31.55
   6  -5  -5   29.78   29.25
   1  11   9  158.20   36.89
  -1 -11  -9   73.23   44.77
  -1  -9   8   21.81   36.76
   1   9  -8   20.50   40.87
  -2  11  -2   -5.28   29.00
   2 -11   2    4.68   31.70
  -2  11  -2   10.31   34.05
   4  12  -2  832.07   41.82
   1   0 -13  480.64   41.77
  -1   0  13  502.69   40.95
  -5   8  -2  284.69   33.22
   5  -8   2  283.52   29.84
  -8  -1   3  235.23   33.27
   8   1  -3  226.48   28.20
   0  -5 -13   53.15   33.19
  -1  -8 -12  258.96   44.92
   1   8  12  210.76   33.25
   1 -12   0  167.29   33.80
  -1  12   0  122.92   29.68
   7   5  10  247.26   31.65
  -7  -5 -10  226.93   33.03
   3  -9  -7  523.76   43.92
  -3   9   7  546.88   35.13
   2   5 -11   50.47   33.17
  -2  -5  11   59.85   36.13
   6  -5   6  271.63   34.23
  -6   5  -6  307.67   37.13
   0   4 -12 1041.20   50.20
   0  -4  12 1007.97   48.51
   1   6  13  289.83   37.13
  -1  -6 -13  363.56   41.35
  -4  -2 -13  136.88   33.03
  -4  -2 -13  142.63   34.89
   4   2  13  101.89   31.69
  -7   4  -4  231.14   37.77
   7  -4   4  215.33   37.24
  -1 -12   3  645.06   41.19
   1  12  -3  705.79   39.04
  -1 -12   3  709.28   42.57
   0 -12  -6  254.31   40.05
   0  12   6  242.17   38.57
  -4   4  10  143.46   32.10
  -4   4  10  183.44   33.75
   4  -4 -10  139.51   35.09
   6   1  11  336.98   30.72
  -6  -1 -11  328.34   38.96
   4  -9   3   83.54   32.18
  -4   9  -3  121.61   35.33
   7   6  -5  119.45   31.09
  -7  -6   5  144.51   39.43
   6   3  -8  122.38   31.79
  -6  -3   8   99.17   29.61
   1 -10   6  202.55   30.43
  -1  10  -6  157.17   29.36
   6  11  -1   49.10   30.92
  -6 -11   1   51.28   36.40
   1  -3 -13  135.29   31.44
  -1   3  13  131.61   34.93
  -7  -3 -10  262.75   36.34
   7   3  10  279.76   33.54
   0   7 -10  405.90   34.29
   0  -7  10  388.76   33.98
  -7   3   4  334.54   37.65
   7  -3  -4  344.16   30.18
   1 -11  -7  604.42   43.62
  -1  11   7  571.76   38.62
  -7   3  -6  534.68   36.52
   7  -3   6  589.80   37.53
  -6 -11  -7  247.06   35.89
   6  11   7  285.91   38.33
  -6   3   7  114.44   37.84
   6  -3  -7  100.35   26.48
  -6 -10   3  185.15   33.48
   6  10  -3  212.61   32.75
  -5 -11   3  169.57   41.01
   5  11  -3  192.91   28.71
  -3  10  -3  410.82   41.95
   3 -10   3  382.01   33.08
   1 -11   4  298.80   31.33
  -1  11  -4  290.99   38.44
  -1  11  -4  296.42   35.76
   1   7 -10  567.84   42.62
  -1  -7  10  562.02   38.72
   6  -6   4   51.12   38.10
  -6   6  -4   77.63   34.38
  -4  -5 -13  540.61   48.61
   4   5  13  397.42   36.58
  -2  10  -5  652.51   38.11
  -2  10  -5  654.31   35.27
   2 -10   5  709.56   39.89
  -1 -13  -2  276.42   38.94
   1  13   2  291.50   34.98
   1  -4  12  824.16   45.23
  -1   4 -12  876.65   44.37
   7  -2  -5  -10.47   30.91
  -7   2   5   24.85   30.49
   7   0  -6  262.52   37.46
  -7   0   6  232.83   29.11
  -4 -13  -3  652.40   46.60
   4  13   3  716.59   39.97
  -3 -12  -8   13.95   39.96
   3  12   8   25.07   30.75
  -5   3   9   37.03   35.05
   5  -3  -9   51.27   36.18
  -1   9  10  253.34   31.79
   1  -9 -10  245.72   37.41
   0   9  -8  152.26   31.44
   0  -9   8  149.06   30.78
  -3 -12   3  363.98   35.60
   3  12  -3  383.18   30.49
   1  13   3  369.61   30.25
  -1 -13  -3  430.58   44.05
   3  13   5  209.14   33.66
  -3 -13  -5  253.40   42.68
   4   8  12   28.40   37.29
  -4  -8 -12   35.48   43.48
  -8  -8   0  111.50   34.30
   8   8   0  115.43   34.89
   8   8   0  138.17   34.92
  -5   6  -7   81.11   30.75
   5  -6   7   65.96   32.59
   7   9   8  130.32   32.07
  -7  -9  -8  152.20   38.10
   8   0   6  664.09   40.73
  -8   0  -6  529.77   39.80
   3 -10  -5   22.71   35.72
  -3  10   5   12.39   28.96
  -3  -4  11  -14.33   29.46
   3   4 -11   -0.71   36.05
  -8  -7  -7  180.87   34.29
  -7  -4   6  636.53   43.38
   7   4  -6  700.84   38.91
   3   6 -10  888.30   43.41
  -3  -6  10  942.91   46.97
  -4 -13  -2  321.31   43.27
   4  13   2  326.09   36.84
  -6  -7 -11  437.40   38.64
   6   7  11  470.65   39.12
   2  13   0  858.12   45.98
  -2 -13   0  820.13   43.26
   2 -11  -5  235.70   34.02
  -2  11   5  286.75   35.14
  -7   0  -9  581.84   42.67
   7   0   9  565.88   40.94
  -2  -9   8  576.32   39.56
   2   9  -8  575.42   40.04
   8   5  -3  219.60   32.77
  -8  -5   3  196.72   33.16
  -1  12   4  268.00   31.51
   1 -12  -4  240.42   32.06
   6  -1  -8  103.60   29.23
   8   8   6  114.36   27.16
  -8  -8  -6  187.16   39.96
   3  11  -5 1231.91   42.38
  -3 -11   5 1230.83   51.33
   4  13   4  447.59   34.58
  -4 -13  -4  538.91   43.17
  -2 -13  -5  677.45   41.44
   2  13   5  592.40   35.44
  -1 -13  -1   -0.60   32.76
   1  13   1   -1.23   30.83
  -7  -8  -9  785.34   42.64
   7   8   9  782.46   43.70
  -2  -8   9   81.97   45.04
   2   8  -9   42.60   33.35
  -5   8   3  101.65   30.45
   5  -8  -3  131.96   31.23
   2  12   8  452.57   40.58
  -2 -12  -8  520.76   42.92
   8   4   8  448.56   36.89
  -8  -4  -8  514.15   39.66
   0  11  -5  228.75   28.72
   0 -11   5  277.50   30.72
   8  -2   1  146.41   31.10
  -8   2  -1  117.04   28.98
   4   0 -11  435.46   41.17
  -4   0  11  345.73   36.43
   7   6  10  318.13   32.72
  -7  -6 -10  297.41   39.93
  -6  -6   7  794.68   42.86
   6   6  -7  852.45   45.28
   2   3 -12  928.21   46.93
  -2  -3  12 1007.23   51.01
   8  -2   2  105.43   26.35
  -8   2  -2  109.24   36.09
  -8  -1  -7  263.43   31.31
   8   1   7  292.04   36.99
  -1   8  11  272.25   35.01
   1  -8 -11  293.87   43.16
  -2   8  10    5.05   30.36
   2  -8 -10   21.51   36.94
   3  13   0   21.26   25.92
  -3 -13   0   55.87   33.61
   8   5   8   31.41   29.68
  -8  -5  -8   -3.94   31.36
  -1   2 -13  527.84   43.33
   1  -2  13  600.12   47.33
   5  10  10  148.76   31.00
  -5 -10 -10  167.10   38.78
   5   7  12  102.22   29.55
  -5  -7 -12  137.46   39.54
   5  12  -1  449.27   33.51
  -8   1  -5  640.00   43.16
   8  -1   5  585.41   34.93
  -4  -1  11  446.11   45.55
   4   1 -11  405.44   43.35
  -1  -4  12  455.25   36.83
   1   4 -12  397.64   40.06
  -4   7   8  381.20   38.48
   4  -7  -8  372.57   34.23
  -1  -1  13  158.58   31.01
   1   1 -13  195.50   38.17
  -5  -9   6  138.26   35.29
   5   9  -6  129.10   34.61
  -2   9  -7  247.37   36.75
   2  -9   7  263.94   38.19
   1  13   4  342.41   38.26
  -1 -13  -4  409.80   43.48
  -1 -10   7  376.91   39.25
   1  10  -7  487.35   43.69
  -7  -2 -10  663.52   44.15
   7   2  10  671.23   41.85
   4   9  -7  355.66   36.38
  -4  -9   7  419.23   45.50
   8  -1  -2   25.06   26.57
  -8   1   2    3.15   37.05
  -3   3 -12  111.14   33.42
   3  -3  12  108.54   33.48
   4  -1 -11  146.37   31.23
  -4   1  11  161.64   40.30
  -1  12  -1  513.77   40.91
   1 -12   1  470.34   38.27
  -4  -1 -13   90.10   33.11
   4   1  13   71.49   32.12
   2  -9  -9  154.74   44.44
  -2   9   9  175.67   34.57
  -8  -3  -8 1040.84   45.13
   8   3   8  900.21   43.62
   8   9   3  855.95   41.36
  -8  -9  -3  988.29   50.40
   8   9   3  906.35   39.36
  -6 -12  -3  516.78   42.77
   6  12   3  472.80   34.66
   0  -2  13   69.30   38.77
   0   2 -13   52.85   36.93
   1 -10  -9   34.58   34.91
  -1  10   9   43.35   36.27
  -5   6   7   67.76   36.16
   5  -6  -7   47.67   34.66
   8  -2   0  102.74   31.04
  -8   2   0   94.56   40.20
   3   0 -12  128.26   30.50
  -3   0  12  134.55   37.97
   7  -4  -3   52.69   32.70
  -7   4   3   15.95   42.20
   3  -1 -12   84.45   35.41
  -3   1  12   73.89   32.83
   5  -2  11  282.03   39.37
  -5   2 -11  272.69   31.38
   4  13   1   21.79   26.52
  -4 -13  -1    8.81   36.30
  -8   0   3  420.57   36.25
   8   0  -3  519.24   34.81
   5   8  -7  828.33   46.50
  -5  -8   7  783.41   43.12
   0   9  11  163.86   36.31
   0  -9 -11  213.99   37.46
  -5 -12  -7    5.62   41.95
   5  12   7   28.28   38.55
   4  -6  -9   82.71   30.36
  -4   6   9   92.61   35.85
   4  -6  -9   82.51   31.05
  -6 -10  -9  442.95   41.47
   6  10   9  471.78   38.91
  -3   5  11    8.23   31.64
   3  -5 -11   -1.84   31.04
  -1   7 -10  307.92   31.64
   1  -7  10  350.16   34.64
  -1   8  -9  909.55   46.72
   1  -8   9  894.04   48.70
   6  12   4  217.72   29.29
  -6 -12  -4  256.90   40.93
   5  -8   3  582.52   41.19
  -5   8  -3  518.72   39.95
  -4 -12  -8  335.14   44.73
   4  12   8  330.89   36.93
  -1   4  13   -1.89   36.20
   1  -4 -13   -7.25   38.25
   0  10  10   73.88   34.31
   0 -10 -10   99.54   34.51
   8   9   4  992.52   44.53
  -8  -9  -4 1049.68   48.89
   6   9  10  378.93   36.51
  -6  -9 -10  420.51   42.04
   4   8  -8  582.94   35.72
  -4  -8   8  632.31   45.67
   5   0  12  367.18   35.90
  -5   0 -12  374.23   39.63
  -5   0 -12  386.98   42.85
  -5   5   8  208.40   40.29
   5  -5  -8  225.02   36.34
   0  -6  11   49.63   30.83
   0   6 -11   29.80   41.64
  -6  -4   8  132.68   37.50
   6   4  -8   91.54   37.28
   8  -2   3  755.74   40.49
  -8   2  -3  761.73   45.64
  -3 -10 -11    2.78   41.58
   3  10  11  -21.89   34.07
   5   9  11  136.68   40.19
  -5  -9 -11  128.31   48.46
   2  -5 -12   20.50   32.54
   8   9   2  863.49   39.06
  -8  -9  -2  740.35   43.85
   8   9   2  798.94   41.81
  -7 -10  -7  935.73   47.28
   7  10   7  946.04   43.62
  -6 -12  -2 1150.61   55.56
   6  12   2 1192.06   43.50
  -2 -10   7  571.31   40.00
   2  10  -7  569.27   36.82
   4  13   5  270.07   32.56
  -4 -13  -5  260.38   47.78
  -2  -7 -13  244.24   45.00
   2   7  13  236.84   36.37
  -4   8  -6  249.02   37.02
   4  -8   6  258.57   36.19
   4   6  13  363.97   38.97
  -4  -6 -13  342.55   41.32
  -6   6   4  267.74   42.77
   6  -6  -4  221.25   30.15
  -1 -13   0   70.28   39.01
   1  13   0   79.11   31.14
   7  10  -1  457.18   36.33
  -7 -10   1  476.40   37.94
   8   6   8   69.97   29.30
  -8  -6  -8   76.82   34.15
   2  10  11   82.89   36.24
  -2 -10 -11   86.12   42.83
  -3   1 -13  962.49   48.82
   3  -1  13  824.97   44.41
   5  11   9  376.77   38.86
  -5 -11  -9  434.69   45.65
   2   7 -10 1163.77   48.75
  -2  -7  10 1302.12   54.33
   4   5 -10  765.87   52.29
  -4  -5  10  719.04   47.30
   5   5  -9  466.38   38.06
  -5  -5   9  464.33   38.80
  -4 -10   6   63.34   32.49
   4  10  -6   53.10   27.95
   7  11   3 1049.26   42.19
  -7 -11  -3 1188.32   50.92
   4  -2  12  328.05   39.23
  -4   2 -12  310.02   33.65
  -7   1   6  230.52   33.03
   7  -1  -6  325.14   38.60
   8   7  -2  332.93   34.16
   8   7  -2  222.15   29.43
   7  -5   1   94.85   31.44
  -7   5  -1  146.69   37.32
  -3  -7 -13   84.84   42.10
   3   7  13  106.66   47.06
  -5 -10   5  317.16   38.00
   5  10  -5  259.61   37.02
   0 -12   3  103.08   29.67
   0 -12   3   50.35   32.75
   0  12  -3   73.50   34.46
  -3 -11 -10  719.10   44.21
   3  11  10  650.79   38.43
   3   1 -12  250.18   40.44
  -3  -1  12  247.11   44.85
   4  -9  -5  285.34   35.48
  -2  11  -3  247.58   35.94
  -2  11  -3  264.49   35.83
   2 -11   3  243.77   36.98
  -3   2  12   -2.71   39.25
   3  -2 -12   28.62   33.92
  -5  -1  10   27.63   33.01
   5   1 -10   45.44   36.01
   7  -5   0  296.05   32.61
  -7   5   0  313.60   40.96
  -2   7  11   81.60   38.99
   2  -7 -11   85.65   39.94
   1   6 -11    0.45   37.73
  -1  -6  11   27.15   38.23
   7  11   4  476.24   35.47
  -7 -11  -4  438.87   44.63
   4   2 -11  186.86   37.45
  -4  -2  11  174.88   35.96
  -2   4 -12  199.29   37.90
   2  -4  12  187.89   32.82
  -3 -13  -6  103.42   42.43
   3  13   6   68.25   32.67
  -2   2 -13  295.89   39.20
   2  -2  13  287.18   35.63
   3  -9   6  135.51   32.65
  -3   9  -6  160.14   33.32
   5   0 -10   82.64   36.11
  -5   0  10   62.99   42.47
   7  -4   5  590.59   39.06
  -7   4  -5  562.02   41.68
   0  10  -7  869.51   47.08
   0 -10   7  850.45   50.16
   6  -3   9  424.91   39.57
  -6   3  -9  429.78   41.58
  -6   7   0  379.78   37.59
   6  -7   0  490.47   39.56
   4  -2 -11   89.39   36.91
  -4   2  11  109.07   35.99
  -8  -3   4  107.81   31.85
   8   3  -4  108.86   25.43
  -6   0 -11 1117.02   46.04
   6   0  11  994.27   42.61
  -7  -5   6  604.18   41.51
   7   5  -6  609.67   43.59
  -6 -12  -5  181.09   44.22
   6  12   5  177.67   32.99
   7  11   2 1387.29   47.41
  -7 -11  -2 1330.27   56.22
   4  -8  -7   19.77   42.67
  -6   4  -8  837.41   44.08
   6  -4   8  871.44   42.16
   8   2  -4   32.14   26.96
  -8  -2   4   35.30   30.18
   8   9   5  272.28   33.08
  -8  -9  -5  238.16   36.71
   2  13  -1  702.13   38.91
  -2 -13   1  593.03   45.08
  -1  12   5  174.14   37.49
   1 -12  -5  170.26   38.85
   2  11  10   55.62   31.05
  -2 -11 -10   66.92   51.25
   0   6  13  100.16   32.91
   0  -6 -13  164.14   35.72
  -8  -2  -8  599.31   41.68
   8   2   8  733.34   42.37
   7   8  -4 1104.59   50.79
  -7  -8   4 1204.16   51.94
   8  -2  -1  655.71   34.43
  -8   2   1  818.35   46.98
  -6   7  -1  358.71   38.66
   6  -7   1  336.46   41.12
  -4   9  -4  469.92   43.77
   4  -9   4  471.26   38.97
  -7  -7 -10  680.86   45.05
   7   7  10  717.04   45.69
  -7   5  -2   34.28   33.70
   7  -5   2   40.87   38.00
  -8  -8   1  213.90   38.43
   8   8  -1  286.02   37.88
   1  13   5   54.32   35.82
  -1 -13  -5   62.61   41.25
   2  13   6  234.38   34.48
  -2 -13  -6  243.68   36.06
   1  -6  11  171.76   33.43
  -1   6 -11  216.87   39.09
  -8  -9  -1  252.73   42.02
   8   9   1  254.47   30.64
   4  -5  10  161.03   33.23
   8   6  -3  546.52   39.96
   4  -6   9  107.84   28.78
   1  -9   8  230.70   34.98
  -1   9  -8  203.02   35.56
  -5   7   6  179.96   41.40
   5  -7  -6  200.14   32.98
  -6   2   8   20.23   28.53
   6  -2  -8   38.07   30.17
  -3  -9 -12   29.20   38.48
   3   9  12   20.21   29.44
   2   3  14  283.28   39.22
  -2  -3 -14  359.79   36.04
   3  -6  10  389.58   41.75
  -3   6 -10  299.97   39.23
   6  -7  -1  191.98   31.46
  -6   7   1  164.22   36.86
   6  12   1  647.37   36.82
  -6 -12  -1  597.03   49.59
  -1 -12  -8  195.43   33.71
   1  12   8  217.16   40.08
  -2  -9 -12  318.56   39.98
   2   9  12  244.57   32.69
  -9  -4  -3   64.63   31.05
   9   4   3   64.09   28.98
   9   4   2  789.42   39.09
  -9  -4  -2  728.22   42.88
  -5   8   4   30.52   34.27
   5  -8  -4   91.80   27.61
   5   2 -10  242.35   33.84
  -5  -2  10  308.41   41.74
   0  12   7  107.52   31.08
   0 -12  -7   70.27   35.98
  -6 -11   2  219.70   36.95
   6  11  -2  161.46   30.39
  -5  -7   8  361.63   49.14
   5   7  -8  439.67   41.10
   6  -6   5  424.14   37.35
  -6   6  -5  592.48   46.90
   1   2  14   -8.13   33.96
  -1  -2 -14    8.98   27.91
   2   2  14   62.35   30.00
  -2  -2 -14   54.43   31.62
   0   8  12  -23.50   31.78
   0  -8 -12   28.07   35.06
  -4 -13   0  167.62   36.90
   4  13   0  199.63   34.34
  -7   5   1  308.15   33.06
   7  -5  -1  416.62   36.98
  -3   8   9  133.61   41.44
   3  -8  -9  142.02   34.43
   3  -7   9  479.23   35.15
  -3   7  -9  485.14   37.03
  -3 -13   1  151.07   32.88
   3  13  -1  151.24   32.59
  -8  -8  -7  220.58   32.49
  -8   2  -4  220.81   35.85
   8  -2   4  233.29   30.68
  -6 -11  -8   17.78   41.21
   6  11   8   17.36   38.61
  -3  10  -4   58.56   40.72
   3 -10   4   83.96   31.43
   4  10  11   58.61   35.97
  -4 -10 -11   88.96   45.91
   5  -1 -10  162.99   34.62
  -5   1  10  211.06   35.10
   1   3  14  178.64   38.76
  -1  -3 -14  209.14   38.01
   1   7  13  106.57   38.20
  -1  -7 -13  125.95   41.46
  -7 -11  -5   91.50   41.64
   7  11   5   87.94   31.43
   2  12  -4  296.15   36.11
  -2 -12   4  342.95   36.05
   9   3   2  144.71   33.96
  -9  -3  -2  145.06   39.26
   8   4  -4   19.05   28.57
  -7  -9   3  220.51   42.46
   7   9  -3  174.29   31.40
   1  -7 -12   72.08   29.96
  -1   7  12   41.95   33.34
  -4 -12   3  333.06   38.43
   4  12  -3  311.38   35.37
   5  -7   6   63.92   38.81
  -5   7  -6   69.73   37.37
  -7  -1 -10  558.80   39.05
   7   1  10  553.40   40.34
   6   4  12  333.55   38.83
  -6  -4 -12  320.63   37.79
   6   4  12  328.30   40.81
   2 -10  -8  160.69   36.33
  -2  10   8  122.59   37.15
  -4  -7   9   20.90   39.55
   4   7  -9    3.59   29.30
  -7   2  -8  624.40   42.32
   7  -2   8  676.58   42.87
   9   3   3   47.74   34.03
  -9  -3  -3   24.95   35.01
   6   9  -5  790.16   45.07
  -6  -9   5  753.80   46.67
   6   8  11   23.19   39.46
  -6  -8 -11   40.21   38.73
   7   7  -5  433.69   36.28
  -7  -7   5  471.60   36.22
   0 -11  -9  262.36   47.48
   0  11   9  270.89   37.38
   3   9  -8  599.63   43.27
  -3  -9   8  540.53   45.93
  -8  -1   4  399.15   37.08
   8   1  -4  420.73   35.78
   9   5   3  309.23   29.90
  -9  -5  -3  345.26   40.81
   2 -11  -6  254.00   33.72
  -2  11   6  322.13   34.33
   1 -12   2  693.81   38.67
  -1  12  -2  679.27   38.83
   1 -12   2  641.28   43.75
   1   2 -13   56.00   37.03
  -1  -2  13   41.06   41.95
  -6  -8   6   43.75   38.78
   6   8  -6   53.72   39.01
  -2  -4 -14  372.64   40.99
  -3   7  10  150.11   41.82
   3  -7 -10  121.49   41.58
   4   0  13  305.67   37.51
  -4   0 -13  312.72   39.69
   4  11  10  -10.91   34.20
  -4 -11 -10   -7.76   41.95
   4  -5 -10  117.89   35.99
  -4   5  10   61.27   36.39
   9   5   2 1020.27   45.17
  -9  -5  -2 1026.42   49.07
  -6   2 -10   74.89   36.81
   6  -2  10   76.61   33.76
  -3  10   6  120.50   31.05
   3 -10  -6  140.33   32.45
   0  13   2  317.28   35.66
   0 -13  -2  360.01   36.80
  -5   4   9  157.40   36.73
   5  -4  -9  111.52   35.77
   6  -7   2  315.37   41.98
  -6   7  -2  274.49   44.93
   4  13   6  174.71   35.96
  -4 -13  -6  173.71   48.40
   9   4   4   90.39   32.11
  -9  -4  -4   68.78   33.03
  -1 -12   4  359.71   35.38
   1  12  -4  359.52   39.29
   9   4   1  554.25   38.88
  -9  -4  -1  521.58   40.98
  -6  -5 -12  422.24   41.71
   6   5  12  462.27   45.15
   6   3  12  518.67   43.91
  -6  -3 -12  538.04   45.48
  -1  -1 -14   73.32   36.07
   1   1  14   46.83   32.19
  -6   5   6  182.57   35.57
   6  -5  -6  206.28   36.80
  -8  -7  -8  -10.65   30.90
   7  11   1  410.99   34.81
  -7 -11  -1  397.60   48.13
   8   0   7  145.97   32.39
  -8   0  -7  126.09   42.36
   5  13   3   84.62   34.58
  -5 -13  -3  132.04   43.14
  -7   3   5   74.58   33.95
   7  -3  -5   77.09   35.91
  -3  -2  12  890.20   51.69
   3   2 -12  707.01   49.03
   1  13  -1  467.11   35.12
  -1 -13   1  461.59   37.13
   3 -11  -1   13.12   32.31
  -9  -3  -1  263.00   32.50
   9   3   1  292.72   30.65
   7  -3   7  244.88   36.53
  -7   3  -7  262.23   40.71
  -2   1  13  104.40   41.36
   2  -1 -13   97.64   40.35
  -3   3  12   10.64   40.36
   3  -3 -12   34.02   41.67
  -6   4   7  328.57   37.80
   6  -4  -7  371.61   37.71
  -8   1  -6  310.41   35.09
   8  -1   6  356.63   37.63
   0  13   3   19.89   32.73
   0 -13  -3   34.84   33.85
   3  -5  11 1155.48   49.51
  -3   5 -11 1038.25   48.56
   0  13   1  816.95   39.90
   0 -13  -1  947.78   49.28
   3   8  -9  194.62   32.99
  -3  -8   9  244.94   48.29
   6  -5   7  376.04   33.06
  -6   5  -7  425.53   37.57
   1  10  11  162.39   40.81
  -1 -10 -11  113.48   41.24
  -7   5  -3  367.81   41.10
   7  -5   3  366.84   38.89
  -9  -5  -4   20.81   33.08
   9   5   4   28.41   33.97
   8  -1  -3    8.27   28.47
  -8   1   3   14.20   30.31
   2   1  14   26.59   30.09
  -2  -1 -14   46.62   37.96
   1  -5 -13   50.89   35.37
   5  13   4  142.94   35.35
  -5 -13  -4  173.45   44.59
   6  -7  -2   14.63   28.52
  -6   7   2   24.26   38.71
  -5  -4 -13  760.56   46.73
   5   4  13  716.45   45.52
   4  -4  11  235.28   30.91
  -4   7  -8  291.26   41.91
   4  -7   8  272.53   36.68
   3 -11  -2  460.48   36.21
   7  -1   9   68.53   37.28
  -7   1  -9   62.76   38.78
  -1 -11   6   75.53   36.39
   1  11  -6  108.39   40.50
   5   8  12  161.11   44.78
  -5  -8 -12  148.46   39.64
  -4  10   1  430.12   41.71
   4 -10  -1  521.24   40.70
  -9  -3  -4  233.01   32.19
   9   3   4  251.10   33.94
  -1  -4 -14  251.84   39.59
   3  10  -7  118.72   37.65
  -3 -10   7  111.24   45.03
   1 -11  -8  229.47   38.47
  -1  11   8  236.25   37.43
   5  -8   4  153.20   34.06
  -5   8  -4  241.61   36.66
   5  13   2  478.83   34.15
  -5 -13  -2  499.23   49.33
  -6 -12  -6  580.72   52.29
   6  12   6  465.26   33.24
   5  12  -2   52.17   34.79
  -4 -11   5  135.71   39.93
   4  11  -5  162.20   34.01
  -2   2  13  217.67   43.95
   2  -2 -13  222.88   46.12
  -3  11   0  237.76   37.09
   3 -11   0  226.76   36.96
  -2 -11   6  239.48   35.74
   2  11  -6  253.88   36.16
  -2   0  13  141.53   36.01
   2   0 -13  172.94   37.26
   4   3 -11  167.75   32.97
  -4  -3  11  229.83   40.66
  -3  -5  11  137.70   33.65
   3   5 -11  201.11   38.35
   6   5  -8   84.14   36.87
  -6  -5   8  117.10   36.13
  -9  -2  -2  225.41   41.76
   9   2   2  208.65   33.43
  -8  -9  -6  119.70   40.68
   8   9   6  125.09   33.57
  -5  -3 -13  455.13   46.51
   5   3  13  386.01   35.41
   5   3  13  438.38   47.68
  -7  -9  -9  199.06   44.32
   7   9   9  188.44   40.06
   4 -10   0  527.45   38.16
  -4  10   0  543.45   49.74
  -1  11  -5   36.66   29.59
   1 -11   5   20.66   38.94
   4   7  13  272.80   38.81
  -4  -7 -13  361.35   51.63
  -2  -4  12  577.67   43.04
   2   4 -12  704.79   49.68
  -3  -3 -14  302.01   43.59
   3   3  14  274.48   40.12
  -9  -5  -1  835.44   44.32
   9   5   1  845.47   38.74
   3  12   9  106.96   36.99
  -3 -12  -9  169.32   35.74
   5  11  -4  489.21   37.57
  -5 -11   4  547.56   50.41
   3  -9  -8  129.76   41.64
  -3   9   8  161.22   40.35
   7  -4  -4  375.74   41.24
  -7   4   4  294.64   38.20
  -5   5  -9  532.60   40.19
   5  -5   9  535.28   38.20
   6  10  -4  661.34   38.36
  -6 -10   4  544.53   42.42
  -9  -2  -3  731.45   41.40
   9   2   3  768.95   42.88
  -4   3  11   87.18   34.97
   4  -3 -11   44.04   36.96
   3  12  -4  303.28   37.96
  -3 -12   4  294.01   42.82
   5   3 -10  286.30   39.11
  -5  -3  10  368.78   40.03
  -4  -9 -12   29.38   46.45
   4   9  12   23.78   44.19
   8   9   0  715.52   37.38
  -8  -9   0  796.78   44.29
  -8  -9   0  671.64   46.73
   3  -8   8  564.63   40.90
  -7   5   2  139.40   42.04
   7  -5  -2  161.10   31.77
  -1   3 -13   19.43   35.97
   1  -3  13   13.34   33.85
   0   5 -12  445.46   41.13
   0  -5  12  399.90   36.77
   4 -10  -2  465.31   33.76
  -4  10   2  453.50   40.45
  -5  -5 -13  432.52   47.68
   5   5  13  383.12   49.13
   8  -2  -2  169.77   28.20
  -8   2   2  151.96   37.97
  -3  -4 -14  365.07   43.51
  -9  -6  -3  166.37   36.92
   9   6   3  212.84   34.70
   5  12   8  168.01   44.52
  -5 -12  -8  138.44   37.00
  -5   4 -10  359.07   32.85
   5  -4  10  430.22   34.38
   2   6 -11  489.47   39.49
  -2  -6  11  482.30   44.90
   7   1  -7   18.28   29.77
   0  -3  13  184.43   38.30
   0   3 -13  180.33   39.72
   9   2   1   47.36   28.17
  -9  -2  -1   49.59   37.31
  -6 -12   0   59.11   34.42
   6  12   0   77.45   35.69
   8   5  -4  341.74   32.29
   2 -10   6  412.64   44.82
  -2  10  -6  449.68   38.71
  -7   2   6   47.77   33.59
   7  -2  -6   78.49   31.76
   7  11   6  172.00   34.48
  -7 -11  -6  221.28   44.94
   0  -2 -14   -6.26   34.95
   0   2  14   39.89   37.25
  -3  -2 -14  284.20   38.78
   3   2  14  230.49   40.82
  -1 -11 -10  128.53   48.90
   1  11  10   79.08   34.24
   8   1   8   59.72   30.07
  -8  -1  -8   77.59   43.29
   5  -2 -10   70.58   38.46
  -5   2  10   63.96   35.72
   7  10   8  432.45   42.80
  -7 -10  -8  386.38   41.57
  -1  -9 -12   54.46   39.31
   1   9  12   14.33   34.49
  -6  -6 -12  336.06   50.08
   6   6  12  308.20   44.01
   6   2  12  297.66   37.32
  -6  -2 -12  256.30   41.66
   5  -1  12  622.65   44.68
   9   6   2  385.76   37.24
  -9  -6  -2  333.90   42.99
   2  -7  10   22.16   32.68
  -2   7 -10   41.83   34.79
  -6  -7   7  748.80   48.56
   6   7  -7  744.71   48.22
   0  13   4   64.56   29.43
   0 -13  -4   40.97   39.03
   3  13   7  237.26   32.32
  -3 -13  -7  267.35   41.45
  -2 -12  -9  293.50   43.86
   2  12   9  274.42   36.66
   5  13   5  302.11   35.71
  -5 -13  -5  360.33   48.75
  -1 -13  -6  113.73   39.25
   1  13   6   81.54   39.69
   8   4   9  608.43   40.83
  -8  -4  -9  553.25   42.11
   0 -13   0  340.58   37.69
   0  13   0  356.22   36.30
   9   4   5  591.80   38.53
  -9  -4  -5  610.59   39.96
   8   0  -4  320.19   34.30
  -8   0   4  242.36   39.21
   3 -11  -3   40.80   38.26
  -7 -10   2  543.00   47.78
   7  10  -2  499.99   41.80
   7   3  -7   11.80   33.29
  -7  -3   7   17.40   38.31
  -9  -4   0  166.74   32.55
   9   4   0  153.27   28.78
   9   3   0  201.26   36.47
  -9  -3   0  205.31   35.72
   8   5   9  290.52   35.43
  -8  -5  -9  317.35   39.06
   9   6   4   81.47   25.76
  -9  -6  -4  114.66   33.16
  -4  10  -1   99.13   32.82
   4 -10   1   64.16   38.12
   1   0  14  212.12   43.80
  -1   0 -14  211.96   41.65
   0   1  14  324.15   43.99
   0  -1 -14  398.99   42.65
   6  -6  -5  214.52   32.96
  -6   6   5  218.14   42.45
  -6   7  -3  -11.11   37.78
   6  -7   3    4.73   34.03
   5   2  13   84.45   33.16
  -5  -2 -13   92.55   33.12
   5  13   1  578.26   37.39
  -5 -13  -1  575.14   46.66
   0   3  14   39.23   32.73
   0  -3 -14   67.39   37.12
  -1  12   6   18.05   37.40
   1 -12  -6   -0.08   43.36
   9   5   5  207.05   33.26
  -9  -5  -5  294.85   39.02
  -7  -4 -11  587.59   51.49
   7   4  11  657.75   42.42
   2  13  -2  148.20   39.61
  -3  11  -1  903.10   47.70
   3 -11   1  942.08   46.64
   1  -5  12 1019.57   50.60
  -1   5 -12 1050.66   49.56
  -8   2  -5  194.91   31.27
   8  -2   5  181.34   31.98
  -8   3  -1   45.20   40.47
   8  -3   1   47.20   33.10
  -7  -6   6  276.73   42.50
   7   6  -6  284.07   35.58
  -2   6  12   73.98   39.70
  -1  10  -7  255.44   37.06
   1 -10   7  225.68   37.73
   9   2   4  980.68   45.33
  -9  -2  -4  925.63   43.36
   2  -8   9  182.31   37.61
  -2   8  -9  209.01   39.74
  -2   3  13  396.32   47.74
   2  -3 -13  370.24   39.85
   7   8  10  563.32   40.10
  -7  -8 -10  585.37   45.20
  -2  -1  13   20.67   34.38
   2   1 -13   22.76   38.57
   2 -12  -1  396.22   39.60
  -2  12   1  418.43   35.17
   4  13  -1  665.37   37.24
   2 -12  -2  209.05   35.32
  -2  12   2  193.75   37.20
  -7  -5 -11  852.66   47.36
  -3   2 -13  445.90   46.58
   3  -2  13  565.58   47.01
   5  -6   8  264.89   34.57
  -5   6  -8  286.91   40.38
   8  -3   2  437.36   35.77
  -8   3  -2  439.93   40.64
   6   1  -9  256.82   43.40
  -6  -1   9  249.86   42.76
   7  -4   6  357.26   39.61
  -7   4  -6  312.51   33.55
   2 -11   4  220.04   37.37
  -2  11  -4  271.10   40.17
   4  12   9  174.61   35.78
  -4 -12  -9  195.56   47.59
   2  13   7   14.03   39.00
  -2 -13  -7   38.80   44.83
   7  11   0  173.09   37.70
  -7 -11   0  142.68   44.57
  -3   6  11   95.90   35.99
   3  -6 -11  117.02   33.75
   9   3   5  338.94   34.68
  -9  -3  -5  343.39   41.18
   4  -9  -6   60.24   47.82
  -2  -8 -13   28.51   41.58
   2   8  13   15.23   38.17
   8   3   9  687.22   44.13
  -8  -3  -9  665.83   45.89
   7   0  -7   70.71   37.75
   2  -6  11  105.35   36.55
  -2   6 -11   99.75   39.04
   1   5 -12  647.63   40.24
  -1  -5  12  722.53   47.70
   0  11  -6  397.05   41.06
   0 -11   6  421.19   45.21
   3   8  13  213.70   41.04
  -3  -8 -13  269.54   49.51
   2   0  14  107.16   39.46
  -2   0 -14  151.67   36.36
  -3  -5 -14  639.48   50.80
   3   5  14  563.42   45.41
   3   7 -10  356.65   41.09
  -3  -7  10  388.92   36.84
  -6   3   8   15.72   32.69
   6  -3  -8   -5.27   28.22
  -8  -7   3  612.67   47.86
   8   7  -3  465.10   41.44
   9   6   1  197.93   33.06
  -9  -6  -1  192.22   41.18
   8   8  -2  249.16   35.82
  -8  -8   2  173.86   39.74
   8  -3   0  186.31   32.99
  -8   3   0  156.55   33.41
  -5  -6   9   -4.33   40.32
   5   6  -9   17.91   28.76
  -1  -5 -14  390.98   35.98
  -9  -5   0  294.92   37.55
   9   5   0  348.34   36.94
  -7  -3 -11  304.45   44.25
   7   3  11  296.67   41.11
  -4  10   3  114.37   32.92
   6   2  -9  374.94   44.80
  -6  -2   9  349.24   37.33
   6  -7  -3  421.29   33.49
  -6   7   3  441.89   40.89
   9   2   0  556.64   36.27
  -9  -2   0  496.01   45.43
   0 -12   4  347.76   39.46
   0  12  -4  362.34   42.53
   7  -5   4  659.29   40.92
  -7   5  -4  665.51   51.65
   6  -1  11  579.36   41.86
  -6   1 -11  625.36   45.94
  -5   8   5   98.87   34.65
   5  -8  -5   62.83   28.19
  -8 -10  -3  650.26   48.27
   8  10   3  648.36   37.59
  -8  -6  -9  527.01   42.97
   3  13  -2  424.26   35.09
  -5  -6 -13   22.71   43.60
   5   6  13   44.57   38.11
   6   0  -9  210.83   36.10
  -6   0   9  211.95   36.33
  -9  -1  -2  230.83   34.37
   9   1   2  311.40   36.31
   3   1  14  160.85   33.71
  -3  -1 -14  152.43   39.77
   2 -12   0  156.72   41.18
   3  11  -6  376.61   40.13
  -3 -11   6  342.66   41.35
   3   3 -12  460.15   41.23
  -3  -3  12  406.95   46.51
  -7   0 -10  263.64   40.58
   7   0  10  286.63   43.38
   4  13   7  423.21   36.46
  -4 -13  -7  473.11   46.91
   5  -3  11  304.14   39.80
  -6 -10 -10  201.17   39.54
   6  10  10  164.54   37.08
  -2  12   3  190.79   31.81
   2 -12  -3  221.26   35.24
  -8 -10  -4  508.92   44.77
   8  10   4  448.87   37.20
  -4   9  -5  347.40   40.15
   4  -9   5  323.48   45.65
  -3   4 -12  148.84   38.83
   3  -4  12  193.55   38.35
  -3   4  12  170.89   38.54
   3  -4 -12  218.14   36.46
  -4  -6  10  724.31   48.30
   4   6 -10  664.03   39.09
  -5   9   0   32.22   31.28
   5  -9   0   -2.07   28.76
   0   0  14  543.78   48.99
   0   0 -14  517.83   43.65
   9   6   5  110.50   31.11
  -9  -6  -5  124.51   34.26
  -8  -8  -8  337.93   38.05
  -2   3 -13  136.48   34.88
   2  -3  13  136.69   38.43
  -1  12  -3  203.98   34.18
  -1  12  -3  134.36   37.34
   1 -12   3  199.63   31.80
   0   7  13   73.86   35.83
   0  -7 -13   76.10   40.63
  -5   9   1  235.99   33.29
   5  -9  -1  219.15   38.99
  -9  -1  -3  491.39   40.55
   9   1   3  516.10   40.16
   1  13  -2  364.85   36.37
  -1 -13   2  377.43   37.31
  -7  -4   7  229.96   40.94
   7   4  -7  248.62   42.59
   9   1   1   41.06   30.54
  -9  -1  -1   54.31   39.45
   8  -3   3  353.77   35.44
  -8   3  -3  311.92   39.98
  -5 -10 -11   -3.98   45.25
   5  10  11   -4.50   35.74
  -7  -6 -11  238.42   40.20
   6  12   7  623.38   38.95
  -6 -12  -7  698.14   55.61
   0  -4 -14   62.39   35.45
   8  10   2  450.53   40.16
  -8 -10  -2  354.60   47.29
   4  -1  13  176.82   42.37
  -4   1 -13  188.23   40.27
  -1  -3  13   58.77   34.74
   1   3 -13   52.19   39.71
   4  -3  12   65.40   38.45
  -4   3 -12    4.17   37.00
  -1  -9   9  100.05   42.34
   1   9  -9   99.27   34.46
   8   9   7  526.67   40.27
  -8  -9  -7  683.35   44.80
   4  -8   7  244.27   46.46
  -4   8  -7  281.17   34.92
   0  13   5  135.52   38.02
   0 -13  -5  178.12   36.92
   6  -6   6  543.05   41.52
  -6   6  -6  596.20   45.63
  -5 -11 -10   64.89   36.50
   5  11  10   83.92   42.04
   5  -6  -8   32.41   32.57
  -5   6   8   27.44   40.95
  -4  10  -2    8.57   46.62
   4 -10   2   -8.74   37.62
  -5 -13  -6  409.72   43.48
   5  13   6  456.36   34.37
   9   7   3  395.39   34.10
  -9  -7  -3  551.68   45.43
   3 -11  -4  348.12   36.50
  -1   9  11   51.17   37.89
   1  -9 -11   50.03   38.83
   0 -13   1   20.04   34.66
   0  13  -1    7.81   29.71
  -7   5   3   32.82   40.92
   7  -5  -3   33.71   40.91
  -1  -8  10  801.58   43.16
   1   8 -10  919.02   51.62
   5   4 -10  404.57   47.22
  -5  -4  10  393.73   43.71
   6  11  -3  179.23   35.81
  -6 -11   3  118.42   46.27
  -6  -7 -12  276.42   45.09
   6   7  12  200.86   36.41
  -6  -1 -12  180.27   38.98
   6   1  12  204.17   38.52
  -5   9  -1  211.49   41.71
   5  -9   1  200.26   42.01
  -4   7   9   86.63   34.84
   4  -7  -9   75.37   37.73
   0  12   8   29.28   43.85
   0 -12  -8   45.23   32.30
   3 -10   5  130.36   36.45
  -3  10  -5  140.26   35.74
   9   2   5  222.27   34.48
  -9  -2  -5  172.72   34.27
  -4  -4  11   48.77   44.61
   4   4 -11   61.40   45.97
   0  -8  10  198.65   39.99
   0   8 -10  190.27   43.29
  -6  -3   9  435.84   41.00
   6   3  -9  389.88   37.41
  -6 -11  -9   20.96   41.16
   6  11   9   40.02   36.28
   8  -3  -1  439.74   40.87
  -8   3   1  412.57   39.25
   1 -10 -10  119.80   43.92
  -1  10  10   94.28   41.84
  -5  -1 -13   21.57   31.14
   5   1  13   44.59   34.46
  -9  -7  -2  251.32   35.71
   9   7   2  300.81   36.33
  -6  -9 -11   39.46   38.74
   6   9  11   19.94   44.64
   5  13   0  222.19   35.39
  -5 -13   0  176.87   42.46
   9   7   4  360.69   30.70
  -9  -7  -4  423.89   43.63
  -2  11   7   -8.87   33.83
   2 -11  -7   43.46   41.23
  -8  -6   4  560.70   43.53
   8  10   5  263.81   37.20
  -8 -10  -5  284.00   36.72
   8   2  -5  267.70   31.25
  -9  -3   1  149.96   31.52
   9   3  -1  157.88   33.98
  -2   9  -8  -17.44   36.61
   2  -9   8   -5.63   33.49
   8   9  -1 1122.65   48.05
  -8  -9   1 1116.53   50.19
  -7 -11  -7  623.71   45.36
   7  11   7  618.08   44.93
   8   3  -5  173.70   30.16
   9   4   6  650.74   42.80
  -9  -4  -6  676.59   43.18
   2   6  14  102.34   40.61
   3 -11   2  213.69   41.80
  -3  11  -2  214.79   40.49
  -5   9   2  246.01   39.67
   5  -9  -2  274.14   32.16
   2  -9 -10  111.29   39.44
  -2   9  10   78.40   41.79
   9   4  -1    9.83   35.32
  -9  -4   1    1.15   28.49
  -8  -2  -9  366.02   49.08
   8   2   9  289.36   43.46
   0  -9   9   47.48   38.72
   0   9  -9   62.53   40.09
  -9  -5  -6  773.21   44.30
   9   5   6  708.70   38.68
   6  12  -1  104.97   34.63
  -5   3  10   31.90   38.65
   5  -3 -10   47.69   39.47
  -7  -2 -11  179.83   40.35
   7   2  11  137.47   34.28
  -4   4  11  -30.15   37.05
   4  -4 -11   28.82   35.53
  -1   6  13   72.89   32.50
   5  -7  -7  117.30   36.71
  -5   7   7  112.60   45.68
  -6   1   9  131.32   42.40
   8  -2  -3   38.51   36.40
  -8   2   3   20.68   42.64
   2  -4 -13   34.49   34.99
  -8   1  -7   87.72   37.96
   8  -1   7   53.68   43.84
  -1   1 -14  594.65   46.24
   1  -1  14  628.04   52.17
  -1 -12  -9   26.58   34.71
   1  12   9   15.67   33.07
   3  -9   7  226.13   33.19
   9   1   4  590.06   38.96
  -9  -1  -4  595.97   40.52
   1   8  13  274.51   36.54
  -1  -8 -13  251.92   43.58
   2   2 -13   24.05   33.53
  -2  -2  13   17.98   35.38
   5   9  -7  408.68   45.83
  -5  -9   7  429.39   48.46
  -5   8  -5   39.02   44.62
   5  -8   5   24.55   28.60
  -9  -6   0   -5.61   33.68
   9   6   0   -8.35   34.84
   3 -10  -7  197.76   48.44
   2 -12   1   59.04   40.37
   4  -8  -8   64.03   43.11
   8  -1  -4  325.81   36.28
  -8   1   4  296.09   42.73
   9   1   0   55.59   28.99
  -9  -1   0   73.80   33.04
   7  -1  -7  353.96   31.69
  -6   7  -4  256.99   36.14
   6  -7   4  307.60   42.25
   4  12  -4   21.70   34.11
  -4 -12   4   39.12   37.23
  -4  -3 -14  529.89   49.87
   4   4  14  101.56   38.30
  -4  -8 -13    2.27   40.03
   4   8  13   21.55   37.39
   2 -12  -4  287.63   46.10
  -2  12   4  269.20   32.09
  -6  -6   8  536.28   43.67
   6   6  -8  547.41   41.03
   2  -8 -11   36.17   37.53
  -2   8  11   54.94   41.70
   1  10  -8  338.13   34.80
  -1 -10   8  319.94   41.43
  -3  -6 -14   59.90   44.47
   3   6  14  -30.15   42.25
   7   9  -4  378.32   42.82
  -7  -9   4  384.75   43.28
  -7  -8   5  909.08   53.83
   7   8  -5 1024.16   53.73
  -8  -7  -9  509.97   40.69
   5  -5  -9  109.28   31.95
  -5   5   9  112.57   39.73
  -8 -10  -1  122.72   43.85
   8  10   1  134.01   34.14
  -8   0  -8  118.58   41.16
   8   0   8   81.50   38.55
   9   2  -1  665.81   37.87
  -9  -2   1  605.32   42.98
   2   9  -9  235.73   40.25
  -2  -9   9  288.90   40.28
   0 -10 -11   27.55   49.70
   0  10  11   53.95   36.76
  -2   5 -12  402.88   40.50
   2  -5  12  383.41   44.35
   9   3   6  159.45   33.83
  -9  -3  -6  189.41   37.16
   4 -10  -4  153.09   39.26
  -5   7  -7  169.35   42.60
   5  -7   7  137.63   36.60
  -5 -10   6  655.66   54.66
   5  10  -6  577.02   36.71
   8   1  -5  232.68   32.31
   3  11  11   92.08   37.23
  -3 -11 -11   87.79   43.86
  -3 -14  -3  344.91   42.44
   3  14   3  378.10   33.08
  -2 -12   5  305.88   40.88
   2  12  -5  306.89   35.38
   5  12  -3   21.43   28.62
   8   4  -5  250.81   33.18
  -5  -9 -12   82.65   37.82
   5   9  12   47.57   38.16
  -1 -13  -7  193.85   36.08
   1  13   7  160.22   34.82
  -4  -9   8  490.94   39.31
   4   9  -8  479.00   41.63
   0  -7  11    0.07   37.26
   0   7 -11   24.00   39.89
  -6   4  -9  598.59   42.18
   6  -4   9  593.47   42.76
   4  -6 -10   42.30   44.01
  -4   6  10   44.64   33.26
   8  -3   4  312.17   33.78
  -8   3  -4  296.13   41.20
   9   7   1   41.10   34.41
  -9  -7  -1   37.74   30.85
   9   5  -1   46.49   29.77
  -9  -5   1   35.45   32.73
   9   7   5  183.24   32.04
  -9  -7  -5  151.17   42.75
  -3 -10 -12  -22.04   36.37
   3  10  12  -17.49   27.59
  -3 -14  -2  550.57   41.43
   3  14   2  506.78   39.04
  -3   0 -14   -1.83   36.00
   3   0  14   -9.07   34.63
  -7   4   5  251.69   44.00
   7  -4  -5  276.34   38.30
   9   6   6   68.86   31.24
  -9  -6  -6   83.70   32.96
   7  11  -1  816.93   45.88
  -1   8  12  160.65   35.17
   1  -8 -12  143.01   36.40
   5  -9   2  427.25   43.80
  -5   9  -2  442.08   42.36
   0   1 -14  563.15   37.36
   0  -1  14  614.62   52.50
  -8   2  -6   59.32   44.52
   8  -2   6   75.40   28.74
   5   7  13   17.12   44.58
  -5  -7 -13   -4.87   48.43
  -7  -7 -11   47.95   39.88
   7   7  11   33.25   39.88
   4  10  -7  525.06   41.79
  -4 -10   7  520.41   50.71
  -2 -14  -3   59.23   42.24
   2  14   3   92.84   38.69
  -1 -12   5   33.64   31.72
   1  12  -5   49.96   35.66
  -7   3   6   93.41   39.51
   7  -3  -6  127.15   37.98
  -5  -8   8 1075.53   57.11
   5   8  -8 1175.94   56.30
  -2   1 -14  507.10   39.53
   2  -1  14  519.14   42.97
  -1  -7  11  209.92   36.48
   1   7 -11  210.45   44.04
   7  -3   8   96.95   35.15
  -7   3  -8  103.03   42.65
   3  13   8  230.25   36.66
  -3 -13  -8  197.29   45.50
  -2 -14  -2  248.13   38.76
   2  14   2  236.98   38.00
   1  -2 -14  118.79   31.02
  -1   2  14  116.37   43.34
   1   6  14  164.38   37.53
  -4  -2 -14  338.55   41.31
   4   2  14  324.86   32.86
   2  10  -8  950.26   50.23
  -2 -10   8  998.18   57.64
   4   5  14  101.75   46.40
  -4  -5 -14  106.25   40.46
   1  -1 -14  619.16   40.02
  -1   1  14  689.67   51.62
   3  14   4  233.61   32.46
  -3 -14  -4  255.27   44.61
  -2  10   9  104.81   38.28
   2 -10  -9  104.51   34.76
  -7   2  -9   58.20   43.05
   7  -2   9   50.34   41.52
  -6   7   4  200.76   46.52
   6  -7  -4  202.43   34.68
  -2 -11 -11   49.32   46.65
   2  11  11   39.01   33.98
  -2  -8  10  368.40   38.18
   2   8 -10  448.36   38.98
   6  -3  10  157.84   33.19
  -6   3 -10  130.71   33.44
   0  -9 -12   73.64   37.21
   0   9  12   24.90   35.30
   4  13  -2  562.09   40.77
  -5 -12  -9  149.51   45.00
   5  12   9  138.67   42.34
   6  -5  -7  142.71   32.33
  -6   5   7  125.35   42.48
   0  -5 -14  138.17   38.03
  -2 -10 -12  115.26   43.07
   2  10  12  137.65   31.61
  -2  -5  12  201.76   45.43
   2   5 -12  194.14   41.79
   7   5  -7  819.21   46.61
  -7  -5   7  720.80   41.26
   7  -5   5  508.89   42.66
  -7   5  -5  369.01   38.66
  -1  12   7  133.53   40.40
   1 -12  -7  168.49   36.72
  -7 -10  -9   39.52   34.75
   7  10   9   26.35   33.29
   8  10   6   33.28   33.40
  -8 -10  -6    2.93   43.17
   5  -9  -3  517.54   37.53
  -5   9   3  510.90   43.22
  -9   0  -2  571.07   47.75
   9   0   2  662.18   43.78
  -7 -12  -3  274.39   46.95
   7  12   3  290.84   36.36
   0  10  -8  166.44   38.93
   0 -10   8  161.12   39.59
   2  13  -3   88.71   38.47
  -1  13   2   36.69   36.83
   1 -13  -2  -16.30   38.76
   7  -6   1   11.98   34.41
  -7   6  -1   -4.57   32.19
   7  12   4  359.34   34.58
  -7 -12  -4  408.44   43.78
   0  11  10   99.98   36.66
   0 -11 -10   94.89   36.22
   7  -6   0  229.31   40.93
  -7   6   0  297.64   39.89
  -6   5  -8  319.41   37.69
   6  -5   8  325.51   41.72
  -3  -6  11  371.92   40.16
   3   6 -11  375.92   42.86
   7   9  10  228.42   43.18
  -7  -9 -10  195.68   38.05
   1  -8  10 1005.46   50.26
  -1   8 -10 1047.07   53.85
  -2 -14  -4   19.70   42.09
   2  14   4   49.81   35.63
  -6  -4   9  360.73   38.34
   6   4  -9  343.81   40.26
  -8   3   2  224.27   36.21
   8  -3  -2  277.46   41.79
   0   4 -13   65.23   45.23
   0  -4  13   94.73   37.54
  -7 -10   3  449.09   51.44
   7  10  -3  479.10   42.58
   5  -2  12  643.92   42.19
  -4  10  -3  448.12   48.55
   4 -10   3  455.87   38.16
   9   0   1   97.51   33.24
  -9   0  -1  124.40   42.26
   7   7  -6   27.41   32.13
  -7  -7   6   45.27   35.80
  -4  -8   9  119.62   44.59
   4   8  -9   82.54   32.46
  -1  11   9   26.89   38.22
   1 -11  -9   29.40   40.33
   1 -13  -1  215.64   45.90
  -1  13   1  185.21   40.10
   6   9  -6  614.76   41.50
  -6  -9   6  637.42   56.45
   6  13   3  509.59   45.90
  -6 -13  -3  469.29   51.05
   0 -13  -6  397.16   47.07
   0  13   6  307.92   41.24
  -4 -11 -11   29.64   39.27
   4  11  11   63.46   31.55
   3  14   1   60.16   33.47
  -3 -14  -1   81.26   37.72
  -5 -13  -7  290.09   41.36
   5  13   7  298.43   40.46
   3 -11  -5   95.50   38.56
   9   0   3  200.69   31.81
  -9   0  -3  223.10   31.94
   2  13   8  101.44   41.75
  -2 -13  -8   80.58   46.28
   9   1   5  214.64   44.78
  -9  -1  -5  247.59   38.82
   2  14   1  591.05   37.58
  -2 -14  -1  580.06   46.32
   1  -3 -14  -18.44   31.33
  -1   3  14   10.91   39.12
  -1   4 -13  247.96   44.75
   1  -4  13  295.91   44.76
   1 -11   6  361.35   40.75
  -1  11  -6  381.15   35.52
   6  13   4  300.95   43.06
  -6 -13  -4  308.86   48.34
   1   0 -14  356.23   43.20
  -1   0  14  259.76   38.35
  -1  13   3  378.38   38.30
   1 -13  -3  379.38   48.40
   0 -13   2   10.39   30.26
   0  13  -2   -6.72   28.86
   6  -6  -6    2.27   36.37
  -6   6   6  -12.86   43.31
  -9  -2  -6   -3.38   31.15
   9   2   6   12.01   33.81
   7  12   2  143.68   40.70
  -7 -12  -2   91.92   38.58
  -3  -4  12   52.07   35.25
   3   4 -12   36.46   37.95
  -9  -1   1  395.11   40.16
   9   1  -1  415.96   33.32
  -3 -12 -10  110.92   44.76
   3  12  10  130.85   36.52
  -3   8  10  106.35   42.91
   3  -8 -10  152.36   44.96
   8   0  -5  108.39   29.92
  -8   0   5   65.36   31.87
   4  14   3    9.07   35.72
  -4 -14  -3   23.79   35.36
  -4 -13  -8  429.49   47.91
   4  13   8  447.73   43.51
   4   0 -12  141.24   39.99
  -4   0  12  188.02   48.64
   3  12  -5  528.99   39.55
  -3 -12   5  494.39   43.21
   3  -5 -12  205.11   38.98
  -7  -1 -11  209.35   42.22
   7   1  11  267.97   38.80
  -1   7 -11  229.34   36.61
   1  -7  11  229.63   40.41
   8   1   9  234.18   40.77
  -8  -1  -9  309.74   39.98
  -7   6  -2  222.82   35.79
   7  -6   2  190.05   33.06
   5  11  -5 1127.73   45.37
  -5 -11   5 1179.43   59.46
   4  -6  10  162.67   33.56
  -4 -10 -12  243.09   43.89
   4  10  12  187.15   44.05
   7  -6  -1  323.60   40.03
  -7   6   1  353.11   43.64
  -7   4  -7   25.69   33.70
   7  -4   7   11.24   32.10
   9   8   3  500.45   39.92
  -9  -8  -3  562.04   48.33
  -6 -12  -8  267.20   38.34
   6  12   8  262.55   32.79
  -2  12  -2  213.38   43.50
   6  -4  -8   37.69   35.14
  -6   4   8   48.37   37.22
   5  13  -1   21.41   27.65
  -6 -10   5  866.51   50.55
   6  10  -5  844.66   42.32
   3  14   5   11.05   32.93
  -3 -14  -5   78.72   41.09
  -1   9  -9  325.38   41.38
   1  -9   9  290.54   41.72
  -6 -13  -2  516.96   46.00
   6  13   2  593.33   49.41
  -8  -5   5   82.73   43.79
   7  12   5  132.61   31.05
  -7 -12  -5   99.77   43.13
   8   8  -3   81.97   39.00
  -8  -8   3  102.70   38.29
   5   0  13   19.38   37.48
   3  13  -3  239.69   36.08
   2 -11   5  480.73   42.24
  -6  -8 -12   53.90   32.05
   6   8  12   23.84   38.42
   6   0  12  483.48   42.74
  -6   0 -12  463.24   40.47
   3 -11   3  151.13   34.51
  -3  11  -3  196.02   39.79
   8  10   0  273.31   38.55
  -5   8   6  300.05   41.11
   4  14   4  544.89   37.41
  -4 -14  -4  530.79   53.92
  -4   1  12   82.62   41.97
   4  -1 -12   69.87   39.80
  -8  -9  -8 1018.37   54.63
   1  13  -3  119.09   41.02
   2 -12  -5  200.79   39.20
  -2  12   5  192.44   35.86
  -4 -14  -2    4.32   33.15
   4  14   2    0.83   33.19
  -7   5   4   88.49   33.50
   7  -5  -4   94.57   32.61
  -9  -6   1   92.66   33.45
   9   6  -1  127.13   29.35
   6   8  -7   46.43   39.08
  -6  -8   7   61.30   35.33
   4  -9  -7    7.90   30.79
   9   3  -2   21.76   25.31
  -9  -3   2   38.75   28.35
  -9  -8  -4  951.46   48.99
  -9  -7   0  428.86   41.59
   9   7   0  447.05   32.92
   3  -9  -9   20.73   45.40
  -3   9   9   29.29   37.92
  -4 -11   6   65.06   43.06
   4  11  -6   18.75   37.90
   7  -1  10   90.33   39.38
  -7   1 -10   57.23   33.92
  -3   3 -13  287.90   39.44
   3  -3  13  359.43   45.24
   2  -7 -12  309.80   41.71
  -2   7  12  265.63   47.01
  -4  -1  12  280.03   38.18
   4   1 -12  294.21   42.28
  -9  -7  -6   -6.38   39.83
  -9   0   0   58.14   36.10
   9   0   0   29.39   27.92
  -9  -4  -7  256.60   34.61
   9   4   7  212.18   35.18
  -9  -5  -7  797.55   43.25
   9   5   7  676.14   37.88
  -1  13   0  249.35   37.66
   1 -13   0  191.90   39.23
   5   5 -10  577.75   45.10
  -5  -5  10  584.09   49.89
   4   1  14   44.73   33.61
  -4  -1 -14   36.23   39.03
  -1  12  -4   49.52   37.25
   1 -12   4   28.76   35.07
   9   8   2  167.24   35.49
  -9  -8  -2  182.85   38.40
  -1 -11   7  265.99   44.05
   1  11  -7  238.10   37.24
   9   4  -2  170.54   36.69
  -9  -4   2  158.65   31.87
  -4  -6 -14   10.15   41.99
   4   6  14   32.16   38.14
   6  13   5   37.68   40.35
  -6 -13  -5   21.37   44.96
   2  12  10   90.03   32.84
  -2 -12 -10  117.39   47.86
  -8  -5 -10  485.49   51.10
   8   4  10   31.11   32.27
  -8  -4 -10   31.15   41.42
   3  -7  10  185.49   36.25
   4  -5  11   93.57   32.71
   2 -10   7   52.85   37.17
   7  11   8  660.41   46.34
  -7 -11  -8  649.28   47.59
   7  -2  -7  113.05   30.42
  -7   2   7  129.37   40.91
   2  -5 -13   26.33   35.82
   2   7  14  112.81   36.27
  -2  -7 -14  164.20   41.88
  -3  -9 -13  116.49   47.13
   3   9  13   99.45   41.72
  -8  -7   4 1101.69   52.32
   5  -9   3  160.70   37.95
  -5   9  -3  150.24   44.37
   4  -7   9  -25.84   34.69
  -2  -3  13  533.70   46.79
   2   3 -13  634.41   45.38
  -8  -8  -9  108.70   41.04
   2  14   5  138.07   41.10
  -2 -14  -5  152.32   49.63
  -6   2 -11   94.31   32.81
   6  -2  11  108.83   40.56
  -9   0  -4  175.72   40.22
   9   0   4  122.07   29.50
  -6   8   0  230.32   39.10
   6  -8   0  265.89   38.79
   2  11  -7  155.98   43.63
  -2 -11   7  163.19   37.85
  -8  -9   2  599.71   44.43
   8   9  -2  472.79   42.08
   4  12  10   30.87   31.30
  -4 -12 -10   47.23   39.59
   1  14   2  105.94   37.68
  -1 -14  -2  101.92   41.86
   0   6 -12  230.23   37.54
   0  -6  12  301.53   39.41
   8  -3   5   -6.65   28.70
  -8   3  -5   40.80   40.30
   3   7  14   13.22   36.63
  -3  -7 -14   24.49   42.87
  -9  -2   2  123.08   34.67
   9   2  -2  136.49   33.08
   5   0 -11  276.70   41.84
  -5   0  11  269.30   41.55
   0 -12   5  201.61   41.08
   0  12  -5  234.63   38.93
  -1 -14  -3  353.71   42.61
   1  14   3  287.42   36.86
   2   9  13    7.52   34.98
  -2  -9 -13  -17.51   37.20
   1  -2  14  762.89   45.32
  -1   2 -14  830.84   49.62
   3  -6  11  404.08   39.02
   4  -2  13  304.25   33.65
  -4   2 -13  347.41   40.47
   5   1 -11   42.91   33.80
  -5  -1  11   85.15   46.64
   1 -13  -4  140.32   33.95
  -1  13   4  133.95   33.88
  -2  -7  11  508.01   41.00
   2   7 -11  497.79   43.31
   5   7  -9  125.40   48.14
  -5  -7   9  140.27   41.40
   4 -10  -5  164.31   44.62
   4  -9   6  281.79   37.24
  -4   9  -6  320.85   44.44
   1   4 -13  714.64   44.75
  -1  -4  13  614.38   45.96
  -3   1  13   31.68   35.55
   3  -1 -13   85.08   32.63
   3  -7 -11   79.85   43.31
  -3   7  11   68.35   42.93
   6  12  -2  571.58   48.54
  -4  -5  11  317.88   41.24
   4   5 -11  334.61   40.24
  -5   4  10   92.04   41.47
  -3   0  13   99.22   44.63
   3   0 -13   70.09   36.05
   7  12   1   46.87   38.70
  -7 -12  -1   26.82   45.55
  -6   8  -1  236.55   43.32
   6  -8   1  142.51   41.52
   6  -8  -1  249.32   36.48
  -6   8   1  276.17   41.06
   6  -7   5  485.69   46.73
  -6   7  -5  431.25   39.50
   2  14   0  312.10   40.21
  -2 -14   0  305.22   43.67
   1  -4 -14   47.54   33.70
  -6  -4 -13  280.37   44.76
  -9  -3  -7  165.89   38.18
   9   3   7  182.45   31.58
   3  14   0   92.74   30.05
  -3 -14   0   83.66   38.23
  -4 -14  -5  213.76   41.79
   4  14   5  208.35   30.15
   8  -4   1  648.58   44.27
  -8   4  -1  654.78   47.09
  -9  -6  -7  138.40   38.67
   9   6   7  102.16   32.81
  -9  -8  -5  877.14   49.78
   8  -2  -4   -5.72   41.30
  -8   2   4  -37.86   38.08
   3   9  -9   63.27   37.76
  -3  -9   9   94.24   39.35
   1  10  12   69.32   30.12
  -1 -10 -12   87.69   42.75
  -1 -11 -11  280.10   44.27
   1  11  11  215.49   39.49
   4  14   1  116.41   30.64
  -4 -14  -1   98.49   39.32
   4  -2 -12    6.44   37.72
  -4   2  12   13.25   34.14
  -8  -6 -10  529.53   48.04
  -7  -8 -11  119.21   38.55
   7   8  11   82.79   36.62
   1   1 -14  349.54   36.01
  -1  -1  14  413.27   46.88
  -5   9   4  176.79   44.28
   6  13   1  327.48   37.54
  -6 -13  -1  265.83   40.94
   8   3  10    4.35   31.66
  -8  -3 -10   13.10   38.33
   7  -6   3  718.93   50.52
  -7   6  -3  662.11   49.38
   3  10  -8  345.47   42.17
  -3 -10   8  345.25   46.04
   5  -5  10  679.96   38.27
  -4   5  11  143.86   37.94
   4  -5 -11  162.00   37.04
   0   8  13   55.27   41.46
   0  -8 -13   26.87   38.66
   8  10   7   81.61   36.60
  -8 -10  -7  108.18   37.54
   7  -6  -2   54.75   31.84
  -7   6   2   79.69   35.81
   0  -2  14  187.72   39.43
   0   2 -14  134.98   34.75
   6  -6   7  463.08   40.14
  -6   6  -7  493.07   45.37
   1  14   1   38.95   32.69
  -1 -14  -1   48.54   38.78
  -7  -2   8  251.36   43.55
   9   5  -2  269.71   38.68
   6   5  13   20.38   38.80
  -6  -5 -13   22.95   44.12
   3  -8   9  428.94   38.96
   3  -1  14  314.66   41.11
  -3   1 -14  275.65   39.65
   8  -4   2  434.95   43.50
  -8   4  -2  392.13   46.20
  -7  -1   8  129.30   40.48
  -8   4   0   -9.30   31.79
   8  -4   0   10.82   36.36
   1   6 -12  120.67   37.86
  -1  -6  12  103.06   33.79
   7  12   6   52.88   30.18
  -7 -12  -6   60.17   46.12
   4   2 -12  300.31   42.01
  -4  -2  12  240.28   49.95
   9   8   1  367.58   39.43
  -9  -8  -1  363.94   42.02
  -5   1  11  216.25   45.39
   5  -1 -11  231.03   40.30
   1  14   4  201.05   32.99
  -1 -14  -4  236.89   47.84
   2  -4  13   24.88   45.61
  -2   4 -13   25.18   37.28
   3  -2 -13  294.88   40.47
  -3   2  13  313.34   45.01
  -6  -3 -13  513.86   44.24
  -5  -8 -13  -21.30   36.90
   5   8  13    3.01   33.62
   5   2 -11  164.56   39.66
  -5  -2  11  193.35   47.10
  -4  -7  10  292.39   40.37
   4   7 -10  377.28   43.87
  -1   6 -12  452.58   42.03
   1  -6  12  478.79   43.28
  -1   7  13   -8.08   47.14
   5  -6   9  227.57   33.92
   6  11  -4   75.36   33.35
  -6 -11   4   92.35   43.47
  -2  11   8   30.40   38.46
   2 -11  -8   52.72   44.81
   0   6  14    8.35   35.41
   5  -8   6  398.46   43.95
  -5   8  -6  465.89   46.95
   3  14   6  299.95   39.15
  -3 -14  -6  378.99   54.90
   3 -10   6  244.67   33.55
   7  11  -2  679.00   44.51
   3   1 -13  100.37   42.98
  -3  -1  13   98.45   40.99
   0  11  -7   62.03   37.27
   0 -11   7   22.36   40.94
   8  -3  -3  203.83   38.88
  -8   3   3  179.50   40.38
  -6 -10 -11  118.76   44.75
   6  10  11   89.02   43.50
   9   1   6  -10.74   31.61
  -9  -1  -6  -12.41   36.78
   0  12   9   56.88   40.21
   0 -12  -9   59.50   37.89
  -1  10  -8  254.45   41.45
   1 -10   8  157.87   37.26
  -8 -11  -3   32.00   42.43
   8  11   3   15.03   33.47
  -8   1  -8  231.62   39.66
   8  -1   8  169.65   39.33
   6  11  10   40.58   35.01
  -6 -11 -10    8.92   42.44
   7   6  -7  130.79   42.37
  -7  -6   7  117.34   44.48
   6  13   6  227.78   39.03
  -6 -13  -6  220.69   45.91
  -9   0   1  129.87   41.55
   9   0  -1   71.35   35.86
  -1  13  -1  214.15   38.11
   1 -13   1  187.37   37.91
  -6  -5   9   12.83   35.33
   6   5  -9   13.47   39.77
   8  11   4   30.59   36.84
  -8 -11  -4    5.56   39.42
   6  -8   2   30.86   36.60
  -6   8  -2   19.17   38.06
  -6   8   2   32.26   35.42
   6  -8  -2   46.29   35.92
  -7  -3   8   54.36   36.15
  -1 -13  -8   24.10   43.27
   1  13   8    2.52   31.44
  -2   2 -14  135.65   34.11
   2  -2  14  166.22   34.18
  -4  -9 -13   25.46   41.08
   4   9  13  -14.50   41.97
   6  -7  -5  132.97   35.01
  -6   7   5  108.71   38.63
   1   7  14   37.01   36.62
   8  -1  -5  226.80   40.76
  -8   1   5  158.69   40.74
   5  -4  11  295.35   35.73
   9   1  -2  271.55   34.82
  -9  -1   2  236.95   40.71
   6   7  -8  927.93   47.36
  -6  -7   8  880.44   55.10
   8  -2   7  229.66   34.58
  -8   2  -7  219.94   43.02
  -7  -4 -12  414.95   47.60
  -3  -8  10  262.33   45.97
   3   8 -10  237.66   35.69
   4 -10   4  622.32   46.93
  -4  10  -4  583.36   46.73
  -7  -5 -12  407.75   42.69
   4  -4  12    7.02   37.50
   7   0  -8   56.60   39.66
   7  -5   6  105.00   34.01
  -7   5  -6   89.27   33.73
   3 -10  -8   63.25   41.08
  -8  -6   5  252.31   42.42
  -5 -11 -11   54.50   47.96
   5  11  11   35.17   35.27
  -8   4  -3  230.68   36.22
   8  -4   3  278.31   39.79
   3  -5  12   64.64   37.17
  -3   5 -12   44.86   35.96
   6   6  13   34.26   39.18
  -6  -6 -13   62.30   39.45
   9   0   5   34.37   35.90
  -9   0  -5   -8.46   37.19
   9  -1   2  267.57   36.78
  -9   1  -2  275.80   37.84
   4  -8   8   82.63   33.38
   0 -13  -7  202.39   42.87
   0  13   7  161.74   35.98
  -5 -13  -8   24.78   35.65
   5  13   8   10.20   41.31
  -8 -11  -2   78.17   49.34
   8  11   2   45.83   36.90
   8  -4  -1  176.34   38.70
  -8   4   1  253.26   48.78
   3 -11  -6   65.74   36.50
   2  14   6  191.01   47.54
  -2 -14  -6  218.88   46.42
   9   7  -1  517.76   39.14
   9  -1   1  283.36   36.67
  -9   1  -1  331.40   49.36
   4  13  -3  142.24   30.86
   6  -3  -9   66.31   36.46
  -8 -10   1  838.09   56.74
   8  10  -1  800.08   45.25
  -9  -2  -7  122.70   29.94
   9   2   7  127.35   36.43
   1  14   0  161.71   36.57
  -1 -14   0  154.62   44.20
   1 -13  -5  174.37   43.24
  -1  13   5  186.89   39.40
   8   2  -6   46.16   27.80
   3  11  -7   -9.40   31.46
  -3 -11   7   19.00   44.58
  -5  -4 -14  257.64   51.04
   5   4  14  245.21   48.11
  -2  12  -3  314.12   41.12
   2 -12   3  274.80   41.56
  -9  -7  -7  102.78   39.52
  -4   0 -14    7.13   39.57
   4   0  14    0.47   38.48
  -2  -3 -15  389.38   51.85
   4   7  14   10.11   34.66
  -4  -7 -14    0.19   43.23
   8  11   5  322.33   41.42
  -8 -11  -5  331.91   39.53
  -9  -8  -6  109.78   41.03
  -8  -7 -10  411.96   48.77
  -3 -13  -9   24.21   41.09
   3  13   9   21.23   32.22
  -1  -9 -13  125.10   47.93
   1   9  13  121.61   38.63
   0  13  -3  272.67   34.22
   5  12  -4  106.65   40.25
  -4 -14  -6  178.58   54.86
   4  14   6  213.62   38.46
  -8  -2 -10  -10.74   38.60
   8   2  10   13.59   40.13
   7   0  11  212.44   34.10
  -7   0 -11  234.00   40.60
   8   3  -6  496.06   40.84
  -6  -2 -13  666.55   48.62
   6   2  13  530.86   42.16
  -5   7   8    4.30   39.18
  -2  12   6  212.94   34.53
   2 -12  -6  256.19   45.02
  -8   0  -9  528.26   45.64
   8   0   9  471.39   36.59
  -1 -12 -10   24.11   48.56
   1  12  10    5.60   49.47
   7   3  12  394.63   43.25
  -7  -3 -12  445.21   45.30
   7  12   0  130.20   31.00
   4  14   0  321.51   33.43
   5  14   3  254.20   35.20
  -5 -14  -3  231.72   49.17
   2  -8  10  151.09   44.00
  -2   8 -10  126.28   40.72
  -7   4   6   20.04   37.74
   7  -4  -6   17.02   29.75
   5   3  14  114.07   39.66
   4  12  -5  154.48   35.63
  -4 -12   5   95.01   44.94
  -1 -14  -5  288.16   51.94
   1  14   5  220.21   34.71
   9  -1   3   34.61   35.96
  -9   1  -3   26.74   35.37
   2   2  15  334.28   41.55
  -2  -2 -15  409.27   47.35
   5  10  12  320.35   48.63
  -5 -10 -12  334.76   48.51
   5  -2 -11  102.13   43.51
  -5   2  11  143.24   45.38
  -3   3  13  117.66   38.98
   3  -3 -13  128.08   40.67
  -5   6   9   45.10   41.51
  -1  12   8  253.47   40.28
   1 -12  -8  290.62   41.70
  -2   7 -11  185.58   37.98
   2  -7  11  175.81   34.43
  -4   3  12   60.98   41.65
   4  -3 -12   25.60   38.46
   5  13  -2  118.59   32.38
  -5 -14  -4  105.49   39.96
   5  14   4  114.55   30.30
   9   6  -2  206.58   34.50
   2  14  -1   79.99   38.11
   1   2  15  147.74   41.93
  -1  -2 -15  207.15   36.28
   6  13   0   40.89   35.26
   5   5  14  148.71   37.51
  -5  -5 -14  143.83   47.07
  -7  -6 -12  159.28   43.87
  -7  -9   5  369.97   49.59
   7   9  -5  325.09   43.86
  -1  -3 -15   81.70   40.54
   3 -11   4   10.60   33.53
  -3  11  -4    2.67   35.74
  -5   9  -4   70.56   45.01
   5  -9   4   75.16   30.55
  -2  -4 -15  322.05   43.94
  -5  -3  11  -16.42   39.37
   5   3 -11   37.97   31.46
   7  -6   4  237.08   42.00
  -7   6  -4  232.02   38.37
   8   1  -6   20.97   37.86
   2  13  -4  473.07   39.19
  -9  -8   0  709.90   47.61
   9   8   0  715.67   43.49
   5  -1  13  384.00   41.23
   3  14  -1  245.47   39.11
   1  -5 -14    5.57   40.96
  -7   6   3  153.79   49.83
   7  -6  -3  131.43   37.26
   5  -7   8  382.50   45.55
   5  14   2  425.94   37.52
  -5 -14  -2  372.94   47.72
   9  -1   0  297.45   32.14
  -9   1   0  312.56   43.80
   4  -8  -9  119.87   36.21
  -7  -4   8  198.64   40.36
   7   4  -8  196.77   45.52
  -3  -2  13  173.37   47.21
   3   2 -13  134.14   45.19
   5  12  10  306.64   46.90
  -5 -12 -10  308.91   40.11
   7  10  10   44.20   33.49
  -7 -10 -10  110.38   37.80
  -9  -9  -3   11.73   43.61
   4   3 -12  428.08   41.55
  -4  -3  12  460.18   49.85
   9   3  -3   76.52   34.17
   3  -9   8  480.76   45.64
   6   1 -10   52.06   37.53
  -6  -1  10  108.60   52.76
  -6  -9 -12  262.35   48.48
   6   9  12  272.46   43.72
   6  -1  12  249.68   35.90
  -3  -5  12  194.81   44.21
   3   5 -12  164.79   34.13
  -1  -2  14  472.41   42.49
   1   2 -14  463.31   39.45
  -6 -12  -9   40.96   43.54
   6  12   9   50.96   41.07
  -4 -13  -9  271.33   46.36
   4  13   9  239.62   33.74
  -9  -5  -8   96.50   38.77
   9   5   8   49.96   32.49
  -9  -9  -4   72.67   43.85
  -7 -12  -7   83.10   56.98
   7  12   7   85.92   37.66
  -2 -13  -9  343.39   46.20
   2  13   9  285.49   43.66
   8  -3   6  228.06   36.16
  -8   3  -6  265.92   45.02
   4  -7 -10   14.92   45.51
  -7   5   5  113.77   43.98
   7  -5  -5  133.86   32.69
   6  -8   3  132.56   38.50
  -6   8  -3   85.00   45.63
  -6   8   3    6.02   34.35
   6  -8  -3   25.21   38.32
   2  12  -6  352.95   49.97
  -2 -12   6  345.08   42.60
   9   4   8   11.02   36.26
  -9  -4  -8    1.91   29.04
   1 -10 -11  255.03   45.38
  -1  10  11  252.06   40.63
  -8  -4   6  401.53   44.81
  -3   6  12   67.71   44.85
   2  -1 -14  157.45   39.80
  -2   1  14  170.56   48.56
   7   8  -6  163.57   42.71
  -7  -8   6  168.97   39.58
   9   4  -3  260.60   31.12
   7  10  -4   56.59   31.81
  -7 -10   4   67.00   38.94
  -8  -9  -9  453.77   44.23
   8  11   1  168.11   34.31
  -7   3   7   51.61   38.03
   7  -3  -7   40.09   32.27
  -1  -1 -15    5.05   40.52
   1   1  15   14.10   33.30
  -6   0  10   29.50   37.01
   1  12  -6    3.57   32.99
  -1 -12   6   -4.33   35.84
  -7   3  -9  472.37   41.89
   7  -3   9  432.90   38.84
  -4  11   1  161.51   36.94
  -6  -2  10   39.32   43.75
   6   2 -10   16.47   36.81
  -5 -14  -5   99.12   39.75
   5  14   5  137.39   36.96
   9   2  -3  103.91   28.42
  -9  -2   3  115.06   33.75
  -1  -4 -15  214.61   41.43
   2   6 -12  119.59   41.80
  -2  -6  12  108.52   37.59
   7  -1  -8  271.46   42.13
  -3  -3 -15  137.12   39.72
   2  -2 -14  210.69   37.36
  -2   2  14  202.15   45.25
  -2   6  13    7.33   36.02
  -9  -9  -2    3.50   42.99
   5   2  14  366.45   37.50
  -2  -1 -15   22.58   33.74
   2   1  15   28.12   38.21
   2  -9   9  109.22   35.03
  -5   9   5    3.97   39.43
   1  13  -4   15.38   35.73
  -8   4  -4   25.07   47.12
   8  -4   4   65.39   33.29
   4 -10  -6  138.77   39.66
  -2  -4  13  398.81   46.34
   2   4 -13  357.06   43.48
   5  -3  12  200.92   41.68
  -6 -13  -7  314.06   50.99
   6  13   7  330.97   42.10
  -2   9  11   -0.56   35.57
   2  -9 -11    3.09   37.03
   7  11   9  139.57   41.12
  -7 -11  -9  172.98   40.01
  -8 -11  -6  170.33   44.72
   8  11   6  174.78   41.95
  -4  11   0    9.53   37.11
  -3  -8 -14   40.16   39.93
   3   8  14   47.19   38.21
  -5  -6  10  379.27   44.00
   5   6 -10  422.35   50.37
  -9   1  -4   -5.16   31.22
   9  -1   4   18.13   33.12
  -8 -10  -8  326.52   39.39
  -3  -4 -15   20.14   33.57
  -1  13  -2   96.86   32.66
   1 -13   2  136.21   42.83
   0  -5  13  154.18   38.72
   0   5 -13  159.70   46.15
   3 -12  -2   12.60   36.34
   1  -9 -12   52.09   37.72
  -1   9  12   55.76   36.20
  -2   0  14  202.19   43.99
   2   0 -14  210.89   50.35
   3  13  -4  204.80   36.08
   9   0  -2   99.32   35.76
  -9   0   2   94.07   34.83
   6   7  13   44.14   43.17
  -6  -7 -13   28.71   43.44
  -2  -8 -14  -14.14   47.35
   2   8  14   34.89   31.85
  -8   4   2  400.50   53.15
   8  -4  -2  465.43   41.67
  -9  -6  -8  117.17   37.24
   3  14   7  438.46   42.73
  -3 -14  -7  418.35   42.05
  -4  11   2  279.07   41.55
   6  -6  -7   50.43   37.54
  -6   6   7   36.73   43.85
  -5   8   7   88.17   35.85
  -7  -2 -12   42.28   40.03
   7   2  12   29.24   42.13
   5   6  14   65.86   39.96
  -5  -6 -14   81.79   41.50
   0  14   2  196.52   37.00
   0 -14  -2  260.62   44.18
   8   8  -4   42.85   40.45
  -8  -8   4   26.48   36.76
  -2   6 -12  708.03   48.60
   2  -6  12  757.33   46.90
  -6   5   8  147.52   42.06
   6  -5  -8  143.98   34.34
  -9  -9  -5  196.55   36.87
   7  -4   8  226.44   36.04
  -7   4  -8  239.83   44.16
  -5 -10   7  196.98   46.33
   5  10  -7  154.00   39.58
   8   9  -3  276.49   40.83
  -8  -9   3  264.48   48.57
   7   9  11   98.12   43.62
  -7  -9 -11  104.81   42.40
   6  -4  10  229.11   37.51
   1  -3  14  169.89   43.71
  -1   3 -14  154.12   43.26
  -3 -11 -12   -6.60   46.10
   3  11  12   10.10   31.96
  -2  10  10   65.91   40.08
   2 -10 -10   82.74   43.53
   7  -2  10  327.19   42.99
  -7   2 -10  345.37   40.79
   1 -12   5  130.59   42.59
  -1  12  -5  113.51   39.29
  -3  -2 -15  307.62   38.33
  -3  12   0  318.74   42.68
  -9  -3  -8  146.97   41.14
   9   3   8  146.11   38.45
   0 -14  -3  222.73   44.55
   0  14   3  151.75   39.75
  -3  -7  11  488.60   42.08
   3   7 -11  555.66   46.77
   5  14   1  540.34   39.48
  -1 -14   1  335.33   38.10
   1  14  -1  310.92   34.77
  -6   7  -6  143.93   43.94
   6  -7   6  152.78   40.01
   8   0  -6   86.82   34.47
   5   9  -8  283.60   44.08
  -5  -9   8  272.12   50.46
   1   9 -10  565.27   44.03
  -1  -9  10  521.35   43.35
   2 -11   6   78.32   40.00
   6  12  -3  444.56   44.39
  -1   5 -13  430.69   45.69
   1  -5  13  467.99   45.63
   0  -3  14   88.12   38.86
   0   3 -14   40.32   46.62
  -6   5  -9   73.75   38.69
   6  -5   9   97.25   31.02
  -7  -7 -12    1.52   46.83
  -5   5  10  147.75   40.83
   0 -14  -1  285.80   46.06
   0  14   1  276.23   42.19
  -1  11  10   35.71   40.86
   1 -11 -10   60.47   48.31
   9   5  -3  321.72   44.14
  -9   0  -6  369.14   43.77
   9   0   6  366.20   43.76
   6   1  13   43.50   41.13
   4  -9  -8   34.67   42.45
  -9  -1  -7  414.63   41.40
   9   1   7  355.94   40.69
   9  -1  -1   11.50   31.64
  -9   1   1   39.73   40.88
   3  -2  14  633.27   46.56
  -3   2 -14  755.74   49.33
   0  -2 -15   35.41   30.26
  -6   1  10   -2.67   37.98
   0 -10 -12  163.87   48.17
   0  10  12  142.68   46.75
  -9  -8  -7   35.78   32.63
  -1  11  -7  354.69   45.80
   1 -11   7  334.12   39.19
   8  -3  -4   58.89   34.55
  -8   3   4   71.01   45.95
   2  -3 -14  111.53   36.37
  -1 -14  -6   12.49   44.16
   1  14   6   18.79   38.44
  -8  -8 -10   24.77   40.75
   3 -12  -3  102.25   41.96
   0  -9  10  119.91   44.10
   0   9 -10  100.32   41.08
  -6  -3  10  266.54   46.76
   6   3 -10  261.85   45.66
  -4  11  -1   37.45   45.13
   8  -2  -5   83.07   32.40
  -8   2   5   42.69   41.54
  -1 -10   9  333.81   54.89
   1  10  -9  331.11   42.48
  -8  -1 -10  183.83   40.80
   8   1  10  195.92   42.74
   4   6 -11  649.18   54.96
  -4  -6  11  574.40   49.99
  -1  13   6   63.58   40.80
   1 -13  -6  109.87   34.05
   4  14   7   43.10   37.51
  -4 -14  -7   72.60   45.69
  -3 -12 -11   14.71   43.44
   3  12  11   20.02   38.58
   3   5  15   48.81   45.90
  -9  -1   3   13.92   38.98
   9   1  -3   53.07   34.11
   2  14   7  124.41   48.02
  -2 -14  -7  201.08   50.11
   0 -11 -11   35.75   47.17
   0  11  11   23.63   41.66
   3  -4  13  121.57   46.43
  -3   4 -13   66.94   37.03
   3  -4 -13  123.70   44.65
   9   9   1   62.46   30.19
  -9  -9  -1   46.17   42.39
  -2 -11 -12   97.01   47.51
   2  11  12   61.18   37.13
   3  12  -6   40.47   39.24
  -3 -12   6    2.82   42.18
   5   9  13    2.91   44.08
  -5  -9 -13    5.33   48.22
  -5   3  11  134.83   40.21
   0   7  14  154.14   40.91
   4  14  -1  168.52   38.27
   0  -3 -15  148.07   46.20
   4  -3  13  484.19   52.56
   6   6  -9   76.31   44.37
  -6  -6   9   63.75   43.61
  -2   8  12   33.01   43.57
   2  -8 -12   36.30   42.27
   1   0  15   -9.67   43.34
  -1   0 -15  -15.50   52.62
  -4  11   3  133.52   39.20
   1   5 -13  610.70   48.87
  -1  -5  13  593.94   49.15
  -8  -5   6   87.89   43.18
   0  -1 -15  -22.79   39.80
   0   1  15    1.76   41.23
   0   8 -11  224.76   44.86
   0  -8  11  277.96   48.24
  -4 -10   8  384.49   42.98
   4  10  -8  393.83   46.24
  -1  -8  11  661.85   50.77
   1   8 -11  704.03   50.69
   0 -14  -4   28.28   44.09
   0  14   4   -8.45   40.89
   5  14   6  274.12   44.30
  -5 -14  -6  300.99   52.84
   7  12  -1  292.02   40.38
   2   1 -14  135.85   38.23
  -2  -1  14  150.26   47.37
  -8  -7   5  260.76   45.25
   5  11  -6  723.19   52.28
  -5 -11   6  757.87   50.29
   6  -3  11   25.22   45.33
  -1  -5 -15   57.33   39.54
  -4   6  11   32.09   37.23
   4  11  12   32.47   41.65
  -4 -11 -12   25.23   41.55
   7   7  -7   49.74   34.89
  -7  -7   7   67.52   37.14
  -5  -4  11  211.09   48.14
   5   4 -11  117.47   46.09
  -3 -10 -13   50.47   54.05
   3  10  13   27.07   39.74
   9   7  -2  181.61   36.44
  -5  10   1   36.07   40.90
   6  10  -6  406.79   45.89
  -6 -10   6  383.84   46.64
  -5  10   0  107.60   36.09
   5 -10   0   78.60   40.31
   4  -9   7   11.79   40.69
   7   5  -8  241.18   44.77
  -7  -5   8  279.13   43.50
   7  11  -3  374.80   38.32
  -6  -9   7   27.39   40.14
   6   9  -7  101.48   49.68
   6  13  -1  219.91   38.39
   4  -4 -12   18.36   46.24
  -9  -7  -8  816.19   49.63
  -4  -9   9  329.24   43.56
   4   9  -9  371.45   46.35
  -3  12  -1  369.97   49.93
   4  -1  14   17.26   40.56
  -4   1 -14   44.67   40.56
   8  11   0   81.94   36.47
   0 -12   6   78.51   35.57
   0  12  -6  104.26   38.63
  -4  10  -5  286.19   40.98
   4 -10   5  322.00   45.00
   4   8  14  223.79   48.78
  -4  -8 -14  284.63   52.44
   8  10  -2  283.41   41.30
  -8 -10   2  310.83   43.32
  -2   0 -15   40.94   42.71
   2   0  15   29.52   43.27
   5   1  14  372.12   44.46
   3   3 -13  605.68   55.13
  -3  -3  13  569.39   52.14
  -6   7   6   -5.18   45.56
   2  14  -2   79.76   37.65
  -8  -5 -11  304.43   45.75
  -3  -1 -15  258.39   38.78
   3   1  15  216.65   37.24
  -9  -9  -6   33.52   49.71
  -2  -9  10    7.76   35.55
   2   9 -10   17.01   41.98
   2  10  -9  205.02   47.69
  -2 -10   9  176.40   50.65
   7  -6   5   46.38   44.61
  -7   6  -5   72.42   47.75
   0 -10   9    2.18   41.91
   0  10  -9   14.20   44.96
   0 -14   0   25.15   41.12
   0  14   0   -9.79   36.45
   4  12  11   42.59   46.76
  -4 -12 -11   77.62   56.38
  -2 -12 -11    2.05   44.41
   2  12  11   -8.75   36.64
  -8  -4 -11  151.18   48.17
   2 -12   4  210.88   39.71
   2 -13  -2  215.60   49.56
   2  -3  14  609.31   50.31
  -2   3 -14  636.58   49.98
  -9   1  -5  240.84   37.27
   9  -1   5  277.08   40.34
   1   8  14    4.57   38.72
   6  -8   4  487.85   46.33
  -6   8  -4  463.37   47.05
   6  -8  -4  149.77   38.89
  -6   8   4  120.78   38.14
  -5  -8   9  570.54   48.59
   5   8  -9  621.96   47.29
   7  -6  -4   70.15   37.73
  -7   6   4   52.03   45.71
   2 -13  -1   61.20   49.06
  -3   9  10   77.48   43.46
   3  -9 -10   84.36   38.63
   2  10  13   30.01   38.36
  -2 -10 -13   72.75   49.15
   6  -4  -9  145.64   37.72
   5  13   9    7.95   44.46
  -5 -13  -9   32.40   41.80
   3 -11  -7   60.17   47.25
  -6   6  -8  142.22   42.65
   6  -6   8  107.52   39.40
   0  13   8    3.17   34.09
   0 -13  -8    3.36   42.41
   9   2   8  377.97   44.76
  -9  -2  -8  362.56   47.02
  -8 -11  -7   29.15   52.55
   8  11   7    1.29   36.67
   4   4 -12  162.64   43.58
  -4  -4  12  189.15   43.98
  -1 -13  -9   85.48   48.27
   1  13   9  103.10   41.98
   3  14  -2  449.95   46.29
  -7   5  -7  188.48   47.26
   7  -5   7  202.06   42.27
  -5  10   2   34.30   41.42
   2 -12  -7  149.87   42.74
   5  -8   7  188.40   39.39
  -5  10  -1  340.68   48.68
   5 -10   1  361.54   45.23
  -8   2  -8  596.06   48.91
   8  -2   8  538.39   43.97
   7  13   4  155.41   42.11
  -7 -13  -4  193.81   43.53
   7  13   3   42.67   37.71
  -7 -13  -3   64.21   41.79
   4  11  -7   23.97   35.02
  -4 -11   7   43.15   48.70
   2 -10   8   63.34   41.15
  -7   7   0  -10.90   39.50
   7  -7   0   19.93   40.10
   5   7  14   11.48   48.78
  -5  -7 -14   32.26   46.83
   7  -2  -8  108.26   38.35
   8  -4   5   62.83   40.27
  -8   4  -5   45.80   34.93
  -1   8  13   75.58   44.45
   3  -8 -11  214.56   45.77
  -3   8  11  159.38   43.48
  -1   6  14   39.21   38.88
   0  -4 -15  176.48   45.93
  -7 -12  -8  109.53   47.82
   7  12   8   82.15   36.83
  -7   1 -11  143.71   45.67
   7  -1  11  148.63   42.17
   5  14   0  273.09   35.48
   0  -9 -13  130.14   45.40
   0   9  13   72.48   39.71
  -7   7  -1  217.44   39.03
   7  -7   1  191.39   43.24
  -5   9  -5   74.15   37.91
   5  -9   5   40.74   39.15
   0  13  -4  284.52   42.12
  -9   2  -2  336.23   46.10
   9  -2   2  359.99   42.21
   2   6  15   20.58   41.00
  -8  -6 -11  331.51   43.96
   9  -2   1  194.12   41.70
  -9   2  -1  212.96   44.63
   7   1  12  184.64   37.33
  -7  -1 -12  132.91   38.87
   3 -12  -4  241.69   37.38
   2 -11  -9  175.91   46.86
  -2  11   9  160.65   48.39
   2 -13  -3  323.30   47.32
   0   0 -15  296.57   43.31
   0   0  15  371.87   49.35
  -8   1  -9  281.56   44.12
   8  -1   9  300.48   38.51
   8  -4  -3  226.66   44.66
  -8   4   3  168.90   42.06
   1   3 -14   27.82   42.80
  -1  -3  14   38.88   39.75
   9   6  -3  157.05   41.04
   4 -11   2  120.20   38.89
  -4  11  -2  123.82   41.43
   4  10  13   48.83   36.71
  -4 -10 -13    5.60   50.84
   1  11  -8  466.05   52.27
  -1 -11   8  398.31   51.22
  -6 -11   5   36.73   51.65
   6  11  -5   90.60   37.82
   8  -1  -6   48.23   29.57
   6   8  13   63.82   42.79
  -6  -8 -13   43.55   47.53
   3 -10   7  128.35   43.12
   2  -4 -14    0.11   45.77
   5  13  -3  169.98   41.03
   2 -13   0   38.23   37.24
   8   3  11  288.38   38.90
  -8  -3 -11  308.14   46.58
  -6   2  10  164.00   43.89
   4   4  15  162.44   47.03
   3   6  15   28.77   34.57
   4  13  -4  111.33   36.80
  -6 -13  -8  110.70   44.99
   6  13   8   78.52   41.98
  -6  -8   8  111.70   47.07
   6   8  -8  131.54   43.77
  -7   7   1  127.31   40.31
   7  -7  -1  179.60   41.32
   3 -11   5  175.27   41.67
  -2   5 -13   53.47   39.68
   2  -5  13   49.21   42.44
  -4  -3 -15  275.68   41.89
  -6 -11 -11  262.27   58.25
   6  11  11  255.14   52.30
   0  -7  12   30.06   44.85
   0   7 -12   71.31   48.98
   0  14   5   27.13   43.33
   0 -14  -5   73.18   45.37
   7  13   5  168.22   41.81
  -7 -13  -5  201.90   51.93
  -7 -13  -2   83.35   47.59
   7  13   2   75.22   39.41
  -6  -4  10  282.73   43.43
   6   4 -10  247.30   38.63
   0  12  10  166.51   50.03
   0 -12 -10  112.43   42.45
   8  -5   1  263.34   38.03
  -8   5  -1  215.70   36.57
   4  -6  11  409.50   40.97
  -9   1   2   87.22   43.63
   9  -1  -2   77.97   38.65
   1  -8  11  153.79   48.69
  -1   8 -11  164.93   46.92
  -9   2  -3   62.11   34.11
   9  -2   3   83.99   33.02
  -7  -8 -12    7.77   39.52
  -2  -8  11  244.65   51.46
   2   8 -11  290.62   46.43
   2  11  -8   76.07   39.43
  -2 -11   8   40.45   49.43
   9   0  -3  380.57   40.63
  -9   0   3  286.59   43.87
   4  -7  10  154.28   39.74
  -7   7  -2  281.38   46.04
   7  -7   2  301.79   42.06
   1  14  -2  205.37   45.23
  -1   9 -10  146.01   45.75
   1  -9  10  137.35   35.27
   8  -3   7  423.56   45.68
  -8   3  -7  368.95   49.91
  -4  -8  10  -23.67   49.59
   4   8 -10   -1.91   36.73
  -9   2   0  189.57   49.91
   9  -2   0  215.89   40.59
   5  -2  13  434.47   47.08
   8  -5   0  178.59   41.85
  -8   5   0  235.34   47.63
  -3 -13 -10   76.20   46.92
   3  13  10   85.32   39.59
   9   3  -4  162.21   39.25
   3  14   8   63.60   45.52
  -3 -14  -8   83.85   53.93
   1   7 -12   15.44   44.84
  -1  -7  12    8.02   46.05
   3 -10  -9   -5.98   43.80
  -5   9   6   20.54   43.28
  -8   5  -2  232.92   46.41
   8  -5   2  211.73   38.19
  -2  -2  14  -11.96   53.93
   2   2 -14   33.19   42.44
  -9  -5  -9  234.60   46.22
   4   5  15  -65.00   50.76
  -5  10   3  134.51   38.76
  -3  12  -2   66.95   46.23
  -1   1 -15  270.29   51.76
   1  -1  15  312.81   48.42
  -1  12   9   80.30   45.43
   1 -12  -9   69.24   37.66
   1  11  12   40.01   42.80
  -1 -11 -12   42.17   49.32
  -5 -14  -7   94.82   44.79
   5  14   7  117.65   46.95
   6   0  13   37.81   36.49
  -5  10  -2  254.01   50.60
   5 -10   2  220.89   45.70
  -8 -10  -9  151.00   37.77
  -6 -14  -3  165.41   46.78
   6  14   3  134.28   39.06
   9   4   9   38.64   33.87
  -9  -4  -9   49.49   41.37
   6  10  12   38.58   50.41
  -6 -10 -12   45.51   46.11
  -9 -10  -3  259.32   49.78
   6  -2  12  180.46   39.73
  -6 -14  -4  125.37   48.48
   6  14   4  171.32   38.31
  -9 -10  -4   -8.50   48.21
   5  12  -5  174.59   43.42
   9   2  -4   39.06   36.02
   0 -14   1   26.47   43.49
   0  14  -1   13.17   35.76
   1  14   7  137.20   43.04
  -1 -14  -7  127.79   42.53
   9   4  -4  284.33   42.14
   7  -5  -6  219.66   39.19
  -7   5   6  205.40   45.68
   1   6  15   25.98   45.12
  -8  -6   6   43.61   41.40
  -4  -2 -15  337.03   49.71
   7  -4  -7    2.51   39.49
  -7   4   7   42.43   43.64
   2 -13  -4   13.93   48.58
   3  -7  11  140.22   38.35
   6  12  10   95.87   40.64
  -6 -12 -10   97.47   49.81
  -9  -8  -8  432.78   49.13
   2  13  -5  547.84   49.95
  -8  -7 -11  201.16   44.38
   9   0   7  337.07   45.34
  -9   0  -7  278.60   43.96
   8  12   4  202.98   42.44
  -8 -12  -4  225.25   51.63
   3   0  15   38.82   35.23
  -3   0 -15   41.10   35.93
  -8 -12  -3   51.89   42.15
   8  12   3   75.11   41.30
  -9  -9  -7  -14.54   44.23
  -9  -6  -9   44.46   37.31
  -8  -9 -10   85.80   44.25
;

_shelx_hkl_checksum   32582

#==============================================================================
#     End of CIF
#==============================================================================
