# Supplementary material for: Cooperative Palladium/Isothiourea Catalyzed Enantioselective Formal (3+2) Cycloaddition of Vinylcyclopropanes and α,β‐Unsaturated Esters
Source: Angew Chem Int Ed Engl. 2022 Apr 28;61(25):e202202621. doi: 10.1002/anie.202202621 (PMC9324207; doi:10.1002/anie.202202621)
Supplement: Supplementary file 7 — Supporting Information [file ANIE-61-0-s007.cif]

data_28
_audit_creation_date                               2021-09-15
_audit_creation_method                            'by CrystalStructure 4.3'

# start Validation Reply Form
_vrf_PLAT417_28
;
PROBLEM: Short Inter D-H..H-D       H2       ..H2       .       2.07 Ang.  
RESPONSE: Genuine close contact.
;
# end Validation Reply Form

_publ_section_references
;
    ENTER OTHER REFERENCES

    Rigaku (2019). CrystalStructure. Version 4.3. 
    Rigaku Corporation, Tokyo, Japan.

    Sheldrick, G. M. (2014). Acta Cryst. (2014). A70, C1437.
    SHELXT Version 2018/2

    Sheldrick, G.M. (2008) SHELXL Version 2018/3, Acta Cryst. A64, 112-122.

    Rigaku (1998). REQAB. 
    Rigaku Corporation, Tokyo, Japan.

;


_chemical_formula_sum                             'C12 H10 F3 N3 O'
_chemical_formula_moiety                          'C12 H10 F3 N3 O'
_chemical_formula_weight                           269.23
_chemical_melting_point                            ?
_chemical_absolute_configuration
                                                  'syn'

#==============================================================================
# CRYSTAL DATA
_space_group_crystal_system                        tetragonal
_space_group_name_H-M_alt                         'P 43 21 2'
_space_group_name_Hall                            'P 4nw 2abw'
_space_group_IT_number                             96
loop_
_space_group_symop_id
_space_group_symop_operation_xyz
1   '+X,+Y,+Z'
2   '-X,-Y,1/2+Z'
3   '1/2-Y,1/2+X,3/4+Z'
4   '1/2+Y,1/2-X,1/4+Z'
5   '+Y,+X,-Z'
6   '-Y,-X,1/2-Z'
7   '1/2-X,1/2+Y,3/4-Z'
8   '1/2+X,1/2-Y,1/4-Z'
#------------------------------------------------------------------------------
_cell_length_a                                     7.5386(8)
_cell_length_b                                     7.5386(8)
_cell_length_c                                     42.598(5)
_cell_angle_alpha                                  90.0000
_cell_angle_beta                                   90.0000
_cell_angle_gamma                                  90.0000
_cell_volume                                       2420.9(5)
_cell_formula_units_Z                              8
_cell_measurement_reflns_used                      7246
_cell_measurement_theta_min                        1.90
_cell_measurement_theta_max                        27.50
_cell_measurement_temperature                      173
#------------------------------------------------------------------------------
_exptl_crystal_description                         platelet
_exptl_crystal_colour                              colorless
_exptl_crystal_size_max                            0.100
_exptl_crystal_size_mid                            0.100
_exptl_crystal_size_min                            0.010
_exptl_crystal_density_diffrn                      1.477
_exptl_crystal_density_meas                        ?
_exptl_crystal_density_method                     'not measured'
_exptl_crystal_F_000                               1104.00
_exptl_absorpt_coefficient_mu                      0.129
_exptl_absorpt_correction_type                     multi-scan
_exptl_absorpt_process_details                    'REQAB (Rigaku, 1998)'
_exptl_absorpt_correction_T_min                    0.751
_exptl_absorpt_correction_T_max                    0.999

#==============================================================================
# EXPERIMENTAL DATA

_diffrn_ambient_temperature                        173
_diffrn_radiation_type                            'Mo K\a'
_diffrn_radiation_wavelength                       0.71075
_diffrn_measurement_device_type                   'Rigaku XtaLAB P200'
_diffrn_measurement_method                         \w
_diffrn_detector_area_resol_mean                   5.814
_diffrn_reflns_number                              18286
_diffrn_reflns_av_unetI/netI                       0.0168
_diffrn_reflns_av_R_equivalents                    0.0418
_diffrn_reflns_theta_max                           25.352
_diffrn_reflns_theta_min                           1.912
_diffrn_reflns_theta_full                          25.242
_diffrn_measured_fraction_theta_max                0.998
_diffrn_measured_fraction_theta_full               0.999
_diffrn_reflns_Laue_measured_fraction_max          0.998
_diffrn_reflns_Laue_measured_fraction_full         0.999
_diffrn_reflns_point_group_measured_fraction_max   0.999
_diffrn_reflns_point_group_measured_fraction_full  0.999
_diffrn_reflns_limit_h_min                        -8
_diffrn_reflns_limit_h_max                         9
_diffrn_reflns_limit_k_min                        -8
_diffrn_reflns_limit_k_max                         9
_diffrn_reflns_limit_l_min                        -50
_diffrn_reflns_limit_l_max                         45
_diffrn_standards_number                           0
_diffrn_standards_interval_count                   .
_diffrn_standards_decay_%                          ?
_reflns_number_total                               2212
_reflns_number_gt                                  2129
_reflns_threshold_expression                       F^2^>2.0\s(F^2^)
_reflns_Friedel_coverage          0.565
_reflns_Friedel_fraction_max      1.000
_reflns_Friedel_fraction_full     1.000

#==============================================================================
# REFINEMENT DATA

_refine_special_details
;
    Refinement was performed using all reflections. The weighted 
    R-factor (wR) and goodness of fit (S) are based on F^2^.
    R-factor (gt) are based on F. The threshold expression of
    F^2^ > 2.0 sigma(F^2^) is used only for calculating R-factor (gt).
;
_refine_ls_structure_factor_coef                   Fsqd
_refine_ls_R_factor_all                            0.0532
_refine_ls_R_factor_gt                             0.0509
_refine_ls_wR_factor_ref                           0.1324
_refine_ls_wR_factor_gt                            0.1308
_refine_ls_number_restraints                       1
_refine_ls_hydrogen_treatment                      mixed
_refine_ls_number_reflns                           2212
_refine_ls_number_parameters                       176
_refine_ls_goodness_of_fit_ref                     1.140
_refine_ls_weighting_scheme                        calc
_refine_ls_weighting_details
           'w = 1/[\s^2^(Fo^2^)+(0.0485P)^2^+2.1962P] where P=(Fo^2^+2Fc^2^)/3'
_atom_sites_solution_hydrogens                     geom
_atom_sites_solution_primary                       direct
_atom_sites_solution_secondary                     difmap
_refine_ls_shift/su_max                            0.000
_refine_diff_density_max                           0.23
_refine_diff_density_min                          -0.16
_refine_ls_extinction_method                       none
_refine_ls_extinction_coef                         ?
_refine_ls_abs_structure_details
;
 Flack x determined using 723 quotients [(I+)-(I-)]/[(I+)+(I-)]
 (Parsons, Flack and Wagner, Acta Cryst. B69 (2013) 249-259).
;
_refine_ls_abs_structure_Flack                     0.4(3)

loop_
_atom_type_symbol
_atom_type_description
_atom_type_scat_dispersion_real
_atom_type_scat_dispersion_imag
_atom_type_scat_source
  'C' 'C'  0.0033 0.0016 
;
International Tables for Crystallography
(Vol. C, Tables 4.2.6.8 and 6.1.1.4)
;
  'H' 'H'  0.0000 0.0000 
;
International Tables for Crystallography
(Vol. C, Table 6.1.1.4)
;
  'F' 'F'  0.0171 0.0103 
;
International Tables for Crystallography
(Vol. C, Tables 4.2.6.8 and 6.1.1.4)
;
  'N' 'N'  0.0061 0.0033 
;
International Tables for Crystallography
(Vol. C, Tables 4.2.6.8 and 6.1.1.4)
;
  'O' 'O'  0.0106 0.0060 
;
International Tables for Crystallography
(Vol. C, Tables 4.2.6.8 and 6.1.1.4)
;

#==============================================================================
# ATOMIC COORDINATES AND THERMAL PARAMETERS

loop_
 _atom_site_label
 _atom_site_type_symbol
 _atom_site_fract_x
 _atom_site_fract_y
 _atom_site_fract_z
 _atom_site_U_iso_or_equiv
 _atom_site_adp_type
 _atom_site_occupancy
 _atom_site_site_symmetry_order  
 _atom_site_calc_flag
 _atom_site_refinement_flags_posn
 _atom_site_refinement_flags_adp
 _atom_site_refinement_flags_occupancy
 _atom_site_disorder_assembly
 _atom_site_disorder_group
F1 F 0.4551(4) 1.0434(4) 0.62423(6) 0.0587(8) Uani 1 1 d . . . . .
F2 F 0.3643(4) 1.2748(3) 0.59964(6) 0.0584(7) Uani 1 1 d . . . . .
F3 F 0.6396(4) 1.1984(4) 0.59756(6) 0.0596(7) Uani 1 1 d . . . . .
O1 O 0.6795(4) 0.9960(4) 0.52018(6) 0.0386(6) Uani 1 1 d . . . . .
N2 N 0.8172(4) 0.7540(5) 0.53927(8) 0.0419(8) Uani 1 1 d D . . . .
N9 N 0.0685(6) 0.8814(6) 0.61368(10) 0.0597(11) Uani 1 1 d . . . . .
N10 N 0.0692(6) 1.2250(6) 0.53416(11) 0.0638(11) Uani 1 1 d . . . . .
C1 C 0.6881(5) 0.8761(5) 0.53980(8) 0.0331(8) Uani 1 1 d . . . . .
C3 C 0.7985(6) 0.5835(6) 0.55535(10) 0.0461(10) Uani 1 1 d . . . . .
H3A H 0.781818 0.604057 0.578118 0.055 Uiso 1 1 calc R U . . .
H3B H 0.908088 0.513036 0.552499 0.055 Uiso 1 1 calc R U . . .
C4 C 0.6429(6) 0.4818(6) 0.54266(10) 0.0478(11) Uani 1 1 d . . . . .
H4 H 0.664091 0.368983 0.533456 0.057 Uiso 1 1 calc R U . . .
C5A C 0.4168(5) 0.7079(5) 0.55980(9) 0.0348(8) Uani 1 1 d . . . . .
H5 H 0.368205 0.670951 0.580644 0.042 Uiso 1 1 calc R U . . .
C5 C 0.4792(6) 0.5408(5) 0.54363(10) 0.0428(10) Uani 1 1 d . . . . .
H5A H 0.391669 0.471940 0.533185 0.051 Uiso 1 1 calc R U . . .
C6 C 0.2683(5) 0.8037(5) 0.54276(9) 0.0387(9) Uani 1 1 d . . . . .
H6A H 0.159027 0.730976 0.542211 0.046 Uiso 1 1 calc R U . . .
H6B H 0.303282 0.834081 0.521009 0.046 Uiso 1 1 calc R U . . .
C7 C 0.2419(5) 0.9728(5) 0.56288(9) 0.0386(9) Uani 1 1 d . . . . .
C8 C 0.4407(5) 1.0290(5) 0.56866(9) 0.0347(8) Uani 1 1 d . . . . .
H8 H 0.475789 1.105762 0.550557 0.042 Uiso 1 1 calc R U . . .
C8A C 0.5532(5) 0.8585(5) 0.56631(8) 0.0332(8) Uani 1 1 d . . . . .
H8A H 0.615643 0.836201 0.586649 0.040 Uiso 1 1 calc R U . . .
C9 C 0.1443(6) 0.9239(6) 0.59185(10) 0.0447(10) Uani 1 1 d . . . . .
C10 C 0.1429(6) 1.1140(6) 0.54684(10) 0.0476(10) Uani 1 1 d . . . . .
C11 C 0.4734(6) 1.1350(6) 0.59777(10) 0.0463(10) Uani 1 1 d . . . . .
H2 H 0.876(5) 0.753(5) 0.5188(4) 0.033(10) Uiso 1 1 d D . . . .

loop_
 _atom_site_aniso_label
 _atom_site_aniso_U_11
 _atom_site_aniso_U_22
 _atom_site_aniso_U_33
 _atom_site_aniso_U_23
 _atom_site_aniso_U_13
 _atom_site_aniso_U_12
F1 0.078(2) 0.0587(17) 0.0390(12) 0.0005(12) 0.0029(12) -0.0060(14)
F2 0.0669(18) 0.0441(15) 0.0642(15) -0.0101(12) 0.0125(14) 0.0074(14)
F3 0.0546(17) 0.0607(17) 0.0635(15) -0.0051(13) -0.0078(13) -0.0181(14)
O1 0.0367(15) 0.0376(15) 0.0415(13) 0.0029(12) 0.0051(12) -0.0015(12)
N2 0.0280(18) 0.055(2) 0.0426(17) 0.0067(15) 0.0012(14) 0.0073(16)
N9 0.053(2) 0.060(3) 0.066(2) 0.006(2) 0.021(2) 0.002(2)
N10 0.059(3) 0.055(2) 0.078(3) 0.005(2) -0.006(2) 0.022(2)
C1 0.0234(18) 0.038(2) 0.0374(18) 0.0006(16) -0.0029(15) -0.0039(16)
C3 0.038(2) 0.046(2) 0.054(2) 0.0103(19) 0.0030(19) 0.0205(19)
C4 0.055(3) 0.033(2) 0.055(2) 0.0098(18) 0.013(2) 0.010(2)
C5A 0.0287(19) 0.0315(19) 0.0440(19) 0.0051(16) 0.0028(16) -0.0019(15)
C5 0.046(3) 0.029(2) 0.053(2) 0.0032(17) 0.0044(19) -0.0047(17)
C6 0.029(2) 0.039(2) 0.048(2) 0.0027(18) -0.0013(16) 0.0009(16)
C7 0.031(2) 0.040(2) 0.044(2) 0.0034(17) 0.0024(16) 0.0037(16)
C8 0.030(2) 0.034(2) 0.0400(19) 0.0033(16) 0.0030(16) 0.0010(15)
C8A 0.0278(18) 0.037(2) 0.0349(18) 0.0039(16) -0.0017(15) 0.0000(16)
C9 0.036(2) 0.042(2) 0.056(2) 0.0040(19) 0.007(2) 0.0096(19)
C10 0.038(2) 0.050(3) 0.055(2) 0.000(2) 0.0029(19) 0.005(2)
C11 0.046(3) 0.050(3) 0.043(2) 0.0006(19) 0.0047(18) -0.001(2)

#==============================================================================
_computing_data_collection
                                'CrystalClear-SM Expert 2.1 b45 (Rigaku, 2015)'
_computing_cell_refinement
                                               'CrystalClear-SM Expert 2.1 b45'
_computing_data_reduction
                                               'CrystalClear-SM Expert 2.1 b45'
_computing_structure_solution
                                      'SHELXT Version 2018/2 (Sheldrick, 2014)'
_computing_structure_refinement
                                      'SHELXL Version 2018/3 (Sheldrick, 2008)'
_computing_publication_material
                                          'CrystalStructure 4.3 (Rigaku, 2019)'
_computing_molecular_graphics                     'CrystalStructure 4.3'

#==============================================================================
# MOLECULAR GEOMETRY

_geom_special_details
;
 All esds (except the esd in the dihedral angle between two l.s. planes)
 are estimated using the full covariance matrix.  The cell esds are taken
 into account individually in the estimation of esds in distances, angles
 and torsion angles; correlations between esds in cell parameters are only
 used when they are defined by crystal symmetry.  An approximate (isotropic)
 treatment of cell esds is used for estimating esds involving l.s. planes.
;

loop_
 _geom_bond_atom_site_label_1
 _geom_bond_atom_site_label_2
 _geom_bond_distance
 _geom_bond_site_symmetry_2
 _geom_bond_publ_flag
F1 C11 1.329(5) . ?
F2 C11 1.339(5) . ?
F3 C11 1.341(5) . ?
O1 C1 1.233(5) . ?
N2 C1 1.340(5) . ?
N2 C3 1.463(6) . ?
N2 H2 0.978(7) . ?
N9 C9 1.138(5) . ?
N10 C10 1.140(6) . ?
C1 C8A 1.526(5) . ?
C3 C4 1.502(7) . ?
C3 H3A 0.9900 . ?
C3 H3B 0.9900 . ?
C4 C5 1.313(6) . ?
C4 H4 0.9500 . ?
C5A C5 1.511(6) . ?
C5A C6 1.517(5) . ?
C5A C8A 1.557(5) . ?
C5A H5 1.0000 . ?
C5 H5A 0.9500 . ?
C6 C7 1.549(6) . ?
C6 H6A 0.9900 . ?
C6 H6B 0.9900 . ?
C7 C10 1.469(6) . ?
C7 C9 1.483(6) . ?
C7 C8 1.576(6) . ?
C8 C11 1.496(6) . ?
C8 C8A 1.543(5) . ?
C8 H8 1.0000 . ?
C8A H8A 1.0000 . ?

loop_
 _geom_angle_atom_site_label_1
 _geom_angle_atom_site_label_2
 _geom_angle_atom_site_label_3
 _geom_angle
 _geom_angle_site_symmetry_1
 _geom_angle_site_symmetry_3
 _geom_angle_publ_flag
C1 N2 C3 121.7(3) . . ?
C1 N2 H2 111(2) . . ?
C3 N2 H2 117(2) . . ?
O1 C1 N2 122.1(3) . . ?
O1 C1 C8A 122.0(3) . . ?
N2 C1 C8A 115.9(3) . . ?
N2 C3 C4 110.8(3) . . ?
N2 C3 H3A 109.5 . . ?
C4 C3 H3A 109.5 . . ?
N2 C3 H3B 109.5 . . ?
C4 C3 H3B 109.5 . . ?
H3A C3 H3B 108.1 . . ?
C5 C4 C3 123.4(4) . . ?
C5 C4 H4 118.3 . . ?
C3 C4 H4 118.3 . . ?
C5 C5A C6 114.1(3) . . ?
C5 C5A C8A 118.9(3) . . ?
C6 C5A C8A 103.0(3) . . ?
C5 C5A H5 106.7 . . ?
C6 C5A H5 106.7 . . ?
C8A C5A H5 106.7 . . ?
C4 C5 C5A 126.1(4) . . ?
C4 C5 H5A 116.9 . . ?
C5A C5 H5A 116.9 . . ?
C5A C6 C7 102.8(3) . . ?
C5A C6 H6A 111.2 . . ?
C7 C6 H6A 111.2 . . ?
C5A C6 H6B 111.2 . . ?
C7 C6 H6B 111.2 . . ?
H6A C6 H6B 109.1 . . ?
C10 C7 C9 108.4(3) . . ?
C10 C7 C6 113.8(3) . . ?
C9 C7 C6 108.6(3) . . ?
C10 C7 C8 111.2(3) . . ?
C9 C7 C8 114.1(3) . . ?
C6 C7 C8 100.7(3) . . ?
C11 C8 C8A 114.1(3) . . ?
C11 C8 C7 115.4(3) . . ?
C8A C8 C7 106.8(3) . . ?
C11 C8 H8 106.7 . . ?
C8A C8 H8 106.7 . . ?
C7 C8 H8 106.7 . . ?
C1 C8A C8 110.0(3) . . ?
C1 C8A C5A 111.8(3) . . ?
C8 C8A C5A 104.8(3) . . ?
C1 C8A H8A 110.0 . . ?
C8 C8A H8A 110.0 . . ?
C5A C8A H8A 110.0 . . ?
N9 C9 C7 177.9(5) . . ?
N10 C10 C7 178.6(5) . . ?
F1 C11 F2 107.2(3) . . ?
F1 C11 F3 106.7(4) . . ?
F2 C11 F3 107.1(4) . . ?
F1 C11 C8 114.1(4) . . ?
F2 C11 C8 111.6(3) . . ?
F3 C11 C8 109.8(3) . . ?

loop_
 _geom_torsion_atom_site_label_1
 _geom_torsion_atom_site_label_2
 _geom_torsion_atom_site_label_3
 _geom_torsion_atom_site_label_4
 _geom_torsion
 _geom_torsion_site_symmetry_1
 _geom_torsion_site_symmetry_2
 _geom_torsion_site_symmetry_3
 _geom_torsion_site_symmetry_4
 _geom_torsion_publ_flag
C3 N2 C1 O1 -160.0(4) . . . . ?
C3 N2 C1 C8A 20.5(5) . . . . ?
C1 N2 C3 C4 60.1(5) . . . . ?
N2 C3 C4 C5 -60.2(5) . . . . ?
C3 C4 C5 C5A -5.9(7) . . . . ?
C6 C5A C5 C4 144.4(4) . . . . ?
C8A C5A C5 C4 22.4(6) . . . . ?
C5 C5A C6 C7 -176.0(3) . . . . ?
C8A C5A C6 C7 -45.7(4) . . . . ?
C5A C6 C7 C10 163.0(3) . . . . ?
C5A C6 C7 C9 -76.1(4) . . . . ?
C5A C6 C7 C8 44.0(3) . . . . ?
C10 C7 C8 C11 85.0(4) . . . . ?
C9 C7 C8 C11 -37.9(5) . . . . ?
C6 C7 C8 C11 -154.0(3) . . . . ?
C10 C7 C8 C8A -147.0(3) . . . . ?
C9 C7 C8 C8A 90.1(4) . . . . ?
C6 C7 C8 C8A -26.0(4) . . . . ?
O1 C1 C8A C8 -12.7(5) . . . . ?
N2 C1 C8A C8 166.9(3) . . . . ?
O1 C1 C8A C5A 103.4(4) . . . . ?
N2 C1 C8A C5A -77.1(4) . . . . ?
C11 C8 C8A C1 -111.8(4) . . . . ?
C7 C8 C8A C1 119.5(3) . . . . ?
C11 C8 C8A C5A 127.9(3) . . . . ?
C7 C8 C8A C5A -0.9(4) . . . . ?
C5 C5A C8A C1 36.6(5) . . . . ?
C6 C5A C8A C1 -90.8(4) . . . . ?
C5 C5A C8A C8 155.7(3) . . . . ?
C6 C5A C8A C8 28.4(4) . . . . ?
C8A C8 C11 F1 -54.2(5) . . . . ?
C7 C8 C11 F1 70.1(5) . . . . ?
C8A C8 C11 F2 -175.9(3) . . . . ?
C7 C8 C11 F2 -51.6(5) . . . . ?
C8A C8 C11 F3 65.5(5) . . . . ?
C7 C8 C11 F3 -170.2(3) . . . . ?

loop_
_geom_hbond_atom_site_label_D
_geom_hbond_atom_site_label_H
_geom_hbond_atom_site_label_A
_geom_hbond_site_symmetry_D
_geom_hbond_site_symmetry_H
_geom_hbond_site_symmetry_A
_geom_hbond_distance_DA
_geom_hbond_distance_DH
_geom_hbond_distance_HA
_geom_hbond_angle_DHA
_geom_hbond_publ_flag
N2 H2 O1 . . 5_556 2.924(4) 0.98(2) 1.97(2) 164(3) no

#==============================================================================
# Additional structures and associated data_? identifiers
# should be added at this point if there is more than one 
# structure analysis in the CIF.

_shelx_res_file
;
TITL JBAS8
    shelxl.res
    created by SHELXL-2018/3 at 19:56:02 on 15-Sep-2021
CELL  0.71075 7.53860 7.53860 42.59800 90.00000 90.00000 90.00000
ZERR  8 0.00080 0.00080 0.00500 0.00000 0.00000 0.00000
LATT -1
SYMM    -X,    -Y, .50+Z
SYMM .50-Y, .50+X, .75+Z
SYMM .50+Y, .50-X, .25+Z
SYMM    +Y,    +X,    -Z
SYMM    -Y,    -X, .50-Z
SYMM .50-X, .50+Y, .75-Z
SYMM .50+X, .50-Y, .25-Z
SFAC C H F N O
UNIT 96 80 24 24 8
L.S. 20
FMAP 2
PLAN 5
WPDB -2
HTAB
BOND $H
CONF
LIST 4
TEMP -100.0
ACTA
SIZE 0.010 0.100 0.100
DFIX 0.9800 0.0050 N2 H2
WGHT    0.048500    2.196200
FVAR       0.27931
F1    3    0.455141    1.043399    0.624232    11.00000    0.07825    0.05875 =
         0.03903    0.00054    0.00289   -0.00600
F2    3    0.364309    1.274793    0.599645    11.00000    0.06692    0.04410 =
         0.06416   -0.01009    0.01254    0.00736
F3    3    0.639552    1.198393    0.597559    11.00000    0.05463    0.06073 =
         0.06351   -0.00506   -0.00781   -0.01808
O1    5    0.679465    0.996041    0.520179    11.00000    0.03672    0.03765 =
         0.04150    0.00294    0.00506   -0.00153
N2    4    0.817164    0.753985    0.539272    11.00000    0.02799    0.05493 =
         0.04264    0.00668    0.00118    0.00726
N9    4    0.068487    0.881368    0.613683    11.00000    0.05322    0.05986 =
         0.06612    0.00554    0.02097    0.00161
N10   4    0.069186    1.224995    0.534159    11.00000    0.05859    0.05454 =
         0.07832    0.00514   -0.00552    0.02227
C1    1    0.688108    0.876143    0.539798    11.00000    0.02342    0.03835 =
         0.03743    0.00056   -0.00288   -0.00394
C3    1    0.798464    0.583523    0.555353    11.00000    0.03778    0.04602 =
         0.05447    0.01034    0.00300    0.02052
AFIX  23
H3A   2    0.781818    0.604057    0.578118    11.00000   -1.20000
H3B   2    0.908088    0.513036    0.552499    11.00000   -1.20000
AFIX   0
C4    1    0.642903    0.481796    0.542660    11.00000    0.05543    0.03312 =
         0.05492    0.00981    0.01259    0.01000
AFIX  43
H4    2    0.664091    0.368983    0.533456    11.00000   -1.20000
AFIX   0
C5A   1    0.416831    0.707860    0.559802    11.00000    0.02873    0.03150 =
         0.04404    0.00506    0.00284   -0.00187
AFIX  13
H5    2    0.368205    0.670951    0.580644    11.00000   -1.20000
AFIX   0
C5    1    0.479172    0.540783    0.543632    11.00000    0.04639    0.02868 =
         0.05330    0.00316    0.00440   -0.00469
AFIX  43
H5A   2    0.391669    0.471940    0.533185    11.00000   -1.20000
AFIX   0
C6    1    0.268336    0.803694    0.542756    11.00000    0.02866    0.03885 =
         0.04848    0.00270   -0.00133    0.00086
AFIX  23
H6A   2    0.159027    0.730976    0.542211    11.00000   -1.20000
H6B   2    0.303282    0.834081    0.521009    11.00000   -1.20000
AFIX   0
C7    1    0.241921    0.972789    0.562881    11.00000    0.03138    0.03996 =
         0.04439    0.00342    0.00239    0.00375
C8    1    0.440685    1.028976    0.568664    11.00000    0.03017    0.03390 =
         0.03999    0.00331    0.00297    0.00097
AFIX  13
H8    2    0.475789    1.105762    0.550557    11.00000   -1.20000
AFIX   0
C8A   1    0.553233    0.858498    0.566314    11.00000    0.02776    0.03708 =
         0.03487    0.00391   -0.00167    0.00004
AFIX  13
H8A   2    0.615643    0.836201    0.586649    11.00000   -1.20000
AFIX   0
C9    1    0.144287    0.923903    0.591853    11.00000    0.03571    0.04238 =
         0.05593    0.00398    0.00664    0.00961
C10   1    0.142940    1.114014    0.546836    11.00000    0.03768    0.05046 =
         0.05466   -0.00028    0.00288    0.00497
C11   1    0.473363    1.134987    0.597770    11.00000    0.04576    0.05001 =
         0.04307    0.00064    0.00467   -0.00137
H2    2    0.875995    0.752791    0.518817    11.00000    0.03261
HKLF 4


REM  JBAS8
REM wR2 = 0.1324, GooF = S = 1.140, Restrained GooF = 1.140 for all data
REM R1 = 0.0509 for 2129 Fo > 4sig(Fo) and 0.0532 for all 2212 data
REM 176 parameters refined using 1 restraints

END

WGHT      0.0389      2.4146

REM Instructions for potential hydrogen bonds
EQIV $1 x+1, y-1, z
HTAB C3 N10_$1
HTAB C8 O1
EQIV $2 y, x, -z+1
HTAB N2 O1_$2
HTAB N2 N2_$2

REM Highest difference peak  0.228,  deepest hole -0.165,  1-sigma level  0.045
Q1    1   0.4730  1.0422  0.6492  11.00000  0.05    0.23
Q2    1   0.4406  1.0209  0.5943  11.00000  0.05    0.22
Q3    1   0.3601  1.2587  0.6241  11.00000  0.05    0.21
Q4    1   0.3610  1.2824  0.5731  11.00000  0.05    0.20
Q5    1   0.0783  0.8819  0.6388  11.00000  0.05    0.19
;

_shelx_res_checksum   49662

_shelx_hkl_file
;
   0   0  -4  240.77    4.91
   0   0  -4  237.94    4.85
   0   0   5   -1.06    0.32
  -1   0   0    3.52    0.43
  -1   0  -1   72.66    1.59
  -1   0   1   68.91    1.45
   1   0  -1   68.99    1.45
   1   0   1   68.01    1.41
   0  -1   1   76.94    1.69
   0   1  -1   73.94    1.70
   1   0  -1   71.04    3.00
   1   0   1   70.96    1.55
  -1   0   1   78.37    1.70
   0  -1  -1   76.58    1.69
   0   1   1   76.58    1.68
   0   1   2    4.99    0.47
   0   0   6   -1.86    0.40
   0   0   6   -0.22    0.23
   0   0  -6   -2.11    0.44
   1   0   3  164.09    4.52
  -1   0   3  149.21    3.64
   0   1  -3  155.62    4.36
   1   0   3  172.98    3.59
   0   1   3  174.39    3.62
   1   0  -3  152.31    3.54
   1   0  -3  158.21    4.21
   1   0   3  146.89    2.99
   0  -1   3  167.86    4.06
  -1   0  -3  158.12    5.41
   0   1   3  163.39    3.35
   0  -1  -4 1926.95   38.64
   0   1   4 1983.31   39.77
   1   0   4 2135.08   42.97
   1   0   4 1852.27   37.14
   1   0  -4 1889.80   37.89
  -1   0  -4 2039.87   43.91
   0   1  -4 2115.77   43.02
   0   1  -4 1975.70   42.00
   1   0  -4 1982.02   39.92
  -1   0   4 1891.81   40.92
   1   0  -4 1978.19   39.83
   0  -1   4 2050.94   41.24
   1   0   4 2165.95   43.58
   0   1   4 2127.25   42.80
   0   1  -5 1149.20   23.69
   1   0  -5 1014.57   20.46
   0  -1  -5 1081.44   22.49
   1   0   5 1111.72   22.45
  -1   0  -5 1090.18   22.27
   0   1   5 1077.21   21.65
  -1   0   5 1037.33   21.15
   1   0  -5 1066.74   21.67
   0  -1   5 1075.28   22.17
   0   1  -5 1054.15   21.59
   1  -1   0  227.31    5.26
  -1   1   0  218.88    4.94
  -1   1   0  222.26    4.75
   1  -1   0  219.96    4.80
   0   0   8 2757.31   55.30
   0   0  -8 2725.23   54.67
   0   0   8 2819.44   56.51
   1  -1   1  685.11   13.85
  -1   1  -1  666.91   13.51
   1  -1  -1  697.56   14.11
  -1   1   1  659.89   13.33
   1  -1  -1  672.69   13.58
  -1   1  -1  638.82   13.97
   1   1  -1  713.13   14.42
  -1   1   1  640.75   12.93
   1   1   1  752.40   17.67
  -1   1  -2  235.57    4.97
  -1   1   2  224.15    4.71
   1  -1  -2  235.30    4.99
   1  -1   2  221.72    4.82
   1   1  -2  249.01    5.08
  -1   1   2  229.44    4.70
   1  -1  -2  237.87    4.88
   0   1   6   50.79    1.72
   0  -1  -6   56.53    3.78
   1   0   6   57.53    1.74
  -1   0  -6   53.04    1.91
  -1   0   6   53.42    2.12
  -1   0   6   60.15    3.55
   1   0  -6   55.52    2.18
   0  -1   6   57.65    3.26
   0   1   6   68.28    3.17
   1   0  -6   52.11    2.14
   1   1   3  127.01    8.91
  -1   1   3  110.01    2.39
   1  -1  -3  114.29    2.54
  -1   1  -3  116.06    2.51
   1  -1   3  116.52    2.49
   1   1   3  116.03    2.45
   1  -1  -3  112.10    2.39
   1   1  -3  117.33    6.17
  -1   1   3  105.29    2.21
  -1   1   4  270.07    5.50
   1  -1  -4  280.31    5.70
  -1   1  -4  273.14    5.60
   1  -1   4  271.99    5.54
   1   1   4  253.06    5.15
   1   1  -4  286.66    5.82
  -1   1   4  265.85    5.38
   1  -1  -4  269.37    5.46
   1   1   4  284.63    5.76
   1   0  -7   53.94    1.28
   0   1   7   56.30    1.75
   1   0   7   64.32    2.22
   0   1  -7   52.28    1.30
   1   0   7   58.28    1.62
   0  -1  -7   55.37    1.25
   0   1   7   56.02    1.20
  -1   0   7   57.02    1.39
  -1   0  -7   55.77    1.76
   0  -1   7   55.10    1.39
  -1   0   7   54.56    1.76
   1  -1  -5    9.64    0.41
   1  -1   5    4.77    0.41
   1  -1  -5    9.41    0.57
  -1   1   5    8.06    0.32
   1   1  -5    6.20    0.37
  -1   1   5   10.66    0.55
  -1   0   8  430.25    8.69
   1   0  -8  446.20    9.15
   0   1   8  466.18    9.41
   0   1  -8  426.94    8.79
   0  -1   8  423.78    8.58
   0   1   8  432.09    8.77
   0  -1  -8  461.62    9.38
   1   0   8  464.43    9.46
   0   1  -8  429.07    8.75
  -1   0  -8  441.97    9.16
   0   1   8  442.59    8.92
   1   0  -8  430.05    8.67
  -1   0   8  438.11    8.88
   1   1   6   20.93    0.55
   1  -1  -6   19.09    1.69
  -1   1  -6   21.01    0.66
  -1   1  -6   19.23    0.58
   1  -1   6   22.38    0.65
  -1   1   6   21.10    0.57
   1  -1  -6   20.55    0.58
   1  -1   6   21.16    0.59
   1   1  -6   20.79    0.57
  -1  -1   6   21.35    0.56
  -1   1   6   19.60    0.47
   0   0  10   -0.15    0.24
   0   0 -10   -0.29    0.24
   0   0  10   -0.02    0.24
   1  -1  -7   87.65    1.82
  -1   1   7   85.44    1.77
   1  -1   7   90.84    1.92
  -1   1   7   91.32    1.96
  -1  -1   7   89.01    1.86
   1   1  -7   88.84    1.88
   1   1  -7   94.13    2.26
   1   1   7   90.73    1.90
  -1   1  -7   91.90    2.70
   1  -1  -7   85.68    1.81
   1  -1   7   91.34    1.97
  -1   0   9  463.64    9.37
   0  -1   9  451.55   13.12
   1   0  -9  458.45    9.40
   0   1   9  458.36    9.23
  -1   0  -9  476.58   16.11
   0   1  -9  448.01    9.20
   1   0  -9  458.25    9.30
  -1   0   9  486.72    9.84
   1   0   9  462.11    9.40
   0  -1  -9  471.18   10.00
   0   1   9  464.65    9.49
   1   0  -9  450.35    9.07
   1   0   9  469.54   10.81
   0   1  -9  421.62   15.43
   2   0   0   20.15    0.48
   2   0   0   20.80    0.59
   0   2   0   23.33    0.68
  -1  -1   8   67.82    5.06
   1  -1   8   73.03    4.25
  -1   1  -8   62.68    7.38
   1  -1   8   75.10    4.68
   1   1   8   67.30    5.65
  -1  -1   8   70.29    2.36
  -1   1   8   71.08    5.45
   1   1   8   76.78    2.50
  -1   1   8   68.05    3.30
   0   2  -1   90.64    1.92
   2   0  -1   88.64    1.82
   2   0   1   92.09    1.94
   2   0   1   88.78    1.89
   2   0  -1   90.89    1.92
   0   2   1   91.75    1.95
   2   0   2   62.59    1.38
   0   2   2   61.51    1.36
   0   2  -2   61.31    1.35
  -2   0  -2   58.26    1.87
   2   0  -2   59.92    1.28
   2   0   2   59.02    1.23
   2   0  -2   62.86    1.35
   0  -1  10   95.02    2.29
   1   0 -10   93.63    2.08
   1   0  10   94.66    2.08
   0   1  10   96.21    2.36
  -1   0  10   92.80    2.08
  -1   0  10   95.33    2.13
   0   1 -10   91.84    2.22
  -1   0 -10   97.72    2.17
   0  -1 -10   92.58    2.30
   0   1  10   95.99    2.01
   1   0 -10   94.42    1.97
   1   0 -10   93.68    2.08
   0  -1 -10  102.05    2.75
   2   0   3   16.95    0.53
   2   0  -3   12.80    0.66
  -2   0  -3   14.93    0.44
  -2   0  -3   16.98    0.47
   0   2  -3   12.98    0.65
   0   2   3   10.83    0.41
   0   2   4  240.14    4.95
   0   2  -4  236.76    4.83
   0  -2   4  223.68    4.56
  -2   0  -4  226.24    4.64
  -2   0  -4  217.83    4.45
   2   0   4  242.40    4.99
   2   0   4  218.19    4.42
   2   0  -4  238.86    4.86
   2   0  -4  230.11    4.65
   2   0   4  231.03    4.72
   0   0  12 4281.99   85.97
   0   0  12 4536.01  167.69
   0   0 -12 4313.71   86.55
  -1   1   9 2493.45   50.51
   1  -1   9 2493.09   50.32
   1   1  -9 2478.48   50.41
  -1   1  -9 2468.94   50.39
  -1  -1   9 2531.09   50.76
  -1  -1   9 2556.47   51.49
  -1   1   9 2425.83   48.62
   1  -1  -9 2441.06   48.93
   1   1   9 2556.25   51.42
   1   1   9 2498.77   50.14
   1   1  -9 2486.43   49.89
   1  -1   9 2400.38   48.97
   2   0  -5   39.15    1.01
   0  -2   5   43.11    1.28
   0   2  -5   36.87    1.26
   0  -2   5   42.97    1.39
   0   2   5   37.33    0.86
  -2   0  -5   41.34    1.08
   0   2   5   36.42    0.87
   0  -2  -5   35.89    1.62
   2   0  -5   37.76    0.91
   1   0 -11    5.92    0.58
   0  -1 -11    6.22    0.46
  -1   0  11    6.39    0.33
   1   0 -11    5.46    0.26
   0   1  11    6.54    0.24
   0   1 -11    5.94    0.44
   0   1 -11    6.05    0.52
   0  -1 -11    7.35    0.48
   1   0 -11    6.51    0.38
   0   1  11    6.52    0.40
  -1   0 -11    5.88    0.36
   0  -1  11    6.28    0.43
  -1   0  11    6.00    0.38
   1   0  11    5.99    0.32
   1   0  11    6.22    0.38
   1  -2   0   17.43    0.53
   2   1   0   15.93    0.55
   2  -1   0   15.47    0.54
   1   2   0   14.69    0.51
   2  -1   0   21.59    0.60
  -2   1   0   15.16    0.52
  -1   2   0   17.10    0.52
  -1   2   0   18.23    0.52
  -1  -2  -1   47.70    1.15
   2   1   1   52.50    1.16
   2  -1  -1   43.77    1.22
   1   2  -1   45.38    1.23
   2   1  -1   54.90    1.44
   2   1   1   46.70    1.13
  -2  -1   1   49.02    1.13
   2  -1   2  344.89    6.99
  -1   2   2  320.92    6.56
  -2  -1   2  345.17    7.04
  -1  -2   2  341.08    6.95
   2   1   2  332.18    6.77
   2  -1  -2  326.79    6.64
  -2   1   2  318.04    6.57
  -1  -2   2  326.90    6.87
   1   2  -2  347.87    7.17
   1   2   2  326.94    7.06
   1  -2  -2  313.82    6.39
  -1   2   2  325.01    6.62
   2  -1  -2  325.22    7.03
  -1  -2  -2  346.10    7.30
   2   1  -2  359.08    7.35
   2   1   2  370.78    7.53
   2   1   2  370.99    7.58
   0  -2  -6  540.26   10.95
   0  -2   6  536.07   10.83
   2   0   6  495.53   10.01
  -2   0  -6  493.08    9.97
   2   0   6  522.01   10.56
   0   2   6  521.89   10.56
   2   0  -6  535.68   10.80
   0   2   6  516.97   10.57
   2   0   6  549.65   11.15
   0   2  -6  526.50   10.63
   0  -2   6  530.67   10.70
   2   0  -6  528.60   10.67
  -2   0   6  491.09    9.89
  -2   0  -6  503.98   10.13
   2   0  -6  517.62   10.41
  -1  -1 -10  120.22   10.48
  -1   1  10  145.81    7.57
   1   1  10  166.71    4.35
  -1  -1  10  170.45    4.40
   1  -1  10  150.55    4.22
  -1   1 -10  160.33    4.80
   1  -1 -10  154.93    4.34
  -1   1  10  162.96    4.83
   1   1  10  146.06    6.48
  -1  -1  10  160.35    6.45
   1   1 -10  145.97   10.83
   1  -1  10  163.91    6.53
  -1  -2  -3  941.65   18.94
   1   2  -3  945.65   19.05
   2   1   3  988.81   19.90
  -2  -1  -3  938.46   18.93
  -2  -1   3  857.20   17.26
   2  -1  -3  890.31   21.29
  -2   1  -3  855.76   17.33
  -1   2   3  901.89   18.15
   2  -1   3  919.50   18.49
   2   1  -3  965.00   19.41
  -2   1   3  896.39   18.13
   2  -1  -3  916.12   18.45
  -1   2   3  918.18   18.52
   2  -1   3  920.31   18.60
   2   1   3  955.33   21.35
  -1   2  -3  929.32   18.90
   1  -2   3  903.57   18.18
   1   2   3  945.27   19.03
  -1  -2  -3  943.84   19.95
  -2  -1  -4  554.05   11.26
   1  -2  -4  560.49   11.30
   2  -1   4  495.13   10.11
  -1  -2  -4  512.69   12.73
  -2   1   4  508.97   10.30
   2  -1  -4  551.15   11.18
  -1   2   4  555.01   11.24
   2  -1   4  508.19   10.35
   1  -2   4  501.73   10.15
   2   1  -4  532.62   11.98
  -1   2  -4  516.17   10.48
   2   1   4  565.34   11.44
  -1  -2  -4  534.75   17.87
   1   2   4  547.67   11.12
   2  -1  -4  515.12   10.37
  -1   2   4  520.79   10.50
   1   2  -4  526.94   10.70
   1   0  12   57.73    1.67
   0  -1  12   59.83    1.69
  -1   0  12   55.96    1.41
  -1   0  12   60.59    1.60
   0   1  12   64.43    1.34
  -1   0 -12   64.06    2.27
   0   1 -12   61.39    2.84
   1   0  12   54.60    1.62
   1   0 -12   57.42    1.55
   0   1  12   62.52    2.93
   0   1 -12   51.82    2.97
  -1   0 -12   52.51    1.85
   0  -1 -12   64.61    1.42
   2   0  -7   18.66    0.74
   0   2   7   21.81    0.72
  -2   0  -7   20.12    0.69
  -2   0  -7   19.46    0.47
  -2   0   7   19.10    0.84
   2   0   7   21.58    0.77
   0   2  -7   19.05    1.35
   0  -2   7   17.66    1.36
   2   0  -7   17.07    1.15
   0  -2  -7   20.57    0.70
   2   0   7   22.65    0.75
   0  -2   7   21.76    0.72
   0   2   7   21.34    0.58
   1   2   5  160.11    3.72
  -1   2  -5  147.51    3.53
   1   2   5  151.61    3.26
  -1   2   5  151.08    3.12
  -1  -2  -5  141.80    3.08
   2   1   5  163.27    3.47
  -2  -1  -5  146.33    3.29
   2   1  -5  151.33    3.29
   1  -2   5  165.33    3.50
   1  -2  -5  154.21    3.22
  -2   1   5  159.55    3.40
   2  -1  -5  156.60    3.43
  -1   2   5  164.97    3.44
   2  -1   5  160.90    3.37
   1   1  11  918.54   18.50
  -1  -1  11  882.71   17.83
   1   1 -11  863.94   17.47
  -1   1  11  832.94   16.77
   1   1  11  826.06   16.66
  -1  -1 -11  842.46   16.96
  -1   1 -11  868.46   17.80
   1  -1  11  781.25   15.86
   1   1 -11  815.97   16.43
   1   1  11  840.03   16.90
   1  -1  11  842.99   17.17
  -1  -1  11  864.66   18.08
   0  -2   8   90.06    1.91
   0   2  -8   89.72    1.91
  -2   0  -8   88.20    1.88
   2   0   8   89.46    1.89
   0  -2   8   83.26    1.75
   2   0  -8   91.00    2.01
   0   2   8   89.98    1.92
   0  -2  -8   88.26    1.89
   2   0  -8   91.60    1.92
  -2   0   8   90.14    1.95
  -2   0  -8   85.85    1.76
   2   0  -8   88.31    1.90
   0   2   8   88.27    1.85
   0   2  -8   84.68    1.85
   2   0   8   91.02    1.96
  -1  -2  -6  506.25   18.78
   1   2  -6  539.30   10.93
  -1   2   6  519.93   10.53
   1  -2   6  541.83   11.03
   2  -1  -6  510.45   10.34
   2  -1   6  518.06   10.54
  -2   1  -6  477.22    9.78
   1  -2  -6  508.14   10.26
   2  -1   6  501.82   10.45
   1   2  -6  482.51   10.05
  -2   1   6  488.97    9.84
  -2   1   6  507.06   10.33
   1   2   6  533.88   10.78
  -1  -2  -6  529.75   10.71
   2   1   6  552.67   11.19
   2  -1  -6  518.98   10.44
  -1   2   6  513.74   10.38
  -2  -1  -6  501.16   10.23
   1   2   6  561.10   11.51
   2   1   6  531.51   10.77
   2   1  -6  544.26   11.00
  -1   2  -6  530.53   10.82
   0   0 -14    0.29    0.33
   0  -1  13  486.64    9.87
   1   0  13  498.49   10.13
   0  -1 -13  435.66    8.84
   0  -1 -13  440.01    9.00
  -1   0  13  449.76    9.09
   1   0 -13  485.05    9.87
   0   1  13  465.71    9.74
  -1   0 -13  458.72    9.42
   0  -1 -13  472.58    9.54
  -1   0 -13  449.16    9.12
   0   1  13  480.32    9.66
   0  -1 -13  483.30    9.73
   1   0  13  452.91    9.23
  -1   0 -13  478.39    9.83
   0   1 -13  453.93    9.52
   1  -1  12   95.31    2.64
   1   1 -12   89.52    2.83
   1   1 -12   91.49    2.11
   1   1  12  103.59    2.34
  -1   1  12   95.67    2.36
   1   1  12   90.17    2.06
  -1  -1  12   96.17    2.79
  -1  -1  12   93.94    2.74
  -1   1 -12   88.32    3.06
  -1  -1 -12   93.98    2.16
  -1   2   7  571.01   11.54
  -2  -1  -7  573.43   11.65
   2   1   7  583.56   11.81
   2  -1   7  581.16   11.77
  -1  -2  -7  577.08   12.79
  -1   2  -7  521.59   10.58
   1   2  -7  586.77   11.86
   2   1  -7  598.89   12.13
   1  -2   7  570.54   11.56
  -2   1   7  548.03   11.03
   2   1   7  607.33   12.26
   2  -1  -7  567.70   11.43
  -1   2   7  591.46   11.95
   1   2  -7  530.59   10.92
   1   2   7  587.16   12.06
   2  -1  -7  553.28   11.18
   1  -2  -7  582.92   11.77
   1   2   7  580.60   11.75
  -1  -2   7  574.91   11.61
  -1  -2  -7  571.67   11.56
  -2  -1  -7  601.79   12.14
  -2   1   7  564.40   11.56
   2  -1   7  575.35   11.82
  -2   0  -9   27.40    0.65
   2   0   9   32.20    0.78
   0   2  -9   29.55    0.75
   2   0  -9   31.65    0.75
  -2   0   9   30.61    0.69
   0   2   9   31.96    0.76
   0  -2  -9   30.46    0.75
  -2   0  -9   29.28    0.73
   0   2  -9   28.72    0.70
   0   2   9   30.46    0.70
   2   0   9   31.30    0.75
   2   0  -9   30.43    0.67
   2   0  -9   32.25    0.76
   0  -2   9   30.93    0.74
   0  -2   9   31.71    0.77
  -2   1   8  240.51    5.67
   2   1  -8  245.03    5.53
   2   1   8  261.30    5.33
   1  -2  -8  250.62    5.14
  -2   1  -8  238.53    4.89
   2  -1   8  250.26    5.22
   1  -2   8  261.62    5.39
   1   2  -8  228.11   17.77
   2  -1  -8  248.72    5.09
  -1   2   8  246.93    5.03
   1   2  -8  234.63    6.77
   2   1   8  250.91    5.14
  -1  -2  -8  256.56    5.32
   1   2   8  252.89    5.24
  -1  -2   8  259.12    5.37
  -2   1   8  238.34    5.09
  -2  -1  -8  252.12    5.25
   2  -1  -8  257.29    5.39
  -1   2   8  254.51    5.36
  -1  -2  -8  256.32    6.10
   2  -1   8  247.76    5.14
  -1   2  -8  251.27    5.23
   2   0  10    9.72    0.34
   0  -2  10   10.82    0.53
   2   0 -10    9.30    0.34
  -2   0 -10    9.42    0.38
   0  -2 -10   10.49    0.37
   2   0 -10    9.52    0.36
   0  -2  10    9.14    0.35
  -2   0  10    9.92    0.31
   2   0 -10   10.38    0.30
   0   2  10   10.52    0.30
   0  -2 -10    8.89    0.35
   0   2 -10   10.12    0.48
  -2   0 -10    8.82    0.59
   2   0  10   10.42    0.47
   0   2  10    9.96    0.35
   0  -1 -14    6.28    0.53
  -1   0  14    5.42    1.11
   0   1  14    6.31    0.68
   1   1  13    1.73    0.33
   1  -1  13    2.33    0.43
   1  -1 -13    3.12    0.31
  -1  -1  13    3.13    0.36
  -1  -1  13    2.03    0.33
   1   1 -13    2.75    0.34
  -1   1  13    2.63    0.34
  -2   1   9  128.77    2.83
  -1   2   9  120.31    2.51
  -2   1   9  126.98    2.68
   1   2  -9  117.26    2.57
   2  -1   9  128.86    2.73
   1  -2   9  130.82    2.82
  -2   1  -9  121.57    2.70
  -1   2   9  116.71    2.48
   2  -1  -9  128.73    2.89
  -2  -1  -9  115.81    2.46
  -1   2  -9  124.14    2.82
   2   1  -9  120.49   11.94
  -1  -2   9  134.22    2.78
   1   2   9  131.11    2.76
   1  -2  -9  119.26    9.63
  -2   1  -9  124.19    2.59
   1   2   9  131.65    2.74
   2  -1   9  127.20    2.76
  -2  -1  -9  114.77    2.55
   2   1   9  135.92    2.86
  -1  -2  -9  128.56    2.78
   2   1   9  131.72    2.73
  -2   0 -11   95.25    2.05
   0  -2  11   89.06    1.86
   0   2 -11   88.50    1.89
  -2   0 -11   94.05    1.99
   0   2  11   96.89    2.07
   2   0 -11  100.37    2.09
   2   0  11  100.83    2.12
   0  -2  11   91.08    1.93
   0  -2 -11   93.37    1.98
   0  -2 -11   94.93    1.98
   0   2  11   94.71    1.96
   2   0 -11   92.56    1.90
  -2   0  11  100.11    2.06
   2   0 -11   99.69    2.08
   0   2 -11   86.71    1.83
   2   0  11   96.70    2.04
  -2   2   0   58.16    1.47
   2   2   0   61.01    1.32
   2  -2   0   53.27    1.33
   0   0  16  504.14   10.48
   0   0  16  511.52   10.42
   0   0 -16  495.69   10.22
   0   0 -16  498.10   10.06
  -2  -2   1  232.15    4.72
  -2  -2  -1  229.58    4.66
   2  -2  -1  208.06    4.27
   2   2  -1  221.83    5.25
  -2   2  -1  216.59    4.52
   2  -2  -1  206.10    4.25
   2   2  -1  225.44    4.59
   2  -2   1  205.62    4.26
   2   2   1  225.34    5.52
  -2   2   1  215.07    4.43
   0  -1  15  255.09    5.21
   0   1 -15  254.19    5.22
   0  -1 -15  291.75    5.89
  -1   0 -15  263.39    5.33
   0   1  15  262.29    5.34
   1   0 -15  288.97    5.97
  -1   0 -15  292.25    6.06
   1   0  15  278.34    5.79
  -1   0 -15  251.06    5.18
   1   0  15  251.96    5.24
   0  -1 -15  275.95    5.96
   0  -1 -15  276.66    5.94
  -1   0  15  258.53    5.29
   2  -2  -2  125.47    2.65
  -2   2  -2  111.72    2.45
  -2   2   2  119.67    2.54
  -2  -2  -2  122.98    2.58
   2  -2  -2  120.60    2.51
  -2  -2  -2  127.95    2.64
   2   2  -2  108.53    4.00
   2   2   2  125.52    4.17
   2   2   2  126.51    2.61
  -2  -2   2  124.88    2.60
   2  -2   2  112.24    2.42
   2   1  10  386.73    7.83
  -2  -1 -10  360.66    7.33
   2   1  10  404.01    8.16
   1  -2  10  392.69    7.96
   1   2  10  386.87    7.83
   2  -1  10  391.21    8.08
  -1  -2  10  387.36    7.82
  -1  -2 -10  361.14    7.34
   1   2 -10  394.06    8.00
   1   2 -10  377.05    7.70
  -1   2  10  376.56    7.59
   1   2  10  369.44    7.52
   2  -1  10  376.35    7.64
   2  -1 -10  392.02    7.90
  -2   1 -10  371.24    7.58
  -1  -2 -10  398.49    9.63
  -1   2 -10  365.00    7.50
   2   1 -10  399.87    8.10
  -2   1  10  388.09    7.82
  -2   1 -10  390.01    8.13
  -2   1  10  383.95    7.87
   1   2  10  396.72    8.12
  -1   2  10  375.73    7.68
   2  -1 -10  393.88   10.66
   1   1  14   85.83    2.81
   1   1 -14   84.24    2.41
   1   1 -14   76.55    4.76
   1  -1 -14   88.97    2.04
  -1   1 -14   82.49    2.90
   1   1  14   86.17    2.16
  -1  -1  14   92.60    2.28
   1  -1  14   89.06    3.57
   1   1  14   87.37    1.98
  -1  -1  14   83.09    4.22
   2   2   3  177.39    3.63
   2  -2  -3  162.07    3.32
  -2  -2  -3  181.66    3.70
  -2  -2   3  181.31    3.71
   2   2   3  177.26    4.46
   2  -2   3  165.54    3.45
  -2   2  -3  157.18    3.31
   2  -2  -3  164.05    3.40
  -2   2   3  155.83    3.24
   2   2  -3  177.60    3.64
   2   2  -3  153.29    3.22
  -2  -2  -3  176.26    3.63
  -2   2   4  149.26    3.07
  -2  -2  -4  165.90    4.11
   2   2   4  169.16    3.47
  -2  -2   4  168.38    3.45
  -2   2  -4  152.57    3.14
  -2  -2  -4  161.82    3.34
   2   2   4  164.76    5.94
   2   2  -4  165.69    3.40
  -2   2   4  152.61    3.24
   2  -2  -4  168.84    3.51
  -2   2  -4  154.15    3.22
   2  -2   4  161.65    3.36
   2  -2  -4  163.72    3.35
   0  -2  12   19.10    0.54
   0   2 -12   17.78    0.55
   0   2  12   19.71    0.47
   2   0 -12   18.78    0.45
  -2   0 -12   18.74    0.52
   0  -2 -12   19.74    0.51
   0  -2 -12   19.40    0.57
   0   2  12   19.51    0.53
  -2   0 -12   18.88    0.60
   2   0  12   19.59    0.58
   2   0 -12   16.50    1.67
   0  -2  12   17.13    0.54
   0   2 -12   18.27    0.54
   2   0  12   19.56    0.52
  -2   0  12   20.01    0.50
  -2  -2  -5   55.40    1.29
   2   2   5   55.92    1.20
   2  -2  -5   56.08    1.34
  -2   2  -5   53.27    1.22
   2  -2   5   55.33    1.25
   2   2  -5   56.45    1.24
  -2  -2   5   56.87    1.25
  -2   2   5   51.88    1.14
   2  -2  -5   55.55    1.22
   2   2   5   57.40    1.26
  -2   2  -5   51.48    1.14
   1  -2 -11  219.38    4.56
   2  -1 -11  217.71    4.56
  -1   2  11  200.13    4.08
   2   1  11  215.92    4.41
   1   2  11  220.55    4.52
  -1   2 -11  208.85    4.45
  -2   1 -11  208.26    4.42
   1  -2  11  209.28    4.49
  -1  -2 -11  204.80    5.58
   2   1  11  211.47    4.33
  -1  -2 -11  217.55    4.59
   1   2  11  224.83    4.65
   2   1 -11  213.84    4.42
   2  -1  11  215.17    4.51
   1   2  11  210.97    4.41
  -1   2  11  198.17    4.28
   2  -1 -11  217.03    4.41
  -2   1  11  218.08    4.46
   2   1 -11  207.94    4.36
   2   1  11  196.36    7.23
   1   2 -11  229.01    4.72
   1  -2  11  211.34    4.34
   2  -1  11  218.71    4.52
  -1   2 -11  192.62    5.68
  -1  -2  11  198.54   10.78
  -2   1 -11  212.32    4.39
  -2  -1 -11  204.23    4.23
  -2   1  11  217.71    4.63
   3   0   0    1.67    0.13
   0  -3   0    2.50    0.24
   3   0   0    1.58    0.24
  -3   0   0    1.82    0.20
   0   3   0    2.80    0.28
   0   1  16   65.57    1.56
  -1   0 -16   60.38    1.33
   0  -1 -16   58.65    2.44
  -1   0 -16   62.86    1.70
   1   0 -16   59.74    1.66
   1   0  16   56.25    1.26
   0  -1 -16   60.14    2.38
   0   1  16   66.19    1.44
  -1   0  16   63.07    1.62
   0   1  16   57.57    1.66
   0   1 -16   63.17    1.47
  -1   0 -16   54.80    1.39
   0   3   1   18.80    0.51
   0  -3   1   23.75    0.61
   3   0   1   21.15    0.55
   0   3  -1   24.13    0.68
  -3   0  -1   20.04    0.67
   3   0  -1   19.53    0.53
   3   0   1   19.67    0.45
   0  -3  -1   19.11    0.52
  -3   0  -1   18.99    0.49
   3   0  -1   18.46    0.43
  -3   0   1   19.37    0.51
  -3   0   1   18.76    0.48
  -1   1 -15  749.50   15.78
  -1  -1 -15  855.92   17.27
  -1  -1  15  824.03   17.00
   1  -1  15  856.78   17.61
   1   1 -15  820.24   17.08
   1   1 -15  835.90   19.93
   1   1  15  890.03   18.10
  -1  -1  15  839.21   16.94
   1  -1 -15  869.07   17.77
   1   1  15  752.44   15.39
  -1  -1 -15  748.75   15.58
  -1   1  15  849.80   17.38
   1   1  15  838.24   16.86
  -1   1 -15  765.71   15.77
   3   0  -2   51.34    1.10
  -3   0   2   51.00    1.16
  -3   0  -2   54.71    1.59
   3   0  -2   56.40    1.36
  -3   0   2   48.57    1.14
  -2   2   6  115.33    2.36
   2  -2  -6  115.08    2.38
  -2   2  -6  115.49    2.40
  -2  -2  -6  121.94    2.53
   2   2   6  124.64    2.56
   2   2  -6  124.01    2.56
   2   2  -6  123.23    2.54
  -2  -2   6  121.56    2.51
   2   2   6  119.60    2.48
   2  -2   6  120.17    2.51
   2  -2  -6  123.33    2.60
  -2   2   6  117.92    2.48
   3   0   3  366.93    7.44
  -3   0   3  340.99    6.95
   0   3   3  364.62    7.41
   0  -3  -3  384.04    7.80
  -3   0   3  363.20    7.33
   3   0  -3  372.12    7.60
   3   0   3  370.12    7.46
  -3   0  -3  340.42    7.05
   3   0  -3  373.66    7.60
   0   3  -3  391.67    7.93
  -3   0  -3  354.95    7.15
  -2   0 -13   56.87    1.28
   0   2 -13   58.61    1.30
   0  -2 -13   57.88    1.23
   0   2  13   59.10    1.24
   0  -2  13   58.06    1.26
   0  -2  13   59.50    1.29
   2   0 -13   54.07    1.17
  -2   0  13   55.76    1.18
   0   2 -13   57.01    1.25
   0   2  13   52.24    1.14
   2   0  13   55.91    1.21
   2   0  13   58.52    1.28
  -2   0 -13   54.06    1.20
   0  -2 -13   55.85    1.22
   2   0 -13   56.23    1.18
  -3   0  -4   39.16    0.95
   3   0  -4   39.30    1.39
   3   0   4   45.38    1.09
  -3   0  -4   39.47    0.87
   0   3  -4   38.70    0.96
   0   3   4   44.50    1.17
   3   0   4   40.51    0.87
   3   0   4   43.66    1.13
   3   0  -4   38.12    0.91
  -3   0   4   43.54    1.09
   2  -1 -12  187.68    4.03
   2  -1 -12  198.43    4.03
   2   1 -12  191.82    3.97
   1   2  12  186.28    3.82
   1   2 -12  179.06    7.04
   1  -2  12  190.18    3.90
  -2   1  12  189.81    4.48
   2   1  12  201.35    5.98
  -1  -2  12  199.19    4.09
   2   1 -12  205.21    4.29
  -1  -2  12  202.30    4.13
  -1  -2 -12  188.54    4.36
   2   1  12  204.48    4.23
  -1   2  12  200.07    4.17
   1   2 -12  194.57    4.01
   1  -2  12  195.26    4.08
  -1   2 -12  193.37    4.06
   1   2  12  202.01    4.14
   2   1  12  195.01    3.96
  -1   2  12  189.44    3.86
  -1  -2 -12  178.66    3.68
   2  -1  12  187.39    3.89
  -2   1 -12  196.63    4.15
   2  -1  12  202.78    4.18
  -2   1 -12  182.90    3.77
  -2  -1 -12  192.39    3.97
  -2  -1  12  206.95    4.25
  -1  -2 -12  193.73    4.06
   1  -2 -12  200.68    4.19
  -2  -2   7    0.83    0.22
  -2   2   7    3.57    0.34
   2  -2   7    1.88    0.31
  -2   2   7    2.07    0.22
   2   2   7    1.54    0.22
   0   3  -5    4.63    0.38
   3   0   5    4.97    0.26
   3   0   5    5.42    0.32
   0  -3  -5    3.17    0.32
  -3   0  -5    5.19    0.23
  -3   0  -5    4.89    0.31
   3   0   5    4.32    0.34
   3  -1   0   35.23    0.81
   3  -1   0   35.13    0.91
   3   1   0   39.98    0.92
  -1  -3   0   37.65    0.89
  -1   3   0   34.60    0.87
   3   1   0   39.86    0.89
   3   1   0   38.43    0.85
  -2   2   8   49.13    1.10
   2   2  -8   55.63    1.21
   2   2   8   53.32    1.14
   2  -2   8   53.22    1.18
   2  -2  -8   52.49    1.12
  -2  -2   8   54.51    1.17
  -2   2   8   48.92    1.05
   2   2  -8   53.92    1.16
  -2  -2  -8   51.33    1.12
   2  -2  -8   49.06    1.12
  -1   1 -16  340.26   24.67
   1   1 -16  349.72    7.71
   1  -1 -16  350.88    7.68
   1   1  16  360.04    7.56
  -1  -1  16  349.21    7.21
   1   1  16  342.74    7.56
   1  -1 -16  365.71    8.15
  -1   1 -16  346.75    7.63
   1  -1  16  365.72    7.75
  -1   1  16  351.02    7.79
   1   1 -16  368.92    9.23
  -1  -1  16  358.38    8.48
   1   1  16  341.78    7.16
  -1  -1 -16  365.18    7.53
  -1  -1 -16  319.22    7.62
  -3   1  -1  135.85    2.77
   3   1   1  154.09    3.20
  -1   3   1  143.69    3.01
  -1   3  -1  147.75    3.07
   3  -1  -1  141.37    2.89
   3   1  -1  153.26    3.13
   3   1  -1  160.22    3.29
   3   1   1  156.78    3.22
   3  -1   1  140.18    2.93
   3  -1   1  141.61    2.90
   3   1   1  153.15    3.12
   3   1  -1  151.62    3.09
   3   1   1  148.12    3.03
   3  -1  -1  148.48    3.09
  -1  -3  -1  157.82    3.23
  -1  -3  -1  153.83    3.17
  -1  -3   1  148.92    3.08
   1   3  -1  149.26    3.09
   1   3   1  147.48    3.05
   0   1 -17   32.37    1.29
   0  -1  17   28.41    1.11
   0  -1 -17   32.52    0.78
   1   0  17   32.41    1.26
   1   0 -17   33.13    0.83
  -1   0  17   33.68    0.81
  -1   0 -17   36.01    1.45
   0  -1 -17   35.67    1.35
   0   1  17   34.68    0.85
  -1   0 -17   33.51    1.27
   0  -1  17   32.85    2.36
   0  -1 -17   33.96    0.92
   1   0  17   32.37    2.09
  -1   0 -17   31.80    1.25
   0   1  17   33.49    1.33
   0   1  17   34.13    1.34
   3  -1   2   41.97    1.66
  -1   3   2   46.82    1.80
  -1   3  -2   40.92    1.60
   3   1   2   42.92    1.64
   1   3   2   39.37    1.52
   1   3  -2   37.43    1.45
  -1  -3  -2   43.38    1.66
   3   1  -2   46.15    1.75
   3  -1   2   39.97    1.53
   3  -1  -2   40.12    1.59
   3   1   2   44.02    1.67
   3  -1  -2   37.96    1.47
  -1   3   2   45.37    1.74
  -3   1  -2   37.84    1.45
  -3   1   2   37.13    1.41
  -1  -3   2   39.66    1.52
   3   1   2   43.93    1.66
   3   1  -2   43.46    2.28
   3   1  -2   43.08    1.63
   3   1   2   41.29    1.60
  -1  -3  -2   45.66    1.73
   3   0  -6   99.96    3.73
   3   0  -6  102.13    3.79
   0   3   6  100.66    3.76
   3   0  -6   96.88    3.61
   0  -3  -6  102.92    3.86
   3   0   6  101.23    3.79
   0   3   6   98.64    3.70
   3   0   6  103.46    3.84
  -3   0  -6   99.04    3.71
   3   0   6  105.14    3.95
   0  -3   6   97.15    3.66
  -3   0  -6   99.52    3.70
   0   3  -6  106.28    3.97
   0  -2 -14   18.48    0.77
  -2   0 -14   17.65    1.02
   0   2  14   17.98    0.73
  -2   0  14   18.54    0.81
   0  -2 -14   19.54    0.82
   0  -2  14   15.81    1.25
   2   0 -14   17.93    0.71
  -2   0  14   17.92    0.75
  -2   0 -14   15.78    0.80
   0   2 -14   18.34    0.94
   2   0  14   17.34    0.87
   0  -2  14   20.02    0.91
   2   0  14   18.54    1.06
   0   2  14   19.51    0.77
   2   0 -14   15.12    0.75
   0   0  18   -0.19    0.19
   0   0  18   -0.22    0.20
   0   0 -18   -0.20    0.22
   0   0 -18   -0.05    0.16
  -1  -3  -3   48.53    1.85
   3  -1   3   44.75    1.73
   3   1  -3   49.57    2.09
   3  -1  -3   44.74    1.76
   3  -1   3   44.61    1.76
  -3   1  -3   46.50    1.89
   3   1   3   51.39    1.95
   3   1   3   49.77    1.88
   3   1  -3   50.47    1.91
  -1  -3   3   51.99    2.02
  -1  -3  -3   46.77    1.79
   1   3  -3   46.46    1.81
   1   3   3   44.06    1.69
   3   1  -3   48.90    1.84
  -1   3  -3   52.52    2.09
   3  -1  -3   45.68    1.72
  -1   3   3   44.22    1.71
  -3   1   3   43.23    1.66
   3   1   3   51.48    1.95
   3   1   3   55.10    2.10
  -1   3   3   43.89    1.68
  -3   1  -3   42.20    1.70
  -2   1 -13   57.55    2.22
   2  -1 -13   61.22    2.29
  -1  -2  13   62.54    2.42
   2   1  13   56.46    2.12
  -2   1  13   60.34    2.33
   2   1 -13   54.14    2.03
   2  -1 -13   57.21    2.50
  -1  -2 -13   53.31    2.05
  -2  -1  13   59.00    2.26
   2   1 -13   55.57    2.14
  -2  -1 -13   58.22    2.23
  -1   2 -13   62.37    2.44
   1   2 -13   59.36    2.27
   1  -2 -13   57.82    2.31
   2  -1 -13   56.22    2.60
   1  -2  13   60.83    2.32
   2  -1  13   61.17    2.33
  -2   1 -13   60.33    2.30
  -1   2  13   58.36    2.27
   1   2  13   58.77    2.21
  -1   2  13   59.83    2.27
  -1  -2  13   54.56    2.07
  -1  -2 -13   55.83    2.17
   2   1 -13   58.15    2.27
   1   2  13   62.52    2.38
  -1  -2 -13   59.36    2.37
   2   1  13   56.45    2.13
   1   2 -13   52.20    5.45
   2  -1  13   57.05    2.18
   1  -2  13   60.73    2.35
   3   1   4  178.96    6.63
   3   1  -4  180.40    6.69
  -1   3  -4  171.84    6.46
  -3   1  -4  167.69    6.31
   3   1   4  188.71    7.02
   3  -1  -4  170.82    6.38
   3   1   4  178.91    6.65
  -1   3   4  161.29    6.01
   1   3  -4  179.31    6.69
  -3   1  -4  153.25    5.85
  -1  -3   4  185.00    6.88
   3   1   4  176.23    6.54
   3   1  -4  183.92    6.84
   3  -1   4  176.67    6.60
   3  -1   4  169.97    6.32
   1   3   4  173.93    6.48
  -1   3   4  170.67    6.35
   3   1  -4  182.72    6.79
   1  -3   4  170.46    6.39
  -1  -3  -4  168.46    9.35
   3  -1  -4  165.96   10.60
  -1  -3  -4  175.76    6.56
   3   0  -7    9.08    0.39
   3   0  -7    9.16    0.45
   0   3   7   10.91    0.50
   0  -3   7    8.48    0.43
   3   0   7   10.75    0.53
   0   3  -7    9.65    0.51
  -3   0  -7   10.07    0.47
   0   3   7    9.92    0.47
   3   0   7   10.58    0.51
   0  -3  -7   10.63    0.56
   3   0  -7    9.23    0.45
   2   2  -9   20.43    0.82
  -2   2   9   17.61    0.73
   2  -2  -9   18.47    1.09
   2   2  -9   19.53    0.86
   2   2   9   18.94    0.75
  -2  -2  -9   18.32    1.62
  -2  -2   9   17.23    0.70
   2  -2   9   18.97    0.78
  -2   2   9   18.92    0.77
   3  -1  -5  276.55   10.23
   1   3  -5  288.53   11.48
  -1  -3  -5  281.43   10.43
  -1  -3   5  292.66   10.84
   3   1  -5  280.63   10.39
   3   1   5  294.01   10.87
   3   1  -5  280.59   10.38
  -1   3  -5  270.83   10.07
   1  -3   5  277.08   10.29
  -1   3   5  287.52   10.65
   3  -1   5  271.95   10.11
   3  -1   5  271.35   10.05
   1  -3  -5  255.04    9.47
   3   1   5  297.57   11.04
   3   1   5  273.31   10.12
   1   3   5  285.06   10.59
  -3   1  -5  264.54    9.79
   3   1  -5  280.55   10.39
   3  -1  -5  287.84   10.69
   3   1   5  286.93   10.64
  -3   1  -5  263.34    9.81
  -1   3   5  286.64   10.64
  -1  -3  -5  297.18   11.01
   0   3   8    2.89    0.27
   0  -3   8    2.14    0.26
   3   0   8    2.55    0.27
   3   0  -8    1.88    0.28
   0   3   8    3.14    0.24
   3   0  -8    2.13    0.20
   3   0  -8    1.51    0.31
   0  -3  -8    2.43    0.28
   0  -2 -15  142.48    5.42
  -2   0 -15  133.65    5.83
   0   2 -15  140.27    6.30
   2   0 -15  142.75    5.63
   2   0  15  141.82    6.37
   0  -2  15  145.14    5.87
  -2   0 -15  136.20    5.47
   0   2 -15  143.68    6.94
   2   0  15  140.80    5.96
   0  -2  15  137.39    6.01
   2   0 -15  134.79    5.26
   0  -2 -15  136.60    5.17
  -2   0  15  135.74    5.77
   2   0 -15  142.41    5.59
   0   2  15  148.38    5.51
  -3  -1  -6   23.31    0.97
   3   1  -6   21.96    1.05
   3   1   6   24.42    1.09
  -1  -3  -6   19.60    0.91
   3  -1  -6   24.67    1.09
   3   1  -6   20.98    0.90
   3  -1   6   20.99    0.89
   1   3   6   18.96    0.80
   3   1   6   26.95    1.08
  -3   1  -6   22.73    1.06
   3   1  -6   20.51    0.87
   3   1   6   21.27    0.85
   3  -1   6   22.26    0.92
   3  -1   6   20.71    0.98
  -1  -3  -6   22.91    1.16
   3  -1  -6   18.64    0.80
   1  -3   6   19.80    0.94
  -1   3  -6   19.98    0.94
   2  -2 -10   34.01    1.30
   2   2 -10   30.99    1.20
   2   2 -10   32.21    1.25
  -2   2  10   32.44    1.23
  -2  -2 -10   32.26    1.24
   2  -2  10   31.19    1.23
  -2   2  10   32.67    1.27
   2   2  10   34.41    1.31
  -2  -1  14   44.48    1.70
  -1  -2 -14   46.11    1.78
  -1  -2  14   43.73    1.65
   2   1 -14   45.85    1.74
   1   2  14   46.49    1.78
   2   1 -14   47.60    1.81
  -1  -2  14   40.05    1.53
   1   2 -14   47.87    1.82
   1  -2  14   45.07    1.72
   2  -1  14   43.05    1.64
  -1   2 -14   46.39    1.81
   2  -1  14   43.01    1.65
   1  -2  14   43.21    1.66
  -1  -2 -14   44.31    1.69
   1  -2 -14   46.32    1.80
   1   2 -14   42.98    1.65
   2   1  14   42.31    1.61
   2  -1 -14   44.56    1.70
  -1  -2 -14   40.88    1.58
   2   1 -14   47.31    1.78
  -2  -1 -14   44.44    1.73
  -2   1 -14   42.09    1.62
   1   2  14   47.03    1.77
   2  -1 -14   46.76    1.76
  -1   2  14   46.55    1.75
  -2   1 -14   47.79    1.84
   2   1  14   43.17    1.63
  -2   1  14   47.29    1.78
  -1   2  14   46.97    1.80
  -1   0 -18   17.76    0.76
   0   1  18   20.56    0.81
   0   1  18   18.80    1.07
   0   1 -18   16.36    1.72
   1   0 -18   16.76    0.76
   0  -1 -18   19.88    0.81
  -1   0 -18   17.87    0.98
   1   0  18   17.64    0.93
   0  -1  18   16.58    1.03
  -1   0 -18   16.52    1.10
   0  -1  18   16.96    1.08
   1   0  18   15.18    1.17
   0  -1 -18   18.92    0.81
  -1   0  18   18.14    1.09
   0   1  18   18.14    1.10
  -1   3   7  173.91    6.51
   3   1  -7  192.43    7.14
  -3  -1  -7  179.03    6.64
   3  -1  -7  189.77    7.03
   1  -3  -7  190.24    7.07
  -1  -3  -7  187.87    6.97
  -1  -3   7  206.85    7.74
   1  -3   7  170.93    6.39
   3   1  -7  184.54    6.84
   3   1   7  189.95    7.03
  -3   1  -7  174.85    6.48
   3  -1  -7  188.85    7.03
  -3   1   7  159.69    6.04
  -1  -3  -7  189.06    7.02
   1  -3   7  191.01    7.10
   1   3  -7  186.24    6.92
  -1  -3   7  187.00    6.94
  -3   1  -7  172.17    6.41
   1   3   7  177.55    6.61
  -1   3  -7  185.39    6.90
   3   1   7  183.14    6.81
   3   1   7  199.62    7.42
   3  -1   7  174.45    6.50
  -3  -1  -7  190.82    7.11
   3  -1   7  176.01    6.55
  -1   3   7  184.97    6.86
   3   1  -7  192.65    7.20
   3   0  -9    5.56    0.39
   3   0   9    2.70    0.32
   0   3   9    1.86    0.25
   0   3   9    1.79    0.24
   3   0  -9    4.27    0.42
   3   0  -9    4.67    0.37
  -2   2  11   11.40    0.54
   2   2  11   12.05    0.56
   2   2 -11   11.04    0.72
   2  -2  11   13.07    0.76
  -2  -2 -11    9.87    0.67
   2  -2 -11   10.61    0.53
   3   1  -8   22.88    0.97
  -1   3   8   20.61    0.87
  -1   3  -8   19.59    0.97
  -3  -1  -8   19.35    1.40
  -3   1   8   25.21    1.22
   3  -1  -8   20.06    0.89
   1  -3   8   21.08    0.92
  -3   1  -8   19.70    0.90
   1   3   8   19.60    0.81
   1  -3  -8   20.02    0.87
  -3   1  -8   20.01    0.82
  -1   3   8   24.33    0.98
   3  -1   8   20.55    0.87
   1  -3   8   19.74    0.88
   3   1   8   21.00    0.85
  -1  -3  -8   20.49    0.93
  -1  -3   8   21.33    0.91
  -1  -3  -8   19.94    1.03
  -3  -1  -8   21.40    0.99
   3  -1   8   22.16    0.99
   3   1   8   22.85    0.96
   3   1  -8   21.25    0.85
   3   1   8   22.62    0.88
   3  -1  -8   21.87    0.88
   2   0 -16  730.58   27.26
   0  -2 -16  764.26   32.24
  -2   0  16  758.57   32.07
   0   2 -16  747.54   27.84
  -2   0 -16  768.66   32.46
   0  -2 -16  756.99   32.02
  -2   0 -16  733.52   27.33
   2   0 -16  749.12   27.90
   0   2 -16  731.92   27.33
   0  -2  16  755.16   31.99
   0  -2 -16  750.37   28.01
   2   0 -16  747.58   27.63
   0   2  16  793.05   33.44
   2   0  16  760.64   32.24
   2   0  16  755.26   31.94
   0  -2  16  758.52   32.01
   2   1  15   10.01    0.46
  -1   2  15    9.22    0.39
   2  -1  15    8.97    0.44
   2  -1  15    8.79    0.41
   1   2 -15    8.32    0.43
   1  -2  15    8.23    0.41
   1  -2 -15    9.61    0.48
   2   1 -15    9.12    0.40
  -1   2 -15    8.51    0.45
  -1  -2 -15    7.67    0.41
   2  -1 -15    8.57    0.37
   2   1  15    7.90    0.38
   2   1 -15    7.51    0.43
  -2  -1  15    8.59    0.47
  -2   1  15    8.51    0.38
   1  -2  15    9.65    0.44
   1   2 -15    8.10    0.39
   2   1 -15    9.00    0.44
  -1   2  15    8.00    0.41
   1  -2 -15   10.00    0.51
  -1  -2 -15    8.02    0.40
  -2   1 -15    8.80    0.42
   1   2  15    8.99    0.44
  -1  -2  15    8.77    0.39
  -1  -2 -15    9.89    0.47
   1   2  15    9.54    0.40
   0   3 -10  320.10   11.88
   3   0  10  306.08   11.40
   0   3  10  298.22   11.08
   0   3  10  312.11   11.57
   3   0  10  308.51   11.44
   3   0 -10  329.85   12.23
   0  -3 -10  317.28   11.79
   0  -3 -10  301.79   11.21
   3   0 -10  308.89   11.42
   0  -3  10  284.37   10.54
  -3   0 -10  287.17   10.69
   0  -3  10  306.70   11.43
   3   0 -10  304.43   11.30
   1  -1 -18    6.62    0.35
  -1   1 -18    6.47    0.37
   1  -1  18    6.85    0.36
   1  -1 -18    7.38    0.37
  -1  -1  18    7.42    0.48
   1  -1 -18    6.25    0.33
  -1   1  18    6.63    0.32
  -1  -1  18    6.82    0.35
  -1  -1 -18    5.51    0.34
  -1  -1 -18    6.34    0.29
   1   1  18    6.05    0.29
  -1  -1 -18    5.68    0.31
   1   1 -18    6.89    0.35
   1   1  18    5.99    0.33
   1  -1 -18    6.94    0.35
   1   1 -18    5.99    0.37
   1   1  18    5.46    0.41
   1   0 -19  165.42    6.22
   0  -1 -19  173.74    6.54
   1   0  19  178.21    6.70
   0   1 -19  156.62    5.98
  -1   0  19  169.06    6.35
   0  -1 -19  156.66    7.03
  -1   0 -19  161.39    6.01
   0  -1 -19  179.28    6.65
  -1   0 -19  177.97    6.72
   1   0  19  155.34    5.89
   0  -1  19  164.18    6.18
   0   1  19  176.71    7.36
   1   0 -19  167.45    6.22
   0  -1  19  161.68    6.09
   0   1  19  170.00    6.39
   0   1  19  170.12    6.39
  -1   0 -19  150.76    5.69
   2  -2  12  221.77    8.25
  -2   2  12  214.98    8.02
  -2   2  12  209.75    7.78
  -2  -2 -12  198.15    7.36
   2   2  12  206.41    7.66
   2  -2 -12  218.68    8.10
   2   2  12  215.30    7.98
   2   2 -12  213.20    7.91
   2   2 -12  221.53    8.22
   0   0 -20  459.06   16.97
   0   0  20  479.51   17.88
   0   0 -20  495.59   18.46
   0   0 -20  463.09   17.32
  -3  -1  -9  108.46    4.10
  -3   1  -9  112.69    4.26
  -1  -3   9  113.77    4.29
   3   1   9  116.87    4.36
   3   1   9  123.81    4.64
   3  -1   9  108.70    4.11
   1  -3   9  119.20    4.49
  -1   3   9  118.40    4.41
  -3   1  -9  109.66    4.12
   3  -1  -9  102.41    7.60
  -3   1   9  108.98    4.12
  -3  -1  -9  110.12    4.12
   3  -1  -9  117.16    4.38
  -1   3   9  116.41    4.36
   1   3   9  109.34    4.10
   1  -3  -9  109.98    4.13
   3   1   9  110.90    4.45
   3  -1   9  108.43    4.06
  -3  -1   9  110.62    4.13
  -1   3  -9  111.75    4.24
  -1  -3  -9  111.24    4.18
   1  -3   9  120.30    4.50
   1   3  -9  118.30    4.54
   3   1  -9  119.66    4.46
   3   1  -9  113.69    4.23
  -1  -3  -9  112.29    6.85
   3   0 -11   12.98    0.72
   0   3  11   12.01    0.70
   3   0 -11   13.33    1.12
   0  -3  11   15.40    0.93
   0  -3 -11    8.26    1.11
   0   3  11   12.71    0.82
   3   0  11   11.62    1.21
  -3   0 -11    9.30    0.76
   3   0  11   11.37    0.58
   3   0 -11    9.39    1.04
  -3  -2   0   18.87    0.78
  -2  -3   0   21.30    0.89
   2  -3   0   15.86    0.96
  -3   2   0   16.29    0.77
   3  -2   0   15.81    0.77
   3   2   0   16.68    0.80
  -2   3   0   17.16    1.12
   3  -2   0   21.17    0.99
  -2   1  16    1.24    0.18
  -1   2  16    1.35    0.15
   2  -1 -16    1.22    0.18
  -1   2  16    1.13    0.21
   1  -2  16    1.13    0.29
  -1  -2  16    2.28    0.30
   1   2  16    1.31    0.13
   1  -2 -16    1.12    0.18
   2   1 -16    0.54    0.22
  -1  -2 -16    0.93    0.22
   1  -2 -16    1.41    0.23
   3  -2  -1  157.63    5.86
   2  -3   1  159.56    5.98
   2   3   1  170.73    6.35
   2   3  -1  174.74    6.50
  -2  -3  -1  162.35    6.05
  -3   2  -1  156.81    5.85
   3   2  -1  175.76    6.54
   3   2   1  176.25    6.54
  -3  -2   1  176.84    6.56
  -2  -3  -1  170.11    6.32
  -2   3   1  161.75    6.07
  -3  -2  -1  174.37    6.47
  -3   2   1  140.94    5.95
  -3   2   1  140.75    5.31
  -2   3  -1  156.71    5.90
   3  -2  -1  165.67    6.19
   2  -3  -1  155.07    5.82
  -2  -3   1  179.53    6.67
   3   2   1  175.96    6.54
   3  -2   1  159.52    5.95
   3   2  -1  169.57    6.33
   3  -2   1  157.13    5.85
   0  -2  17   48.17    2.00
   2   0  17   48.56    1.94
   0   2  17   51.24    2.48
   2   0 -17   45.32    2.75
  -2   0  17   49.70    4.07
   0  -2 -17   44.30    4.23
   0  -2 -17   52.52    2.70
   0   2 -17   48.56    2.78
   0  -2  17   47.64    2.34
   2   0 -17   45.33    3.83
   2   0 -17   47.18    4.19
   0  -2 -17   48.03    3.34
   2   0  17   52.02    2.16
   0   2 -17   47.30    2.06
  -2   0 -17   45.51    2.53
   2   3  -2  185.40    6.88
   2  -3   2  184.72    6.88
   3   2  -2  203.92    7.56
   3   2  -2  192.14    7.15
  -3   2   2  176.54    6.63
  -2  -3   2  191.20    9.00
  -3  -2   2  203.74    7.55
  -3   2   2  173.52    6.55
  -3   2  -2  160.71    6.25
   3  -2  -2  178.34    6.63
   3  -2   2  180.54    6.73
   2   3   2  185.81    6.91
   2  -3  -2  181.13    6.80
  -2  -3  -2  200.04    7.42
  -2   3  -2  189.32    7.07
   3  -2  -2  187.10    6.99
  -2   3   2  184.38    6.90
   3  -2   2  176.17    6.55
  -2  -3  -2  188.47    7.01
   3   2   2  202.86    7.52
   3   2   2  203.07    7.59
  -1  -3 -10  213.15    7.93
   3  -1  10  192.50    7.16
   3   1  10  193.83    7.25
  -3   1 -10  196.24    7.32
  -1   3  10  195.58    7.32
  -1  -3  10  187.74    6.96
   1   3  10  200.01    7.45
   1  -3 -10  208.17    7.76
  -1   3  10  203.71    7.57
   3   1  10  209.94    7.80
  -3   1 -10  196.51    7.30
   1   3  10  196.20    7.29
  -1   3 -10  202.95    7.56
  -3   1  10  203.98    7.60
  -3  -1 -10  198.22    7.44
   3  -1 -10  204.75    8.81
  -1  -3 -10  194.27    7.22
   3  -1 -10  205.19    7.60
   3   1  10  219.92    8.15
   3   1 -10  212.05    7.85
   1  -3  10  193.06    7.21
  -3  -1  10  187.16    6.96
   3   1 -10  209.70    7.78
   1   3 -10  194.38    7.27
   1  -3  10  212.65    7.94
   3  -1  10  200.53    7.52
  -3  -1 -10  210.73    7.85
  -3   2  -3  111.01    4.14
   3   2  -3  124.46    4.63
  -2   3  -3  113.75    4.28
  -3  -2   3  129.14    4.81
   3  -2   3  113.97    4.27
   2   3  -3  119.39    4.59
  -2  -3  -3  123.87    4.73
   3   2   3  131.60    5.00
  -2  -3   3  117.67    4.91
   2   3   3  116.90    4.37
   3  -2  -3  118.49    4.47
  -3   2   3  112.27    4.25
   3   2   3  122.62    4.57
  -2   3   3  115.42    4.37
  -2   3   3  108.36    4.14
  -2  -3  -3  124.34    4.64
   3  -2  -3  114.64    4.34
   2  -3   3  117.01    4.39
   3   2   3  132.46    4.93
   3   2  -3  115.06    4.32
   2   2 -13   14.55    0.83
   2   2  13   15.37    0.63
  -2  -2 -13   15.67    0.84
   2   2  13   15.74    0.73
   2   2 -13   14.48    0.81
  -2   2  13   16.13    0.84
   2  -2  13   14.40    0.67
  -2   2  13   15.38    0.85
  -1   1  19   17.26    0.82
  -1   1 -19   12.58    1.68
   1  -1 -19   16.11    0.95
  -1  -1 -19   15.03    1.51
   1   1  19   13.52    1.58
   1   1 -19   15.98    0.84
   1  -1  19   19.47    2.23
   1   1  19   13.80    1.41
   1  -1 -19   14.85    0.96
   1  -1 -19   16.11    1.01
  -1  -1 -19   12.07    1.91
   1  -1 -19   14.49    0.69
   3  -2   4   50.84    1.98
   2   3   4   41.66    1.60
  -2  -3   4   45.15    1.74
   3   2  -4   47.50    1.83
   3   2   4   47.06    1.82
   3  -2  -4   47.61    1.87
  -2   3  -4   41.68    1.72
  -3  -2   4   48.93    1.87
  -3   2  -4   42.46    2.23
  -2   3   4   42.93    1.71
   3  -2  -4   44.49    1.70
  -2   3   4   41.51    1.66
  -2  -3  -4   43.93    1.94
   2  -3   4   42.57    1.75
  -3   2   4   43.95    1.77
   2   3  -4   42.75    1.66
  -2  -3  -4   42.70    2.79
   3   2   4   49.84    1.91
   3   2   4   53.38    2.07
   0  -3  12  390.90   14.63
   0   3  12  425.69   15.75
   3   0  12  438.12   16.27
   0  -3  12  373.97   13.93
   0   3 -12  373.52   13.86
   3   0  12  424.13   15.72
  -3   0 -12  396.70   14.71
  -3   0  12  392.70   14.52
   0   3  12  407.35   15.15
   3   0 -12  393.35   14.56
   0  -3 -12  404.62   15.04
   0  -3 -12  384.08   14.24
   3   0 -12  388.86   14.49
   3   0 -12  423.05   15.63
   0   1  20  137.03    5.23
  -1   0 -20  114.71    6.84
   0  -1  20  134.73    5.07
   1   0  20  116.34    5.87
  -1   0  20  134.38    5.11
   0  -1 -20  122.97    4.73
   0   1  20  136.03    5.20
   0   1  20  135.41    5.07
   1   0 -20  134.73    5.02
   0  -1  20  127.75    4.80
   1   0 -20  141.44    5.44
  -1   0 -20  129.90    4.83
   0  -1 -20  133.80    4.98
   0  -1 -20  141.32    5.44
   1   0  20  123.72    4.70
   0   1 -20  119.79    4.67
  -1   0 -20  125.14    4.80
  -2  -3   5   94.16    3.56
   3   2   5   84.83    3.19
   2   3  -5   85.17    3.25
   2   3   5   72.70    2.74
   2  -3   5   83.33    3.29
   3  -2   5   86.96    3.34
   3  -2  -5   88.04    3.31
  -2  -3  -5   78.45    2.98
   3  -2  -5   82.63    3.09
  -3  -2  -5   79.22    3.01
   3   2   5   87.28    3.28
  -2   3   5   69.18    2.64
  -3   2   5   76.67    2.95
   3   2   5   81.60    3.07
  -3   2  -5   73.92    2.81
  -3  -2   5   93.84    3.52
  -2   3  -5   82.25    3.25
  -2  -3  -5   79.82    3.01
   2   3   5   79.05    2.96
  -2   3  -5   75.83    2.90
  -2   3   5   79.65    2.99
   3   2  -5   90.83    3.43
   3  -1  11  164.02    6.15
   3  -1 -11  173.72    6.50
   3   1  11  184.94    6.87
  -1  -3 -11  173.82    6.49
  -1   3  11  159.28    5.99
  -1  -3  11  152.31    7.12
   1  -3  11  159.48    5.99
  -3  -1 -11  170.61    6.37
   1   3 -11  154.53    5.79
   1   3  11  162.39    6.04
  -1   3  11  170.95    6.36
   1   3  11  161.03    6.01
  -3   1  11  157.05    5.92
  -1   3 -11  168.01    6.26
  -3   1 -11  161.98    6.05
  -3   1 -11  150.42    7.37
   3   1  11  164.27    6.84
   3   1 -11  170.79    6.33
   3   1 -11  176.08    6.55
   1   3 -11  161.12    6.02
  -3   1  11  154.91    5.74
   1  -3  11  157.52    5.95
   3   1  11  165.99    6.42
   3  -1  11  173.10    6.44
   3  -1 -11  168.77    6.26
  -3  -1 -11  157.21    6.19
   1  -3 -11  161.79    6.06
  -1  -3 -11  161.72    6.02
   1  -2 -17   67.90    2.54
  -1  -2 -17   65.38    2.47
  -2   1 -17   62.78    2.47
   2  -1  17   64.02    2.46
   1  -2  17   63.56    2.45
   1   2 -17   57.84    2.25
   2   1  17   60.97    2.34
  -1  -2 -17   62.12    2.34
  -1   2 -17   64.01    2.47
  -1  -2  17   68.00    2.59
  -1  -2  17   67.05    2.55
   2   1 -17   61.90    2.33
   1   2  17   66.98    2.53
   1  -2 -17   67.85    2.57
   2   1  17   59.58    2.27
   1  -2 -17   66.36    2.51
   1  -2 -17   69.58    2.63
  -1  -2 -17   61.80    2.33
  -2   1 -17   61.88    2.36
  -2  -1 -17   58.99    2.24
   2  -1  17   64.37    2.47
   1  -2  17   61.39    2.36
   1   2 -17   56.12    2.21
   2   1 -17   64.87    2.46
   2   1 -17   63.61    2.42
  -1  -2 -17   54.21    2.05
  -2  -1  17   62.44    2.42
  -2   1  17   61.56    2.31
  -1   2  17   63.81    2.75
   1   2  17   67.51    2.52
   3  -2   6  312.48   11.60
  -2   3  -6  296.54   11.06
  -3   2   6  269.79   10.16
  -2   3   6  283.27   10.52
   3   2  -6  340.42   12.60
   3  -2  -6  318.40   12.70
  -2  -3  -6  310.94   11.52
   3   2   6  326.62   12.12
  -2   3   6  290.72   10.86
  -3  -2   6  335.74   12.43
   3  -2  -6  295.09   10.94
   2   3   6  298.36   11.08
   2  -3  -6  294.25   10.92
  -3   2  -6  307.24   11.39
  -3  -2  -6  315.25   11.70
   3   2   6  328.38   12.43
  -2  -3   6  338.72   12.55
  -2  -3  -6  316.95   11.82
   3   2   6  348.92   12.91
   2   3   6  321.99   11.92
   2   3  -6  324.89   12.31
   2  -3   6  317.45   11.82
  -2   2  14   46.37    1.79
   2   2  14   42.93    1.73
  -2   2  14   41.03    1.55
   2  -2 -14   47.18    1.79
   2   2  14   44.59    1.68
   2  -2  14   47.68    1.91
   2   2 -14   43.32    1.67
  -2  -2 -14   46.49    1.88
   2   2 -14   45.52    1.79
  -2   2 -14   45.38    1.80
   2   0  18  113.75    4.30
   0   2 -18  110.31    4.14
   0  -2 -18  115.48    4.39
   0  -2  18  124.29    4.72
   2   0 -18  116.95    4.40
   0   2  18  124.72    4.64
   0  -2 -18  115.78    4.40
   0   2 -18  106.03    4.01
  -2   0 -18  106.16    4.00
   0  -2 -18  125.31    4.67
  -2   0 -18  115.26    4.36
   2   0  18  109.04    4.08
   0  -2  18  117.73    4.66
   2   0 -18  115.69    4.37
  -2   0  18  126.32    4.74
   3   0 -13  250.35    9.45
   0  -3  13  238.90    8.94
   0   3  13  248.41    9.27
   3   0 -13  261.25    9.67
   0  -3 -13  239.23    9.01
  -3   0 -13  239.38    8.91
   3   0  13  244.65    9.08
   0   3 -13  231.50    8.68
   0  -3  13  250.59    9.34
   3   0 -13  250.26    9.30
   0  -3 -13  255.38    9.59
  -3   0  13  253.65    9.39
   0   3  13  254.64    9.45
   0   3 -13  248.24    9.23
   3   0  13  245.27    9.16
   1   3 -12   80.77    3.06
   1  -3  12   85.17    3.22
   3   1  12   82.01    3.08
   3   1  12   83.39    3.19
  -3   1  12   84.57    3.47
   3   1 -12   83.95    6.61
  -1  -3  12   83.39    3.12
  -1  -3 -12   90.94    3.44
   3  -1 -12   89.87    3.41
   1   3  12   85.07    3.20
  -1   3  12   81.45    3.09
  -3  -1 -12   82.08    3.48
   1  -3 -12   80.60    3.10
   3   1 -12   88.58    3.66
   1   3 -12   75.66    6.54
   1  -3  12   81.63    3.10
   3   1  12   87.30    3.60
   3  -1  12   90.55    3.40
  -1   3 -12   87.35    4.21
  -3   1  12   83.40    3.28
  -1  -3 -12   83.05    3.13
   3  -1  12   83.64    3.17
  -3  -1 -12   85.34    4.83
  -3   1 -12   82.32    3.11
   1   3  12   88.31    3.31
  -3   1 -12   82.37    3.07
   3  -1 -12   86.82    3.24
  -1   3  12   87.84    3.29
   1   1 -20  347.03   12.86
   1   1  20  313.45   11.68
   1  -1 -20  347.39   13.00
  -1  -1  20  328.32   12.34
   1  -1  20  322.62   12.07
  -1  -1 -20  327.38   12.24
  -1   1 -20  353.27   13.19
  -1   1 -20  335.71   12.53
   1  -1 -20  374.75   13.95
   1   1  20  370.75   13.79
  -1  -1 -20  355.41   13.28
   1   1  20  329.28   12.20
  -1  -1  20  345.16   12.86
   1  -1 -20  363.07   13.60
   1   1 -20  345.04   12.87
  -1  -1 -20  365.83   13.54
   1  -1 -20  343.73   12.72
  -1   1  20  374.40   13.91
   2   3   7  246.09    9.15
  -2  -3   7  244.38   12.60
   2   3  -7  273.15   10.15
   3  -2   7  248.89    9.25
  -3   2  -7  252.55   11.33
   3  -2  -7  248.10    9.20
  -2   3   7  243.97    9.39
  -3  -2   7  261.81    9.71
   3   2  -7  267.72    9.94
  -2   3  -7  259.74    9.68
  -2  -3  -7  245.20    9.10
   3  -2  -7  257.31    9.59
  -3   2   7  252.39    9.48
   3   2   7  252.25   10.05
  -2   3   7  232.55    8.76
   2   3   7  262.04    9.72
  -2  -3  -7  250.20    9.30
   3   2   7  268.35   10.03
  -3  -2  -7  259.48    9.65
   2  -3  -7  239.59    8.91
   3   2   7  270.66   10.52
   2  -3   7  238.86    8.90
   1   0 -21   15.58    0.77
   0  -1 -21   15.71    0.96
   1   0  21   13.68    0.85
   0  -1  21   14.52    0.76
   0   1  21   14.76    1.03
   0   1 -21   11.62    1.15
   0  -1 -21   15.32    0.68
  -1   0 -21   14.72    1.20
  -1   0 -21   13.11    0.97
   0  -1 -21   14.35    0.93
   1   0  21   13.69    0.68
   0   1  21   14.06    0.82
   1   0 -21   14.69    0.68
  -1   0 -21   14.09    0.63
   0   1 -21   12.75    1.10
   0   1  21   12.24    0.84
  -1   0  21   11.62    0.93
   3  -2   8  283.43   10.56
  -2  -3  -8  267.08   12.66
  -3  -2  -8  274.08   10.18
   2   3   8  278.63   10.34
  -3   2   8  259.99    9.76
   3   2   8  298.48   11.05
   2  -3   8  274.42   10.24
   3   2   8  310.56   11.49
   2  -3  -8  259.59    9.63
  -3   2  -8  262.43    9.73
  -2  -3  -8  262.25    9.71
  -2   3   8  256.89    9.64
   3   2   8  295.31   11.79
   3  -2  -8  280.74   10.47
  -3   2  -8  244.04    9.07
   3  -2  -8  273.48   10.13
  -2   3   8  276.92   10.29
   2   3  -8  286.69   10.62
   2  -3   8  275.55   10.26
   3  -2   8  276.50   10.29
   2   3   8  260.71    9.68
  -2   3  -8  263.91    9.81
  -2  -3   8  277.45   10.40
   3   2  -8  274.18   10.17
  -3  -2   8  287.31   10.65
   2   2 -15  178.81    6.65
   2   2  15  193.83    7.21
   2   2 -15  187.15    6.98
  -2   2  15  186.32    6.90
   2   2  15  195.22    7.24
  -2   2 -15  182.27    6.85
  -2  -2 -15  200.05    8.47
   2  -2 -15  183.29    6.79
  -2   2  15  172.10    6.43
  -2   2 -15  191.00    8.14
   2  -2  15  202.77    8.59
   0   3  14   57.48    2.50
   0  -3  14   55.00    2.42
   3   0 -14   58.18    2.54
   0   3  14   55.52    2.44
   0  -3 -14   55.21    2.47
  -3   0 -14   53.25    2.31
   3   0  14   54.58    2.35
   0  -3  14   49.58    2.15
   0   3 -14   51.65    2.25
   3   0  14   57.25    2.47
   3   0 -14   56.17    2.63
   3   0 -14   56.34    2.44
   0  -3 -14   53.75    2.48
  -1  -2 -18  101.28    4.35
  -1  -2  18  111.60    4.75
   2   1 -18  104.46    4.44
   2   1 -18   97.00    4.13
   1  -2 -18  112.25    4.78
  -2   1 -18  110.50    4.74
  -1   2  18  116.68    4.93
   1  -2  18  110.96    4.73
  -1  -2 -18  111.79    4.75
  -1   2 -18  105.49    4.51
  -2   1 -18  108.45    4.62
  -2  -1 -18  107.76    4.70
   1   2  18  115.06    4.89
   1  -2 -18  104.09    4.48
   1   2  18  113.53    4.80
  -2   1  18  109.64    4.66
   2  -1 -18  112.55    4.82
   1  -2 -18  108.02    4.61
   2  -1  18  102.21    4.35
  -1  -2  18  111.90    4.75
   2   1 -18  116.67    4.96
   2   1  18  111.18    4.73
   1   2 -18  109.43    4.68
   2  -1  18  112.82    4.81
   1  -2  18  110.99    4.73
   1   2 -18  105.58    4.52
   2   1  18   96.68    4.12
  -1  -2 -18  101.22    4.32
  -2  -1  18  111.58    4.77
   1  -2 -18  108.96    4.66
   0   0 -22    0.16    0.19
   0   0  22   -0.45    0.20
   0   0 -22    0.31    0.12
   1   3  13   53.36    2.30
   3  -1 -13   54.75    2.37
  -1   3  13   51.48    2.23
  -3  -1 -13   50.09    2.35
   1  -3 -13   51.82    2.25
  -3   1 -13   53.73    2.32
   3  -1  13   54.01    2.32
   3  -1 -13   56.28    2.40
   3  -1 -13   52.22    2.25
   1  -3  13   51.70    2.24
   3   1 -13   54.31    2.33
   3   1 -13   52.11    2.24
   1   3 -13   50.90    2.21
  -1  -3 -13   51.48    2.22
  -3  -1 -13   53.96    2.34
   3   1  13   56.84    2.44
  -1   3 -13   51.52    2.23
  -1   3  13   52.31    2.23
  -3   1 -13   49.67    2.64
   1   3  13   51.07    2.19
   1  -3  13   48.56    2.09
   3  -1  13   55.21    2.38
  -1  -3  13   47.68    2.92
  -1  -3 -13   56.01    2.42
   1   3 -13   54.91    2.36
  -3   1  13   52.01    2.22
  -2   0 -19   22.73    1.70
   0  -2  19   24.87    1.98
  -2   0 -19   22.16    1.46
   0  -2 -19   21.76    1.31
   2   0  19   21.03    1.88
   0  -2 -19   24.32    1.22
   0  -2 -19   21.20    1.28
   0   2  19   26.95    1.24
   0  -2  19   23.46    1.69
   2   0 -19   19.16    1.38
   2   0 -19   23.45    1.34
  -2   0  19   20.88    1.50
  -2   0 -19   24.63    1.11
  -3  -2  -9   26.97    1.77
   3   2   9   28.79    1.27
   3  -2  -9   24.90    1.20
  -2  -3  -9   27.43    1.24
  -2  -3   9   26.60    1.21
  -2   3  -9   26.81    1.26
   3   2  -9   26.19    1.32
   2  -3   9   24.42    1.16
   3   2   9   26.93    1.21
  -2   3   9   27.34    1.32
  -3   2   9   27.99    1.50
   2  -3  -9   28.02    1.42
   3   2   9   29.06    1.29
   2   3   9   25.88    1.24
   3  -2  -9   29.26    1.88
  -3   2  -9   26.35    1.27
   3  -2   9   26.47    1.23
   2  -3   9   22.81    1.11
   3  -2   9   23.81    1.15
  -2  -3  -9   24.89    1.21
  -2   3   9   24.62    1.32
  -3  -2   9   23.13    1.14
   2   3   9   26.16    1.35
   4   0   0   22.43    0.97
   0  -4   0   26.64    1.19
   0   4   0   21.96    1.00
   4   0   0   24.95    1.13
  -4   0   0   24.08    1.09
  -4   0   0   24.93    1.09
   2  -2 -16    2.04    0.51
   4   0  -1   43.05    1.88
  -4   0  -1   42.77    1.83
  -4   0   1   41.24    3.48
   0   4  -1   51.63    2.25
  -4   0   1   43.00    1.85
   0  -4   1   52.08    2.24
   4   0   1   42.13    1.80
   0   4   1   40.55    1.77
   4   0  -1   43.14    1.84
  -4   0  -1   44.77    2.03
   4   0   1   42.36    1.85
   0  -4  -1   47.19    2.04
   0  -3 -15    1.48    0.37
   0  -3  15    5.91    0.61
   3   0  15    4.34    0.87
   0   3  15    3.53    0.26
   0   3 -15    2.97    0.44
   3   0 -15    3.93    0.46
   0   3  15    3.94    0.30
  -3   0 -15    2.57    0.38
   0  -3 -15    2.83    0.41
   3   0 -15    3.88    0.36
   0   4  -2  134.69    5.72
   0   4   2  134.21    5.70
   4   0  -2  129.01    5.45
  -4   0  -2  130.13    5.50
  -4   0   2  129.54    5.48
   0  -4   2  142.91    6.05
   4   0  -2  132.15    5.61
   4   0   2  130.23    5.54
  -4   0  -2  132.94    5.66
   0  -4  -2  140.90    5.97
   4   0   2  129.83    5.52
  -4   0   2  129.01    5.49
  -2   3  10   91.58    3.93
   3  -2 -10   88.32    3.79
  -3   2  10   85.81    3.71
  -3   2 -10   97.93    4.19
  -2   3 -10   88.78    3.81
   3  -2  10   99.16    4.24
   2  -3  10   95.19    4.11
   2   3 -10  103.16    4.39
  -3  -2  10  104.77    4.45
  -2  -3  10   93.25    3.98
   3   2 -10  102.30    4.35
   2  -3  10  103.69    4.46
   2   3  10   97.16    4.13
   3   2  10  100.05    4.27
  -2  -3 -10   94.16    4.01
   2   3 -10   91.22    3.93
  -3   2  10   86.06    3.66
   2  -3 -10   94.04    4.02
   2   3  10   93.46    3.98
  -3   2 -10   90.69    3.87
   3  -2 -10   88.23    6.06
  -3  -2 -10   91.50    3.91
   3  -2  10   91.60    3.96
  -2   3  10   95.97    4.07
  -3   1 -14    7.67    0.49
   1   3  14    7.02    0.36
   3  -1 -14    7.15    0.43
   3  -1 -14    6.96    0.34
  -3   1  14    6.74    0.34
  -1   3  14    7.54    0.39
  -3   1 -14    7.29    0.45
  -1  -3 -14    7.14    0.41
   1   3  14    6.99    0.38
  -1   3  14    7.75    0.43
  -1  -3  14    7.27    0.37
  -1  -3 -14    7.16    0.41
   1  -3 -14    6.77    0.44
  -1   3 -14    6.30    0.45
   3  -1  14    8.12    0.45
   1  -3  14    7.26    0.42
   1   3 -14    6.48    0.42
   3   1 -14    6.61    0.41
   3   1 -14    6.86    0.38
   3   1  14    7.51    0.41
   1  -3  14    6.45    0.38
   3  -1 -14    5.89    0.48
   3  -1  14    7.41    0.44
  -3  -1 -14    7.18    0.43
   1   0  22   78.75    3.39
   0  -1  22   77.23    3.32
   1   0 -22   80.01    3.46
   0  -1 -22   85.54    3.81
   0   1 -22   72.78    3.13
  -1   0 -22   75.60    3.26
   0   1  22   79.23    3.40
   0  -1  22   79.99    3.44
   1   0  22   78.75    3.39
   0  -1 -22   86.80    3.73
   0   1 -22   79.16    3.42
  -1   0 -22   82.63    3.54
   1   0 -22   84.62    3.62
   0  -1 -22   82.61    3.50
   1   0 -22   83.37    3.53
  -1   0 -22   78.77    3.34
   0   1  22   89.03    3.83
   0   1  22   76.10    3.26
  -1   0  22   78.83    3.39
  -4   0  -3   21.90    0.97
   4   0   3   19.30    0.89
   4   0  -3   20.49    1.00
  -4   0  -3   21.09    1.01
  -4   0   3   23.28    1.11
   0   4   3   25.28    1.18
  -4   0   3   20.82    0.93
   0   4  -3   21.12    0.97
   4   0   3   19.82    0.92
   4   0   3   19.30    0.85
   0  -4  -3   26.67    1.20
   0  -4   3   21.21    1.22
  -1  -2 -19   13.23    0.91
   1  -2  19   16.39    0.77
   1   2 -19   15.47    1.03
   2   1  19   17.82    0.81
   1  -2 -19   17.27    0.89
   1   2  19   15.11    0.79
   1  -2 -19   19.08    0.86
  -1  -2  19   17.45    0.79
   2   1 -19   17.26    0.88
  -2   1  19   18.71    0.92
   2  -1  19   17.75    0.82
   1  -2  19   16.44    0.86
   1   2 -19   14.78    0.85
  -1  -2 -19   16.73    0.81
  -1  -2  19   15.41    0.73
  -1   2  19   17.08    0.77
   1   2  19   17.26    0.77
   1  -2 -19   15.83    1.08
  -2  -1  19   17.66    0.97
  -2  -1 -19   15.53    0.72
   2   1 -19   17.20    0.84
   2  -1 -19   17.56    1.01
  -1  -2 -19   14.94    0.78
   1  -2 -19   18.07    1.07
   2  -1  19   16.48    0.78
  -4   0  -4   83.05    3.54
   4   0  -4   91.21    3.88
   4   0   4   94.93    4.05
   0   4  -4   85.96    3.66
   0  -4  -4   92.04    3.93
   0  -4   4   86.60    3.68
  -4   0  -4   86.86    3.68
   4   0  -4   92.29    3.90
   4   0   4   91.96    3.89
   4   0   4   88.01    3.77
  -4   0   4   90.23    3.86
   0   4   4   88.96    3.81
  -4   0   4   89.01    3.77
   0   2 -20  316.77   13.51
  -2   0 -20  328.79   13.93
   0  -2 -20  353.01   15.10
   0   2  20  346.91   14.86
  -2   0 -20  317.85   13.39
  -2   0  20  363.35   15.57
   0  -2 -20  354.66   15.22
   2   0 -20  330.26   14.06
   0  -2  20  339.86   14.60
   2   0  20  321.00   13.68
   0  -2  20  347.89   14.93
   2   0  20  310.67   13.21
  -2   0 -20  366.42   15.75
   0  -2 -20  329.09   14.06
   0   0 -23    0.12    0.20
   0   0 -23    0.18    0.11
   0   0 -23    0.44    0.19
   0   0  23    0.41    0.18
  -4   0   5    1.49    0.24
   0  -4   5    1.56    0.26
   0   4  -5    1.13    0.25
   0   4   5    4.47    0.37
  -4   0  -5    2.75    0.26
   4   0   5    2.59    0.30
   4   0   5    1.78    0.17
   4   0   5    1.42    0.23
   2  -3  11  179.85    7.63
  -3   2  11  172.26    7.27
   3  -2  11  177.24    7.51
  -3   2 -11  185.13    7.84
   2  -3 -11  185.82    7.87
   3  -2 -11  167.90    7.11
   2   3  11  196.08    8.30
  -2   3  11  182.76    7.75
  -3   2  11  171.00    7.31
   2  -3  11  177.05    7.58
   3   2 -11  180.98    7.66
   2   3  11  185.28    7.83
   3   2  11  191.29    8.08
   2   3 -11  173.56    7.35
  -2  -3 -11  182.93    7.74
   3   2 -11  193.93    8.20
  -3  -2  11  196.72    8.31
  -2  -3  11  187.43    7.92
   2   3 -11  173.41    7.33
  -3  -2 -11  193.35    8.20
   3  -2  11  185.63    7.88
   2  -3 -11  177.80    7.51
  -3   2 -11  173.10    7.32
   3  -2 -11  181.45    7.67
  -2   3  11  180.45    7.63
   4   1   0   17.40    0.85
  -4   1   0   19.24    1.13
   4  -1   0   17.16    0.79
   1   4   0   18.94    1.03
   4   1   0   21.40    0.97
   1  -4   0   19.55    0.94
   4   1   0   19.30    0.88
  -1   4   0   23.38    1.12
   4  -1   0   21.53    1.09
   4   1   0   18.60    0.90
  -4   1   0   21.95    1.17
   0   3 -16  142.80    6.08
   3   0 -16  160.00    6.75
   0   3  16  156.24    6.60
   3   0 -16  146.92    6.26
   0  -3  16  157.21    6.67
   0  -3 -16  151.15    6.43
   3   0  16  144.57    6.13
   0   3 -16  160.15    6.80
  -3   0 -16  151.75    6.44
   0   3  16  133.54    5.68
   0  -3 -16  150.70    6.44
   3   0 -16  151.54    7.05
   0  -3  16  140.58    5.98
   3   0  16  153.57    6.54
   4   1   1  193.50    8.18
  -1  -4  -1  189.03    8.01
  -1   4  -1  172.78    7.32
   1  -4  -1  175.87    7.50
  -4   1   1  175.05    7.42
   4   1  -1  183.85    7.78
  -4   1  -1  169.79    7.20
   4   1   1  186.81    7.89
   4  -1  -1  186.04    7.89
   4   1  -1  191.50    8.08
   4   1   1  188.96    7.97
  -4   1  -1  168.41    7.12
   4  -1   1  169.94    7.18
   4   1   1  172.47    7.33
   4   1  -1  194.63    8.22
   1  -4   1  166.49    7.05
  -1  -4   1  184.76    7.84
   4  -1  -1  178.79    7.73
   1   4  -1  187.16    7.94
   1   4   1  173.62    7.38
  -4   1   1  173.93    7.74
  -1   4   1  170.16    7.26
   4  -1   1  183.18    7.76
   1   3  15   11.66    0.54
  -3   1 -15   12.46    0.70
   1  -3 -15   11.18    0.56
  -1  -3  15   14.00    0.72
   3  -1 -15   11.17    0.56
  -1   3  15    9.79    0.50
   1  -3  15   11.09    0.78
   3  -1  15   11.33    0.74
   1   3 -15    9.00    0.72
   1   3 -15    9.18    0.77
  -3   1 -15   12.11    0.75
   3   1  15   12.25    0.64
   3  -1  15   11.00    0.60
   3  -1 -15   10.94    0.54
  -3   1  15   10.61    0.73
   3   1 -15   11.56    0.58
   1  -3  15   12.86    0.88
   1  -3 -15   11.51    0.55
  -1   3 -15   10.17    0.72
  -1   3  15   10.95    0.56
   1   3  15    9.80    0.48
   3   1 -15   12.18    0.60
  -3  -1 -15   10.11    0.64
  -1  -3 -15    9.50    0.66
   3  -1 -15   12.58    0.61
  -3   1 -15   11.75    0.59
  -2  -2 -17   48.43    2.10
   2   2 -17   49.12    2.12
   2   2  17   53.33    2.27
  -2  -2  17   45.60    1.96
   2  -2  17   49.81    2.14
   2   2  17   49.51    2.12
  -2   2 -17   51.65    2.23
   2   2 -17   50.93    2.20
  -2   2  17   54.24    2.31
  -2   2  17   50.99    2.20
  -2  -2 -17   45.68    1.97
   2  -2 -17   49.65    2.14
  -2   2 -17   52.39    2.28
   4   1   2   68.35    2.90
   4  -1   2   63.85    2.72
  -4   1  -2   63.56    2.73
  -1   4   2   73.39    3.15
   4   1   2   65.12    2.81
  -4   1  -2   66.18    2.86
  -1  -4  -2   74.02    3.17
   4   1  -2   68.64    2.98
  -4   1   2   63.32    2.78
   4  -1  -2   64.95    2.83
  -1   4   2   72.34    3.22
  -1   4  -2   62.26    2.70
   1  -4  -2   68.82    2.96
   1   4  -2   65.61    2.82
  -1  -4  -2   73.16    3.20
   4   1   2   65.80    2.82
   4  -1   2   67.56    2.90
   4   1  -2   68.97    2.95
   4   1   2   71.52    3.05
   4   1  -2   65.12    2.77
  -4   1   2   66.52    2.83
  -1  -4   2   60.92    5.10
   4  -1  -2   66.28    2.82
   1   4   2   70.51    3.04
   0  -4   6   19.07    0.85
   4   0   6   20.44    0.89
   4   0  -6   20.44    0.89
  -4   0   6   19.32    0.86
   4   0  -6   18.81    0.84
   0   4   6   18.67    0.86
   4   0  -6   21.27    0.96
  -4   0  -6   19.57    0.88
   4   0   6   19.39    0.90
   0  -4   6   19.37    0.89
   4   0   6   19.68    0.89
   0   4  -6   20.31    0.92
   0  -4  -6   21.20    0.96
   1  -1 -22    6.17    0.34
  -1   1  22    5.90    0.35
   1   1  22    5.66    0.33
  -1  -1  22    6.04    0.34
  -1  -1 -22    5.96    0.29
   1  -1  22    5.67    0.34
   1  -1 -22    6.27    0.35
   1   1 -22    5.94    0.31
   1   1  22    5.02    0.30
  -1  -1  22    5.75    0.34
   1  -1 -22    6.19    0.31
   1   1  22    5.96    0.34
   1   1 -22    5.56    0.33
  -1   1 -22    5.55    0.35
   1  -1 -22    6.09    0.34
  -1  -1 -22    5.29    0.32
  -1   1 -22    5.70    0.34
  -1  -1 -22    4.86    0.32
   4  -1   3   20.90    0.92
  -1   4   3   23.94    1.13
   4  -1  -3   23.78    1.04
  -4   1   3   25.28    1.11
  -4   1   3   27.75    1.28
   4   1  -3   21.78    0.99
  -1   4   3   20.76    0.93
   4   1  -3   20.24    0.90
  -4   1  -3   19.40    0.85
  -1  -4  -3   26.86    1.19
  -4   1  -3   23.19    1.04
   4   1   3   21.58    0.97
   4  -1  -3   26.03    1.17
   4   1  -3   21.10    0.95
   4   1   3   22.01    1.00
  -1  -4   3   20.75    0.93
  -1  -4  -3   23.39    1.06
   1   4  -3   18.16    0.84
   1  -4  -3   24.11    1.10
   1   4   3   19.82    0.91
  -1   4  -3   21.47    1.00
   4  -1   3   22.98    1.04
   4   1   3   21.47    0.94
   4   1   3   22.89    1.02
   4  -1  -4   20.36    0.92
   4   1  -4   19.67    0.87
   4   1   4   20.34    1.04
  -4   1   4   20.64    0.91
   4   1  -4   21.03    0.96
  -4   1   4   20.03    0.91
  -1   4   4   21.56    0.98
  -1  -4   4   20.23    0.92
   4   1   4   20.46    0.93
  -1  -4  -4   20.12    0.90
   4  -1   4   18.94    0.84
  -4   1  -4   19.86    0.91
   4   1   4   19.70    0.88
   4  -1   4   19.88    0.91
   1   4   4   20.05    0.92
  -1   4  -4   19.25    0.91
  -4   1  -4   20.08    0.88
   1  -4  -4   18.43    0.87
   1   4  -4   18.51    0.85
  -1  -4  -4   20.04    0.91
  -1   4   4   20.21    0.93
  -1  -4   4   21.70    0.98
   4   1  -4   22.08    0.98
   4   1   4   20.97    0.93
   3   2 -12    8.98    0.63
   2   3 -12   10.73    0.59
   3   2 -12    9.38    0.58
   2  -3 -12   11.39    0.64
   3  -2 -12   10.56    0.63
   2  -3  12   11.30    0.66
   2  -3 -12   10.85    0.74
  -2   3  12    9.44    0.62
  -3   2  12   12.57    0.60
   2   3  12   11.27    0.64
   3   2  12   11.19    0.57
  -2  -3 -12    9.40    0.67
  -3  -2 -12    9.80    0.57
   3  -2  12   11.79    0.65
  -3   2  12   15.01    1.17
  -3  -2  12   10.39    0.62
  -2  -3  12   12.25    0.65
  -2   3  12   10.24    0.62
   3  -2  12   10.84    0.58
   2  -3  12   10.79    0.59
  -3   2 -12   10.60    0.54
  -2  -1  20    2.52    0.22
  -2   1 -20    2.87    0.30
  -2   1  20    3.47    0.27
  -1  -2 -20    2.38    0.22
   1  -2 -20    3.35    0.30
  -2   1 -20    2.46    0.24
  -1   2 -20    2.54    0.26
   2  -1  20    3.08    0.24
   1   2 -20    2.61    0.31
   1  -2 -20    2.57    0.25
   1  -2  20    2.75    0.25
   2  -1 -20    3.00    0.25
   1   2  20    3.20    0.29
   1  -2 -20    3.15    0.27
   2  -1  20    2.37    0.22
  -1   2 -20    3.15    0.29
   1   2 -20    2.26    0.23
   1  -2  20    2.60    0.25
   2   1 -20    2.90    0.28
  -1  -2 -20    2.81    0.24
   2   1 -20    2.11    0.28
  -1  -2 -20    3.21    0.24
   2   1  20    2.64    0.22
  -1   2  20    3.53    0.22
   1   2  20    2.91    0.18
   1  -2 -20    3.17    0.22
  -2  -1 -20    4.75    0.28
   4   0  -7    8.53    0.45
   0  -4   7    9.27    0.48
   0   4  -7    9.10    0.49
   0  -4  -7    9.09    0.47
   4   0   7    9.49    0.49
   0   4   7    9.48    0.50
  -4   0  -7    7.99    0.41
   0  -4   7    8.31    0.46
   4   0   7    8.66    0.48
   4   0   7    7.88    0.37
   4   0  -7    8.50    0.40
  -4   0   7    8.38    0.41
   4   0  -7    8.65    0.44
   0   4   7    8.82    0.45
   0   1  23   31.97    1.48
   0  -1  23   29.85    1.32
   0   1 -23   27.04    1.17
   0   1  23   32.78    1.48
   1   0 -23   33.42    1.44
   0   1 -23   31.71    1.45
  -1   0 -23   29.17    1.42
   1   0  23   24.98    2.14
   0   1 -23   28.68    1.37
  -1   0 -23   28.47    1.23
   0  -1 -23   36.30    1.69
   0  -1 -23   34.64    1.49
  -1   0 -23   30.59    1.43
   1   0 -23   31.52    1.43
   1   0  23   26.80    2.62
   0  -1  23   33.39    1.45
   0   1  23   34.07    1.60
  -1   0  23   27.69    1.28
   0  -1 -23   30.32    1.43
  -1   0  23   32.06    1.50
   1   0 -23   32.03    1.52
   1  -4  -5   49.04    2.13
   1   4  -5   49.93    2.15
  -1  -4  -5   51.01    2.20
  -1  -4   5   47.07    2.04
   4   1   5   48.27    2.08
  -1  -4  -5   52.51    2.25
   4   1  -5   52.19    2.22
   1   4   5   50.28    2.18
  -4   1  -5   46.87    1.99
  -4   1   5   49.53    2.11
   4   1   5   50.33    2.14
   4  -1  -5   52.31    2.23
   4  -1   5   49.46    2.12
  -1   4   5   53.42    2.29
   4   1   5   47.39    2.03
   4   1   5   53.43    2.30
  -1   4   5   52.68    2.28
   4  -1   5   51.29    2.22
   4   1  -5   51.90    2.23
  -4   1  -5   47.10    2.04
  -1   4  -5   44.61    1.93
   4  -1  -5   50.37    2.18
   4   1  -5   51.52    2.42
  -1  -4   5   52.24    2.32
   2   0  21    2.14    0.30
   2   0  21    1.79    0.35
   3  -3   0    7.98    0.50
   3   3   0    8.94    0.43
  -3   3   0    7.87    0.45
  -3   3   0    7.67    0.48
  -4   0  -8    6.69    0.43
   4   0  -8    8.23    0.44
   4   0   8    7.05    0.34
   4   0   8    7.02    0.44
   0  -4   8    7.46    0.43
   0   4   8    7.79    0.41
   4   0  -8    7.17    0.35
  -4   0   8    7.97    0.44
   4   0  -8    7.64    0.38
   0  -4   8    7.70    0.53
   4   0   8    6.74    0.38
   0   4  -8    6.35    0.40
   0  -4  -8    7.14    0.40
   0   4   8    6.87    0.39
  -1  -3  16  109.28    4.65
   3  -1 -16  119.13    5.04
   3   1 -16  105.04    4.46
   1  -3  16  108.69    4.65
   1   3 -16  108.05    4.63
  -3   1  16  110.00    4.70
   1   3  16   99.43    4.24
  -1   3  16  117.24    4.99
   1   3 -16  112.35    4.80
   1  -3 -16  112.05    4.78
  -3  -1 -16  111.01    4.72
   3   1 -16  116.80    4.94
   3  -1 -16  118.61    5.05
   3   1 -16  108.18    4.59
  -1  -3  16   96.99    4.11
   3  -1 -16  110.77    4.70
  -1  -3 -16  110.65    4.71
  -3   1 -16  114.48    4.88
  -1   3 -16  109.21    4.67
   3  -1  16  109.17    4.64
   3   1  16  114.09    4.84
   3  -1  16  120.33    5.12
  -3  -1 -16  116.63    4.96
  -3   1 -16  120.85    5.16
   1  -3 -16  119.93    5.09
   1  -3  16  108.17    4.61
  -3   1 -16  107.52    4.56
   1   3  16  122.49    5.19
  -1   3  16  115.66    4.91
  -1  -3 -16  113.99    4.84
   3   1  16  126.43    5.36
  -3  -3   1   43.85    1.88
   3   3  -1   45.88    1.97
   3  -3  -1   43.51    1.90
  -3   3   1   36.20    1.57
  -3   3   1   39.23    1.72
   3  -3   1   49.79    2.16
  -3  -3  -1   43.38    1.86
  -3   3  -1   43.71    1.88
  -3   3  -1   42.98    1.86
   3   3   1   42.91    1.84
   3   3  -1   42.67    1.85
   3   3   1   44.78    1.93
   0   0 -24    0.93    0.19
   0   0  24    0.39    0.18
   0   0 -24    0.51    0.11
   0   0 -24    0.28    0.21
   0  -3 -17   84.36    3.64
   3   0 -17   91.70    3.98
   0   3  17   97.15    4.13
   0   3  17   86.47    3.73
  -3   0 -17   92.02    3.93
   0  -3  17   94.61    4.05
   0  -3 -17   94.91    4.16
   3   0  17   91.24    3.89
   0   3 -17   89.26    3.84
   3   0 -17   97.89    4.24
   3   0 -17   94.83    4.02
   0  -3 -17   94.53    4.03
   0   3 -17   95.06    4.08
   0  -3  17   90.97    3.89
   3   0  17   88.90    3.79
  -3   3  -2   15.83    0.85
   3   3   2   12.13    0.57
   3  -3  -2   11.47    0.64
  -3   3   2    9.75    0.56
  -3   3   2    8.05    0.45
   3   3   2   12.63    0.61
   3   3  -2   13.97    0.66
  -3  -3  -2   10.02    0.50
  -3  -3   2   14.02    0.65
   3   3  -2   14.54    0.71
   3  -3   2   14.68    0.80
  -4   1   6   27.49    1.19
   4  -1   6   29.07    1.30
   4   1   6   28.23    1.25
   4  -1  -6   27.90    1.20
   4   1   6   27.05    1.17
   4   1  -6   29.04    1.27
   4   1  -6   28.61    1.23
   1   4  -6   25.32    1.13
  -1  -4   6   28.92    1.27
   4  -1   6   26.04    1.13
  -1  -4  -6   27.40    1.20
   4  -1   6   28.06    1.24
  -1  -4   6   26.36    1.16
  -1   4   6   28.39    1.27
   4  -1  -6   28.26    1.26
  -1  -4  -6   28.66    1.26
  -4   1  -6   28.84    1.28
   4   1  -6   29.57    1.30
   4   1   6   28.05    1.24
   1   4   6   25.81    1.15
  -1   4   6   25.95    1.13
  -1   4  -6   27.28    1.22
   1  -4  -6   26.84    1.22
  -2   2 -18    9.47    0.48
   2   2 -18    8.95    0.52
   2   2  18    8.65    0.45
   2   2  18    9.55    0.44
  -2   2  18    9.60    0.44
  -2  -2 -18    9.34    0.55
   2  -2  18    9.33    0.47
  -2  -2  18    9.34    0.47
   2  -2 -18   11.36    0.57
   2   2 -18    8.81    0.49
   2  -2 -18    9.13    0.46
  -3   3   3  126.14    5.38
   3  -3   3  135.74    5.77
   3   3   3  145.02    6.14
  -3  -3   3  145.98    6.17
  -3  -3  -3  143.45    6.07
  -3   3  -3  132.59    5.63
   3  -3  -3  142.31    6.03
  -3   3  -3  137.22    5.84
   3   3   3  144.77    6.12
   3   3  -3  143.16    6.05
   3   3  -3  148.61    6.30
   3  -3  -3  135.65    5.75
   3   2 -13   73.93    3.15
   2   3  13   79.55    3.39
   3   2  13   74.68    3.18
  -2  -3 -13   72.93    3.11
   2   3 -13   67.29    2.88
   3  -2 -13   77.88    3.34
  -3  -2  13   75.72    3.23
   3   2 -13   83.19    3.54
   2   3 -13   72.93    3.11
   2  -3  13   78.69    3.36
   3  -2  13   76.70    3.28
  -3   2 -13   77.50    3.32
   2  -3 -13   71.87    3.10
   3  -2  13   70.59    3.04
  -3  -2 -13   71.90    3.08
  -2   3  13   72.79    3.14
  -3   2  13   74.14    3.21
   2  -3  13   78.47    3.37
   2  -3 -13   76.18    3.25
  -3   2 -13   71.83    3.06
  -2  -3  13   73.18    3.11
   2   3  13   71.92    3.06
   3  -2 -13   81.73    3.47
  -3   2  13   74.63    3.16
  -2   3  13   76.81    3.27
  -3   3  -4   77.06    3.29
  -3  -3   4   78.78    3.35
   3   3  -4   80.47    3.44
   3   3   4   79.55    3.39
  -3   3   4   74.45    3.23
   3  -3  -4   70.91    3.04
   3  -3   4   76.67    3.28
  -3  -3  -4   80.35    3.42
   3   3   4   81.74    3.48
  -3  -3  -4   76.62    3.29
   3  -3  -4   77.78    3.33
  -3   3  -4   68.44    2.96
   4   1   7   27.26    1.34
  -4   1  -7   26.08    1.12
   4   1   7   27.92    1.23
  -1  -4  -7   30.12    1.31
  -1  -4   7   26.22    1.16
   4  -1   7   27.48    1.24
   4  -1   7   28.02    1.22
  -1   4   7   29.12    1.27
  -4  -1  -7   27.76    1.21
   4  -1  -7   27.81    1.20
   4   1  -7   30.39    1.38
   4  -1  -7   28.81    1.28
  -4   1  -7   27.51    1.22
  -1   4   7   28.01    1.25
   4   1   7   28.86    1.27
   1   4   7   28.65    1.27
   4  -1   7   29.91    1.32
   1  -4  -7   29.12    1.29
  -1   4  -7   29.65    1.31
   1   4  -7   26.63    1.18
  -1  -4  -7   27.23    1.20
  -1  -4   7   31.06    1.35
   4   1  -7   29.50    1.29
   4   1  -7   29.85    1.29
  -4   1   7   27.60    1.37
   4   0  -9   63.37    2.71
   0   4   9   62.25    2.66
   0  -4   9   59.10    2.55
   4   0   9   60.74    2.61
  -4   0  -9   62.81    2.69
   0   4   9   65.29    2.81
   0  -4  -9   67.53    2.89
   4   0   9   68.11    2.92
   4   0  -9   71.75    3.32
   0   4  -9   60.50    2.60
  -4   0   9   60.47    2.58
   4   0   9   64.94    2.76
   4   0  -9   65.76    2.79
   1   1 -23    6.41    0.35
   1   1  23    5.90    0.31
   1  -1 -23    6.05    0.38
  -1  -1  23    5.95    0.41
  -1  -1  23    6.03    0.45
   1   1  23    5.90    0.44
   1  -1  23    5.42    0.40
  -1  -1 -23    5.28    0.42
  -1   1 -23    5.39    0.40
   1  -1 -23    5.89    0.38
   1   1  23    5.40    0.46
  -1  -1 -23    6.00    0.40
  -1   1 -23    4.68    0.45
  -1  -1 -23    6.13    0.33
   1  -1 -23    6.81    0.35
   3   3   5   20.75    0.94
   3  -3  -5   27.05    1.25
   3  -3   5   18.13    0.84
   3   3   5   21.46    0.96
   3   3  -5   21.15    0.95
  -3   3  -5   19.43    1.06
   3  -3  -5   24.81    1.10
  -3  -3  -5   20.72    0.95
  -3  -3   5   18.95    0.87
   1  -2  21    5.35    0.33
   2  -1 -21    6.16    0.36
   1   2  21    6.29    0.36
   1  -2 -21    6.19    0.36
   1  -2 -21    5.53    0.29
  -1  -2  21    5.36    0.31
   1  -2 -21    5.69    0.33
   1   2  21    5.52    0.27
  -2   1 -21    4.69    0.32
   1   2 -21    5.15    0.32
  -2   1 -21    5.74    0.39
  -1   2 -21    4.51    0.34
  -2  -1 -21    6.48    0.33
   2  -1  21    5.09    0.32
  -1  -2 -21    5.70    0.32
  -1   2  21    5.76    0.29
  -2   1  21    5.27    0.30
   1  -2 -21    4.80    0.30
  -2  -1  21    5.07    0.32
   2   1 -21    5.14    0.31
   1   2 -21    5.09    0.35
   2   1  21    4.92    0.29
   2   1  21    4.97    0.29
   2  -1 -21    4.79    0.31
   2  -1  21    5.02    0.33
  -1   2 -21    4.41    0.29
  -1  -2  21    5.19    0.33
   2   1 -21    5.26    0.31
   1  -2  21    5.83    0.35
  -2  -1 -21    4.94    0.30
  -1  -2 -21    4.56    0.41
  -1  -4   8   21.08    0.94
   4   1   8   22.85    1.02
   4  -1   8   22.24    1.00
  -4   1  -8   20.57    0.89
   4  -1  -8   23.13    1.00
  -1   4   8   23.54    1.04
   1  -4  -8   22.76    1.03
  -1   4  -8   21.66    0.98
   1  -4   8   20.84    0.96
   4  -1   8   23.24    1.06
   4   1   8   23.38    1.05
  -1  -4  -8   22.10    1.02
   4   1  -8   23.87    1.04
   4   1   8   22.51    0.97
  -1  -4   8   21.53    1.26
  -1  -4  -8   23.19    1.03
   1   4  -8   20.10    1.08
   4  -1   8   21.82    0.96
  -4  -1  -8   21.31    0.95
   1   4   8   20.83    0.94
  -4   1   8   22.04    0.96
   4   1  -8   22.68    1.01
   4  -1  -8   23.13    1.04
  -4   1  -8   21.68    0.98
  -1   4   8   21.18    0.97
   4   1  -8   22.25    0.98
  -1   0  24    3.66    0.31
   0   1  24    4.64    0.34
   1   0  24    4.16    0.31
   0   1  24    4.05    0.35
   1   0 -24    4.17    0.34
  -1   0 -24    4.02    0.32
   0  -1 -24    3.95    0.47
   0  -1  24    3.98    0.30
   1   0 -24    3.99    0.35
   1   0 -24    4.80    0.26
   0   1 -24    3.94    0.34
   0  -1 -24    4.90    0.41
   0   1  24    4.39    0.29
  -1   0 -24    3.72    0.36
   0   1 -24    3.66    0.32
   0   1 -24    4.52    0.27
  -1   0  24    3.92    0.28
   0  -1 -24    4.87    0.26
   1   0  24    3.86    0.27
  -1   3 -17    1.36    0.50
   1  -3  17    2.81    0.36
   1  -3  17    4.03    0.47
   1   3  17    2.28    0.22
   3  -1 -17    2.30    0.36
  -1  -3  17    3.02    0.45
   3   3   6   22.57    1.00
   3  -3   6   21.48    0.97
   3  -3  -6   23.72    1.06
  -3   3   6   24.95    1.14
  -3  -3  -6   22.98    1.01
  -3   3  -6   21.97    0.98
   3  -3  -6   23.79    1.05
  -3  -3  -6   23.13    1.04
  -3  -3   6   23.78    1.06
   3   3   6   21.03    1.05
   3   3  -6   22.47    0.99
   0  -4 -10   50.46    2.22
   0   4  10   48.37    2.12
   4   0 -10   53.00    2.29
   4   0  10   52.05    2.25
   0  -4  10   51.09    2.24
   4   0  10   52.24    2.29
   4   0  10   53.29    2.33
  -4   0 -10   46.48    2.04
   4   0 -10   52.75    2.30
   4   0 -10   53.49    2.34
   0   4  10   53.35    2.32
   0   4 -10   52.91    2.32
  -2   3  14   32.13    1.48
  -3   2 -14   31.52    1.41
   3  -2 -14   32.46    1.47
  -3   2  14   32.99    1.51
  -2   3  14   31.15    1.39
  -3   2  14   31.90    1.41
  -2  -3  14   26.31    2.40
   3   2 -14   29.93    1.34
  -3  -2  14   31.06    1.39
   2  -3  14   29.81    1.33
   3   2 -14   30.40    1.37
   2   3  14   32.70    1.44
  -3   2 -14   30.14    1.33
   3  -2  14   32.41    1.46
  -2  -3 -14   31.77    1.43
   3  -2  14   30.23    1.36
   2   3 -14   33.52    1.49
   3   2  14   31.17    2.29
   2   3  14   31.87    1.40
   3   2  14   30.26    1.33
   3  -2 -14   33.37    1.47
   2  -3  14   32.99    1.48
   2  -3 -14   30.73    1.37
  -3   0 -18   43.58    1.96
   0  -3 -18   40.71    1.98
   0   3 -18   42.09    1.88
   3   0  18   43.34    2.23
   3   0  18   38.36    1.68
   0  -3 -18   40.60    1.81
   3   0 -18   44.72    1.94
   3   0 -18   42.96    1.92
   0  -3  18   40.93    3.22
   0   3 -18   44.86    2.01
   3   0 -18   43.14    1.97
   0   3  18   36.71    1.63
   0  -3  18   44.11    1.94
   0   3  18   45.93    1.99
   0  -3 -18   44.18    1.94
   0  -2 -22    1.29    0.17
   2   0 -22    0.82    0.20
   0  -2 -22    0.64    0.22
   2   0  22    1.20    0.27
   0   2  22    1.19    0.15
   2   2 -19    2.28    0.23
  -2   2  19    2.56    0.17
  -2  -2  19    2.68    0.24
  -2  -2 -19    2.39    0.22
  -2   2 -19    1.68    0.31
   2   2  19    2.53    0.16
   2  -2  19    2.82    0.25
   2  -2 -19    2.50    0.25
   2  -2 -19    2.91    0.26
   3   3   7    3.53    0.25
  -3  -3  -7    3.54    0.29
   3  -3  -7    4.01    0.28
  -3   3  -7    3.52    0.24
  -3   3   7    4.92    0.35
  -3  -3  -7    3.94    0.25
   3  -3  -7    4.40    0.36
   3  -3   7    3.57    0.30
  -3  -3   7    3.38    0.25
   3   3   7    4.16    0.26
   3   3  -7    3.42    0.26
  -4  -1  -9   11.64    0.55
   1  -4   9   13.11    0.66
   4   1  -9   13.65    0.64
   4   1  -9   12.75    0.58
   4   1   9   12.35    0.61
   1  -4  -9   12.14    0.60
  -1   4  -9   12.10    0.73
  -1   4   9   13.17    0.62
  -4   1  -9   12.59    0.62
  -1   4   9   11.33    0.57
   4   1  -9   14.52    0.69
  -1  -4   9   12.14    0.58
   4   1   9   12.28    0.59
  -1  -4  -9   12.16    0.58
  -1  -4  -9   12.85    0.61
  -4   1   9   12.30    0.56
   4   1   9   12.28    0.70
  -1  -4   9   15.02    0.72
   1   4  -9   13.22    0.65
   4  -1   9   11.99    0.63
   1   4   9   13.06    0.63
   1  -4   9   11.95    0.64
   4  -1  -9   12.73    0.58
  -4   1  -9   12.40    0.56
   4  -1   9   12.43    0.61
   0   0 -25   -0.24    0.17
   0   0 -25    0.20    0.11
   0   0  25   -0.17    0.17
   0   0 -25    0.07    0.19
  -4   0 -11   34.13    1.52
   4   0 -11   36.45    1.61
   0  -4 -11   35.71    1.59
   4   0  11   35.14    1.53
   4   0 -11   37.26    1.64
   0  -4 -11   38.60    1.71
   0  -4  11   35.06    1.56
   0   4  11   38.74    1.70
   4   0 -11   38.53    1.67
   4   0  11   39.01    1.72
   0   4 -11   32.42    1.96
   4   0  11   38.44    1.70
   0   4  11   35.43    1.57
  -2  -4   0   52.35    2.42
  -2  -4   0   39.72    1.77
   4   2   0   43.65    1.94
   4   2   0   51.36    2.26
   4  -2   0   40.43    1.86
   4   2   0   44.46    1.99
  -2   4   0   43.91    2.20
   4  -2   0   49.33    2.31
   3  -3  -8    0.32    0.25
   3  -3   8    0.13    0.25
   3   3   8    0.40    0.18
  -3  -3   8    0.44    0.18
   3  -3  -8    0.32    0.15
  -3   3  -8    0.78    0.19
  -3  -3  -8   -0.11    0.19
   3   3   8   -0.04    0.17
   3   3  -8    0.02    0.20
  -3   3   8    0.83    0.24
   4   2   1  273.71   13.01
   4   2  -1  266.04   12.64
   4   2   1  272.52   12.94
   4   2   1  278.88   13.27
   4   2  -1  266.05   12.64
  -4   2   1  235.37   10.08
  -2  -4  -1  267.87   12.72
  -4   2  -1  241.45   10.32
   4   2  -1  259.93   11.14
   4  -2   1  241.58   10.35
  -2  -4  -1  263.24   12.53
   2   4  -1  267.53   12.73
  -2  -4   1  270.18   12.84
   2   4   1  267.30   12.71
   4  -2   1  249.92   10.74
  -2   4  -1  248.54   10.73
   4  -2  -1  258.26   11.10
  -2   4   1  270.75   12.91
   4  -2  -1  247.41   10.58
  -4   2  -1  226.61    9.79
  -1  -1 -24   54.58    2.36
  -1  -1  24   58.48    2.58
   1  -1 -24   58.11    2.52
  -1   1  24   54.97    2.40
   1   1 -24   58.21    2.53
   1  -1 -24   52.14    2.35
  -1  -1 -24   49.69    2.20
   1  -1  24   50.46    2.28
   1   1  24   57.09    2.57
   1  -1 -24   57.43    2.51
  -1   1 -24   52.69    2.37
   1   1  24   49.94    2.32
   1   1 -24   55.10    2.43
  -1  -1 -24   56.67    2.62
  -1  -1  24   54.02    2.41
   1  -1 -24   50.47    3.48
  -1   1 -24   53.87    2.42
  -3  -2 -15   30.52    1.37
   2  -3  15   31.17    1.43
   3  -2  15   31.74    1.44
  -3   2 -15   30.11    1.34
   2   3 -15   30.30    1.36
  -3   2  15   26.51    1.20
   3  -2  15   31.52    1.41
  -3   2 -15   29.39    1.40
   2  -3 -15   29.97    1.35
  -2   3  15   29.42    1.32
   2   3  15   29.47    1.32
   2   3  15   28.94    1.27
   2  -3  15   32.96    1.49
  -3  -2  15   32.54    1.43
   3   2 -15   30.21    1.33
   3   2  15   32.50    1.46
   2   3 -15   28.19    1.27
  -2  -3 -15   27.85    1.27
   3  -2 -15   30.95    1.35
   3   2  15   29.39    1.29
  -2   3  15   29.27    1.41
  -3   2  15   29.21    2.44
  -2  -3  15   28.68    1.29
   3   2 -15   30.56    1.37
  -4   2   2  143.36    6.18
   4   2  -2  173.29    7.43
   4   2  -2  164.15    7.12
  -2  -4  -2  161.81    7.04
   2   4  -2  153.16    6.61
   2   4   2  165.77    7.14
  -2   4   2  147.44    6.37
   4  -2   2  158.70    6.84
  -2   4  -2  138.06    5.98
   4   2  -2  157.59    6.79
   4   2   2  165.42    7.11
   4  -2  -2  154.86    6.72
  -4   2  -2  140.87    6.07
  -2   4   2  160.23    6.97
  -2  -4  -2  168.10    7.22
   4   2   2  172.04    7.41
  -2  -4   2  159.60    6.85
   4   2   2  166.97    7.16
   4  -2  -2  152.23    6.53
  -4   2  -2  142.42    6.10
   4  -2   2  150.10    6.45
   4   1 -10   43.17    1.88
  -1  -4  10   41.60    1.82
   1  -4  10   40.14    1.77
   1   4 -10   37.99    1.67
   4  -1 -10   42.52    1.84
  -1   4  10   39.35    1.72
   1  -4  10   42.21    1.87
  -1  -4 -10   41.27    1.81
   4   1  10   42.58    1.87
   4  -1  10   41.74    1.83
  -1   4 -10   39.16    1.72
  -1  -4 -10   41.86    1.82
  -1  -4  10   36.01    1.58
   4   1  10   42.15    1.85
   1  -4 -10   39.18    1.74
   1   4  10   41.56    1.83
  -4   1 -10   38.94    1.72
  -1   4  10   40.78    1.80
   4  -1 -10   43.47    1.91
  -4  -1 -10   39.14    1.71
   4   1 -10   44.32    1.93
   4  -1  10   40.68    1.80
   4   1  10   42.33    1.83
  -4   1 -10   39.12    1.69
  -4   1  10   38.87    1.69
   4   1 -10   42.08    1.82
  -1  -3 -18   82.21    3.56
   3   1  18   86.27    3.72
  -1   3 -18   86.22    3.76
  -1  -3  18   79.73    3.46
   3   1 -18   80.56    3.49
  -3   1  18   83.06    3.57
  -1  -3 -18   76.93    3.34
  -3  -1  18   74.00    3.21
  -1   3  18   79.98    3.48
  -3   1 -18   83.71    3.62
   3  -1 -18   86.52    3.72
  -3  -1 -18   79.84    3.45
   3   1  18   82.52    3.56
  -1   3  18   87.11    3.74
   1  -3  18   77.77    3.36
   1  -3  18   82.87    3.59
   3  -1  18   86.08    3.74
   1   3 -18   83.72    3.63
   3  -1 -18   80.06    3.48
   3   1 -18   87.22    3.87
  -1  -3  18   76.60    3.32
   1  -3 -18   81.32    3.54
   3  -1 -18   89.46    3.87
  -3  -1 -18   83.72    3.63
  -3   1 -18   83.57    3.64
  -3   1 -18   79.21    3.42
   1   3 -18   78.98    3.41
   1   3  18   88.91    3.83
   3  -1  18   83.10    3.59
  -1  -3 -18   79.30    3.43
   3   1 -18   84.62    3.64
   1  -3 -18   88.42    3.81
   2  -1  22   15.23    0.72
  -1  -2 -22   14.86    0.69
  -2   1 -22   17.24    0.83
   1  -2 -22   16.39    0.77
   1  -2  22   16.63    0.80
   2  -1 -22   16.70    0.78
   1   2 -22   14.58    0.72
  -2  -1 -22   16.09    0.73
  -2  -1  22   17.49    0.82
   1  -2 -22   15.34    0.72
  -1  -2 -22   16.16    0.74
  -2  -1 -22   14.14    0.68
   1  -2  22   17.13    0.80
   2  -1  22   16.62    0.80
  -1   2 -22   17.11    0.84
  -1   2 -22   15.12    0.83
   2   1  22   15.19    0.71
   2   1 -22   15.89    0.73
  -1  -2  22   15.07    0.71
   1  -2 -22   15.93    0.74
   1   2  22   15.37    0.73
   2  -1 -22   16.65    0.79
  -2   1 -22   14.97    0.75
   1  -2 -22   17.35    0.78
   2  -1 -22   15.44    0.69
   1   2  22   15.86    0.70
  -1   2  22   16.90    0.76
  -2   1  22   16.14    0.74
   1   2 -22   14.03    0.67
   2   1 -22   14.98    1.58
  -1  -2 -22   14.80    0.68
  -1  -2  22   15.80    0.77
   2   1  22   15.39    0.72
   2  -4   3   41.90    1.88
   2   4   3   46.48    2.04
   4   2  -3   42.09    1.86
  -2   4  -3   45.56    2.05
  -4   2  -3   45.84    2.08
  -2   4   3   56.14    2.54
   4   2   3   44.61    1.96
  -2  -4   3   43.36    1.92
   4  -2  -3   56.67    2.54
   4  -2   3   48.84    2.17
   4   2  -3   39.76    1.77
   4  -2   3   43.17    1.89
  -2   4   3   52.27    2.30
   4  -2  -3   49.70    2.17
  -4   2   3   47.04    2.04
  -2  -4  -3   44.36    2.29
  -2  -4  -3   53.85    2.44
   2   4  -3   42.06    1.86
   4   2   3   51.83    2.26
   4   2  -3   43.42    1.90
   4   2   3   52.52    2.31
   3   0  19   33.07    1.51
   0   3 -19   33.68    2.22
   0  -3  19   32.51    1.54
  -3   0 -19   32.26    1.46
   3   0  19   37.81    1.72
   0   3 -19   28.81    1.75
   0  -3 -19   34.98    1.54
   3   0 -19   32.88    1.48
   0   3  19   34.89    1.52
   3   0 -19   35.12    1.56
   0  -3 -19   35.28    1.57
   3   0 -19   33.56    1.57
   0  -3 -19   30.56    2.23
   0  -3  19   30.73    1.42
   4   2   4   53.16    2.32
  -2  -4  -4   50.83    2.21
  -2   4  -4   45.33    2.01
  -2   4   4   53.48    2.34
   4   2   4   53.07    2.31
  -4   2   4   47.69    2.06
  -4   2  -4   49.93    2.22
  -2   4   4   51.36    2.28
   4  -2  -4   50.10    2.21
   4   2  -4   53.88    2.34
   4   2   4   54.11    2.35
  -4   2  -4   46.42    2.03
  -2  -4  -4   51.57    2.27
  -2  -4   4   52.95    2.72
   2   4  -4   50.96    2.22
   2   4   4   50.40    2.21
   2  -4   4   46.57    2.05
   4  -2  -4   52.27    2.27
   4   2  -4   51.40    2.24
   4  -2   4   50.24    2.19
   4  -2   4   53.10    2.34
   4   0 -12   61.50    2.65
   4   0  12   64.47    2.80
   0   4 -12   59.74    2.61
   0  -4 -12   57.21    2.50
  -4   0 -12   57.40    2.51
   0   4  12   57.83    2.51
   4   0 -12   64.80    2.81
   0  -4 -12   63.03    2.74
   0  -4  12   51.61    2.26
   4   0  12   60.30    2.62
   0   4  12   58.70    2.57
   4   0 -12   58.36    2.54
  -2   2  20   -0.41    0.23
   2  -2 -20   -0.66    0.30
  -3   3   9   19.78    0.88
   3  -3  -9   22.68    1.01
  -3   3  -9   22.38    1.00
  -3  -3  -9   22.99    1.04
   3   3  -9   21.46    0.97
   3   3   9   20.98    0.97
  -3   3   9   21.56    0.99
   3   3  -9   19.57    0.88
   3  -3   9   23.01    1.05
   3   3   9   22.45    1.00
  -3  -3   9   23.45    1.04
  -2   0 -23   56.03    2.46
   0  -2 -23   52.48    2.29
   0  -2  23   49.64    2.18
  -2   0 -23   50.11    2.19
   2   0 -23   45.77    1.97
   0   2 -23   51.40    2.26
  -2   0  23   49.97    2.17
   0  -2 -23   55.72    2.44
   0   2  23   55.46    2.40
  -2   0 -23   49.40    2.13
   0  -2 -23   56.68    2.45
   0  -2  23   52.30    2.28
   2   0  23   51.49    2.24
   2   0  23   46.84    2.04
   2   0 -23   50.50    2.20
   1   0 -25   17.37    0.78
   0   1 -25   15.51    0.70
  -1   0 -25   16.74    0.74
   0   1  25   16.96    0.77
   0   1  25   17.34    0.79
   1   0  25   16.15    0.74
  -1   0 -25   16.08    0.76
  -1   0  25   15.62    0.72
  -1   0 -25   15.22    0.71
   0  -1  25   15.40    0.72
   0   1 -25   15.37    0.72
   0   1  25   16.76    0.77
   0  -1  25   16.54    0.76
   1   0  25   15.83    0.73
   1   0 -25   18.48    0.85
   0  -1 -25   17.26    0.79
   1   0 -25   14.79    0.69
  -1   0  25   18.07    0.83
   0  -1 -25   17.76    0.78
   0   1 -25   17.14    0.80
   0  -1 -25   18.50    0.86
  -2   4   5   71.65    3.14
   4  -2  -5   86.07    3.74
  -2   4  -5   85.10    3.71
   4  -2   5   83.77    3.66
   2  -4  -5   82.50    3.58
   2   4   5   81.29    3.52
   2  -4   5   83.90    3.67
   2   4  -5   87.89    3.87
  -2  -4  -5   80.39    3.47
  -4   2  -5   85.71    3.69
   4   2  -5   89.02    3.84
   4   2   5   86.55    3.73
  -4   2   5   70.38    4.56
   4  -2  -5   76.03    4.32
  -2   4   5   80.02    3.46
   4   2   5   85.28    3.69
  -2  -4   5   89.61    3.87
  -2  -4  -5   84.90    3.68
  -4   2  -5   80.78    3.53
   4   2  -5   87.64    3.78
   4   2   5   87.65    3.78
   1   4  11    8.13    0.43
   1   4  11    8.15    0.43
   4   1  11    7.95    0.45
  -1  -4  11    6.87    0.47
  -1  -4 -11    8.99    0.48
   4   1 -11    7.74    0.42
  -1  -4 -11    8.71    0.46
  -4   1 -11    8.46    0.49
   4  -1 -11    7.59    0.38
   4  -1 -11    8.38    0.45
  -1   4  11    8.67    0.47
   4  -1  11    8.37    0.45
   4   1 -11    7.87    0.40
   1  -4 -11    7.93    0.49
  -1   4  11    7.68    0.43
  -4  -1 -11    7.44    0.39
   4   1 -11    8.74    0.45
  -1  -4  11    8.40    0.45
  -1   4 -11    8.48    0.48
  -4   1 -11    7.07    0.34
   1  -4  11    8.83    0.48
   1   4 -11    7.18    0.41
   4  -1  11    7.16    0.41
   1  -4  11    8.39    0.47
   4   1  11    7.94    0.42
   3  -2 -16   77.66    3.34
   3   2  16   70.94    3.05
   2   3  16   73.08    3.15
   2  -3  16   77.09    3.35
   3  -2  16   59.90    2.62
  -3  -2 -16   73.64    3.19
   2   3 -16   66.54    2.89
   2  -3  16   75.40    3.27
  -2   3  16   65.38    2.84
   2  -3 -16   76.03    3.31
  -3   2 -16   68.06    2.95
   3  -2  16   75.98    3.29
   3   2 -16   69.75    3.12
   3   2  16   67.99    2.95
   3   2 -16   75.72    3.28
   2   3  16   70.39    3.05
  -2   3  16   75.86    3.26
  -3  -2  16   71.75    3.10
  -3   2  16   71.84    3.09
  -2  -3 -16   59.06    2.59
  -3   2  16   69.95    3.05
   2   3 -16   76.19    3.30
  -2  -3 -16   67.04    2.92
   2   4   6  125.50    5.41
   2  -4  -6  117.70    5.07
   4  -2   6  123.57    5.33
   4  -2  -6  128.04    5.52
  -4   2  -6  124.91    5.40
   4   2   6  139.37    5.99
  -2   4   6  116.63    5.01
   4   2  -6  125.37    5.38
  -2  -4   6  124.98    5.37
  -4   2   6  113.95    4.88
   4  -2  -6  126.61    5.43
  -2  -4  -6  131.14    5.64
  -2  -4  -6  120.04    5.16
   2  -4   6  121.25    5.24
   2   4  -6  127.12    5.46
  -2   4  -6  120.27    5.23
  -2   4   6  112.42    4.87
   4   2   6  128.51    5.51
  -4   2  -6  117.82    5.05
   4   2   6  132.66    5.70
   4   2  -6  130.41    5.60
  -3  -3  10   11.78    0.56
   3   3 -10   12.08    0.59
   3   3  10   11.64    0.55
  -3  -3 -10   10.99    0.76
   3  -3  10   11.26    0.58
  -3   3  10   11.85    0.60
  -3   3 -10   11.23    0.55
   3  -3 -10   11.38    0.55
  -3   3  10   11.05    0.51
   0   0 -26    0.36    0.19
   0   0  26   -0.10    0.17
   0   0 -26   -0.01    0.11
   0   0 -26    0.06    0.20
   4   0  13    2.21    0.26
   4   0 -13    2.36    0.23
   0   4  13    2.01    0.26
   0  -4 -13    1.84    0.31
  -3   1 -19   32.06    1.44
   3  -1  19   27.08    1.24
  -1   3  19   28.14    1.23
   3   1 -19   27.56    1.26
   3   1 -19   30.16    1.34
  -3   1  19   32.90    1.45
   1  -3  19   30.86    1.41
   1  -3 -19   31.45    1.40
  -3   1 -19   27.83    1.25
  -1   3 -19   29.31    1.36
  -3   1 -19   30.97    1.43
  -3  -1 -19   27.22    1.26
   1   3 -19   26.37    1.25
  -1  -3 -19   28.49    1.29
   1   3  19   29.58    1.29
  -1  -3 -19   31.54    1.47
  -1  -3  19   29.84    1.36
   3   1  19   29.67    1.39
   3   1 -19   28.18    1.31
   1  -3 -19   31.60    1.47
   3  -1 -19   29.92    1.43
  -1  -3 -19   26.20    1.22
  -1   3  19   27.42    1.32
  -1  -3  19   27.67    1.28
  -3  -1  19   30.39    1.45
   3  -1 -19   25.51    2.24
  -3  -1 -19   25.66    1.18
   3  -1 -19   29.47    1.31
   3   1  19   27.75    1.24
   1  -3  19   30.63    1.40
   1   3 -19   25.39    3.02
   3  -1  19   28.14    1.26
   1   4  12    1.08    0.22
   4   1 -12    1.09    0.17
  -1  -4 -12    1.07    0.19
   4   1 -12    1.25    0.20
  -1   4  12    1.32    0.22
   4  -1 -12    2.34    0.27
   1  -4 -12    0.33    0.20
   4  -1  12    1.36    0.24
  -1  -4  12    2.79    0.29
   1  -4  12    1.39    0.26
  -4  -1 -12    0.93    0.31
   4   1  12    0.67    0.17
  -1  -4 -12    1.64    0.23
   1   4  12    1.20    0.20
   4   1  12    1.78    0.25
  -1   4  12    0.55    0.18
  -4   1 -12    2.03    0.25
   0   3 -20  116.74    5.06
   0  -3  20  118.72    5.12
   3   0 -20  118.36    5.12
   0  -3  20  120.51    5.21
   0  -3 -20  112.10    4.88
   0   3 -20  126.24    5.46
  -3   0 -20  115.47    4.98
   3   0 -20  118.88    5.10
   0  -3 -20  107.14    4.63
   0  -3 -20  121.66    5.26
   3   0 -20  118.81    5.16
   0   3  20  120.37    5.16
   0  -3 -20  124.96    5.37
   3   0  20  126.62    5.46
   3   0 -20  123.35    5.52
   3   0  20  110.25    4.75
   2   4  -7    4.40    0.31
   2  -4   7    4.04    0.35
   4  -2   7    6.58    0.42
   2  -4  -7    9.89    0.60
  -2   4  -7    6.03    0.48
   2   4   7    5.10    0.34
   4   2   7    6.01    0.36
  -2   4   7    8.27    0.58
   4  -2  -7    6.04    0.47
   4   2   7    5.44    0.41
   4  -2   7    7.39    0.46
   4  -2  -7    4.73    0.35
  -4   2  -7    5.01    0.28
   4   2   7    5.47    0.34
  -2   4   7    6.65    0.46
  -4   2  -7    6.41    0.42
   4   2  -7    4.21    0.38
  -2  -4   7    4.31    0.36
  -2  -4  -7    8.73    0.50
  -1   2 -23   33.01    1.61
  -2  -1 -23   30.78    1.49
   1   2 -23   32.63    1.53
   2  -1  23   35.21    1.62
   2  -1 -23   38.78    1.73
   1  -2 -23   36.91    1.64
   1   2  23   34.69    1.51
   2  -1 -23   40.19    1.75
   1  -2 -23   39.18    1.71
  -1  -2 -23   36.80    1.63
  -2   1 -23   36.45    1.71
  -1   2 -23   34.33    1.62
   1   2 -23   32.16    1.59
   2  -1  23   38.23    1.80
   1  -2  23   42.31    1.90
   2   1  23   38.93    1.77
   2   1 -23   36.46    1.61
  -1  -2  23   34.47    1.60
   1  -2 -23   36.51    1.63
   1   2  23   36.63    1.72
  -1  -2  23   35.82    1.63
   1  -2  23   38.71    1.79
   2   1 -23   33.88    1.55
  -1  -2 -23   32.82    1.45
   2   1  23   32.86    1.56
   2  -1 -23   35.64    1.61
  -2  -1  23   35.17    1.60
   1  -2 -23   34.70    1.55
  -1   2  23   38.45    2.21
   2  -1 -23   37.37    1.67
  -2   1 -23   36.24    1.71
  -1  -2 -23   35.74    1.60
  -1  -1 -25  120.41    5.24
  -1   1  25  129.86    5.59
  -1  -1 -25  111.74    4.85
   1  -1  25  129.13    5.57
   1  -1 -25  123.00    5.32
  -1  -1  25  118.72    5.11
   1   1  25  116.63    5.06
   1   1 -25  132.56    5.68
   1  -1 -25  134.77    5.78
  -1  -1 -25  126.29    5.42
   1   1 -25  123.24    5.35
   1  -1 -25  140.03    6.05
   1   1  25  122.12    5.27
  -1  -1  25  136.60    5.89
   1  -1 -25  133.21    5.76
  -1   1 -25  125.05    5.41
  -1   1 -25  126.62    5.50
   3  -3  11   19.94    0.92
   3   3 -11   22.61    1.03
  -3  -3  11   22.64    1.01
  -3   3 -11   20.85    0.95
  -3   3  11   18.84    1.26
   3   3  11   22.57    1.00
   3  -3 -11   21.61    0.97
  -3  -3 -11   22.58    1.03
  -3   3  11   22.19    1.02
  -2  -2 -21  186.27    8.01
  -2   2  21  209.58    9.06
  -2   2 -21  198.63    8.56
   2  -2 -21  193.44    8.38
  -2  -2  21  206.85    8.90
   2   2  21  206.81    8.85
   2  -2 -21  192.47    8.25
  -2   2 -21  211.93    9.13
   2  -2  21  200.35    8.63
  -2  -2 -21  192.51    8.32
   2   2 -21  195.82    8.44
   2   2  21  188.70    8.14
   2  -2 -21  215.98    9.30
   2   2 -21  205.25    8.88
   2  -2  21  208.09    8.95
  -2  -2 -21  189.31    8.12
   2  -2 -21  203.96    8.80
   4  -2  -8    1.94    0.24
   4  -2   8    4.57    0.40
   4   2   8    1.95    0.24
  -2  -4  -8    2.02    0.22
  -4   2   8    5.34    0.38
   4   2   8    2.55    0.24
   4   2  -8    3.15    0.28
   2   4  -8    2.35    0.29
  -2   4   8    2.73    0.28
  -2   4   8    3.98    0.36
  -4   2  -8    3.74    0.36
   2   4   8    1.54    0.23
   4  -2   8    3.05    0.31
  -4   2   8    2.55    0.18
  -4  -2   8    2.77    0.28
   4   2   8    1.98    0.21
  -2  -4   8    3.70    0.31
  -4   2  -8    3.32    0.25
   0  -2 -24    4.74    0.53
  -2   0  24    5.84    0.36
   2   0 -24    7.90    0.40
   0  -2 -24    5.14    0.38
   2   0 -24    5.78    0.38
   0  -2  24    5.98    0.36
   0   2 -24    5.43    0.45
  -2   0 -24    5.40    0.41
   2   0  24    3.96    0.35
   2   0  24    5.42    0.35
   0   2  24    5.30    0.35
   0  -2 -24    6.21    0.36
   0  -2  24    5.59    0.36
  -2   0 -24    5.07    0.30
   2  -3  17   30.56    1.37
   2   3 -17   29.08    1.31
  -3   2  17   33.35    1.45
  -2   3  17   32.89    1.44
   3  -2 -17   31.07    1.70
   3   2  17   30.33    1.32
   2   3  17   29.38    1.29
  -3  -2 -17   30.49    1.37
   2  -3  17   30.65    1.38
   2   3 -17   25.42    1.93
  -2  -3 -17   28.29    1.32
   3   2  17   28.90    1.29
   3   2 -17   29.79    1.35
   2   3  17   29.31    1.33
  -3   2  17   27.10    1.27
  -2   3  17   30.07    1.36
   3   2 -17   30.73    1.39
   2  -3 -17   28.26    1.46
  -3   2 -17   31.31    1.41
  -2  -3 -17   25.35    1.18
   3  -2  17   30.32    1.35
   0  -4  14   87.34    3.80
   0  -4 -14   87.00    3.75
   0  -4 -14   96.49    4.17
   4   0 -14   96.63    4.14
   4   0 -14   92.60    3.99
   0   4  14  104.28    4.48
   0   4  14   91.15    3.96
   4   0  14  100.25    4.32
   0   4 -14  100.06    4.32
   4   0 -14   96.81    4.18
  -4   0 -14   88.44    3.82
   4   0  14  104.31    4.50
   0   1  26   13.19    0.62
  -1   0  26   11.30    0.54
   1   0 -26   13.86    0.66
   0   1 -26   12.72    0.63
   0  -1 -26   13.07    0.62
   1   0  26   13.65    0.63
   0  -1  26   14.12    0.66
   0  -1  26   11.98    0.74
  -1   0 -26   12.48    0.62
   0  -1 -26   13.89    0.62
   1   0 -26   13.77    0.74
  -1   0 -26   12.45    0.56
   0   1  26   14.97    0.71
   0   1 -26   13.18    0.60
   0   1  26   14.80    0.70
  -1   0  26   12.37    0.58
  -1   0 -26   12.75    0.62
   1   0 -26   14.81    0.66
   0  -1 -26   13.66    0.66
   0   1 -26   13.25    0.64
   1   0  26   13.64    0.65
  -1  -4  13   44.24    1.93
   4   1  13   47.32    2.06
   4   1 -13   49.80    2.15
   1  -4  13   46.83    2.05
  -1  -4  13   48.60    2.12
  -1   4  13   47.24    2.05
  -4  -1 -13   43.79    1.91
   4  -1 -13   49.62    2.18
  -1   4  13   48.93    2.14
   1   4  13   49.18    2.15
   1  -4 -13   49.85    2.18
   4  -1 -13   45.41    1.98
  -4   1 -13   45.90    1.98
  -4   1 -13   48.36    2.12
   4   1  13   47.97    2.07
   1  -4  13   47.11    2.08
   4  -1  13   46.84    2.05
   4   1 -13   54.37    2.36
  -1   4 -13   49.45    2.17
   1   4  13   50.86    2.21
  -4  -1 -13   50.88    2.24
   4   1 -13   48.69    2.12
   4  -1  13   49.58    2.17
  -1  -4 -13   46.32    2.03
   4  -1 -13   50.94    2.20
  -1  -4 -13   53.03    2.32
   1   4 -13   47.00    2.05
   4   1  13   50.70    2.21
   3   3 -12   40.21    1.81
  -3  -3 -12   37.84    1.69
  -3   3  12   35.62    1.57
   3  -3 -12   38.61    1.69
  -3   3  12   37.96    1.68
   3   3  12   38.90    1.71
   3   3 -12   32.03    1.43
  -3   3 -12   38.94    1.73
  -3  -3  12   37.39    1.65
   3  -3  12   35.50    1.61
  -1  -3 -20   66.38    2.88
   3  -1 -20   70.20    3.07
  -3  -1  20   72.46    3.14
  -3   1  20   72.00    3.10
  -3   1 -20   71.52    3.10
  -1   3 -20   66.58    2.97
   3   1  20   67.41    2.97
   3   1 -20   72.96    3.14
  -3  -1 -20   62.66    2.72
  -1  -3 -20   67.99    2.96
   1  -3 -20   75.67    3.28
  -1   3  20   69.80    3.03
  -1  -3  20   66.78    2.98
   3  -1 -20   72.20    3.11
  -1   3  20   74.71    3.23
   1   3  20   74.24    3.20
   1  -3 -20   73.41    3.17
   3  -1  20   69.53    3.02
   1   3 -20   67.06    2.92
   1  -3  20   70.45    3.07
   3   1 -20   73.78    3.21
  -1  -3  20   68.19    2.97
   3   1 -20   70.86    3.08
  -1  -3 -20   73.79    3.21
   3   1  20   67.94    2.95
   1  -3  20   73.71    3.20
   3  -1  20   76.64    3.33
   1   3 -20   71.70    3.13
  -3  -1 -20   74.46    3.38
  -3   1 -20   71.21    3.11
  -4   2   9   42.36    1.87
  -2  -4  -9   45.74    1.99
   4   2   9   51.12    2.23
   4  -2   9   45.07    2.00
  -2   4   9   47.48    2.06
   4  -2  -9   44.06    2.34
  -4   2  -9   46.66    2.02
  -4   2   9   37.64    1.63
  -2   4   9   40.81    1.79
  -2  -4   9   47.47    2.06
   4   2   9   43.42    2.33
   4   2  -9   49.29    2.14
  -4  -2   9   51.15    2.22
   2   4   9   44.48    1.95
   2  -4  -9   43.85    1.93
  -2   4  -9   40.95    1.82
   4  -2   9   44.07    1.93
   2  -4   9   44.50    1.96
   2  -4   9   48.96    2.18
   2   4  -9   48.21    2.11
   4   2   9   45.38    1.99
  -4   2  -9   47.55    2.10
   4  -2  -9   45.95    2.01
  -2  -4  -9   40.25    2.71
   3   0 -21   46.00    2.08
   0   3 -21   46.93    2.28
   0  -3 -21   45.83    2.08
   3   0  21   40.05    1.84
   0   3 -21   43.03    2.03
   0   3  21   50.29    2.18
   0  -3 -21   44.69    1.97
   0  -3 -21   42.09    1.93
   3   0 -21   46.17    2.10
   0  -3  21   45.31    2.07
   3   0  21   40.56    1.89
   0  -3  21   44.31    2.10
  -3   0 -21   44.65    2.03
   3   0 -21   46.61    2.13
   3   0 -21   45.28    2.37
   0  -3 -21   44.01    2.06
   0   0  27   -0.17    0.14
   0   0 -27   -0.18    0.18
   0   0 -27   -0.11    0.19
   0   0 -27    0.12    0.11
   2  -1 -24  119.38    5.12
   1   2  24  115.77    4.98
  -1   2  24  126.00    5.42
   2   1 -24  110.42    4.75
  -2   1  24  116.40    5.05
  -2  -1  24  125.09    5.99
   1  -2 -24  119.98    5.20
  -2  -1 -24  116.90    5.05
  -1  -2 -24  124.10    5.92
   1  -2 -24  118.72    5.65
  -1   2 -24  115.41    5.56
  -2   1 -24  122.44    5.88
   1   2 -24  104.40    5.05
  -1  -2 -24  107.10    4.93
   2  -1 -24  111.75    4.82
   1   2 -24  108.38    5.25
   2  -1  24  119.42    5.15
   1   2  24  113.08    4.91
   1  -2  24  123.69    5.35
   2  -1 -24  121.06    5.27
  -2   1 -24  118.53    5.76
  -1  -2  24  120.03    5.75
  -1  -2 -24  110.48    4.77
   2   1 -24  114.92    5.95
   1  -2 -24  128.46    6.05
   2   1  24  121.19    5.23
   1  -2  24  128.52    5.54
   2   1 -24  109.97    5.27
  -1  -2  24  122.57    5.31
   2  -1 -24  123.20    5.64
   2   1  24  108.24    4.67
  -2  -1 -24  118.51    5.65
   1  -2 -24  120.19    5.23
  -1   2 -24  112.67    5.41
   4   0  15    1.28    0.33
   0   4 -15    0.40    0.32
   4   0  15    0.91    0.22
  -4   0 -15    0.75    0.24
   0   4  15    1.42    0.27
   4   2  10   67.87    3.26
   4  -2  10   60.50    2.93
  -2  -4  10   64.86    3.38
  -2  -4 -10   62.35    3.09
  -4   2 -10   59.46    2.88
   2   4 -10   66.92    3.22
   2  -4  10   61.93    3.02
  -2   4 -10   62.49    3.01
   4  -2 -10   62.59    3.04
  -4  -2 -10   62.12    3.00
   4  -2 -10   63.28    3.03
  -2   4  10   57.80    2.95
  -4   2 -10   60.10    2.87
  -2   4  10   64.03    3.09
   4  -2  10   66.08    3.19
  -4   2  10   62.64    3.05
   4   2  10   64.12    3.08
   2  -4 -10   60.05    2.90
   2   4  10   60.92    2.94
   2  -4  10   68.17    3.31
   4   2 -10   66.10    3.17
  -4  -2  10   65.19    3.14
   4   2  10   64.24    3.08
   4   2 -10   63.16    3.03
  -2  -4 -10   63.74    3.06
   4  -1 -14   10.10    0.53
  -1  -4 -14    9.86    0.54
   4   1 -14   10.35    0.59
   4   1 -14   10.23    0.59
   4  -1 -14    9.94    0.58
  -4   1 -14    9.80    0.50
   1  -4 -14    9.43    0.73
  -1   4  14    9.72    0.55
   1   4  14    9.11    0.48
  -1   4 -14    9.32    0.55
   4  -1  14    9.68    0.55
   4   1 -14    9.48    0.50
   1   4  14    9.64    0.52
   4  -1 -14    9.92    0.56
   4  -1  14    9.54    0.53
  -1  -4  14   10.55    0.58
  -4   1 -14    9.53    0.64
  -1   4  14    9.23    0.54
   1  -4  14   10.06    0.58
  -1  -4  14   10.40    0.55
  -1  -4 -14    8.99    0.51
  -4  -1 -14   10.76    0.62
   4   1  14   10.35    0.57
   1  -4  14    9.58    0.54
   4   1  14    9.87    0.53
   1   4 -14    9.40    0.58
   2  -3  18   28.06    1.38
   3   2  18   30.68    1.48
   2  -3  18   31.29    1.55
  -3   2  18   28.96    1.40
   3   2  18   27.80    1.38
   2   3  18   27.91    1.37
   3   2 -18   28.80    1.41
  -2  -3 -18   27.49    1.37
   3  -2 -18   31.45    1.52
  -2   3  18   30.14    1.48
   3  -2  18   29.04    1.43
  -2   3  18   29.83    1.47
   2  -3 -18   30.80    1.52
   2   3  18   30.37    1.47
  -3  -2 -18   27.40    1.36
   3   2 -18   28.39    1.41
   2   3 -18   27.42    1.37
  -3   2 -18   28.91    1.65
   2   3 -18   28.78    1.44
   2   2  22   42.91    2.10
  -2   2 -22   41.98    2.13
   2  -2 -22   43.86    2.51
   2  -2  22   40.92    2.01
   2  -2  22   43.37    2.11
  -2  -2 -22   37.52    1.86
   2  -2 -22   46.27    2.32
  -2  -2 -22   37.26    1.89
  -2   2  22   46.01    2.39
   2   2 -22   40.32    2.25
  -2  -2  22   42.43    2.10
   2  -2 -22   49.87    2.63
  -2  -2 -22   39.55    2.22
   2  -2 -22   44.76    2.38
   2   2  22   41.23    2.33
   2   2 -22   39.92    2.13
  -1   1 -26   23.02    1.13
   1   1 -26   25.25    1.38
   1  -1 -26   28.65    1.53
   1   1  26   26.19    1.33
  -1  -1  26   27.51    1.44
  -1   1  26   27.58    1.40
   1  -1 -26   26.53    1.31
  -1  -1 -26   28.03    1.39
  -1  -1 -26   25.91    1.79
  -1  -1 -26   23.50    1.37
  -1   1 -26   25.44    1.37
   1  -1 -26   25.27    1.42
  -1   1 -26   26.18    1.49
   1  -1  26   25.39    1.91
   1  -1 -26   26.38    1.55
   1   1  26   23.22    1.26
  -3   3 -13   94.13    4.52
   3  -3  13   85.21    4.14
  -3  -3 -13   88.27    4.24
   3  -3 -13   90.69    6.94
  -3   3 -13   94.74    4.57
  -3   3  13   84.54    4.06
   3  -3  13   92.64    4.47
   3   3 -13   96.13    4.62
   3   3  13   94.71    4.54
  -3  -3  13   95.44    4.57
  -3   3  13   96.69    4.62
   3   3 -13   81.70    3.93
  -2   0 -25   23.31    1.13
   0  -2 -25   27.34    1.35
   2   0 -25   26.55    1.32
   0  -2  25   28.04    1.39
   0   2 -25   24.66    1.27
   0  -2 -25   22.35    2.00
  -2   0 -25   27.46    1.37
   2   0  25   24.18    1.21
   0  -2 -25   29.10    1.42
   0  -2 -25   26.07    1.28
  -2   0  25   24.29    1.22
   0   2  25   27.29    1.32
   2   0 -25   28.53    1.38
   0  -2  25   27.40    1.38
  -2   0 -25   24.64    1.24
   2   0  25   22.95    1.16
  -2  -4 -11   83.04    4.08
   4   2 -11   85.69    4.13
   4   2  11   88.28    4.25
  -4   2 -11   85.15    4.47
   2  -4  11   94.55    4.54
   2   4  11   85.09    4.08
  -4  -2 -11   88.39    4.24
  -2   4  11   82.19    3.93
   4  -2 -11   86.71    4.14
   2  -4 -11   91.38    4.39
  -2   4 -11   90.48    4.34
   4   2  11   86.19    4.13
   4  -2  11   87.82    4.21
   2  -4  11   81.72    3.93
   4   2  11   92.19    4.41
   2   4 -11   90.34    4.33
  -2  -4  11   84.58    4.05
   4  -2  11   81.95    3.94
  -4   2  11   88.12    4.25
  -2   4  11   78.59    3.80
   4  -2 -11   93.47    4.47
   4   2 -11   90.80    4.33
  -4   2 -11   84.77    4.19
  -4  -2  11   89.26    4.27
  -2  -4 -11   87.77    4.20
  -1   3  21   35.50    1.72
   3  -1 -21   31.40    1.53
   3   1 -21   30.82    2.91
  -3   1  21   34.83    1.69
  -3  -1  21   31.70    1.58
  -1  -3 -21   30.24    1.52
   3  -1  21   30.59    1.50
   3   1 -21   32.23    1.61
  -1  -3  21   31.37    1.53
   1  -3  21   32.88    1.62
   3  -1  21   32.91    1.60
   1   3 -21   34.71    1.76
  -3   1 -21   31.02    2.40
  -3  -1 -21   30.55    1.56
   3   1  21   26.84    1.90
  -1  -3 -21   31.93    1.58
   1  -3 -21   34.70    1.71
  -1  -3 -21   30.86    1.54
   1  -3 -21   36.57    1.78
  -1   3 -21   33.77    1.68
   3   1  21   34.25    1.67
  -3   1 -21   34.02    1.70
  -3  -1 -21   30.99    1.53
   1   3 -21   30.96    1.52
   3   1 -21   29.78    1.48
   1   3  21   34.82    1.68
   1  -3  21   33.12    1.62
  -1  -3  21   31.34    1.53
   0  -1 -27   -0.02    0.26
   0  -1 -27    1.24    0.37
   0  -4 -16   31.53    1.55
   0  -4 -16   34.58    1.69
  -4   0 -16   33.30    1.63
   4   0 -16   33.33    1.63
   0  -4  16   28.67    1.40
  -4   0 -16   35.23    1.74
   4   0  16   33.27    1.62
   0   4  16   33.37    1.61
   4   0 -16   33.63    1.62
   4   0 -16   35.83    1.74
   0  -4  16   31.49    1.54
   4   0  16   31.72    1.54
   0   4 -16   33.91    1.66
   0   4  16   32.48    1.59
   1  -4  15   30.83    1.53
   4  -1  15   32.04    1.57
  -4  -1 -15   32.53    1.62
   1   4  15   32.28    1.56
  -1   4  15   34.45    1.66
   4  -1 -15   32.62    1.57
   4   1 -15   33.73    1.63
   4  -1 -15   31.38    1.54
   4   1 -15   34.58    1.68
   1  -4  15   34.29    1.69
   1   4 -15   32.28    1.58
   4   1  15   30.80    1.50
   4  -1  15   32.04    1.57
  -4   1 -15   32.30    1.59
  -1   4  15   31.37    1.54
  -1   4 -15   31.51    1.56
   4  -1 -15   32.06    1.57
   1  -4 -15   33.08    1.62
  -1  -4 -15   30.86    1.51
  -4  -1 -15   29.50    1.45
   1   4  15   31.35    1.53
  -4   1 -15   31.57    1.52
   4   1 -15   33.05    1.62
  -1  -4 -15   32.13    1.60
  -1  -4  15   31.58    1.55
   4   1  15   30.73    1.51
   3   3 -14  175.59    8.38
  -3   3 -14  164.03    7.82
   3  -3  14  166.24    7.94
  -3   3  14  154.96    7.42
  -3  -3  14  181.44    8.65
  -3   3  14  169.12    8.41
  -3  -3 -14  167.04    8.41
   3  -3  14  173.35    8.29
   3   3 -14  153.53    7.32
   3  -3 -14  165.40    7.87
   3   3  14  168.12    8.02
   3   0 -22  189.02    9.07
   3   0  22  199.34    9.50
   0  -3  22  174.08    8.42
   0  -3 -22  201.37    9.63
   0  -3 -22  187.86    8.97
   3   0 -22  183.59    8.80
   0   3  22  188.81    8.99
   0  -3  22  186.73    8.99
   3   0  22  186.28    8.88
   0   3 -22  187.74    9.00
  -3   0 -22  173.33    8.32
   0   3 -22  178.20    8.61
   0  -3 -22  191.11    9.10
   3   0 -22  181.98    8.65
   3   0 -22  185.91    8.89
   0  -3 -22  176.78    8.47
  -3  -2 -19   44.94    2.19
   3   2  19   41.85    2.15
   3   2  19   45.07    2.16
   2   3  19   48.40    2.32
   2   3 -19   41.09    2.00
  -2  -3 -19   43.86    2.14
   2  -3 -19   47.06    2.29
   2   3 -19   46.05    2.57
   3   2 -19   43.10    2.17
   2   3  19   45.87    2.22
   2  -3  19   48.68    2.36
   3  -2 -19   47.24    2.26
  -2   3  19   45.27    2.21
  -3   2 -19   46.45    2.25
  -2   3 -19   44.52    2.16
   3  -2  19   47.40    2.29
   2  -3  19   47.67    2.31
  -2  -3 -19   38.38    1.87
   3   2 -19   45.69    2.21
  -3   2  19   46.35    2.42
  -2   3  19   46.71    2.24
  -4   2 -12   44.71    2.18
  -2  -4 -12   45.97    2.23
  -2  -4 -12   42.74    2.08
   4   2  12   52.95    2.55
   4  -2 -12   45.08    2.17
   2  -4  12   47.17    2.30
  -2  -4  12   45.29    2.19
  -4  -2 -12   44.80    2.19
  -4   2 -12   43.61    2.10
   4  -2  12   47.46    2.31
  -2   4  12   43.94    2.13
   4   2 -12   47.62    2.29
   2   4 -12   42.78    2.07
   2  -4  12   42.00    2.05
   4  -2  12   44.28    2.15
  -2   4 -12   43.86    2.42
   2  -4 -12   41.62    2.03
   2   4  12   44.54    2.16
   4  -2 -12   44.59    2.16
  -2   4  12   39.22    1.94
  -4   2  12   39.13    1.93
   4   2 -12   42.98    2.28
  -4  -2  12   44.75    2.17
   4   2  12   43.69    2.11
   0   0 -28    4.47    0.26
   0   0 -28    5.17    0.34
   0   0  28    4.35    0.29
   0   0 -28    3.86    0.28
   2  -2  23   11.38    1.31
   2  -2  23    9.69    1.27
  -1   2 -25   70.29    5.39
   2   1 -25   74.96    3.65
   1  -2  25   80.09    3.84
   1   2 -25   75.48    3.71
  -2   1 -25   78.41    3.80
  -1  -2 -25   74.88    3.60
  -2  -1 -25   74.77    3.58
   1  -2 -25   83.35    3.98
   2  -1 -25   81.17    3.87
   1  -2 -25   76.08    3.72
   2   1  25   72.62    4.74
  -1  -2  25   77.34    3.73
   1   2  25   77.96    3.77
  -1   2  25   80.16    3.85
   2   1 -25   82.87    3.96
  -2   1  25   78.13    3.84
   1  -2 -25   76.29    3.75
   2   1  25   68.94    3.32
  -1  -2  25   70.41    5.21
  -1  -2 -25   71.16    3.51
   1  -2  25   74.23    3.60
  -2  -1 -25   72.51    3.49
  -1   2 -25   79.69    3.88
  -2  -1  25   77.14    3.74
  -2   1 -25   74.82    3.61
   1  -2 -25   71.27    3.51
   2  -1 -25   76.09    3.69
   2  -1 -25   74.65    3.64
  -1  -2 -25   72.74    3.53
   1   2  25   66.97    3.29
   2  -1 -25   80.79    3.97
   2  -1  25   76.26    3.67
   1  -1 -27    2.59    0.30
   1  -1  27    2.20    0.26
   1   1 -27    2.50    0.27
  -1   1 -27    1.91    0.30
  -1  -1 -27    2.58    0.23
  -1   1 -27    1.96    0.28
   1  -1 -27    1.74    0.34
   1  -1  27    2.82    0.28
  -1  -1  27    2.41    0.30
   1   1  27    2.44    0.29
  -1   1  27    2.82    0.28
  -1   1 -27    2.14    0.24
   1  -1 -27    2.81    0.21
   1   1 -27    3.41    0.26
   1   1 -27    2.61    0.28
  -1  -1  27    2.71    0.26
   0  -5   0    7.71    0.50
   0   5   0    6.32    0.48
   5   0   0    3.38    0.34
  -5   0   0    8.01    0.47
   5   0   0    2.35    0.19
   4   3   0   21.66    1.09
   3  -4   0   18.64    1.01
   3   4   0   18.82    0.98
   4  -3   0   25.56    1.33
  -3   4   0   18.50    0.96
  -3   4   0   21.62    1.13
  -4  -3   0   18.56    0.93
  -3  -4   0   21.64    1.08
   4  -1  16   52.83    2.57
   4   1  16   47.54    2.29
   4   1  16   49.45    2.44
  -1  -4  16   45.62    2.21
  -1  -4 -16   49.88    2.42
   1   4  16   48.80    2.35
   1   4  16   49.07    2.37
  -1   4  16   46.57    2.27
   4  -1 -16   52.03    2.52
  -4  -1 -16   45.15    2.18
  -4   1 -16   48.23    2.38
   1  -4  16   49.53    2.41
   1  -4 -16   44.92    2.17
  -1   4 -16   46.91    2.41
  -4  -1 -16   49.46    2.59
  -1  -4 -16   47.42    2.30
   4   1 -16   48.01    2.34
   4  -1  16   53.27    2.57
   1   4 -16   51.35    2.49
   1  -4  16   50.90    2.48
   4   1 -16   44.82    2.80
   4  -1 -16   50.58    2.44
   4   1 -16   49.93    2.39
  -4   1 -16   49.65    2.38
   4  -1 -16   49.75    2.38
  -1   4  16   45.96    2.21
   5   0  -1   77.89    3.74
   0   5   1   71.89    3.47
   0   5  -1   73.11    3.52
   0  -5  -1   76.54    3.67
   0  -5   1   77.11    3.70
   5   0   1   72.90    3.48
  -5   0   1   68.34    3.29
  -5   0  -1   67.26    3.23
   5   0   1   71.62    3.44
   5   0  -1   72.01    3.43
  -4  -3  -1   87.18    4.16
   4  -3   1   81.34    3.90
  -3   4  -1   83.75    4.02
   4  -3  -1   76.68    3.67
   4   3  -1   88.98    4.58
   3  -4   1   78.47    3.77
   3   4   1   81.20    3.89
   3   4  -1   87.24    4.18
   3  -4  -1   89.54    4.29
  -3   4  -1   87.31    4.20
  -3   4   1   78.22    4.14
   4   3   1   90.38    4.32
  -3  -4   1   89.63    4.28
  -4  -3   1   84.57    4.04
  -3  -4  -1   83.62    3.99
   4   3  -1   89.32    4.27
  -3   4   1   87.12    4.20
  -4   3   1   80.47    3.84
  -4   3  -1   80.72    3.88
   4  -3  -1   81.25    3.90
   4   3   1   91.58    5.07
  -3  -3 -15   93.42    4.49
   3   3  15   99.10    4.73
   3   3 -15   91.26    4.36
   3   3 -15  101.17    4.88
  -3  -3  15   94.77    4.54
  -3   3  15  102.43    4.92
   3  -3 -15  101.53    4.85
   3   3  15   86.76    6.17
   3  -3  15   95.90    4.60
  -3   3 -15   98.49    6.48
  -3   3  15  103.01    5.06
   3  -3  15  104.87    5.03
  -4   0 -17    0.64    0.25
   4   0 -17    0.24    0.17
   0  -4  17    2.77    0.35
   4   0 -17    0.87    0.27
   0  -4 -17   -0.28    0.25
  -4   0 -17    0.99    0.32
   4   0  17    1.07    0.26
   0   4  17    0.07    0.19
   5   0  -2    3.85    0.38
  -5   0  -2    4.16    0.31
  -5   0   2    6.45    0.51
   0  -5   2    5.20    0.38
   0  -5  -2    8.25    0.51
   0   5   2    6.68    0.51
   5   0   2    3.96    0.33
   5   0   2    2.32    0.20
   0   5  -2    4.07    0.41
  -3   4  -2   75.99    4.11
  -3  -4   2   90.08    4.30
  -3  -4  -2   89.23    4.26
  -4  -3   2   90.23    4.31
  -4   3   2   81.43    3.91
   4  -3   2   91.31    4.38
   4   3  -2   91.70    4.38
  -4   3   2   78.16    3.82
   4  -3  -2   87.26    4.17
  -3   4   2   88.75    4.27
   4   3   2   91.01    4.35
  -3   4  -2   81.88    3.95
   4  -3  -2   83.27    4.00
   3  -4  -2   88.21    4.24
  -4   3  -2   85.03    4.06
   4   3   2   90.00    4.70
   3  -4   2   91.05    4.37
   3   4   2   89.93    4.30
   3   4  -2   86.96    4.46
   4   3   2   96.20    4.59
   4   3  -2   95.34    4.56
   3   1 -22    0.86    0.23
  -1  -3  22    2.59    0.35
   1   3  22    1.25    0.15
  -1   3  22    1.43    0.19
   3   1 -22    0.88    0.25
  -3   1 -22    0.49    0.29
   3  -1  22    1.76    0.33
   3   1 -22    0.91    0.28
   1  -3  22    3.43    0.46
  -2   0  26   51.06    2.47
   0  -2 -26   53.19    2.57
  -2   0 -26   49.72    2.41
   0  -2  26   50.05    2.42
   2   0  26   49.08    2.37
  -2   0 -26   49.94    2.39
   0  -2 -26   48.12    2.34
   0   2  26   55.24    2.65
   2   0 -26   57.21    2.74
   0   2 -26   49.92    2.43
  -2   0 -26   53.45    2.60
   0   2 -26   53.12    2.58
   2   0  26   51.84    2.50
   0  -2 -26   46.38    2.27
   0  -2  26   50.33    2.42
   2   0 -26   50.87    2.46
   0  -2 -26   56.21    2.69
   5   0   3   40.10    1.95
   5   0   3   36.95    1.77
  -5   0  -3   36.28    1.76
   5   0  -3   37.97    1.85
  -5   0   3   35.00    1.70
   5   0   3   39.77    1.95
   5   0  -3   35.10    1.69
   0  -5   3   36.64    1.79
   0  -5  -3   34.77    1.70
   0   5  -3   31.38    1.54
   0   5   3   33.76    1.66
  -4   3   3   34.63    1.74
  -4  -3   3   29.70    1.45
   4   3   3   32.54    1.59
   4   3  -3   31.06    1.52
   4  -3   3   32.95    1.63
  -3  -4   3   28.98    1.42
  -3  -4  -3   33.41    1.64
   4   3  -3   28.78    1.43
   3  -4  -3   28.31    1.45
   3  -4   3   29.02    1.43
  -3  -4  -3   30.46    1.50
   3   4   3   30.15    1.49
  -4   3   3   28.88    1.46
   4   3   3   33.54    1.63
   4   3   3   32.39    1.58
  -3   4  -3   30.84    1.51
   3   4  -3   29.68    1.46
  -3   4   3   30.22    1.54
  -3   4  -3   29.86    1.49
   4  -3  -3   32.10    1.57
   4  -3  -3   36.18    1.78
   4   2 -13   29.52    1.45
   2  -4  13   29.29    1.46
   4   2 -13   30.37    1.48
  -2   4  13   27.51    1.35
  -2  -4 -13   29.15    1.43
   2   4  13   28.75    1.41
  -2   4  13   28.29    1.40
   2  -4  13   27.23    1.35
  -4   2 -13   29.62    1.48
   4   2  13   26.53    1.30
  -4   2  13   27.04    1.36
   4  -2 -13   29.97    1.48
  -4   2 -13   27.03    1.31
  -4  -2  13   27.60    1.35
  -4  -2 -13   28.35    1.43
   2   4  13   28.15    1.37
   4   2  13   29.43    1.43
   4  -2 -13   30.80    1.50
   2   4 -13   27.99    2.06
   4  -2  13   25.36    1.25
  -2   4 -13   31.81    1.57
   2  -4 -13   25.66    1.28
  -2  -4 -13   25.50    1.39
   4   2  13   28.50    1.39
  -2  -4  13   28.29    1.38
   4  -2  13   27.53    1.36
  -4   3  -4   19.36    0.96
  -4   3   4   20.18    0.99
  -4  -3   4   19.64    0.98
  -3  -4  -4   19.69    0.98
  -3  -4   4   21.48    1.07
  -3   4  -4   17.71    0.94
   4   3  -4   20.44    1.03
   4   3   4   19.43    1.26
   3   4  -4   20.50    1.03
   3   4   4   18.96    0.96
   3  -4   4   23.15    1.16
   4  -3  -4   24.23    1.23
   4  -3   4   19.81    1.01
  -4   3   4   20.94    1.08
   4   3   4   19.68    0.98
   4   3   4   20.11    1.00
   4   3  -4   18.47    1.02
   4  -3  -4   18.83    0.94
  -3   4   4   23.22    1.17
  -3   4  -4   20.83    1.05
  -3  -4  -4   17.46    0.89
   5   0   4    4.34    0.39
   5   0   4    3.31    0.26
   5   0   4    5.88    0.47
   5   0  -4    6.12    0.41
   5   0  -4    4.24    0.27
   0   5  -4    6.89    0.53
   0  -5   4    8.63    0.65
   0  -5  -4    5.30    0.38
   0   5   4    4.59    0.35
  -2   3 -20   26.32    1.30
   2  -3 -20   27.57    1.37
  -2   3  20   27.92    1.41
  -2  -3 -20   24.95    1.25
   2   3 -20   25.01    1.25
   2   3  20   24.05    1.20
  -3  -2 -20   25.44    2.11
  -3   2 -20   30.20    1.51
   2  -3 -20   26.80    1.31
   3  -2  20   28.31    1.39
   2   3  20   28.93    1.40
   3  -2 -20   28.05    1.36
  -2   3  20   29.76    1.44
   3   2  20   27.21    1.31
   3   2 -20   27.20    1.32
   3   2 -20   26.10    1.30
  -2  -3 -20   21.87    1.13
  -3   2  20   30.89    1.50
   2  -3  20   29.50    1.45
  -3   2 -20   26.80    1.33
   2   3 -20   28.13    1.40
   3   2 -20   26.04    1.28
   2  -3  20   26.73    1.32
   3   2  20   24.19    1.19
  -1   0 -28  145.32    6.96
   0  -1 -28  159.92    7.60
  -1   0 -28  148.48    7.07
   1   0 -28  154.64    7.37
  -1   0 -28  151.22    7.23
   0   1 -28  155.03    7.38
   0   1 -28  154.21    7.37
   0  -1 -28  150.39    7.20
   0   1 -28  158.23    7.60
   1   0 -28  146.35    7.01
   0  -1  28  139.31    6.65
   0   1  28  166.56    7.95
   0  -1  28  139.61    6.67
   1   0  28  144.36    6.91
   1   0 -28  160.11    7.69
   1   0  28  133.85    6.39
   0  -1 -28  169.05    8.11
   0   1  28  159.36    7.64
  -1   0  28  156.23    7.48
  -1   0  28  161.70    7.73
   0  -3  23   24.34    1.21
   3   0  23   22.60    1.12
  -3   0 -23   26.70    1.35
   0  -3 -23   24.81    1.38
   3   0 -23   27.46    1.88
   0  -3  23   24.56    1.22
   0  -3 -23   22.84    1.59
   0  -3 -23   25.69    1.64
   0   3 -23   21.26    1.23
   3   0 -23   25.00    1.58
   0   3  23   28.00    1.42
   0  -3 -23   29.63    1.57
   0   3 -23   26.40    1.33
   3   0  23   27.01    1.35
   3   0 -23   25.60    1.65
  -4   3  -5   64.15    3.07
  -3   4  -5   64.00    3.07
   4   3  -5   66.50    3.19
   4   3   5   68.51    3.30
   3   4   5   60.18    2.89
  -4   3   5   64.96    3.15
  -4  -3   5   67.32    3.22
   4   3   5   67.39    3.25
  -4   3   5   57.83    2.99
  -3  -4   5   69.26    3.32
   4   3  -5   63.59    3.07
  -3  -4  -5   60.63    2.92
   4  -3   5   67.53    3.25
  -3  -4  -5   63.87    3.06
   3  -4   5   68.98    3.32
  -3   4   5   68.31    3.29
   3   4  -5   65.46    3.20
  -3   4  -5   60.92    2.95
   4  -3  -5   67.64    3.26
   4   3   5   67.98    3.26
   4  -3  -5   63.13    3.03
   5   0  -5  115.93    5.53
   5   0  -5  102.81    4.90
   5   0   5   97.77    4.68
   5   0   5  107.19    5.10
  -5   0  -5  107.27    5.13
   0  -5   5  109.79    5.25
   5   0   5  106.12    5.07
   0   5   5  104.49    5.02
   0   5  -5  112.85    5.39
   0  -5  -5   99.73    4.77
   5   0  -5  109.01    5.18
   5   1   0   44.74    2.15
  -5   1   0   44.29    2.13
   5  -1   0   41.55    2.03
   5  -1   0   44.23    2.13
   5   1   0   45.46    2.19
   1  -5   0   39.72    2.08
  -1  -5   0   45.97    2.22
  -5   1   0   40.62    2.17
   5   1   0   42.05    2.06
   1   5   0   42.61    2.10
  -1   5   0   38.45    1.92
   5   1   0   41.99    2.06
   3  -3  16    2.33    0.25
   3  -3 -16    2.92    0.37
   3  -3  16    2.21    0.31
  -3  -3 -16    1.81    0.28
   3   3  16    2.72    0.23
   3  -3 -16    4.86    0.46
  -3   3 -16    3.00    0.31
   5   1  -1   74.46    3.57
   5  -1  -1   65.29    3.15
   5  -1   1   64.90    3.12
  -1   5   1   71.43    3.47
  -1   5  -1   72.91    3.51
   1   5  -1   69.61    3.37
   1  -5  -1   66.77    3.24
   1  -5   1   69.26    3.33
  -1  -5  -1   74.12    3.58
  -1  -5   1   70.73    3.39
   5   1  -1   71.50    3.42
  -5   1   1   68.35    3.26
  -5   1  -1   63.02    3.01
   5   1  -1   71.83    3.42
   5   1   1   72.52    3.46
   5  -1  -1   71.10    3.40
   5  -1   1   70.44    3.37
  -5   1   1   64.85    3.13
  -5   1  -1   63.78    3.07
   5   1   1   69.73    3.36
   5   1   1   76.07    3.65
   5   1   1   71.54    3.42
   1   5   1   70.26    3.39
   2  -2 -24  345.52   16.19
  -2  -2 -24  297.29   14.14
   2  -2 -24  352.62   16.66
   2  -2 -24  305.38   14.57
   2  -2 -24  316.54   15.10
  -2   2 -24  307.75   14.64
   2   2  24  291.77   13.86
  -2  -2 -24  309.90   14.74
   2   2 -24  343.38   16.19
  -2   2 -24  336.45   15.83
   2  -2  24  292.91   13.96
   2   2 -24  309.76   14.78
   2  -2  24  283.45   13.50
   2   2  24  342.06   16.06
  -2  -2 -24  304.16   14.54
  -2  -2  24  322.89   15.19
  -2   2  24  320.81   15.05
  -1  -4  17   63.14    3.20
   1  -4 -17   62.55    3.02
  -1  -4 -17   72.07    3.47
   1   4  17   69.89    3.35
   4   1  17   70.25    3.37
  -4   1 -17   63.98    3.05
   1   4  17   63.93    3.08
   4   1 -17   66.91    3.22
  -1   4  17   66.24    3.20
   4  -1 -17   63.05    3.03
  -4   1  17   59.65    2.91
   4  -1 -17   67.11    3.20
  -1   4  17   74.19    3.55
   1  -4 -17   63.28    3.05
  -4   1 -17   68.07    3.28
  -4  -1 -17   71.21    3.44
   4  -1  17   65.74    3.16
   4   1 -17   70.79    3.38
   1  -4  17   67.96    3.28
   4  -1  17   70.00    3.36
   4  -1 -17   73.51    3.53
  -4  -1 -17   61.56    2.99
  -1  -4 -17   66.27    3.19
  -1   4 -17   72.04    3.46
   1   4 -17   71.26    3.86
   4   1  17   65.22    3.13
   1  -4  17   70.94    3.42
   4   1 -17   67.57    3.26
   5  -1   2   12.11    0.62
   5   1   2   11.48    0.58
  -5   1   2   15.21    0.77
  -1  -5  -2   16.72    0.86
   5   1  -2   15.60    0.79
  -1  -5  -2   17.40    0.94
   1   5  -2   12.84    0.70
   5   1   2   12.25    0.65
   5   1  -2   13.66    0.73
  -5   1  -2   13.60    0.73
   1   5   2   14.54    0.80
  -1   5  -2   11.50    0.85
  -1   5   2   14.72    0.90
   5   1   2   13.38    0.75
   5  -1  -2   14.50    0.86
   5   1   2   13.72    0.70
  -5   1   2   14.45    0.80
  -1   5   2   17.03    0.87
   1  -5   2   12.75    0.69
   1  -5  -2   11.84    0.81
  -5   1  -2   13.79    0.70
   5  -1   2   12.18    0.66
  -3  -4  -6   50.67    2.80
  -4   3   6   56.85    2.77
   4   3  -6   54.58    3.20
   4   3   6   55.42    2.69
   3   4  -6   58.96    2.84
   3   4   6   49.84    2.41
   3  -4   6   49.96    2.42
   4  -3   6   56.31    2.73
  -3   4   6   48.72    2.38
   4   3  -6   51.23    2.49
  -3   4  -6   52.57    2.55
   4  -3  -6   56.30    2.73
  -4   3  -6   45.77    2.23
   4   3   6   55.76    2.68
  -3  -4  -6   53.80    2.60
  -3   4  -6   55.61    2.68
   4  -3  -6   53.66    2.58
  -4   3  -6   51.70    2.49
   4   3   6   55.78    2.68
  -3  -4   6   53.87    2.59
  -4   3   6   47.91    2.30
  -4  -3   6   56.19    2.70
   5   0  -6    6.86    0.56
  -5   0  -6    7.88    0.52
   0  -5   6    4.58    0.36
   5   0   6    4.56    0.28
   5   0   6    6.04    0.44
   5   0  -6    3.98    0.31
   0   5   6    8.44    0.53
   5   0   6    6.30    0.43
   0  -5   6    4.29    0.32
   5   0  -6    4.90    0.34
   2   4 -14   35.37    1.72
  -4  -2 -14   30.94    1.52
   4  -2  14   31.98    1.58
  -2  -4  14   34.39    1.67
   4   2 -14   34.90    1.70
  -4   2 -14   34.82    1.68
   4   2  14   35.80    1.74
   2  -4  14   35.17    1.74
  -2  -4 -14   34.95    1.70
  -4   2  14   29.93    1.50
   2   4  14   33.72    1.64
  -2   4  14   32.64    1.61
   4  -2 -14   34.69    2.18
   2  -4 -14   34.61    1.70
   4   2 -14   35.75    1.73
  -2   4  14   35.43    1.71
   4  -2 -14   34.30    1.66
  -2  -4 -14   31.76    1.55
   2  -4  14   32.03    1.57
   2   4  14   33.77    1.64
   4  -2  14   35.24    1.72
  -2   4 -14   34.12    1.67
  -4   2 -14   35.15    1.73
  -4  -2  14   34.13    1.66
   4   0 -18   47.12    2.29
   4   0  18   44.26    2.14
   0  -4 -18   46.14    2.23
   0  -4  18   39.78    1.94
  -4   0 -18   42.86    2.10
   0   4  18   46.77    2.24
   4   0 -18   43.63    2.09
   4   0 -18   42.88    2.07
   0  -4  18   42.11    2.04
  -4   0 -18   41.62    2.02
   0  -4 -18   43.90    2.14
   4   0  18   40.63    1.97
   0   4 -18   44.47    2.16
   0   4  18   45.94    2.22
   2  -1 -26   48.69    2.44
  -1  -2  26   44.44    2.16
   1  -2  26   47.46    2.30
  -1  -2 -26   42.64    2.11
  -1   2 -26   49.46    2.42
  -2   1 -26   46.45    3.53
   1   2 -26   47.18    2.34
   1  -2  26   48.60    2.38
   2   1 -26   44.46    2.19
   2   1  26   45.64    2.21
   2  -1  26   44.46    2.21
   1  -2 -26   47.73    2.36
  -2  -1 -26   46.91    2.27
   2  -1 -26   50.46    2.49
  -1  -2  26   49.51    2.39
  -1   2 -26   48.63    2.37
   2  -1 -26   53.81    2.63
  -1  -2 -26   44.09    2.16
  -2   1  26   50.30    2.45
  -2   1 -26   43.79    2.10
  -2   1 -26   43.83    2.13
  -2  -1  26   46.44    2.27
  -1  -2 -26   48.79    2.36
  -1   2  26   53.03    2.56
  -2  -1 -26   50.96    2.45
   2   1  26   43.28    2.09
   2  -1 -26   50.94    2.45
   1  -2 -26   45.62    2.25
   1   2  26   48.11    2.34
   1  -2 -26   50.50    2.42
   1   2  26   45.47    2.21
   1  -2 -26   43.60    2.16
   2   1 -26   47.99    2.30
   5  -1  -3   50.74    2.46
  -5   1   3   45.99    2.21
  -5   1   3   45.09    2.19
   1  -5   3   48.31    2.34
  -1  -5   3   48.81    2.35
  -1   5   3   50.16    2.45
   5   1   3   49.34    2.36
   5   1  -3   48.70    2.33
  -5   1  -3   43.86    2.10
  -1   5  -3   50.19    2.44
   5  -1  -3   48.14    2.31
   5  -1   3   49.95    2.42
  -1  -5  -3   49.47    2.39
   5   1  -3   45.82    2.20
  -1  -5  -3   48.38    2.33
   5   1   3   50.43    2.45
   5   1   3   48.00    2.31
   5  -1   3   46.50    2.23
  -1   5   3   52.29    2.52
   1   5   3   45.26    2.20
  -5   1  -3   44.87    2.20
   5   1  -3   46.69    2.25
   5   1   3   49.73    2.40
   1   5  -3   43.21    2.09
   1  -5  -3   54.28    2.62
   0   0  29   -0.11    0.18
   0   0 -29    0.11    0.11
   0   0 -29    0.48    0.20
   0   0 -29   -0.11    0.17
   5  -1  -4    3.42    0.24
   5   1  -4    2.60    0.21
  -1  -5  -4    5.77    0.36
  -5   1  -4    4.17    0.27
   5   1   4    5.86    0.40
   1   5   4    4.67    0.37
   1  -5  -4    5.01    0.38
   1   5  -4    3.77    0.34
  -1  -5   4    4.44    0.30
   5   1  -4    4.48    0.31
  -1   5  -4    2.52    0.32
  -5   1   4    4.12    0.31
   5  -1   4    5.43    0.39
   1  -5   4    4.53    0.36
   5  -1  -4    5.39    0.40
   5   1   4    4.63    0.32
   5   1  -4    4.23    0.31
   5   1   4    5.86    0.36
  -1  -5   4    3.18    0.28
  -5   1   4    4.18    0.31
  -5   1  -4    6.33    0.41
  -1   5   4    4.72    0.38
   5  -1   4    3.51    0.24
   0   5  -7   66.38    3.15
   0   5   7   73.26    3.46
   0  -5   7   69.54    3.32
   5   0   7   74.02    3.51
  -5   0  -7   66.88    3.18
   0   5   7   67.71    3.22
   5   0  -7   73.24    3.46
   0  -5  -7   73.15    3.47
   5   0   7   70.05    3.33
   0  -5   7   70.38    3.33
   5   0  -7   70.48    3.33
   5   0  -7   69.88    3.29
   5   0   7   70.41    3.31
  -3   4  -7   71.80    3.39
   3   4  -7   76.11    3.60
   4   3  -7   75.42    3.56
   4   3  -7   71.18    3.38
   4  -3  -7   79.64    3.77
  -3   4   7   77.58    3.69
  -4   3   7   70.28    3.35
   4   3   7   76.74    3.62
   4  -3  -7   74.93    3.54
   4   3   7   78.80    3.71
  -3  -4  -7   70.53    3.34
   3   4   7   69.21    3.28
   3  -4   7   72.49    3.43
   4  -3   7   73.09    3.47
  -3   4  -7   68.51    3.25
  -4   3  -7   69.83    3.55
   4   3   7   77.19    3.64
  -4   3   7   70.06    3.30
  -4  -3   7   79.67    3.76
  -3  -4  -7   74.91    3.53
  -3  -4   7   74.00    3.49
  -4   3  -7   65.15    3.10
   1  -1 -28   30.01    1.45
  -1   1 -28   30.44    1.48
  -1  -1 -28   32.77    1.58
   1  -1 -28   33.87    1.63
   1   1  28   31.14    1.50
  -1  -1  28   32.79    1.58
   1   1 -28   34.68    1.65
  -1  -1 -28   32.03    1.56
  -1   1 -28   29.96    1.45
  -1  -1 -28   31.71    1.51
   1  -1 -28   35.10    1.66
  -1   1 -28   30.13    1.44
  -1   1  28   32.11    1.54
   1   1 -28   31.29    1.51
  -1  -1  28   34.95    1.68
   1   1 -28   34.24    1.65
   1  -1  28   30.83    1.49
   1  -1 -28   35.65    1.72
   1  -1  28   32.69    1.57
   1   1  28   32.73    1.59
  -1  -3  23   69.05    3.27
   3   1  23   60.44    2.86
   1   3 -23   63.28    3.02
  -3  -1 -23   61.82    2.94
  -3   1 -23   68.56    3.27
   3  -1 -23   68.41    3.25
  -1  -3 -23   72.26    3.43
  -1   3 -23   71.23    3.39
   1  -3 -23   72.29    3.41
   1   3  23   71.46    3.36
  -1   3  23   69.03    3.25
  -3   1  23   70.90    3.35
   1  -3 -23   68.47    3.26
  -3  -1  23   65.02    3.08
  -1  -3 -23   61.42    2.91
   3   1 -23   67.02    3.18
  -1  -3  23   70.58    3.34
   1  -3  23   66.73    3.17
   3   1 -23   68.58    3.26
   3  -1  23   61.76    2.93
   1   3 -23   68.30    3.25
  -3   1 -23   69.44    3.29
  -3  -1 -23   68.22    3.24
  -1  -3 -23   67.51    3.20
   1  -3 -23   70.27    3.34
   3  -1  23   64.96    3.08
   3   1 -23   71.40    3.36
   1  -3  23   69.13    3.28
   3   1  23   66.31    3.14
   5   1   5   23.67    1.14
   1  -5  -5   24.01    1.19
  -5   1   5   22.60    1.11
   1   5   5   22.23    1.10
  -1  -5  -5   21.84    1.07
   5   1   5   22.86    1.12
  -5   1  -5   24.07    1.20
  -5   1   5   22.65    1.12
  -1  -5  -5   23.24    1.13
   5   1  -5   24.56    1.20
   5   1  -5   24.67    1.20
   5   1  -5   22.93    1.10
   5   1   5   22.79    1.09
   5  -1   5   22.22    1.08
  -1   5  -5   22.53    1.14
   5  -1  -5   24.21    1.16
   5  -1   5   25.15    1.24
  -1  -5   5   25.96    1.26
  -5   1  -5   22.46    1.08
  -1   5   5   23.72    1.16
   5  -1   5   21.20    1.07
  -1  -5   5   21.93    1.09
  -1   5   5   20.95    1.05
   5   1   5   23.35    1.15
   1  -5   5   24.69    1.22
   1   5  -5   20.76    1.03
   5  -1  -5   23.30    1.33
   3   2  21   12.53    0.62
   2   3  21   13.90    0.68
   2  -3 -21   12.29    0.75
  -2  -3 -21   11.23    0.62
  -2  -3 -21   13.59    0.72
   3  -2  21   12.16    0.62
   3   2 -21   13.21    0.67
  -2   3 -21   13.94    0.73
  -3   2 -21   13.89    0.73
  -2   3  21   13.74    0.72
   3   2 -21   12.81    0.70
   2  -3  21   13.82    0.72
   3   2 -21   12.40    0.64
  -3   2  21   11.86    0.59
   3   2  21   14.14    0.72
   2   3  21   11.93    0.64
  -2   3  21   13.36    0.72
   2  -3  21   14.13    0.73
  -3  -2 -21   12.64    0.68
  -3   2 -21   14.11    0.78
  -2   3 -21   11.98    0.67
   2   3 -21   12.91    0.69
   2  -3 -21   13.09    0.66
   3  -2 -21   11.66    0.77
   2   3 -21   11.79    0.62
   0   2  27   22.82    1.12
   2   0 -27   24.05    1.16
  -2   0 -27   20.53    0.99
   0   2 -27   22.72    1.18
   2   0 -27   22.87    1.75
  -2   0 -27   22.68    1.18
   0  -2  27   23.22    1.13
   0  -2 -27   23.60    1.23
   2   0  27   20.24    1.40
   2   0  27   22.36    1.18
   0  -2 -27   23.66    1.18
   0   2 -27   22.00    1.11
   0  -2 -27   25.77    1.25
   0  -2 -27   23.68    1.44
  -2   0  27   21.01    1.07
  -2   0 -27   21.69    1.10
   0  -2  27   22.23    1.10
  -5   0  -8   55.82    2.66
   5   0  -8   60.55    2.85
   0  -5  -8   59.61    2.85
   5   0   8   62.41    2.97
   0   5  -8   63.27    3.01
   5   0   8   60.00    2.83
   0  -5   8   53.34    2.55
   0   5   8   59.52    2.84
   0  -5   8   62.75    2.98
   5   0  -8   60.49    2.87
   0   5   8   56.08    2.67
   5   0   8   57.66    2.75
   5   0  -8   60.68    2.88
  -4   3   8   10.37    0.66
  -3   4   8    9.52    0.56
   4  -3   8    8.50    0.51
  -4   3  -8    9.69    0.55
   4   3  -8    8.64    0.49
   3   4   8    9.13    0.50
   4  -3   8    9.39    0.51
  -3  -4   8    9.35    0.51
  -3   4   8    8.62    0.49
   4   3   8    9.92    0.52
   4   3   8    8.63    0.47
  -3   4  -8   10.26    0.55
   4  -3  -8    9.19    0.50
  -4   3  -8    9.28    0.48
  -4   3   8   12.37    0.64
  -4  -3   8    9.32    0.52
   3  -4   8    9.33    0.56
  -3  -4  -8    9.44    0.62
   4   3   8    8.99    0.48
   3   4   8   10.04    0.55
  -3  -4  -8    9.73    0.51
   3   4  -8    9.10    0.49
   4   3  -8   10.20    0.57
   3   0  24    1.71    0.28
   0  -3 -24    0.83    0.29
   3   0 -24    1.54    0.27
   0   3  24    1.84    0.18
   0  -3  24    2.31    0.32
   3   0  24    1.25    0.26
   0  -3 -24    1.26    0.23
   0   3 -24    1.38    0.34
   0  -3 -24    1.27    0.25
   0  -3  24    2.37    0.27
  -3   0 -24    0.99    0.28
   0  -3 -24    1.53    0.26
  -2  -4 -15   41.24    1.97
   2   4  15   41.39    1.97
  -2   4 -15   37.01    1.78
   4  -2 -15   45.26    2.17
   2  -4 -15   43.36    2.09
   4   2  15   37.96    1.80
   4   2 -15   42.57    2.02
  -2   4  15   42.18    2.00
   4  -2 -15   40.36    1.91
  -4   2 -15   39.07    2.03
   4  -2  15   41.32    1.98
   2  -4  15   43.51    2.09
   2  -4  15   40.85    1.96
  -2  -4  15   37.36    1.98
   4   2  15   40.70    1.94
  -4  -2 -15   42.53    2.05
  -2   4  15   37.85    1.84
   4  -2  15   39.03    1.88
  -2  -4 -15   43.44    2.07
  -4   2 -15   39.97    1.92
   2   4 -15   42.88    2.05
   4   2 -15   41.62    1.99
   4   2 -15   35.44    1.69
  -4  -2  15   43.40    2.07
  -4   2  15   40.66    1.95
   2   4  15   38.78    1.85
  -3   3  17    0.79    0.25
  -3  -3 -17    0.86    0.23
   3   3  17   -0.06    0.18
   3   3 -17    0.19    0.16
   3   3 -17    0.67    0.23
   3   3  17    0.01    0.15
  -3   3  17    0.13    0.15
  -3  -3  17    0.25    0.17
   3  -3  17    0.66    0.21
  -3   3 -17    0.66    0.26
   3  -3  17    0.49    0.26
   1  -5   6   47.74    2.29
   1   5  -6   41.79    2.00
  -1  -5  -6   43.82    2.09
   1  -5  -6   45.20    2.16
  -1   5  -6   42.79    2.07
   5  -1   6   42.22    2.02
   1   5   6   42.31    2.03
   5  -1  -6   44.68    2.13
  -1   5   6   39.04    1.88
  -1  -5   6   41.28    1.98
   5   1   6   47.15    2.26
  -1  -5  -6   47.87    2.28
   5   1  -6   45.59    2.63
   5   1  -6   47.30    2.25
   5   1   6   44.78    2.14
  -1  -5   6   44.17    2.18
   5   1   6   44.66    2.11
   5  -1   6   40.26    1.95
  -1   5   6   45.55    2.16
   5  -1   6   42.97    2.04
   5  -1  -6   42.91    2.31
  -5   1  -6   44.99    2.17
  -5   1   6   44.42    2.13
   5   1  -6   45.69    2.16
  -5   1  -6   43.18    2.04
  -5   1   6   40.90    2.69
   5   1   6   43.98    2.09
  -4   1 -18   18.01    0.87
   1   4  18   17.10    0.86
   4   1 -18   17.76    0.99
   4  -1 -18   19.56    0.95
   1  -4 -18   17.31    0.95
  -1  -4 -18   19.09    0.99
  -1  -4  18   18.21    0.90
   4   1  18   18.60    0.94
   4  -1  18   18.99    0.95
   1   4 -18   20.37    1.04
   4   1  18   17.03    0.84
   1  -4  18   20.37    1.02
   4   1 -18   18.81    0.99
   4  -1 -18   16.95    0.86
  -4   1  18   21.98    1.13
   4   1 -18   18.91    0.92
   1  -4  18   17.05    0.87
   4  -1  18   17.06    0.87
   1   4 -18   18.23    0.94
   1   4  18   19.26    0.94
  -1   4  18   18.92    1.01
  -1   4  18   18.92    0.92
  -4  -1 -18   17.05    0.88
  -1  -4 -18   18.57    0.94
  -4   1 -18   19.26    0.97
   1  -4 -18   19.04    0.97
   4  -1 -18   20.15    1.01
  -1   4 -18   19.00    0.98
   4   0 -19   15.68    0.77
   0  -4  19   17.72    0.94
   4   0  19   15.69    0.79
   4   0 -19   16.44    0.84
   4   0  19   16.46    0.85
   0   4  19   16.63    0.84
   4   0 -19   16.49    0.85
   0  -4 -19   16.29    0.84
  -4   0 -19   16.25    0.85
   0  -4 -19   16.57    0.85
   0   4 -19   17.32    0.89
   0  -4  19   16.34    0.86
   0   4  19   16.55    0.81
   0  -1  29    0.67    0.32
   1   0  29    1.46    0.24
   0  -1  29    0.14    0.33
   0   1  29    1.80    0.28
   5  -1  -7   54.90    2.62
  -5   1   7   52.32    2.47
  -5   1  -7   49.42    2.33
   5   1  -7   52.15    2.46
   5   1  -7   51.03    2.64
   5  -1   7   49.68    2.35
   1  -5   7   54.13    2.59
   1   5  -7   48.12    2.43
   5   1   7   51.87    2.49
   5  -1  -7   52.31    2.47
  -1  -5   7   52.23    2.49
   1  -5  -7   52.58    2.51
  -1  -5   7   47.11    2.25
  -1  -5  -7   53.25    2.53
  -5   1  -7   52.00    2.49
  -1  -5  -7   51.17    2.50
   5   1  -7   57.02    2.71
  -1   5   7   52.38    2.51
   5   1   7   54.65    2.60
   1   5   7   51.19    2.45
   5  -1   7   54.23    2.59
  -1   5  -7   50.14    2.41
  -1   5   7   50.73    2.41
  -5   1   7   53.04    2.61
   5  -1   7   52.53    2.52
   5   1   7   52.39    2.50
   5   1   7   51.05    2.42
   5   0  -9    6.04    0.34
   5   0   9    7.21    0.43
   5   0  -9    6.10    0.40
  -5   0  -9    6.03    0.39
   0   5   9    6.92    0.47
   0   5  -9    4.93    0.45
   5   0  -9    6.56    0.51
   5   0   9    6.08    0.38
   0  -5  -9    5.95    0.44
   0   5   9    7.80    0.53
   0  -5   9    5.57    0.37
   5   0   9    5.65    0.31
   0  -5   9    5.51    0.36
   4   3  -9    5.17    0.34
  -4   3  -9    4.31    0.27
   3   4   9    3.95    0.29
   4  -3   9    4.16    0.30
   3   4   9    3.83    0.28
  -4   3  -9    4.27    0.38
  -3  -4  -9    4.09    0.30
   4   3   9    3.10    0.33
   3  -4   9    5.71    0.43
   3  -4   9    4.17    0.35
  -3   4  -9    3.65    0.32
  -4   3   9    5.12    0.40
  -3   4   9    6.29    0.44
   3   4  -9    4.21    0.43
  -4  -3  -9    3.55    0.31
  -3  -4   9    4.67    0.31
   3  -4  -9    3.74    0.29
  -3   4  -9    4.51    0.31
  -3  -4  -9    3.52    0.24
   4   3   9    3.80    0.26
   4  -3  -9    3.77    0.28
   4  -3  -9    4.47    0.36
  -4  -3   9    4.05    0.29
  -3   4   9    5.41    0.33
   2  -2  25    1.82    0.37
   2  -2 -25    7.57    1.12
   2  -2  25    3.12    0.37
  -1  -2  27    0.32    0.27
   1  -2  27    0.82    0.21
   1  -2 -27    1.22    0.21
  -2  -1 -27    0.51    0.18
  -2   1 -27    0.88    0.29
   2   1  27    0.47    0.24
  -1  -2  27    1.23    0.23
   2  -1  27    1.12    0.24
   2   1  27    0.54    0.21
   1  -2 -27    0.80    0.32
   1  -2  27    1.54    0.23
   5   1   8   41.06    1.94
   5   1   8   42.99    2.06
   5   1  -8   40.49    1.93
  -1   5  -8   40.11    2.18
  -1  -5  -8   44.19    2.11
  -1  -5   8   35.62    1.71
   1  -5   8   39.16    1.90
   5  -1   8   42.40    2.04
  -5   1   8   41.43    1.99
   5   1  -8   40.30    1.93
  -5   1  -8   38.99    1.87
   5  -1  -8   45.42    2.18
  -1  -5   8   41.47    1.98
   1  -5   8   35.06    1.70
   5   1  -8   41.97    1.99
  -5   1   8   42.08    2.00
   5  -1   8   45.39    2.17
   5   1   8   43.49    2.08
  -1  -5  -8   44.35    2.12
   5  -1  -8   42.04    1.99
  -1   5   8   39.36    1.88
   5  -1   8   40.10    1.91
  -5   1  -8   40.00    1.89
   1   5  -8   40.73    1.96
   1  -5  -8   39.08    1.91
   1   5   8   40.55    1.95
  -1   5   8   35.41    1.72
   2  -4 -16    9.02    0.51
   4  -2  16    9.22    0.54
   4   2 -16    8.61    0.50
   4  -2  16    7.80    0.44
   2   4  16    7.80    0.43
   4   2 -16    7.71    0.43
  -2   4  16    9.61    0.51
   4  -2 -16   10.66    0.59
  -2   4  16    7.77    0.48
  -4   2 -16    8.71    0.49
   2   4 -16    9.26    0.52
   4  -2 -16    9.27    0.48
   2  -4  16    7.50    0.43
  -2  -4 -16   11.08    0.58
  -2  -4  16    9.44    0.51
  -4  -2  16    8.31    0.46
   4   2 -16    8.03    0.44
  -4   2  16   10.56    0.55
   2  -4  16    8.55    0.51
  -4   2  16    9.74    0.55
  -4  -2 -16    8.90    0.54
   2   4  16    9.23    0.48
  -4   2 -16    7.81    0.43
  -2  -4 -16    8.77    0.49
   3  -1  24   18.45    0.91
   1  -3  24   17.15    0.85
  -1  -3  24   18.49    0.93
   1  -3 -24   18.16    0.98
   3  -1 -24   18.06    1.01
   3   1 -24   17.76    0.98
  -1  -3  24   17.17    0.85
  -1  -3 -24   17.76    0.92
   3   1  24   17.79    0.89
   1  -3  24   19.06    0.94
   3  -1  24   16.63    0.83
   1   3 -24   16.15    0.86
  -3  -1 -24   15.82    0.86
  -1   3 -24   18.30    0.94
   1  -3 -24   18.54    0.94
   1   3  24   18.71    0.92
  -1  -3 -24   16.80    0.86
  -1  -3 -24   14.91    0.81
  -3   1  24   18.95    0.96
   1  -3 -24   17.20    0.97
  -3  -1  24   17.12    0.91
   1   3 -24   18.11    1.01
  -3   1 -24   18.39    0.93
   3   1 -24   16.83    0.93
  -1   3  24   19.76    0.96
  -3  -4 -10   16.24    0.80
  -3  -4  10   16.35    0.81
   4   3 -10   16.84    0.83
   3   4  10   15.74    0.78
   4   3 -10   17.10    0.84
   4   3  10   16.99    0.83
  -4  -3 -10   16.20    0.84
   3  -4  10   19.13    0.98
  -4   3  10   15.00    0.77
  -3   4  10   17.02    0.87
   4  -3 -10   16.61    0.85
   4   3  10   17.07    0.87
  -4   3 -10   17.00    0.87
   3   4  10   16.54    0.83
   3  -4 -10   15.53    0.84
   4  -3  10   16.07    0.81
   3  -4  10   15.99    0.81
   4   3  10   16.04    0.81
   3   4 -10   17.15    0.85
  -3   4 -10   17.16    0.86
   4  -3 -10   15.89    0.78
  -4   3 -10   16.08    0.79
  -3  -4 -10   16.28    0.82
   3  -4 -10   15.25    0.76
  -3   4  10   17.13    0.83
  -4  -3  10   17.69    0.87
   5   0  10    0.79    0.23
   0   5 -10   -0.59    0.26
   0  -5 -10    0.67    0.22
   0  -5  10    0.41    0.20
   5   0 -10    0.12    0.23
   5   0  10    0.52    0.13
   5   0  10    0.62    0.22
   0   5  10    0.46    0.18
   0  -5  10    0.80    0.22
   0   5  10    1.04    0.24
  -3   3  18    5.25    0.29
   3  -3 -18    5.92    0.33
  -3  -3 -18    5.53    0.36
   3   3 -18    5.00    0.30
   3   3  18    5.47    0.31
   3  -3  18    6.32    0.39
   3   3  18    5.30    0.32
   3  -3 -18    5.43    0.37
  -3   3 -18    6.32    0.42
   3   3 -18    6.11    0.39
  -3  -3  18    5.51    0.35
   3  -3  18    5.82    0.40
  -3   3  18    5.33    0.35
   3   2 -22   18.38    0.90
   3   2  22   16.04    0.79
  -2   3 -22   16.31    0.89
  -3   2 -22   17.68    0.99
   2  -3 -22   19.71    0.99
   3  -2 -22   18.94    0.95
   2  -3 -22   17.61    0.89
  -3   2  22   17.84    0.87
   3   2 -22   18.51    0.91
   3   2  22   17.69    0.88
  -2  -3 -22   16.66    0.84
   2   3  22   14.83    0.74
  -2   3  22   17.79    0.86
   2   3  22   18.32    0.88
   2  -3 -22   18.20    0.89
  -2   3 -22   18.31    0.94
   3  -2  22   17.90    0.90
   2   3 -22   17.38    0.88
   2   3 -22   19.30    0.97
  -3   2 -22   20.53    1.06
  -3  -2 -22   16.79    0.86
   2  -3  22   16.66    0.84
  -2  -3 -22   15.81    0.79
   2  -3  22   16.52    0.83
   3   2 -22   17.41    1.16
   0   0 -30    0.16    0.19
   0   0 -30    0.05    0.11
   0   0  30   -0.34    0.17
   0   0 -30   -0.05    0.19
   1   4  19   31.81    1.52
  -1   4  19   31.88    1.52
  -4   1 -19   29.91    1.42
   1   4  19   27.12    1.31
  -4  -1 -19   28.12    1.38
   4   1  19   27.48    1.32
   4  -1  19   28.44    1.38
   4   1  19   29.35    1.42
  -1  -4 -19   27.89    1.52
   4  -1  19   30.21    1.46
   1  -4 -19   28.18    1.37
  -1  -4 -19   27.88    1.37
  -4   1 -19   28.47    1.41
   1  -4 -19   29.54    1.44
  -4  -1 -19   25.40    1.23
   1  -4 -19   28.78    1.39
  -1   4  19   29.93    1.45
  -1  -4  19   28.23    1.36
   1  -4  19   31.32    1.52
  -4   1  19   29.54    1.64
   4  -1 -19   30.93    1.50
   4   1 -19   31.73    1.55
   4   1 -19   29.69    1.42
   1  -4  19   29.35    1.43
   4  -1 -19   30.23    1.44
   4   1 -19   28.62    1.39
   1   4 -19   29.62    1.45
   1   4 -19   31.55    1.54
  -1   4 -19   29.88    1.45
   4  -1 -19   28.06    1.36
  -1  -1 -29    9.92    0.58
   1  -1 -29    8.65    0.50
  -1   1 -29   10.37    0.62
   1   1  29    9.07    0.53
  -1  -1 -29    9.39    0.48
   1  -1  29   10.07    0.54
   1  -1 -29   10.49    0.66
  -1  -1  29    9.95    0.53
   1   1 -29   10.16    0.58
  -1   1 -29    9.18    0.54
  -1  -1 -29    9.70    0.56
  -1   1  29    9.64    0.53
   1   1 -29   10.16    0.56
   1  -1 -29   10.32    0.51
   1   1 -29   10.15    0.52
   1   1  29   10.06    0.53
  -1  -1  29   10.07    0.55
   1  -1 -29    9.88    0.54
  -1   1 -29    9.53    0.49
   4   0  20   51.80    2.46
  -4   0 -20   49.18    2.35
   4   0 -20   53.75    2.56
   0   4  20   47.63    2.27
   0   4 -20   56.14    2.67
   4   0  20   53.32    2.53
   0  -4  20   50.22    2.40
   0  -4  20   47.28    2.26
   0   4  20   54.85    2.59
   4   0 -20   53.72    2.53
   4   0 -20   56.47    2.68
   0  -4 -20   52.46    2.50
   0  -4 -20   50.11    2.38
   5   1   9   10.63    0.54
   5   1  -9   11.23    0.57
  -5   1  -9   12.62    0.63
   5   1  -9   11.48    0.59
   1  -5  -9   10.78    0.59
  -1  -5   9   11.85    0.62
  -1   5  -9   12.54    0.69
  -1   5   9   12.02    0.66
   5   1  -9   12.56    0.69
  -5   1   9   11.97    0.62
  -1   5   9   11.62    0.62
   5   1   9   12.47    0.68
   5   1   9   11.97    0.63
  -1  -5  -9   10.80    1.04
   5  -1   9   12.16    0.66
   5  -1   9   14.40    0.77
   1  -5   9   11.54    0.65
  -5  -1  -9   10.61    0.56
  -1  -5  -9   11.71    0.61
   5  -1   9   11.86    0.61
  -5   1   9   14.00    0.71
   1   5   9   13.45    0.71
   5  -1  -9   11.66    0.58
  -5   1  -9   11.52    0.78
   0  -2  28   36.95    1.77
   0   2  28   38.62    1.84
   2   0 -28   37.03    1.78
  -2   0 -28   35.99    1.74
   2   0  28   37.33    1.78
  -2   0  28   38.64    1.86
   2   0  28   37.96    1.82
   2   0 -28   40.99    1.94
   0  -2 -28   38.42    1.84
  -2   0 -28   35.89    1.76
  -2   0 -28   36.29    1.75
   0  -2 -28   40.84    1.94
   0   2 -28   37.24    1.80
   0   2 -28   38.08    1.83
   0  -2 -28   37.09    1.78
   0  -2 -28   38.94    1.87
   2   0 -28   36.19    1.74
   0  -2  28   36.17    1.73
   3   0  25   49.20    2.35
   0  -3  25   54.08    2.61
   0  -3 -25   49.53    2.37
   3   0 -25   47.24    2.27
   0  -3 -25   48.05    2.30
  -3   0 -25   47.08    2.25
   0  -3 -25   51.64    2.47
   3   0 -25   51.13    2.44
  -3   0 -25   43.69    2.13
   0   3  25   52.02    2.48
   0  -3  25   51.40    2.46
   0   3 -25   51.55    2.49
   0  -3 -25   54.61    2.59
   3   0  25   53.36    2.56
   0  -5 -11    6.21    0.37
   0   5 -11    7.15    0.45
   0   5  11    7.45    0.44
  -5   0 -11    7.62    0.44
   0  -5  11    7.64    0.45
   5   0  11    8.17    0.50
   0   5  11    7.76    0.44
   5   0 -11    8.05    0.45
   0  -5  11    9.20    0.54
   5   0  11    7.13    0.38
   5   0  11    7.38    0.43
   5   0 -11    7.74    0.44
  -4  -3 -11   19.02    0.97
   3  -4  11   16.98    0.89
  -3   4 -11   18.57    0.92
   3  -4 -11   17.95    0.89
   4  -3 -11   19.43    1.09
  -4   3  11   18.53    0.92
  -3  -4  11   20.50    1.01
   3   4  11   19.39    0.96
   3  -4  11   21.67    1.08
   4  -3 -11   19.28    0.97
  -3  -4 -11   17.78    0.95
  -4  -3  11   19.53    0.96
   4   3  11   19.91    0.97
   4   3 -11   18.66    0.91
  -4   3 -11   19.65    1.00
   4   3 -11   18.53    0.91
  -3   4  11   18.57    0.90
  -4   3 -11   18.56    0.98
   3   4 -11   20.33    1.01
  -3   4  11   18.02    0.91
   3  -4 -11   19.86    0.99
   4  -3  11   20.30    1.01
   3   4  11   19.10    0.94
   5   2   0   23.72    1.14
  -5   2   0   23.71    1.14
   5  -2   0   20.46    1.00
   5   2   0   21.12    1.07
   5   2   0   23.44    1.16
  -5   2   0   26.68    1.32
   2  -5   0   28.53    1.40
   2   5   0   20.90    1.05
   5   2   0   25.29    1.22
   5  -2   0   22.84    1.13
  -2   5   0   28.52    1.41
  -2  -5   0   27.48    1.36
   5  -2  -1   41.35    2.07
   2  -5  -1   51.37    2.49
   5  -2   1   46.34    2.20
   2  -5   1   50.74    2.43
  -2  -5  -1   49.23    2.36
  -2  -5   1   50.67    2.53
   5   2   1   50.44    2.39
   5   2  -1   52.11    2.47
  -2  -5   1   50.10    2.38
   5   2  -1   50.93    2.41
  -5   2   1   45.36    2.15
  -2   5   1   45.05    2.17
  -5   2  -1   48.49    2.36
  -2   5   1   42.59    2.03
  -5   2   1   49.68    2.38
   5   2   1   47.46    2.27
   5  -2  -1   49.67    2.38
  -2   5  -1   41.62    2.04
   5  -2   1   49.99    2.40
   2   5   1   45.18    2.16
   2   5  -1   48.77    2.34
  -2  -5  -1   48.10    2.28
   5   2  -1   42.54    2.05
   5   2  -1   45.58    2.17
   5   2   1   48.29    2.30
  -5   2  -1   47.32    2.23
   5   2   1   49.40    2.34
  -2   4  17    2.64    0.22
   4  -2 -17    2.32    0.18
   4  -2  17    2.30    0.25
  -2  -4 -17    2.52    0.25
   4   2  17    2.39    0.24
   2  -4  17    3.01    0.30
  -4   2 -17    2.83    0.20
   4   2 -17    2.23    0.21
  -4  -2  17    2.20    0.24
   2   4 -17    2.22    0.26
   2   4  17    2.37    0.20
   4   2  17    2.94    0.23
   4   2 -17    2.49    0.22
  -4   2  17    2.87    0.22
  -2  -4 -17    4.28    0.27
   2   4 -17    2.36    0.29
   4  -2  17    2.51    0.27
  -4   2 -17    2.76    0.34
   2  -4 -17    2.49    0.28
   2  -4  17    1.98    0.23
   4  -2 -17    3.29    0.29
  -2   4  17    1.83    0.23
  -4   2  17    2.65    0.28
  -2  -4  17    3.37    0.27
   4   2 -17    2.75    0.27
  -2  -5  -2   85.64    3.75
   2   5  -2   78.95    3.74
   2  -5  -2   84.49    3.71
   2   5   2   80.42    3.53
  -2   5   2   72.41    3.45
   5  -2   2   81.37    3.58
  -2   5  -2   76.84    3.66
  -5   2  -2   74.19    3.52
   5   2   2   85.83    3.74
  -5   2   2   79.61    3.79
   5   2   2   80.41    3.53
   5  -2   2   70.59    3.33
   5   2   2   83.96    3.68
  -2   5   2   83.71    3.66
   5   2  -2   73.74    3.50
   5   2  -2   80.36    3.52
  -2  -5  -2   81.51    3.58
   5   2  -2   83.11    3.62
   5  -2  -2   82.00    3.60
  -5   2   2   73.53    3.47
  -5   2  -2   70.47    3.31
   5  -2  -2   74.13    3.49
   5   2  -2   81.91    3.58
   5   2   2   85.04    3.71
  -2  -5   2   79.02    3.74
  -1   5  10   32.88    1.60
   5  -1 -10   39.48    1.89
  -5   1 -10   35.58    1.71
  -5   1 -10   35.03    1.66
  -1  -5 -10   37.66    1.80
   5   1 -10   38.60    1.83
   5   1  10   37.89    1.79
  -1  -5 -10   39.80    1.90
  -1  -5  10   32.72    1.57
   5   1 -10   40.67    1.95
  -5  -1 -10   35.48    1.69
  -5   1  10   38.00    1.81
   5  -1 -10   37.46    1.77
   5   1 -10   37.69    1.80
  -1  -5  10   36.58    1.75
  -1   5  10   39.42    1.88
   1   5  10   38.97    1.86
   1  -5  10   34.58    1.69
   5  -1  10   35.38    1.70
   1   5 -10   38.88    1.87
   5   1  10   37.80    1.81
  -1   5 -10   34.92    1.69
  -5   1  10   37.51    1.81
   1  -5 -10   34.40    1.66
   5  -1  10   39.19    1.88
   5   1  10   37.99    1.83
   1   5  10   35.29    1.70
   2  -2  26   10.57    0.56
  -2  -2 -26   10.77    0.60
   2   2  26   10.14    0.52
  -2   2  26   10.89    0.56
   2  -2 -26   10.65    0.57
  -2   2 -26   10.75    0.58
  -2  -2 -26    9.21    0.50
  -2  -2  26   10.43    0.55
   2  -2 -26   12.97    0.64
  -2   2 -26   11.19    0.61
   2  -2 -26   11.30    0.61
   2   2  26    9.46    0.50
  -2  -2 -26    9.76    0.51
   2   2 -26   10.93    0.58
   2   2 -26   10.09    0.54
   2  -2 -26   11.46    0.61
   2  -2  26   10.42    0.55
   2   2 -26   10.28    0.52
   0  -1 -30   17.94    0.90
   1   0 -30   15.19    0.77
  -1   0 -30   15.67    0.80
   0  -1  30   16.80    0.84
   0  -1  30   14.99    0.76
   0  -1 -30   14.74    0.93
   1   0 -30   17.43    0.88
   0   1 -30   15.73    0.78
   1   0 -30   16.99    0.82
  -1   0 -30   15.42    0.75
   0   1 -30   15.14    0.78
  -1   0  30   16.00    0.81
  -1   0 -30   13.84    0.70
   0   1  30   15.81    0.79
  -1   0  30   15.30    0.77
   0  -1 -30   15.39    0.74
   0   1 -30   16.88    0.86
   1   0  30   16.72    0.84
   1   0  30   14.66    0.75
   0   1  30   15.71    0.79
  -2  -5  -3    9.62    0.53
   2   5  -3    3.04    0.29
  -2  -5  -3   10.51    0.62
   5  -2   3    5.11    0.32
   5   2   3    6.11    0.42
   5  -2  -3    5.40    0.38
  -5   2   3    8.24    0.45
   5   2  -3    4.13    0.29
  -2   5   3    6.07    0.39
   2  -5  -3    7.08    0.48
   2   5   3    5.56    0.42
   5  -2   3    5.91    0.38
  -2   5  -3    4.56    0.37
   5   2  -3    5.61    0.35
  -2   5   3    6.81    0.44
  -5   2  -3    7.74    0.47
   5   2   3    5.00    0.35
   5   2   3    5.47    0.33
   5  -2  -3    4.99    0.36
  -5   2   3   10.31    0.68
   5   2  -3    4.58    0.33
   5   2  -3    4.80    0.38
   5   2   3    6.70    0.39
  -5   2  -3    4.99    0.29
  -3   3  19    0.28    0.14
   3  -3 -19    0.01    0.14
   3  -3 -19    0.37    0.24
   3  -3  19   -0.28    0.26
  -3  -3 -19    0.06    0.22
   3   3 -19   -0.26    0.16
   3   3  19   -0.10    0.17
   3  -3  19   -0.25    0.23
   3   3 -19    0.48    0.19
  -3  -3  19   -0.49    0.17
   3   3  19   -0.01    0.13
  -3   3  19    0.31    0.22
  -2   5   4    6.13    0.40
   5  -2  -4    3.54    0.33
   5   2  -4    3.65    0.28
  -5   2   4    3.16    0.25
  -5   2  -4    3.27    0.21
   5  -2  -4    3.82    0.27
   5   2  -4    3.49    0.28
   5   2   4    4.53    0.31
   5   2  -4    2.73    0.24
   5   2   4    2.51    0.26
   2   5  -4    2.41    0.27
   5  -2   4    3.80    0.31
   5   2   4    4.26    0.32
   5  -2   4    4.48    0.29
   5   2  -4    2.46    0.27
   2   5   4    1.70    0.22
  -5   2  -4    3.37    0.30
  -5   2   4    5.58    0.38
  -2   5  -4    2.09    0.28
  -2   5   4    3.82    0.27
  -2  -5  -4    2.21    0.20
   2  -5  -4    4.80    0.35
   3  -4 -12   18.00    0.83
  -4   3  12   17.84    0.88
   4  -3 -12   19.70    0.90
  -4   3 -12   17.83    0.82
  -3  -4 -12   18.28    0.86
  -4  -3  12   19.40    0.90
  -3  -4  12   20.46    0.94
  -4   3 -12   16.80    0.81
   4   3 -12   17.53    0.82
   3  -4  12   18.34    0.88
  -4  -3 -12   17.35    0.83
  -3   4  12   19.09    0.87
   4  -3  12   20.25    0.96
   3   4 -12   21.26    0.99
  -3   4  12   20.17    0.95
   3   4  12   21.04    0.98
   4  -3 -12   19.36    0.92
   4   3  12   18.96    0.87
   4   3 -12   17.65    1.08
   3   4  12   18.08    0.83
   3  -4 -12   20.26    0.96
   3  -4  12   17.77    0.87
  -3   4 -12   19.93    0.92
   0  -5 -12   38.23    1.71
   0   5 -12   39.47    1.77
   5   0 -12   36.87    1.64
   0   5  12   38.34    1.70
   5   0  12   38.42    1.70
   5   0  12   40.74    1.82
   0  -5  12   36.80    1.65
   0  -5 -12   34.90    1.55
   5   0 -12   38.92    1.71
   0  -5  12   37.90    1.69
   5   0 -12   38.75    1.72
  -5   0 -12   37.37    1.67
   0   5  12   34.68    1.55
   5   0  12   38.54    1.72
  -4   1 -20   28.15    1.28
  -1  -4 -20   26.50    1.21
  -4   1 -20   29.75    1.33
   4   1 -20   28.30    1.29
  -1   4  20   24.82    1.13
   4   1  20   26.21    1.19
   1  -4 -20   26.71    1.22
  -1  -4  20   27.82    1.44
   4   1 -20   27.93    1.26
   4  -1 -20   26.26    2.06
   4   1  20   27.72    1.25
  -4   1 -20   27.68    1.30
   1  -4 -20   30.22    1.36
  -4  -1 -20   24.51    1.14
   1   4  20   29.51    1.31
  -1   4  20   28.45    1.26
   4  -1 -20   29.65    1.32
   4   1 -20   28.92    1.30
  -1   4 -20   29.12    1.61
  -4   1  20   28.92    1.29
   1  -4  20   30.27    1.39
   4  -1 -20   26.85    1.22
   4   1 -20   29.34    1.34
  -1  -4 -20   29.04    1.33
   4  -1  20   26.64    1.21
   1  -4 -20   27.85    1.76
   1   4 -20   30.62    1.41
   1  -4  20   26.39    1.21
  -4  -1 -20   29.26    1.35
   4  -1  20   31.92    1.44
   1   4 -20   29.50    1.36
   2   1 -28   25.86    1.15
  -2   1 -28   24.19    1.08
  -2   1  28   26.49    1.20
  -2  -1  28   24.87    1.13
   2   1  28   24.66    1.12
   1  -2 -28   26.44    1.20
   2  -1 -28   26.43    1.35
   2  -1  28   27.30    1.23
  -1  -2 -28   23.34    1.06
  -2  -1 -28   23.89    1.09
  -1   2 -28   26.09    1.20
  -2   1 -28   26.01    1.20
  -1  -2 -28   25.22    1.13
  -1  -2  28   24.91    1.13
   1   2  28   25.99    1.18
  -1  -2  28   24.16    1.10
  -1   2  28   25.72    1.15
   2  -1 -28   24.59    1.12
  -1  -2 -28   24.12    1.09
  -2   1 -28   22.72    1.04
   1  -2  28   26.82    1.22
  -2  -1 -28   25.90    1.22
   1  -2 -28   25.59    1.17
   2  -1 -28   26.74    1.18
   2  -1 -28   27.92    1.27
   1  -2 -28   27.33    1.25
   2   1  28   27.13    1.24
   2   1 -28   24.22    1.10
   1  -2  28   27.33    1.24
   1   2 -28   26.55    1.22
  -1   2 -28   25.94    1.20
   1  -2 -28   26.33    1.17
   1   2  28   23.92    1.09
  -3   2  23   22.27    1.10
   2  -3  23   24.36    1.12
  -2   3 -23   22.16    1.04
   2  -3 -23   22.79    1.02
   2   3  23   23.37    1.04
  -3  -2 -23   21.98    1.01
   2   3 -23   22.70    1.05
   3   2  23   18.88    0.85
   2  -3 -23   21.83    1.01
  -2   3  23   22.55    1.00
   2  -3 -23   20.54    0.95
   2  -3 -23   25.03    1.15
  -3   2 -23   23.02    1.07
   2   3  23   21.06    0.97
   3   2 -23   22.81    1.03
  -2   3 -23   22.88    1.07
  -3   2 -23   21.97    1.04
   3   2 -23   23.04    1.07
   3  -2 -23   22.47    1.04
  -2  -3 -23   19.05    0.88
  -2  -3  23   20.78    0.96
   2   3 -23   21.93    1.01
  -2  -3 -23   20.73    0.96
   3   2 -23   21.12    1.04
   3   2  23   20.31    1.05
   3  -2  23   22.84    1.05
   2  -3  23   23.09    1.06
   3  -2 -23   24.07    1.10
   3   1 -25   12.32    0.61
  -1  -3  25   11.98    0.57
  -1  -3  25   12.94    0.61
   1  -3 -25   13.25    0.65
   3   1 -25   12.72    0.62
  -1   3  25   13.07    0.60
  -3  -1 -25   11.12    0.58
  -1  -3 -25   11.09    0.54
   3   1  25   10.95    0.53
   3  -1 -25   12.38    0.62
   1  -3  25   12.00    0.58
   3   1  25   12.70    0.62
  -1   3 -25   11.62    0.58
   3  -1  25   12.78    0.62
   1   3 -25   10.45    0.73
  -3  -1  25   12.15    0.60
   1  -3 -25   12.23    0.61
  -3   1  25   12.54    0.60
  -1   3 -25   11.92    0.61
  -3   1 -25   12.70    0.66
  -3  -1 -25   12.05    0.59
   1   3 -25   12.88    0.66
   1  -3  25   12.28    0.60
  -1  -3 -25   10.96    0.54
   1   3  25   13.29    0.61
   3  -1  25   12.39    0.59
   1  -3 -25   12.41    0.59
  -3   1 -25   11.67    0.58
  -1  -3 -25   12.46    0.61
  -2  -5  -5    8.74    0.49
  -2  -5  -5    8.81    0.45
  -2   5   5    8.40    0.50
   2   5  -5   12.67    0.65
   5   2   5    9.46    0.46
   5   2  -5   10.85    0.53
  -5   2  -5   14.12    0.65
  -5   2   5    9.63    0.46
   5  -2   5   10.30    0.53
  -5   2  -5   10.86    0.56
  -2  -5   5   14.03    0.68
   5   2   5   10.61    0.54
   2  -5  -5    8.32    0.46
   2   5   5    9.17    0.50
  -2   5  -5   10.30    0.65
  -2   5   5    9.66    0.49
   5  -2   5   10.74    0.57
   5   2  -5   11.47    0.58
  -5   2   5   11.19    0.56
   5  -2  -5   10.90    0.56
   5   2   5   11.02    0.58
   5   2  -5   12.56    0.62
   5   2   5   11.19    0.55
   1  -5 -11    3.81    0.36
   5  -1 -11    2.74    0.20
   5  -1  11    3.39    0.26
  -5   1  11    4.34    0.40
  -1  -5 -11    3.94    0.29
  -1  -5  11    2.56    0.22
   1   5  11    3.23    0.27
  -1   5 -11    2.98    0.29
  -5  -1 -11    2.64    0.23
   5   1  11    4.29    0.32
   5  -1  11    3.28    0.30
   1  -5  11    3.39    0.30
   1   5  11    3.74    0.27
  -1   5  11    4.33    0.31
   5   1  11    3.20    0.21
  -1   5  11    3.55    0.33
  -5   1 -11    3.24    0.28
   5   1 -11    3.05    0.23
  -5   1 -11    2.88    0.19
  -5   1  11    5.57    0.34
   5   1  11    3.54    0.29
   5   1 -11    3.73    0.29
  -1  -5  11    2.59    0.26
  -1  -5 -11    3.92    0.28
   1   5 -11    2.78    0.33
   5  -1 -11    4.14    0.31
   5   1 -11    2.97    0.30
  -4   0 -21    0.36    0.21
   0  -4 -21    0.33    0.25
   4   0  21   -0.05    0.19
   0   4 -21    0.14    0.28
   0  -4  21    0.24    0.23
   4   0  21   -0.00    0.18
   0   4 -21    0.36    0.22
   0  -4  21    0.09    0.18
  -5   2   6   72.27    3.21
  -5   2  -6   84.65    3.71
   5  -2  -6   84.36    3.68
   5  -2   6   83.11    3.63
   5   2   6   93.36    4.08
  -2  -5  -6   87.62    3.83
  -5   2   6   81.48    3.55
   2   5  -6   91.72    4.01
   5   2  -6   90.89    3.96
  -2  -5  -6   90.81    3.97
  -2   5   6   90.33    3.95
   5  -2  -6   83.53    3.66
   5   2   6   96.36    4.19
   2  -5  -6   83.56    3.67
   5  -2   6   90.62    3.97
  -5   2  -6   80.30    3.49
   2   5   6   87.58    3.84
  -2   5  -6   83.21    3.67
  -2  -5   6   92.43    4.04
   5   2  -6   84.25    3.70
   5   2   6   88.29    3.87
   5   2  -6   92.19    4.02
  -2   5   6   87.92    3.88
   5   2   6   84.71    3.70
  -2  -4 -18    4.49    0.27
   4  -2  18    5.59    0.37
   4   2  18    4.35    0.29
   4   2 -18    4.50    0.27
  -4  -2 -18    5.20    0.38
   4  -2  18    4.01    0.29
  -4   2  18    4.67    0.27
  -2  -4 -18    2.30    0.19
   4  -2 -18    5.03    0.33
   2   4 -18    4.86    0.34
   2  -4 -18    4.28    0.30
   2   4 -18    4.54    0.33
   2  -4  18    4.72    0.32
   2  -4  18    5.46    0.38
  -4  -2  18    4.96    0.30
  -2   4  18    4.65    0.27
  -2   4  18    4.23    0.30
   4   2 -18    4.54    0.28
   4  -2 -18    4.70    0.26
  -4   2 -18    5.38    0.31
  -2  -4 -18    4.42    0.31
   4   2 -18    5.42    0.35
  -2  -4  18    4.90    0.30
   2   4  18    4.87    0.27
  -4   2 -18    4.68    0.35
   0  -3 -26   73.14    3.24
   0  -3 -26   72.23    3.20
   0  -3  26   66.76    2.92
   0  -3  26   65.85    3.21
   0  -3 -26   71.96    3.17
   0  -3 -26   74.44    3.26
   0   3  26   74.25    3.25
   3   0  26   68.80    3.02
   0   3 -26   66.00    2.92
  -3   0 -26   64.98    2.89
  -3   0 -26   70.37    3.40
   3   0  26   61.62    2.70
   3   0 -26   74.28    3.29
   1   1 -30   10.80    0.50
  -1   1 -30   10.36    0.52
   1  -1 -30   10.65    0.54
  -1  -1  30   10.98    0.53
  -1   1 -30   10.86    0.57
  -1  -1 -30   10.55    0.53
   1  -1 -30   12.26    0.56
   1  -1 -30   12.48    0.62
   1   1 -30   11.00    0.56
  -1   1 -30   10.59    0.54
  -1  -1 -30   10.74    0.50
   1  -1  30   11.69    0.63
   1   1  30   12.38    0.61
   1  -1 -30   12.19    0.60
   1  -1  30   10.91    0.54
  -1  -1  30   10.57    0.52
   1   1  30   11.03    0.53
   1   1 -30   10.53    0.54
  -1  -1 -30   11.89    0.61
  -5   0 -13   28.12    1.42
   5   0 -13   30.70    1.39
   5   0  13   29.71    1.35
   0   5  13   30.63    1.37
   5   0 -13   31.71    1.40
   0  -5  13   29.53    1.34
   0  -5 -13   26.54    1.20
   0  -5  13   34.76    1.57
   0   5  13   29.25    1.33
   5   0 -13   28.82    1.30
   0   5 -13   28.63    1.74
   5   0  13   32.37    1.46
   0  -5 -13   29.19    1.33
   4   3  13   49.24    2.17
   3  -4  13   50.46    2.26
   4   3 -13   44.13    1.94
   3   4  13   46.26    2.04
  -4   3  13   48.67    2.16
  -3   4  13   43.40    1.95
   4  -3 -13   46.99    2.09
   3  -4 -13   46.67    2.16
  -4   3 -13   53.17    2.36
   4  -3  13   49.70    2.21
   3  -4  13   43.53    1.94
   4   3 -13   46.56    2.06
  -3  -4 -13   48.69    2.15
   3   4 -13   50.65    2.24
   4  -3 -13   48.36    2.13
  -4   3 -13   46.78    2.06
   3  -4 -13   46.25    2.04
  -3   4 -13   45.41    2.01
  -3  -4  13   49.13    2.16
  -4  -3  13   49.62    2.19
  -3   4  13   48.24    2.12
  -4  -3 -13   46.53    2.07
   0  -2 -29    2.15    0.27
   0  -2 -29    1.83    0.30
   2   0 -29    1.84    0.32
   2   0 -29    2.96    0.19
   0   2 -29    2.16    0.32
  -2   0  29    1.87    0.33
   2   0 -29    2.19    0.28
   0   2  29    2.49    0.25
   0   2 -29    2.50    0.31
  -2   0 -29    1.88    0.17
   0  -2  29    2.45    0.23
  -2   0 -29    1.86    0.29
   0  -2 -29    2.24    0.21
   2   0  29    1.91    0.20
   0  -2 -29    2.22    0.27
   2   0  29    2.35    0.25
  -1   5  12    6.65    0.37
   1  -5 -12    7.14    0.42
  -5  -1 -12    6.71    0.38
   1   5 -12    7.29    0.47
   5  -1 -12    6.05    0.38
   1   5  12    6.44    0.37
   5  -1  12    9.05    0.56
   5  -1  12    7.27    0.42
  -1  -5  12    8.50    0.49
   5   1  12    6.24    0.31
  -1  -5 -12    5.37    0.33
  -1   5  12    5.63    0.35
  -1  -5 -12    6.86    0.40
   5   1  12    6.51    0.37
  -1  -5  12    8.62    0.46
   5   1 -12    7.40    0.42
   5   1  12    6.08    0.36
  -1   5 -12    8.40    0.51
   1  -5  12    7.75    0.47
  -5   1  12    6.01    0.34
   5  -1 -12    6.57    0.35
   5   1 -12    6.49    0.36
  -5   1 -12    8.94    0.43
   5  -1 -12    6.38    0.35
   5   1 -12    6.49    0.39
   1   5  12    6.10    0.36
  -5   1 -12    8.46    0.51
   3   3 -20    0.60    0.22
   3  -3  20    0.90    0.20
   3  -3 -20    0.83    0.25
   3  -3  20    1.01    0.23
  -3  -3 -20    0.81    0.23
   3   3  20    0.86    0.19
  -3   3  20    1.19    0.14
  -3   3  20    0.67    0.20
   3   3 -20    0.81    0.17
  -3   3 -20    0.82    0.26
  -3  -3  20    1.01    0.21
   3   3  20    0.81    0.14
  -2  -5   7   16.61    0.80
   2   5  -7   16.50    0.79
   2  -5  -7   16.85    0.86
   5  -2   7   18.51    0.88
  -2  -5  -7   21.99    1.03
   2   5   7   18.24    0.87
   5   2  -7   17.74    0.83
   5   2  -7   17.24    0.82
   5   2   7   16.55    0.78
   5  -2  -7   20.23    0.97
   5   2   7   16.96    0.79
   5   2  -7   16.56    0.78
   5   2   7   18.15    0.82
  -5   2   7   19.62    0.89
  -5   2  -7   16.04    0.73
   5  -2  -7   16.44    0.76
  -2   5   7   16.62    0.78
   5  -2   7   15.64    0.79
   5   2   7   19.40    0.92
  -2  -5  -7   19.01    0.89
  -2   5  -7   15.93    1.63
  -2   5   7   18.78    1.01
   4  -1 -21   58.66    2.59
  -1  -4 -21   55.75    2.46
   4   1 -21   57.80    2.65
  -1   4 -21   53.09    2.38
   4  -1  21   54.23    2.40
   1  -4 -21   57.57    2.53
   1   4  21   60.39    2.64
  -1   4  21   56.51    2.47
  -4   1 -21   53.65    2.35
  -1  -4 -21   52.19    2.31
   4  -1 -21   59.16    2.62
   4   1 -21   55.28    2.44
   4   1  21   52.26    2.30
   1  -4  21   55.25    2.45
   1   4 -21   56.93    2.51
   4  -1  21   52.55    2.33
  -1   4  21   56.25    2.51
  -1  -4  21   55.60    2.45
   1  -4  21   56.09    2.48
   4   1  21   59.56    2.62
  -1  -4 -21   57.24    2.53
   4  -1 -21   60.50    2.64
   4   1 -21   56.36    2.49
  -4   1  21   60.41    2.66
   4   1 -21   62.34    2.75
  -4  -1 -21   55.88    2.63
  -4  -1 -21   51.47    2.29
   1  -4 -21   56.69    2.51
  -4   1 -21   57.33    2.54
   1  -4 -21   59.12    2.63
   1   4 -21   55.92    2.55
  -4   1 -21   54.40    2.42
  -2   2 -27    0.67    0.23
   2   2 -27    0.14    0.17
   2   2  27    0.12    0.19
   2  -2 -27    0.18    0.20
   2  -2 -27   -0.18    0.19
  -2  -2 -27   -0.19    0.16
  -2   2  27    0.50    0.20
   2  -2 -27   -0.06    0.24
   2   2 -27    0.06    0.15
   2   2  27   -0.02    0.14
   2  -2 -27    0.19    0.14
  -2   2 -27    0.80    0.27
  -2  -2 -27    0.04    0.25
   2  -2  27    0.62    0.21
  -2  -2  27    0.32    0.18
   2   2 -27   -0.02    0.21
   2  -2  27    0.11    0.17
  -2  -2 -27   -0.27    0.17
  -5   2   8    8.70    0.78
   2  -5  -8   10.56    0.58
   5   2   8    9.39    0.45
  -2  -5  -8    9.28    0.47
   2   5  -8    9.38    0.69
   2   5   8   10.20    0.53
   5   2   8    9.37    0.49
   5  -2  -8    8.35    0.64
  -2   5  -8    9.73    0.56
   5   2  -8    9.79    0.51
  -2   5   8   10.01    0.53
   5  -2  -8    9.19    0.45
  -5   2  -8   11.80    0.61
   5   2  -8    9.17    0.47
   5   2  -8    9.43    0.49
  -5   2  -8    9.92    0.46
  -2  -5   8    9.45    0.65
   5  -2   8   11.42    0.62
   5   2   8    8.90    0.45
   5   2   8   10.97    0.56
  -2   5   8    9.82    0.49
   5  -2   8    9.38    0.50
   2  -3  24   21.99    1.02
   2   3 -24   16.25    0.77
  -3  -2 -24   18.17    0.86
  -2   3 -24   18.50    0.90
   2  -3 -24   20.57    0.93
   2   3  24   19.61    0.87
  -2   3  24   20.28    0.92
   2  -3 -24   19.07    0.90
   3   2 -24   18.12    0.82
   3   2  24   16.01    0.73
   2  -3 -24   18.70    0.89
  -3   2  24   19.94    0.90
   3  -2 -24   20.06    0.93
   3  -2 -24   19.41    0.91
  -3  -2  24   16.78    0.79
  -2  -3  24   18.94    0.88
   3   2 -24   20.32    0.95
  -2  -3 -24   16.24    0.76
   2   3 -24   18.85    0.93
   2  -3  24   19.45    0.90
  -2   3 -24   18.79    0.88
  -3   2 -24   18.84    0.89
  -3  -2 -24   19.23    0.90
  -2  -3 -24   16.03    0.78
   2  -3 -24   19.09    0.88
   2   3  24   18.70    0.87
  -3   2 -24   19.33    0.93
   3   2 -24   17.51    0.81
   3  -2  24   19.47    0.91
   3   2  24   17.82    0.82
  -2  -3 -24   19.32    0.92
   0  -1 -31   26.70    1.18
   0  -1  31   22.93    1.05
   1   0 -31   26.14    1.16
   0   1  31   24.49    1.13
   1   0 -31   25.19    1.16
  -1   0  31   23.53    1.09
  -1   0  31   24.90    1.16
  -1   0 -31   23.17    1.04
   0   1 -31   25.58    1.15
   0   1  31   25.36    1.17
   0  -1 -31   23.77    1.08
   1   0 -31   22.95    1.45
  -1   0 -31   24.15    1.11
   0  -1  31   24.22    1.15
   0  -1 -31   24.55    1.49
   0   1 -31   23.03    1.08
  -1   0 -31   25.23    1.20
   0   1 -31   23.05    1.07
   1   0  31   24.73    1.13
   0  -5 -14   43.03    1.92
   5   0 -14   43.26    1.90
   0   5  14   43.97    1.94
   5   0 -14   42.27    1.88
  -5   0 -14   42.21    1.88
   0   5  14   42.80    1.91
   5   0  14   43.21    1.92
   5   0 -14   43.66    1.93
   0  -5  14   37.74    1.87
   0  -5 -14   37.95    1.70
   0   5 -14   40.59    1.81
   0  -5  14   39.06    1.75
   5   0  14   44.06    1.96
  -3   4  14   24.43    1.18
  -4   3 -14   25.96    1.17
   3   4 -14   25.61    1.17
   4  -3 -14   26.65    1.21
  -4   3 -14   24.94    1.15
   4  -3  14   27.71    1.28
   3  -4  14   28.32    1.35
   4   3 -14   24.19    1.11
   3  -4 -14   28.96    1.32
  -3  -4  14   25.95    1.19
   4  -3 -14   21.37    1.90
  -4  -3  14   24.23    1.10
  -4   3  14   28.17    1.29
   3   4  14   22.72    1.05
   4   3 -14   23.75    1.07
   4   3  14   20.73    1.53
  -3   4  14   25.72    1.16
  -3  -4 -14   24.87    1.15
  -4  -3 -14   22.56    1.27
   3  -4  14   30.23    1.42
   3  -4 -14   25.57    1.16
   4   0 -22    3.50    0.22
   0   4 -22    3.52    0.29
  -4   0 -22    3.41    0.28
   4   0 -22    3.40    0.25
   0  -4  22    2.84    0.24
   4   0  22    3.23    0.24
   0   4  22    3.29    0.21
   0   4 -22    3.86    0.34
   0  -4 -22    2.97    0.27
   4   0  22    3.13    0.25
   0  -4  22    3.33    0.25
   0  -4 -22    2.79    0.24
   4   0 -22    2.88    0.28
   0   4  22    2.85    0.24
  -3   1  26    2.09    0.25
  -3   1 -26    1.63    0.16
  -3  -1  26    1.80    0.24
   1  -3 -26    1.59    0.24
   3   1  26    1.79    0.19
  -1  -3 -26    1.49    0.21
   3   1 -26    1.95    0.23
   3  -1  26    1.78    0.21
   1   3 -26    2.22    0.28
  -1   3 -26    2.42    0.28
  -3  -1 -26    1.85    0.22
  -1  -3 -26    1.54    0.20
  -1   3  26    1.76    0.16
   1  -3 -26    2.09    0.20
  -3   1 -26    2.28    0.29
   1   3 -26    1.52    0.23
   3  -1  26    1.62    0.23
   1  -3  26    1.95    0.21
  -1  -3 -26    2.13    0.26
   3   1  26    1.47    0.22
   1  -3 -26    1.92    0.22
  -1  -3  26    2.05    0.21
   3   1 -26    1.77    0.21
  -1  -3  26    2.16    0.21
   3  -1 -26    1.70    0.26
  -3  -1 -26    1.94    0.27
   1   3  26    1.90    0.15
   1  -3  26    2.40    0.25
   3  -1 -26    2.17    0.28
  -5   1 -13   61.53    2.72
  -1   5  13   62.33    2.77
   5  -1 -13   60.01    2.64
   5   1 -13   62.70    2.76
  -5  -1 -13   56.56    2.49
   5  -1 -13   63.13    2.78
  -5   1  13   59.70    2.61
   1   5  13   60.13    2.64
   5  -1  13   57.89    2.56
   1  -5  13   59.26    2.63
   5   1  13   65.41    2.87
  -1  -5  13   53.50    2.35
  -1   5  13   60.95    2.67
  -1  -5 -13   64.61    2.84
   5   1  13   59.13    2.58
   5  -1 -13   65.55    2.86
   5   1 -13   62.48    2.73
  -5   1 -13   54.42    2.38
   5  -1  13   64.03    2.82
  -1  -5 -13   60.88    2.68
   1   5 -13   65.07    2.87
  -1  -5  13   57.55    2.54
   5   1 -13   62.61    2.75
   1   5  13   64.30    2.84
  -1   5 -13   64.59    2.85
   5   1  13   60.73    2.68
   1  -5 -13   63.97    2.82
   2  -4  19   24.56    1.12
   4  -2 -19   22.90    1.80
   2  -4 -19   23.28    1.06
  -4   2 -19   26.05    1.20
  -2   4  19   22.14    1.02
  -2  -4  19   27.48    1.26
   4  -2  19   26.06    1.19
   2   4 -19   23.70    1.10
   4   2 -19   26.61    1.21
  -2  -4 -19   22.41    1.01
  -4  -2  19   24.21    1.10
   4  -2 -19   23.63    1.07
   4   2 -19   25.08    1.13
  -4   2  19   23.37    1.09
  -2   4  19   25.99    1.26
   4  -2 -19   25.94    1.17
   2   4  19   25.62    1.15
  -4  -2 -19   23.92    1.12
  -4   2 -19   23.68    1.07
   2  -4 -19   24.64    1.11
   2   4 -19   23.94    1.12
   4  -2  19   25.96    1.18
   4   2 -19   22.95    1.04
   2  -4  19   27.49    1.27
  -2  -4 -19   24.34    1.11
   4   2  19   23.63    1.07
  -1   2  29   24.78    1.16
  -2   1 -29   26.72    1.24
   2   1 -29   24.89    1.24
   1  -2 -29   24.22    1.20
   2   1  29   23.60    1.07
  -1   2 -29   25.51    1.18
   2  -1 -29   23.73    1.09
  -1  -2  29   26.20    1.18
  -1  -2 -29   23.44    1.07
   1  -2 -29   26.31    1.21
   1   2 -29   23.10    1.06
  -2  -1 -29   23.20    1.06
  -1  -2 -29   24.12    1.10
   1  -2  29   24.63    1.12
   2  -1  29   20.74    0.97
  -1  -2  29   24.58    1.12
  -2   1 -29   25.42    1.16
   2   1 -29   25.59    1.14
   1   2  29   24.15    1.09
  -2   1 -29   23.83    1.07
   2  -1 -29   24.80    1.14
  -2   1  29   26.93    1.23
   2  -1 -29   23.54    1.08
  -2  -1  29   24.12    1.10
  -1  -2 -29   26.04    1.17
   1  -2 -29   25.75    1.18
  -2  -1 -29   25.05    1.12
   1  -2  29   22.95    1.04
   2  -1 -29   25.68    1.14
  -1   2 -29   26.13    1.20
   1  -2 -29   25.48    1.13
   2   1  29   21.96    1.20
   1   2  29   22.31    1.02
   2  -5   9   22.66    1.05
   5  -2   9   21.36    1.00
   5   2   9   22.26    1.01
  -2  -5   9   22.82    1.04
   5   2   9   23.53    1.08
   5   2  -9   23.94    1.07
  -5   2   9   21.47    0.96
   5   2  -9   21.37    1.09
  -2  -5  -9   22.96    1.04
  -2  -5  -9   22.56    1.02
   5   2   9   22.34    1.01
   2  -5  -9   20.59    0.95
  -2   5   9   20.38    0.92
   2  -5   9   22.30    1.07
  -5   2  -9   23.00    1.02
   2   5  -9   20.94    0.97
   5   2   9   22.56    1.04
   5  -2  -9   22.76    1.03
   5  -2  -9   22.44    1.03
  -2   5  -9   21.20    1.00
  -5   2  -9   23.62    1.10
  -2   5   9   20.70    0.97
   5   2  -9   22.75    1.04
   5  -2   9   20.34    0.94
   2   5   9   22.14    1.02
   3   3  21    9.99    0.50
   3   3 -21   10.06    0.50
  -3  -3 -21    9.99    0.51
   3  -3  21   12.16    0.62
   3   3  21    9.96    0.46
  -3   3  21    9.61    0.50
  -3   3 -21   10.54    0.56
   3  -3  21   10.99    0.56
  -3   3  21   10.49    0.50
  -3  -3  21   10.52    0.53
   3  -3 -21   11.06    0.55
   3   3 -21   10.71    0.56
   0  -3  27    2.36    0.24
   0   3 -27    2.10    0.26
   0  -3 -27    2.24    0.28
   0   3  27    2.94    0.30
   3   0  27    1.68    0.26
   0  -3 -27    1.98    0.38
  -3   0 -27    1.53    0.35
   0  -3  27    2.51    0.23
  -3   0 -27    2.53    0.27
  -4  -4   0   23.48    1.06
   4  -4   0   21.53    0.99
  -4   4   0   21.09    0.99
   4   4   0   23.10    1.05
  -4   4   0   24.48    1.10
  -4   4   1    3.22    0.23
  -4  -4  -1    3.49    0.24
  -4  -4   1    2.79    0.22
   4   4  -1    2.95    0.25
   4   4   1    3.01    0.21
   4   4   1    2.59    0.23
  -4   4  -1    3.09    0.21
   4  -4  -1    2.54    0.26
   4  -4   1    2.66    0.28
  -4   4  -1    3.65    0.32
  -4   4   1    2.07    0.27
   0   5 -15    5.81    0.39
   0  -5 -15    5.17    0.35
   0  -5  15    6.63    0.39
   5   0  15    5.10    0.32
  -5   0 -15    5.90    0.36
   0   5  15    5.29    0.35
   5   0 -15    5.56    0.39
   5   0 -15    5.49    0.30
   0   5  15    5.39    0.31
   5   0  15    6.66    0.45
   0  -5 -15    5.54    0.42
   3  -4 -15   65.55    2.89
  -3   4  15   60.08    2.66
  -4   3 -15   64.19    2.88
  -4   3  15   66.39    2.94
   4  -3 -15   63.62    2.78
  -3   4  15   65.45    2.86
  -4   3  15   57.79    2.53
   4   3  15   67.18    2.94
  -3  -4 -15   63.21    2.82
   4   3 -15   60.38    2.67
   3   4  15   62.00    2.72
   3  -4  15   72.33    3.20
  -4  -3 -15   63.29    2.79
   3  -4 -15   63.69    2.80
  -4  -3  15   68.98    3.02
  -3  -4  15   65.28    2.87
   4   3 -15   67.76    2.98
   3   4 -15   64.11    2.82
   3  -4  15   58.95    2.62
   4  -3  15   62.00    2.73
  -4   3 -15   66.59    3.02
   0   0 -32  145.77    6.97
   0   0 -32  148.79    7.06
   0   0  32  139.80    6.12
   0   0 -32  139.31    6.09
   1  -1  31   -0.12    0.59
   4   4   2   19.18    0.90
   4   4  -2   19.25    0.90
  -4  -4  -2   17.43    0.80
  -4   4  -2   19.93    0.94
   4   4   2   18.28    0.83
  -4   4   2   18.15    0.87
   4  -4  -2   19.86    0.96
   4  -4   2   18.56    0.88
  -4   4  -2   19.87    0.97
  -2   5  10   18.28    0.87
   5   2 -10   21.28    0.98
  -2   5  10   21.30    0.97
   5  -2 -10   18.49    1.00
   2  -5  10   19.24    0.92
  -5   2 -10   19.85    0.89
  -2  -5 -10   20.40    0.94
   5   2  10   21.11    0.97
   5  -2  10   19.96    0.95
   2  -5 -10   19.78    0.92
   2   5  10   19.86    0.92
   5   2  10   19.87    0.92
  -2   5 -10   18.23    0.90
   5  -2  10   21.45    1.00
   2   5 -10   18.55    0.87
   2  -5  10   20.47    0.96
  -2  -5  10   20.20    0.92
   5   2 -10   19.52    0.89
   5   2  10   18.05    0.82
   5   2 -10   20.09    0.91
   5   2  10   20.67    0.92
  -5   2  10   20.23    0.91
  -2  -5 -10   20.17    0.93
   5  -2 -10   19.67    0.92
  -5   2 -10   20.45    0.97
  -1   5 -14    1.38    0.30
   5  -1  14    1.42    0.28
   5  -1 -14    1.43    0.17
  -5   1 -14    1.40    0.15
  -5   1  14    2.59    0.33
  -5   1 -14    1.33    0.25
   1   5  14    1.06    0.25
  -1  -5 -14    2.66    0.34
   1   5 -14    0.66    0.22
   5  -1 -14    2.81    0.28
   1  -5  14    0.43    0.23
   5   1  14    1.27    0.23
  -1  -5 -14    1.44    0.31
   1  -5 -14    2.27    0.34
   5  -1  14    1.23    0.24
   5   1  14    0.93    0.20
  -1   5  14    1.27    0.29
   1  -4 -22    3.94    0.34
   1  -4 -22    3.48    0.35
  -4   1 -22    2.15    0.37
   1   4 -22    2.85    0.30
  -4   1  22    4.18    0.35
   4  -1 -22    2.06    0.32
   4  -1  22    2.55    0.25
   1   4 -22    2.71    0.34
  -1   4 -22    3.06    0.30
  -1  -4 -22    2.71    0.29
   4   1 -22    2.21    0.24
  -1  -4  22    3.14    0.24
   4  -1 -22    2.64    0.33
   4   1 -22    2.52    0.32
   1   4  22    2.87    0.21
   4   1  22    2.75    0.26
   1  -4  22    3.55    0.29
   4  -1 -22    2.62    0.24
   4  -1  22    2.44    0.30
  -1   4  22    3.09    0.25
  -4  -1 -22    2.59    0.31
   0  -2 -30    2.51    0.23
   0  -2  30    2.44    0.22
   2   0 -30    2.82    0.27
   0   2 -30    2.57    0.25
  -2   0 -30    2.40    0.24
   0  -2 -30    2.10    0.21
   0   2 -30    2.33    0.27
   2   0 -30    2.61    0.17
  -2   0 -30    2.15    0.14
   0  -2 -30    2.45    0.16
  -2   0 -30    2.44    0.29
   2   0  30    2.64    0.24
   2   0 -30    1.72    0.22
   0  -2  30    2.39    0.26
   0   2  30    2.86    0.22
   2   0  30    1.83    0.21
  -2   0  30    2.67    0.23
  -4  -4   3   69.17    3.03
   4  -4   3   67.44    2.97
   4   4  -3   71.44    3.13
   4   4   3   68.29    3.00
  -4  -4  -3   68.62    3.00
  -4   4   3   61.86    2.71
  -4   4  -3   57.67    2.54
   4   4   3   67.90    2.97
  -4   4   3   67.79    3.01
  -4   4  -3   58.48    2.61
   4  -4  -3   71.50    3.15
  -4   4   4   12.82    0.72
   4   4  -4    7.32    0.41
   4   4   4    8.41    0.43
  -4  -4  -4    7.01    0.38
  -4   4   4   10.24    0.53
  -4   4  -4    7.57    0.39
   4   4   4    7.69    0.42
  -4  -4   4    6.65    0.37
   4  -4   4    8.14    0.49
   4  -4  -4    9.36    0.52
  -4   2 -20   51.04    2.44
  -2   4  20   46.13    2.22
  -4   2 -20   50.11    2.42
   2  -4  20   47.08    2.26
   2   4  20   51.66    2.47
  -4   2  20   47.85    2.14
   2   4 -20   49.59    2.40
   4  -2 -20   48.31    2.33
  -2  -4 -20   45.13    2.16
   4   2 -20   47.84    2.30
  -2  -4  20   51.18    2.46
   4  -2 -20   42.61    2.08
   2  -4 -20   48.72    2.35
  -2  -4  20   47.85    2.12
  -2   4  20   49.88    2.18
   4   2  20   50.42    2.48
  -4  -2 -20   52.23    2.53
  -2  -2 -28    8.43    0.46
  -2   2 -28    9.28    0.52
   2  -2 -28    9.19    0.50
  -2  -2 -28    8.44    0.45
  -2   2  28    8.91    0.47
  -2  -2  28    8.98    0.48
   2   2 -28    8.14    0.43
   2   2 -28    9.20    0.52
   2  -2  28    9.04    0.51
   2   2 -28    8.76    0.48
   2  -2  28    8.17    0.44
   2  -2 -28   10.05    0.54
  -2  -2 -28    8.87    0.50
   2   2  28    8.40    0.45
  -2   2 -28    9.38    0.55
   2  -2 -28    9.80    0.54
   2   2  28    8.11    0.43
   2  -2 -28    9.25    0.47
   0  -4  23    1.67    0.21
   0  -4 -23    1.73    0.20
   0  -4 -23    0.80    0.18
   4   0 -23    1.31    0.14
   4   0 -23    1.39    0.23
   0  -4 -23    1.36    0.21
  -4   0 -23    1.21    0.22
   0   4 -23    2.44    0.29
   0  -4  23    1.13    0.18
   0   4  23    1.62    0.16
   0   4 -23    1.48    0.27
   4   0  23    1.87    0.23
   4   0 -23    1.29    0.21
   4   0 -23    1.61    0.21
   4   0  23    1.16    0.19
  -2  -3 -25   17.47    0.87
   2   3 -25   17.85    1.17
   2  -3  25   19.66    0.98
   3  -2  25   17.81    0.89
  -2   3 -25   18.91    0.96
  -3   2 -25   18.56    0.94
  -3  -2 -25   20.15    1.04
   2  -3 -25   21.45    1.08
   3  -2 -25   20.55    1.02
   2  -3 -25   21.22    1.08
   3  -2 -25   19.84    1.00
   3   2 -25   19.70    1.00
  -3  -2  25   19.75    1.01
   3   2  25   20.06    1.01
   3   2 -25   18.69    0.93
  -2  -3 -25   17.94    0.91
   2   3 -25   17.79    0.91
  -3  -2 -25   17.42    0.89
  -2   3 -25   19.52    1.04
  -3   2 -25   19.77    1.21
   2  -3 -25   22.34    1.09
   2   3  25   20.20    0.98
   2  -3  25   19.78    1.00
   2   3  25   17.91    0.89
  -2   3  25   20.12    1.10
  -3   2  25   19.72    0.97
  -2  -3 -25   19.61    0.98
   2  -3 -25   18.88    0.95
   3  -2 -25   20.54    1.03
  -2  -3  25   18.57    0.94
  -4  -4  -5    7.82    0.42
   4   4   5    8.13    0.45
   4  -4   5    8.74    0.52
  -4   4   5    9.70    0.54
   4   4  -5    8.81    0.50
   4  -4  -5    7.76    0.68
  -4  -4   5    8.91    0.48
  -4   4   5    8.45    0.84
  -4   4  -5    9.15    0.49
   4   4   5    8.26    0.44
   5   2  11   22.81    1.12
   5   2 -11   22.21    1.09
  -2  -5  11   23.44    1.15
  -2  -5 -11   22.14    1.13
   2  -5 -11   26.40    1.32
  -5   2 -11   22.40    1.12
   2   5  11   23.53    1.17
   2   5 -11   23.12    1.15
   5  -2  11   24.29    1.21
   5   2  11   23.82    1.18
  -2   5 -11   25.47    1.28
   5   2 -11   22.51    1.11
  -2   5  11   25.10    1.23
   2  -5  11   24.55    1.23
   5  -2  11   25.08    1.26
   5   2  11   25.57    1.26
  -2  -5 -11   24.38    1.20
   5   2 -11   23.62    1.15
  -2   5  11   23.53    1.19
   5  -2 -11   24.04    1.20
   2  -5  11   22.48    1.13
   5   2  11   24.87    1.20
  -5   2  11   23.26    1.13
  -5   2 -11   23.52    1.14
   5  -2 -11   25.38    1.23
   1   3 -27    4.13    0.34
   1  -3  27    4.78    0.33
  -1  -3 -27    3.49    0.26
  -3   1  27    4.00    0.28
   1  -3 -27    4.89    0.30
  -3   1 -27    4.29    0.32
  -1   3 -27    4.38    0.36
   1   3 -27    3.78    0.31
   3  -1 -27    4.79    0.34
  -1  -3  27    4.18    0.32
  -1  -3  27    3.62    0.25
   3   1 -27    3.77    0.37
   3   1  27    4.35    0.32
  -3  -1 -27    3.30    0.27
  -1   3 -27    3.73    0.33
   3   1 -27    3.88    0.29
  -3   1 -27    4.50    0.36
   3  -1  27    4.77    0.34
   1  -3  27    4.87    0.32
  -1  -3 -27    4.59    0.34
   1   3  27    4.39    0.25
   3  -1 -27    3.92    0.23
  -1   3  27    3.97    0.23
  -3   1 -27    3.77    0.24
   3   1  27    3.37    0.24
  -1  -3 -27    4.07    0.27
   1  -3 -27    4.38    0.31
   3  -1 -27    4.20    0.30
   1  -3 -27    4.42    0.32
  -3  -1  27    3.83    0.28
   3  -1  27    3.99    0.28
   0  -5 -16   38.76    1.88
   5   0  16   35.93    1.75
   0   5  16   36.08    1.76
   5   0 -16   36.56    1.78
   0  -5  16   33.06    1.61
   5   0  16   35.84    1.74
   5   0 -16   37.17    1.78
   0  -5 -16   36.54    1.77
  -5   0 -16   35.65    1.74
   5   0 -16   38.24    1.85
   0   5  16   40.18    1.93
   0   5 -16   34.90    1.70
  -4   3 -16   15.19    0.82
  -3   4  16   16.75    0.98
   3  -4 -16   15.96    0.85
   4   3  16   13.89    0.74
   4   3 -16   13.41    0.71
   3   4  16   13.71    0.72
   3  -4  16   17.78    0.96
  -3  -4 -16   15.05    0.80
   3   4  16   15.14    0.77
   3  -4 -16   15.98    0.84
  -4   3  16   14.30    0.76
   4  -3 -16   15.10    0.77
  -3  -4  16   14.62    0.76
   3  -4  16   14.71    0.78
  -3   4  16   13.43    0.73
  -4  -3 -16   13.42    0.72
  -4   3 -16   15.33    0.77
   4  -3  16   14.00    0.73
  -4  -3  16   14.65    0.77
   4   3 -16   15.22    0.83
   5  -1 -15    9.13    0.50
   1   5  15    9.40    0.52
   1   5 -15    9.00    0.51
   1   5  15    9.58    0.51
   5  -1  15    9.22    0.52
   1  -5  15    9.89    0.56
  -1  -5  15   10.42    0.54
   5   1  15    8.68    0.49
  -1   5  15    9.31    0.51
   1  -5 -15    8.69    0.67
   5   1  15    9.50    0.52
  -1  -5 -15    9.45    0.82
  -5   1 -15   10.21    0.57
  -1   5  15    8.98    0.48
   5   1 -15    9.96    0.54
   5  -1 -15    9.20    0.51
   5  -1 -15    9.54    0.49
   5   1 -15    9.74    0.51
  -5   1 -15    9.77    0.49
   5   1 -15    9.25    0.51
  -1  -5  15   10.30    0.56
  -5   1  15    9.47    0.50
   1  -5  15    8.91    0.52
  -5  -1 -15    9.11    0.49
  -1   5 -15   10.88    0.62
  -1  -5 -15    9.59    0.52
   5  -1  15    9.20    0.50
   1   0 -32   39.27    1.90
   0  -1 -32   44.09    2.14
   0   1  32   42.31    2.04
   0   1 -32   39.50    1.92
   0   1 -32   41.02    2.01
   0   1 -32   42.44    2.09
  -1   0 -32   42.23    2.04
  -1   0 -32   41.21    2.01
   0   1  32   42.17    2.04
  -1   0  32   40.26    1.94
   1   0  32   39.29    2.02
   0  -1  32   37.25    1.80
   1   0 -32   42.86    2.09
   0  -1 -32   41.60    2.03
  -1   0  32   40.05    1.94
   1   0 -32   40.42    1.93
  -1   0 -32   40.90    1.96
   0  -1 -32   40.87    1.95
   0  -1  32   43.98    2.12
  -4   4   6   26.76    1.32
  -4  -4  -6   27.96    1.35
   4  -4  -6   29.09    1.44
  -4  -4   6   28.74    1.39
   4   4   6   27.45    1.34
  -4   4   6   24.73    1.21
  -4   4  -6   27.56    1.36
   4   4   6   26.32    1.28
   4   4  -6   29.48    1.46
   4  -4   6   25.34    1.26
   3   3  22   14.81    0.73
   3  -3  22   13.19    0.69
  -3   3  22   12.74    0.66
   3   3  22   13.17    0.68
   3  -3  22   13.41    0.69
   3   3 -22   14.25    0.73
  -3  -3  22   13.20    0.67
  -3  -3 -22   13.45    0.78
   3   3 -22   13.10    0.68
   3  -3 -22   15.15    0.80
  -3   3  22   13.97    0.70
  -3   3 -22   12.00    0.65
  -2   1 -30   15.83    0.84
   2  -1 -30   18.12    0.94
  -1  -2  30   17.27    0.88
  -2  -1  30   19.41    0.99
   1  -2 -30   19.82    1.07
   1  -2 -30   18.29    0.89
   2   1  30   16.26    0.82
  -2  -1 -30   18.46    0.91
  -2  -1 -30   15.52    0.80
   1   2 -30   17.38    0.91
  -1  -2 -30   17.63    0.89
   1  -2  30   17.22    0.87
   2  -1  30   16.08    0.81
   1   2  30   17.35    0.89
   2  -1 -30   20.29    0.99
  -2   1 -30   17.90    0.91
   2   1 -30   18.77    0.92
   1  -2 -30   16.65    0.85
  -1  -2 -30   17.65    0.87
  -1   2 -30   17.20    0.90
  -2   1 -30   17.71    0.92
   2   1 -30   18.42    0.94
   1  -2  30   18.16    0.94
   2   1  30   16.50    0.84
  -1  -2 -30   16.96    0.86
   2  -1 -30   19.60    0.99
  -1   2  30   20.22    1.01
   1  -2 -30   18.55    0.94
  -1  -2  30   19.10    0.95
   1   2  30   16.46    0.84
   2  -1 -30   19.48    0.99
  -1   2 -30   17.19    0.88
  -2   1  30   19.46    0.99
   1   2 -30   18.27    0.90
  -2  -5  12   10.03    0.54
  -2  -5 -12    8.85    0.49
   2  -5  12   10.60    0.60
  -2   5 -12    8.94    0.53
  -5   2 -12   10.54    0.60
  -2  -5 -12    9.35    0.52
   5   2  12    9.32    0.53
   5  -2  12    9.36    0.55
   5   2 -12    9.61    0.51
   5   2  12    8.71    0.48
   5   2 -12    9.18    0.50
   2  -5  12    9.49    0.58
  -2   5  12    9.16    0.71
  -5   2 -12   11.20    0.56
  -5   2  12   11.60    0.60
   5  -2 -12    8.83    0.46
   5   2 -12    8.21    0.95
  -2   5  12   10.11    0.58
   5  -2 -12    9.36    0.75
   2   5  12    9.15    0.51
   2  -5 -12    9.57    0.54
   5  -2  12    7.76    0.46
   5   2  12    8.75    0.47
   2   5 -12    7.44    0.77
   5   2  12    9.03    0.56
   4   4   7    3.70    0.25
   4   4  -7    4.50    0.33
   4   4   7    3.76    0.27
   4  -4  -7    5.17    0.37
  -4   4   7    4.33    0.31
   4  -4   7    4.12    0.31
  -4  -4   7    4.47    0.30
  -4   4   7    4.17    0.35
  -4   4  -7    4.19    0.27
   4  -4  -7    3.86    0.29
   3   0 -28   10.32    0.56
   0  -3  28    9.92    0.53
   3   0  28    8.88    0.48
   0   3 -28   10.74    0.59
  -3   0 -28    9.96    0.55
   0  -3 -28   11.27    0.58
   3   0  28    8.98    0.48
   0  -3  28    9.63    0.53
   0  -3 -28    9.04    0.48
   0   3  28    9.47    0.48
   3   0 -28    8.82    0.45
  -3   0 -28    9.48    0.52
   0  -3 -28   10.12    0.54
   1  -4  23   22.54    1.12
   4  -1  23   22.33    1.11
  -4  -1 -23   21.52    1.07
  -1   4  23   21.57    1.08
   4  -1 -23   25.11    1.23
  -1  -4 -23   22.60    1.11
   4   1 -23   21.58    1.07
   1   4  23   24.43    1.18
  -4   1  23   22.67    1.11
  -1  -4  23   22.08    1.10
   4   1 -23   22.84    1.11
   4  -1 -23   23.76    1.14
   1  -4  23   25.01    1.23
   4   1 -23   22.69    1.12
  -1   4  23   22.71    1.10
   4  -1 -23   23.49    1.16
   1  -4 -23   24.18    1.20
  -4   1 -23   24.53    1.19
  -4   1 -23   22.71    1.13
   1   4 -23   24.12    1.20
   4  -1  23   22.27    1.10
   1  -4 -23   24.14    1.18
  -4   1 -23   21.91    1.11
   1   4 -23   22.13    1.11
  -4  -1 -23   24.11    1.21
  -1  -4 -23   21.36    1.06
   4   1  23   23.58    1.16
  -1  -4 -23   24.03    1.18
  -1  -4  23   21.69    1.06
   1  -4 -23   23.25    1.15
   4   1  23   21.41    1.05
   4   1 -23   24.56    1.21
  -2  -4 -21    9.78    0.56
  -4  -2 -21    9.49    0.56
  -2   4  21   10.18    0.53
   4  -2 -21   10.55    0.56
   2   4  21   11.03    0.57
  -4   2 -21    9.86    0.55
   2  -4 -21   11.23    0.61
   4  -2 -21    7.40    0.54
   4  -2  21   10.99    0.66
  -4   2  21   12.85    0.73
   2  -4 -21   12.69    0.69
   4  -2  21    9.65    0.55
   2   4 -21    9.89    0.59
   2  -4  21    9.79    0.55
   4   2 -21   10.28    0.65
  -4  -2  21    9.97    0.60
   4   2  21   10.63    0.59
   4   2 -21    9.46    0.55
  -2  -4  21   11.21    0.61
   2  -4  21   14.33    0.80
  -2   4  21    9.28    0.54
   2   4 -21    9.17    0.54
  -5   3   0   36.81    1.79
   5   3   0   38.44    1.86
   5   3   0   39.64    1.92
  -3   5   0   34.83    1.72
   5  -3   0   36.95    1.81
   3   5   0   34.60    1.68
   5   3   0   38.36    1.85
  -3  -5   0   36.99    1.78
  -5   3   0   33.72    1.62
  -3   5   0   34.87    1.72
   5  -3   0   35.79    1.73
   4   4   8    7.78    0.43
   4   4  -8    9.06    0.49
  -4   4  -8    8.38    0.45
  -4  -4   8    8.46    0.45
   4  -4  -8    8.79    0.50
  -4   4   8    7.26    0.43
  -4  -4  -8    7.85    0.47
   4  -4   8    8.42    0.50
   4  -4  -8    7.92    0.44
   4   4   8    7.60    0.41
   4   4   8    8.86    0.47
  -1   5  16   23.24    1.16
   1  -5  16   26.15    1.29
   5  -1 -16   23.23    1.14
   5   1 -16   24.70    1.21
  -5   1 -16   22.30    1.15
  -5   1 -16   23.21    1.16
   5  -1 -16   25.49    1.25
   1   5  16   23.25    1.15
   1   5  16   23.33    1.14
  -5  -1 -16   22.85    1.14
   5   1 -16   22.61    1.31
   1   5 -16   24.63    1.22
  -5   1  16   22.92    1.12
   5  -1  16   25.21    1.25
   5   1  16   24.64    1.22
   5   1 -16   24.62    1.19
   5  -1 -16   24.86    1.20
  -1   5  16   25.10    1.23
   1  -5 -16   24.64    1.22
  -1  -5  16   22.06    1.08
   1  -5  16   22.82    1.14
   5  -1  16   24.59    1.21
  -1  -5 -16   25.05    1.23
   5   1  16   24.33    1.19
  -1  -5  16   24.01    1.18
  -1  -5 -16   23.42    1.27
  -1   5 -16   25.11    1.29
   5   3  -1   18.68    0.93
   5   3   1   20.33    1.02
  -5   3  -1   20.01    1.10
  -3   5   1   17.77    0.93
  -3   5  -1   19.84    1.03
   5  -3  -1   17.93    0.92
   5  -3   1   18.95    0.96
   3   5   1   17.68    0.89
   3   5  -1   18.07    0.91
   5   3   1   20.96    1.04
   5   3  -1   20.91    1.05
  -3  -5  -1   20.06    0.99
  -3  -5   1   20.15    1.01
  -5   3   1   16.59    0.83
  -5   3  -1   18.23    0.90
  -3   5  -1   17.54    0.88
   5   3  -1   19.51    0.98
   5   3   1   18.03    1.11
   5  -3   1   16.84    0.84
   5  -3  -1   16.57    0.83
   0   4  24    0.02    0.11
   0  -4  24   -0.02    0.15
   0  -4  24    0.78    0.23
   0  -4 -24    0.40    0.20
   0   4 -24   -0.27    0.27
   4   0 -24    0.25    0.19
   4   0  24    0.13    0.17
   4   0 -24    0.30    0.19
   0  -4 -24    0.02    0.18
   4   0  24    0.21    0.23
   4   0 -24    0.14    0.19
   0  -4 -24    0.04    0.19
   0   4 -24    0.14    0.26
  -4   0 -24    0.19    0.19
   4   0 -24   -0.17    0.13
   3  -4 -17   42.94    2.31
   4  -3  17   40.85    1.98
   4   3 -17   41.53    2.00
   3   4  17   37.24    1.79
   3  -4  17   48.19    2.33
   3  -4  17   45.25    2.20
  -4   3 -17   42.73    2.08
   3   4 -17   43.89    2.13
  -3   4  17   40.96    1.99
  -4   3  17   40.24    1.95
   4   3  17   44.99    2.16
   3  -4 -17   45.06    2.16
   3   4  17   43.99    2.12
  -3   4  17   42.77    2.05
   3   4 -17   43.72    2.11
   4   3 -17   43.76    2.11
   4  -3 -17   43.39    2.08
   4   3  17   41.68    2.01
  -3  -4  17   45.30    2.17
  -4  -3  17   46.89    2.26
  -4   3  17   44.74    2.14
  -4   3 -17   46.18    2.22
  -3  -4 -17   45.74    2.21
  -4  -3 -17   42.96    2.09
   5   0  17   33.85    1.65
  -5   0 -17   34.79    1.69
   5   0 -17   37.37    1.79
   5   0 -17   37.33    1.81
   5   0  17   38.59    1.87
   0   5 -17   33.61    1.87
   0   5  17   36.04    1.73
   0  -5  17   33.42    1.63
   0  -5 -17   33.52    1.63
   5   0 -17   38.74    1.89
   0   5  17   35.32    1.72
   0  -5 -17   35.39    1.72
   1  -1  32   89.35    4.27
  -1   1 -32   93.13    4.46
  -1  -1 -32   86.73    4.15
  -1   1 -32   94.91    4.52
   1   1 -32   90.56    4.37
   1  -1 -32   96.64    4.06
   1  -1 -32  102.18    4.30
  -1   1 -32   89.12    4.27
   1   1  32   96.95    4.06
  -1  -1 -32  100.28    4.18
   1  -1 -32  102.18    4.26
  -1  -1  32   98.73    4.15
   1   1  32   88.60    4.26
   1  -1  32   92.74    4.43
  -1  -1  32   95.12    3.99
  -1  -1 -32   97.39    4.12
   1  -1 -32   99.17    4.17
   1   1 -32  101.69    4.28
   1   1 -32   88.10    4.19
   0  -2  31   12.64    0.65
  -2   0  31   12.21    0.63
   0  -2 -31   12.16    0.63
  -2   0 -31   11.74    0.62
   0   2 -31   13.61    0.71
   2   0 -31   12.73    0.68
   0  -2 -31   13.22    0.66
   2   0 -31   12.56    0.62
   0   2  31   12.94    0.65
   2   0  31   10.26    0.53
   0  -2  31   12.31    0.63
   0  -2 -31   11.99    0.63
   2   0 -31   13.07    0.69
  -2   0 -31   11.88    0.59
   2   0  31   11.90    0.62
   0   2 -31   13.04    0.69
  -2   0 -31   13.26    0.71
   0  -2 -31   12.38    0.65
   0   0  33    1.39    0.30
  -3   5  -2    8.26    0.58
  -5   3  -2    9.70    0.55
   5   3   2    6.89    0.44
   5   3  -2    7.09    0.42
  -5   3  -2   12.53    0.65
   5   3  -2    8.85    0.52
   3   5   2    5.49    0.44
  -5   3   2    8.49    0.47
  -3  -5  -2    7.16    0.42
  -3   5   2    6.69    0.47
   5   3   2    6.95    0.42
   5  -3  -2    6.47    0.37
   5   3  -2    7.90    0.48
   5   3   2    8.49    0.51
   3   5  -2    6.96    0.46
   5  -3   2    7.70    0.47
   5  -3  -2    8.26    0.50
   3  -2  26   27.91    1.36
   3   2  26   31.85    1.54
   3   2 -26   28.85    1.40
   2  -3 -26   34.88    1.71
   2   3  26   27.36    1.34
   3  -2 -26   33.40    1.63
  -2   3  26   32.72    1.57
  -3   2 -26   31.14    1.55
   2  -3  26   30.12    1.48
   2  -3 -26   33.61    1.65
   3  -2 -26   33.84    1.65
   2  -3 -26   32.77    1.60
  -2  -3 -26   29.42    1.44
  -3   2 -26   35.02    1.71
  -2   3 -26   32.01    1.56
   2   3 -26   32.13    1.59
  -2  -3 -26   28.93    1.41
   3   2 -26   33.51    1.64
  -2  -3 -26   32.82    1.62
   2  -3  26   31.33    1.52
   2   3 -26   28.91    1.42
  -3  -2 -26   34.86    1.71
  -3  -2 -26   31.27    1.53
  -2   3 -26   32.41    1.60
   2  -3 -26   32.57    1.57
   3  -2 -26   34.18    1.64
   2   3  26   33.66    1.61
  -2  -3  26   31.50    1.53
  -3  -2  26   32.01    1.56
   3  -2 -26   34.25    1.67
  -3   2  26   32.19    1.56
  -5   3  -3   90.13    4.28
  -3   5  -3   92.07    4.40
   5  -3  -3   92.95    4.42
  -3  -5  -3   88.08    4.21
   5   3  -3   95.72    4.01
   5   3   3  101.27    4.23
   5   3  -3   99.71    4.16
   5  -3  -3   93.19    4.45
  -5   3  -3   93.04    4.44
   3  -5   3   83.26    3.99
   5  -3   3   99.60    4.17
  -3   5   3   87.42    4.21
   5   3   3  102.02    4.26
  -3   5  -3   95.94    4.02
   3   5   3   89.06    4.25
  -3  -5   3   94.25    4.49
  -3  -5  -3   98.18    4.09
   5   3  -3   99.58    4.16
   5   3   3   98.47    4.11
  -5   3   3   87.80    4.17
   3   5  -3   98.03    4.11
   5   2  13   31.27    1.52
   5   2 -13   32.05    1.56
   2  -5 -13   32.17    1.58
   2   5 -13   32.92    1.61
   2  -5  13   31.38    1.53
  -2   5 -13   31.58    1.56
  -2  -5  13   33.64    1.64
  -2  -5 -13   29.90    1.46
   5   2  13   31.92    1.54
  -2  -5 -13   30.36    1.48
   5   2  13   33.51    1.63
   5   2 -13   32.00    1.55
   2  -5  13   28.88    1.44
   5   2 -13   33.87    1.63
   5  -2  13   31.58    1.55
   5  -2 -13   32.16    1.57
   2   5  13   32.78    1.60
   5  -2  13   30.35    1.49
  -2   5  13   30.99    1.53
  -5   2  13   29.01    1.40
   5   2  13   32.78    1.57
  -5   2 -13   30.24    1.47
   5  -2 -13   33.12    1.60
  -2   5  13   31.97    1.54
   2   5  13   32.34    1.58
  -5   2 -13   34.32    1.69
  -2  -2 -29   -0.05    0.16
   2  -2  29    0.93    0.20
   2   2 -29    0.60    0.23
   2  -2  29    0.35    0.17
  -2  -2 -29   -0.13    0.25
  -2   2 -29    0.09    0.23
   2  -2 -29    0.57    0.13
   2   2 -29    0.40    0.17
   2  -2 -29    0.35    0.23
   2   2 -29    0.87    0.23
  -2   2  29    0.51    0.18
  -2  -2  29    0.26    0.18
   2  -2 -29    0.01    0.22
   2   2  29    0.03    0.21
   2   2  29    0.40    0.16
   2  -2 -29    0.13    0.22
  -2   2 -29    0.36    0.18
  -2  -2 -29    0.17    0.18
   5   3   4    6.98    0.44
  -3  -5   4    6.03    0.41
   5   3  -4    6.20    0.39
   5  -3  -4    8.13    0.47
  -5   3   4   10.66    0.56
   3   5  -4    6.41    0.41
  -3   5  -4    8.19    0.47
   5  -3  -4    8.87    0.53
  -3   5  -4    9.68    0.58
   5   3  -4    6.57    0.43
   5   3  -4    7.31    0.44
   3   5   4    7.13    0.44
   3  -5  -4   10.97    0.77
   5  -3   4    7.81    0.47
  -3  -5  -4    9.00    0.51
   5   3   4    8.29    0.49
  -3   5   4    9.12    0.77
   3  -5   4    7.28    0.46
  -4  -4  -9    1.31    0.26
  -4   4  -9    1.42    0.17
   4  -4   9    0.65    0.26
  -4  -4   9    1.50    0.22
  -4   4   9    1.56    0.25
   4   4  -9    1.19    0.24
   4  -4   9    1.73    0.32
   4   4   9    1.33    0.18
   4  -4  -9    1.32    0.25
   4  -4  -9    1.39    0.21
   4   4   9    1.01    0.19
  -3   1 -28    8.97    0.52
  -1   3 -28    9.12    0.52
   1  -3  28    8.46    0.48
   3   1 -28    9.63    0.55
   1  -3 -28    8.96    0.47
  -1  -3 -28    9.07    0.49
  -3   1 -28    9.60    0.57
  -1  -3  28    8.83    0.49
   3  -1 -28    8.61    0.48
   3   1  28    8.54    0.47
   1  -3 -28    8.83    0.48
  -3  -1  28    9.55    0.52
  -3   1  28    8.45    0.45
  -3   1 -28    8.73    0.46
   1   3 -28    8.90    0.52
   3  -1  28    9.69    0.53
   1  -3  28   10.84    0.59
  -1   3  28    8.67    0.45
  -1   3 -28   10.00    0.59
   1   3  28    9.09    0.47
  -1  -3 -28    8.36    0.47
  -3  -1 -28    9.00    0.50
   3  -1 -28    9.23    0.48
  -1  -3 -28    8.12    0.44
   1  -3 -28    8.31    0.46
   3  -1 -28    9.57    0.55
   1   3 -28    9.10    0.54
   3  -1 -28    8.27    0.47
  -1  -3  28    9.54    0.51
   3   1 -28    9.64    0.53
   3   1  28    8.82    0.51
   3  -1  28    7.78    0.43
  -3   3  23    3.89    0.27
   3   3  23    3.61    0.21
   3  -3 -23    3.37    0.29
   3   3  23    3.66    0.34
   3  -3  23    5.58    0.46
  -3   3 -23    6.20    0.45
   3  -3 -23    4.31    0.34
   3   3 -23    2.98    0.39
   3  -3  23    4.95    0.37
  -3  -3 -23    2.88    0.33
   3   3 -23    2.53    0.33
   3   5   5    9.96    0.54
   5   3   5   11.58    0.60
   5   3  -5   10.94    0.58
  -3  -5  -5   11.72    0.62
   5   3   5   11.65    0.61
  -3  -5  -5   10.58    0.57
   5   3  -5   10.36    0.57
   5   3  -5   10.19    0.54
  -5   3   5    9.49    0.48
  -3   5   5   12.97    0.71
  -3   5  -5   10.17    0.57
   3  -5   5    8.90    0.51
   5  -3  -5   11.24    0.63
   3  -5  -5   10.70    0.65
  -3   5  -5    9.56    0.52
   5  -3   5   11.32    0.61
   5  -3  -5    9.88    0.53
  -5   3  -5   10.51    0.54
  -3  -5   5   10.68    0.56
   5   3   5   10.93    0.58
  -5   3  -5   11.92    0.66
   3   5  -5    9.96    0.55
   4  -1 -24    3.92    0.31
   4  -1 -24    3.59    0.30
  -1  -4 -24    2.75    0.25
  -4   1  24    4.88    0.31
   4  -1 -24    3.50    0.22
  -1   4  24    3.63    0.23
   1   4  24    3.66    0.23
   1   4 -24    3.72    0.30
   1  -4 -24    3.88    0.27
   1  -4  24    4.02    0.30
  -4   1 -24    3.00    0.34
   4   1 -24    2.95    0.26
   4  -1  24    3.04    0.25
   1  -4  24    3.69    0.28
   4   1  24    2.95    0.26
  -1  -4 -24    2.94    0.32
   1  -4 -24    3.47    0.34
  -1  -4 -24    3.21    0.27
   1  -4 -24    4.78    0.34
   4   1 -24    3.08    0.24
   1   4 -24    3.46    0.30
  -4   1 -24    3.28    0.22
  -1  -4  24    3.83    0.27
   4  -1  24    3.17    0.34
  -4   1 -24    3.72    0.31
  -4  -1 -24    4.19    0.38
   4   1 -24    3.19    0.29
  -1   4  24    2.87    0.28
  -4  -1 -24    3.03    0.25
   4   1 -24    3.47    0.29
  -1   5  17   27.11    1.34
   1   5  17   26.55    1.31
   5   1 -17   24.28    1.20
  -1  -5  17   23.17    1.18
  -1  -5 -17   24.39    1.20
   1  -5 -17   23.12    1.15
   5   1  17   25.21    1.24
  -5  -1 -17   22.78    1.12
   5  -1 -17   26.36    1.27
  -5   1 -17   25.11    1.21
  -1   5  17   27.71    1.35
   5   1 -17   25.81    1.25
   1   5  17   25.11    1.22
   5  -1  17   28.37    1.40
   1  -5  17   25.89    1.28
   5   1 -17   25.08    1.23
  -1  -5  17   26.29    1.29
   1  -5  17   26.38    1.30
   5   1  17   25.89    1.27
   1   5 -17   27.11    1.35
   5  -1  17   27.85    1.37
  -1  -5 -17   23.17    1.15
   5  -1 -17   24.33    1.20
   1  -5 -17   24.56    1.22
  -5   1 -17   27.02    1.33
   5  -1 -17   24.08    1.19
  -1   5 -17   27.20    1.34
   1  -2 -31   27.48    1.35
   2   1  31   26.13    1.33
   2  -1 -31   26.71    1.31
  -1  -2  31   25.05    1.22
   2  -1 -31   29.23    1.43
   2   1 -31   29.36    1.42
   2  -1 -31   28.75    1.38
   1  -2 -31   27.84    1.34
  -1  -2 -31   27.47    1.33
  -1   2  31   26.13    1.27
  -1  -2  31   27.29    1.42
   2   1  31   27.27    1.33
  -2  -1 -31   25.48    1.25
   2  -1 -31   27.00    1.32
   2  -1  31   23.65    1.18
   1  -2  31   26.38    1.31
   1  -2 -31   28.73    1.41
  -1  -2 -31   26.72    1.32
   1   2 -31   25.44    1.26
  -1   2 -31   26.63    1.31
   1  -2 -31   29.06    1.43
  -2  -1  31   29.17    1.43
  -2   1 -31   25.41    1.25
  -1  -2 -31   25.31    1.24
   1   2  31   23.17    1.15
  -1   2 -31   27.71    1.37
   1   2 -31   29.14    1.41
   1   2  31   27.20    1.33
  -2   1 -31   27.23    1.32
  -2   1 -31   27.13    1.34
   2   1 -31   24.92    1.22
   1  -2  31   28.08    1.37
  -2  -1 -31   27.71    1.34
   0  -1 -33   16.10    0.87
   0  -1 -33   17.23    0.75
  -1   0 -33   14.94    0.74
   0   1 -33   13.57    0.68
   0   1  33   16.21    0.84
  -1   0 -33   13.26    0.72
  -1   0  33   15.16    0.79
   0  -1  33   15.01    0.77
   0   1  33   14.46    0.76
   0  -1  33   14.92    0.77
   1   0 -33   15.41    0.76
   1   0  33   14.71    0.76
   0  -1 -33   16.76    0.90
   0   1 -33   15.07    0.83
  -1   0 -33   16.05    0.89
   0   1 -33   14.20    0.79
   1   0 -33   14.52    0.75
  -5   3  -6   10.08    0.57
   5   3  -6   10.18    0.54
   5   3   6   10.29    0.58
  -3   5   6    9.96    0.58
   3   5   6    9.37    0.51
   5  -3  -6   11.10    0.61
   3   5  -6    8.94    0.53
  -3   5  -6    9.42    0.55
   5  -3   6   10.62    0.60
   5   3  -6   10.13    0.56
  -3   5  -6    9.66    0.52
   5   3   6    9.85    0.53
   5   3  -6   10.20    0.54
   3  -5  -6   10.22    0.58
  -5   3  -6    9.88    0.50
   3  -5   6    8.96    0.51
   5  -3  -6   10.93    0.58
  -3  -5  -6    9.39    0.51
   5   3   6    9.69    0.55
  -3  -5  -6    9.66    0.51
  -3  -5   6   10.01    0.52
  -5   3   6   10.57    0.54
   4  -4 -10   -0.03    0.19
   4  -4  10    0.36    0.34
  -4  -4  10    0.18    0.16
  -4   4 -10    1.15    0.19
  -4   4  10    0.76    0.22
   4   4 -10    0.24    0.23
   4   4  10    0.64    0.31
   4   4  10    0.57    0.27
   4  -4  10    0.68    0.22
  -4  -4 -10    0.84    0.24
   4   4  10    0.21    0.16
  -2   5  14   36.69    1.79
   5   2 -14   37.59    1.82
  -5   2  14   36.94    1.82
   5   2  14   36.88    1.80
   5  -2  14   34.82    1.71
   2  -5 -14   34.65    1.69
  -2  -5  14   33.97    1.84
   2   5  14   34.04    1.65
   2  -5  14   33.68    1.66
   5   2  14   32.38    1.57
   2   5  14   33.70    1.64
  -5   2  14   30.75    1.52
   5  -2  14   37.12    1.81
   5   2  14   35.05    1.72
   2  -5  14   35.34    1.75
   2   5 -14   36.25    1.77
   5  -2 -14   36.63    1.78
  -2  -5 -14   36.20    1.76
  -5   2 -14   35.37    1.87
  -2  -5 -14   34.01    1.66
   5  -2 -14   36.33    1.75
  -2   5 -14   35.49    1.85
   5   2 -14   34.05    1.66
   5   2 -14   34.87    1.69
   5   2  14   36.69    1.80
  -2   5  14   34.13    1.65
  -5   2 -14   37.89    1.82
   0  -5  18    1.03    0.21
   5   0  18    1.26    0.27
   0   5  18    0.85    0.16
   0   5  18    1.11    0.22
   5   0  18    0.18    0.20
   0  -5 -18    0.45    0.23
   0   5 -18    0.93    0.28
   5   0 -18    0.59    0.17
  -4  -3 -18   35.52    1.99
  -4   3  18   38.57    1.67
  -3  -4  18   42.40    1.80
   4   3 -18   37.07    1.59
   3  -4  18   41.25    1.76
   4  -3  18   41.76    1.78
  -3   4  18   40.19    1.74
   3   4  18   41.38    1.75
   3   4 -18   36.97    1.59
   3  -4 -18   37.54    1.60
   3   4 -18   42.00    1.80
   4   3  18   38.75    1.64
  -4   3 -18   37.24    1.58
   4   3 -18   35.53    1.53
   4  -3 -18   43.12    1.82
  -3   4  18   37.44    1.60
  -3   4 -18   39.47    1.69
  -4   3 -18   40.60    1.75
   3  -4 -18   41.03    1.78
   4   3  18   40.24    1.71
  -3  -4 -18   41.85    1.79
   3  -4  18   39.52    1.71
  -4   3  18   42.09    1.83
  -4  -3  18   41.78    1.78
   4   2 -22   50.11    2.30
   4  -2 -22   49.97    2.10
   2  -4  22   46.76    1.99
  -4   2 -22   47.51    2.02
  -4  -2 -22   47.40    2.06
   2   4 -22   46.75    2.00
  -2   4  22   41.62    1.78
   2  -4 -22   46.42    1.97
  -4   2 -22   48.62    2.07
   2  -4 -22   49.29    2.08
   4  -2  22   49.25    2.09
   2   4 -22   50.26    2.13
   2  -4  22   47.12    2.00
  -2  -4 -22   42.76    1.81
  -4  -2  22   50.35    2.13
   4   2 -22   50.47    2.13
   2   4  22   50.59    2.12
  -2   4  22   49.36    2.14
   4  -2  22   47.71    2.03
  -2  -4  22   48.05    2.03
  -4   2  22   47.34    1.99
   4   2 -22   45.31    2.00
   4   2  22   50.35    2.13
  -2  -4 -22   49.92    2.12
   3   0 -29   -0.16    0.19
   0  -3 -29    0.26    0.17
   0   3  29    0.04    0.15
   3   0  29    0.62    0.19
   0  -3  29   -0.07    0.16
   3   0 -29   -0.01    0.15
   0  -3 -29   -0.08    0.19
   0  -3  29    0.39    0.22
  -3   0 -29    0.05    0.19
   0  -3 -29    0.23    0.19
  -3   0 -29    0.27    0.24
   0   3 -29   -0.32    0.25
   5  -3   7   17.05    0.78
   3   5   7   16.41    0.75
  -5   3  -7   17.79    0.77
   5   3  -7   16.96    0.75
   5   3  -7   17.14    0.82
  -3  -5  -7   18.57    0.82
  -3  -5   7   19.35    0.85
  -3   5   7   17.18    0.79
  -3   5  -7   17.22    0.79
  -3  -5  -7   16.40    0.74
   5   3   7   17.63    0.79
   5   3   7   18.40    0.81
   3  -5  -7   16.06    0.74
   5   3  -7   18.35    0.84
  -3   5  -7   16.82    0.75
   5  -3  -7   16.24    0.72
  -3   5   7   14.75    0.71
   3  -5   7   18.80    0.86
   5  -3  -7   17.20    0.79
  -5   3  -7   18.49    0.87
  -5   3   7   16.38    0.74
   3   5  -7   17.77    0.80
   5   3   7   18.87    0.83
   0  -4 -25    1.11    0.21
   0  -4  25    0.79    0.18
   4   0  25    1.29    0.20
   0   4 -25    1.46    0.29
   0  -4 -25    1.11    0.18
   4   0 -25    0.46    0.21
   0  -4 -25    1.00    0.20
   4   0  25    1.14    0.18
   0  -4  25    0.49    0.23
   4   0 -25    1.27    0.20
   4   0 -25    1.26    0.14
   0   4  25    0.95    0.12
   4   0 -25    1.22    0.23
   4  -4  11   13.79    0.64
   4   4 -11   13.64    0.63
  -4  -4  11   14.38    0.64
   4  -4  11   15.41    0.74
   4  -4 -11   14.02    0.63
  -4   4 -11   12.26    0.62
  -4  -4 -11   14.04    0.67
  -4   4  11   11.92    0.58
   4   4  11   13.18    0.60
  -4   4 -11   14.04    0.64
   2   3  27    2.87    0.18
  -2  -3  27    2.63    0.23
   2  -3  27    3.09    0.25
   3   2 -27    3.10    0.30
   2  -3 -27    3.00    0.30
   3  -2 -27    3.19    0.31
  -2  -3 -27    2.12    0.29
   3  -2 -27    3.59    0.30
   2   3 -27    2.61    0.26
  -3   2 -27    2.39    0.33
  -3  -2 -27    3.07    0.31
   2  -3  27    3.11    0.24
   3   2 -27    2.61    0.27
   3   2  27    2.65    0.26
  -3   2 -27    3.45    0.31
   2   3  27    2.50    0.25
  -2  -3 -27    2.96    0.25
   3  -2 -27    3.18    0.21
  -2   3 -27    3.39    0.30
  -3  -2  27    2.88    0.31
   2  -3 -27    3.06    0.21
  -2   3  27    3.07    0.22
  -3   2  27    4.66    0.34
   2   3 -27    1.87    0.33
   3  -2 -27    2.43    0.28
   3  -2  27    2.51    0.25
   2  -3 -27    2.35    0.27
   0   6   0   10.04    0.52
   0  -6   0   11.66    0.57
  -6   0   0   12.80    0.60
   6   0   0    8.98    0.46
   6   0   0    9.98    0.45
   5   3   8    9.34    0.49
   3   5   8    8.38    0.44
   3  -5  -8    9.69    0.53
   5  -3  -8   10.26    0.52
   5  -3   8   10.59    0.55
   3  -5   8   11.21    0.57
  -3   5  -8   10.67    0.56
   3   5  -8   10.54    0.54
  -3  -5   8   11.78    0.57
  -5   3   8    9.64    0.44
   5   3  -8    9.66    0.50
  -5   3  -8   11.34    0.52
  -3   5   8    9.02    0.43
   5  -3  -8    9.76    0.46
  -3   5  -8   10.71    0.52
   5   3  -8    9.25    0.50
  -3  -5  -8    8.55    0.44
  -3  -5  -8    8.88    0.43
   5   3   8   10.34    0.50
   5  -3   8   13.78    0.72
   5   3  -8    9.79    0.48
  -3   5   8    8.92    0.49
  -5   3  -8   10.67    0.55
   5   3   8    8.87    0.45
   6   0   1   22.37    1.00
   0  -6   1   20.38    0.90
   6   0   1   22.46    1.01
   6   0   1   21.16    0.90
   6   0  -1   20.66    0.88
  -6   0  -1   20.01    0.88
   0   6  -1   21.67    0.98
   0  -6  -1   20.00    0.89
   6   0  -1   22.20    0.99
   0   6   1   21.77    0.98
   3  -3  24   67.68    3.55
   3   3  24   62.03    2.59
   3  -3 -24   67.91    3.56
   3  -3  24   59.86    2.52
   3   3 -24   67.18    3.52
  -3   3 -24   65.42    3.44
  -3  -3 -24   63.00    2.66
   3  -3 -24   59.92    2.53
  -3   3  24   66.05    3.45
   3   3  24   59.22    2.50
   3   3 -24   56.27    2.38
   5   2  15   58.18    2.44
  -2   5  15   60.06    2.55
  -5   2  15   57.30    2.42
   5  -2 -15   61.50    2.57
  -5   2  15   53.21    2.26
  -2  -5  15   58.47    2.46
  -2  -5 -15   59.72    2.51
   5   2  15   56.66    2.49
   5   2 -15   60.51    2.53
   5  -2  15   59.80    2.53
   2   5  15   62.20    2.62
  -2   5  15   61.15    2.57
  -2  -5 -15   58.02    2.46
   2  -5  15   54.43    2.32
   2   5 -15   58.31    2.46
  -2   5 -15   59.03    2.50
   2  -5 -15   62.57    2.65
  -5   2 -15   59.86    2.54
  -5   2 -15   56.83    2.38
   5  -2  15   63.23    3.32
   2  -5  15   59.07    2.51
   5  -2 -15   60.62    2.56
   2   5  15   57.92    2.45
   5   2 -15   56.71    2.39
   5   2 -15   57.49    2.42
   0  -2 -32    3.06    0.26
  -2   0 -32    3.25    0.18
  -2   0 -32    3.67    0.33
   0  -2 -32    3.14    0.20
   0   2 -32    3.33    0.30
   0  -2 -32    2.99    0.24
  -2   0 -32    2.56    0.24
   2   0 -32    3.53    0.29
   0  -2  32    3.07    0.22
   0   2  32    3.21    0.25
   2   0 -32    4.08    0.31
   0  -2  32    3.31    0.24
   0  -2 -32    4.17    0.32
   0   2 -32    3.13    0.26
  -2   0  32    3.13    0.26
   2   0  32    3.69    0.25
  -1  -1  33   29.04    1.26
   1  -1 -33   31.50    1.41
   1  -1  33   29.70    1.29
  -1   1 -33   30.34    1.47
  -1  -1 -33   29.40    1.45
  -1   1 -33   28.44    1.33
   1   1 -33   31.14    1.32
  -1   1 -33   25.91    1.82
   1   1 -33   28.22    1.29
   1  -1 -33   31.42    1.35
  -1  -1 -33   30.13    1.29
   1   1  33   30.35    1.31
  -1  -1  33   29.81    1.31
  -1  -1 -33   29.29    1.36
   1   1 -33   29.82    1.43
   1  -1 -33   28.57    1.36
   1  -1  33   28.06    2.46
   1   1  33   29.25    1.27
   1  -1 -33   26.11    1.20
   6   0  -2    4.12    0.30
  -6   0  -2    6.52    0.37
   6   0  -2    6.17    0.34
   0   6   2    5.39    0.39
   0   6  -2    5.32    0.38
   0  -6   2    3.46    0.31
   6   0   2    3.70    0.30
   6   0   2    4.29    0.33
   5  -1  18   15.31    0.72
  -5   1 -18   16.05    0.70
   5   1 -18   17.29    0.76
   5  -1 -18   14.94    0.99
  -1   5  18   17.01    0.75
   5   1  18   16.61    0.74
   1  -5  18   16.90    0.77
   5   1 -18   16.27    0.76
  -5  -1 -18   15.17    0.69
   1  -5 -18   16.84    0.82
   1  -5 -18   16.28    0.75
  -1  -5 -18   16.88    0.77
   1  -5  18   15.55    0.72
   5   1  18   16.37    0.83
  -1  -5  18   17.62    0.78
  -1   5 -18   17.34    0.80
  -1  -5 -18   15.21    0.86
   5  -1  18   17.61    0.79
   1   5 -18   16.38    0.77
   5   1 -18   16.48    0.75
  -5   1 -18   16.30    0.93
   1   5  18   15.95    0.71
  -1  -5  18   17.59    0.80
   5  -1 -18   17.71    0.81
   1   5  18   16.75    0.76
  -1   5  18   16.59    0.77
   5  -1 -18   17.55    0.79
   2  -2 -30    1.62    0.20
   2  -2  30    1.09    0.21
   2   2  30    1.18    0.15
  -2   2 -30    1.04    0.21
   2   2 -30    1.30    0.20
  -2   2  30    1.51    0.21
   2   2 -30    1.17    0.23
   2  -2 -30    1.18    0.21
  -2  -2 -30    0.70    0.22
   2  -2 -30    1.50    0.14
  -2   2 -30    1.31    0.26
  -2  -2 -30    1.18    0.16
   2  -2  30    1.48    0.19
  -2  -2 -30    1.60    0.19
  -2  -2  30    1.76    0.20
   2  -2 -30    1.43    0.21
   2   2  30    1.38    0.21
   0   0  34    0.07    0.21
   0   0 -34    0.03    0.11
   0   0  34   -0.03    0.17
   6   0   3   29.67    1.26
   6   0  -3   30.09    1.27
   0  -6   3   33.64    1.45
   0  -6  -3   30.13    1.30
   6   0  -3   27.52    1.18
   0   6   3   28.11    1.23
   6   0   3   28.74    1.25
   6   0  -3   32.23    1.40
  -6   0  -3   30.02    1.29
   0   6  -3   32.93    1.43
   6   0   3   28.02    1.23
   5   0  19   25.05    1.10
   5   0 -19   24.78    1.05
   5   0 -19   24.99    1.09
   5   0  19   24.03    1.05
   0   5 -19   23.84    1.05
  -5   0 -19   21.93    0.96
   0   5  19   24.31    1.07
   0   5  19   25.54    1.09
   0  -5 -19   21.65    0.95
   0  -5 -19   21.85    0.96
   0  -5  19   23.25    1.02
   5   0 -19   24.29    1.06
   4   3 -19   11.81    0.55
  -3  -4 -19   12.59    0.62
   3  -4  19   13.46    0.66
   3   4 -19   11.23    0.59
  -4  -3 -19   11.71    0.57
  -4   3 -19   12.17    0.56
   3   4  19   12.53    0.57
   4   3  19   12.65    0.57
   4  -3 -19   13.17    0.63
  -3   4  19   12.50    0.63
  -4   3  19   12.05    0.54
  -4  -3  19   12.31    0.59
  -3  -4  19   12.42    0.59
   4   3 -19   11.67    0.59
  -3   4  19   11.10    0.57
   3   4 -19   11.27    0.57
   3  -4  19   11.26    0.56
   4  -3  19   11.79    0.56
  -3   4 -19   11.34    0.58
  -4   3  19   13.29    0.67
  -4   3 -19   12.12    0.62
   3   4  19   12.03    0.57
   3  -4 -19   13.51    0.66
   1  -3 -29   25.81    1.13
  -3  -1  29   27.00    1.16
  -3   1  29   27.73    1.20
  -3   1 -29   25.66    1.09
  -1  -3 -29   24.97    1.08
  -1   3  29   25.78    1.10
   1   3  29   27.41    1.17
   3  -1 -29   27.94    1.18
   1  -3 -29   27.48    1.18
  -1  -3 -29   26.14    1.13
  -1   3 -29   24.83    1.11
  -3   1 -29   25.52    1.13
   1   3 -29   24.26    1.07
   3  -1  29   23.76    1.03
   1  -3  29   26.09    1.13
  -1  -3 -29   25.23    1.11
   3   1  29   28.01    1.21
   3   1 -29   26.05    1.14
  -1  -3  29   26.60    1.15
   3  -1 -29   27.11    1.18
   1  -3 -29   25.46    1.11
  -1  -3 -29   23.74    1.03
  -3   1 -29   25.07    1.10
   3   1 -29   25.46    1.09
  -3  -1 -29   25.49    1.12
  -1   3 -29   27.36    1.21
   1   3 -29   23.78    1.07
   3  -1  29   26.58    1.14
   1  -3  29   25.76    1.12
   3  -1 -29   25.93    1.13
  -1  -3  29   24.84    1.08
   3   1 -29   24.34    1.07
   3  -1 -29   27.53    1.20
   3   1  29   24.28    1.05
   0   6   4   15.42    0.72
   6   0  -4   15.15    0.68
   6   0   4   15.32    0.67
   6   0  -4   15.43    0.67
   0  -6  -4   19.14    0.87
   6   0   4   15.91    0.74
   6   0  -4   16.48    0.76
   0   6  -4   14.34    0.68
  -6   0  -4   14.10    1.05
   0  -6   4   15.30    0.70
   6   0   4   15.20    0.73
   4  -4 -12   11.93    0.55
   4   4  12   11.42    0.53
  -4   4  12   11.33    0.57
  -4  -4 -12   11.58    0.58
   4  -4  12   10.78    0.57
   4   4 -12   11.66    0.71
   4  -4  12   10.77    0.55
  -4   4 -12   10.99    0.57
  -4  -4  12   11.92    0.55
  -4   4 -12   11.08    0.52
   5   3   9   32.69    1.40
   3  -5  -9   30.68    1.34
   5  -3  -9   31.50    1.34
   3  -5   9   34.37    1.52
  -5   3  -9   31.94    1.35
  -5   3   9   28.38    1.20
  -3  -5   9   32.67    1.40
  -3  -5  -9   31.67    1.35
   3   5  -9   32.85    1.42
   3  -5   9   34.43    1.49
   5  -3   9   30.12    1.30
  -3   5   9   30.72    1.31
   3   5   9   29.23    1.27
  -5   3  -9   34.25    1.49
   5   3  -9   32.43    1.41
   5  -3   9   32.18    1.42
  -3  -5  -9   30.68    1.32
   5   3   9   33.50    1.43
  -5   3   9   28.40    1.25
  -3   5   9   32.47    1.41
   5  -3  -9   33.10    1.44
  -3   5  -9   31.19    1.36
   5   3  -9   32.56    1.40
  -3   5  -9   32.94    1.41
  -4   2 -23   26.40    1.14
   4   2 -23   23.36    1.04
   2  -4  23   25.13    1.09
   2  -4  23   27.83    1.22
   4  -2  23   26.31    1.14
  -2  -4 -23   25.43    1.12
   2   4 -23   24.26    1.56
  -4  -2 -23   27.55    1.22
  -2  -4  23   25.21    1.09
  -4  -2  23   26.05    1.14
   4   2 -23   26.74    1.16
  -4   2  23   27.68    1.19
   4  -2  23   26.31    1.14
  -2   4  23   26.30    1.20
   2   4  23   28.06    1.19
   4  -2 -23   28.17    1.20
   4   2 -23   26.96    1.20
  -2   4  23   25.49    1.09
   2   4 -23   28.98    1.28
   2  -4 -23   26.69    1.16
   2  -4 -23   26.91    1.19
  -4   2 -23   26.91    1.19
   4   2  23   27.05    1.17
   4   1  25    2.95    0.24
  -1  -4 -25    2.58    0.25
  -1  -4  25    2.52    0.21
   1  -4 -25    2.85    0.25
   4   1 -25    3.25    0.27
   4   1 -25    3.17    0.24
   1  -4  25    3.59    0.28
   4  -1  25    2.93    0.23
   4  -1 -25    3.24    0.27
   1   4 -25    3.44    0.31
  -4   1 -25    2.99    0.29
  -1  -4 -25    2.73    0.24
  -4  -1 -25    2.70    0.23
   4  -1 -25    2.83    0.28
   1  -4 -25    3.00    0.27
  -1  -4  25    2.71    0.24
   4   1 -25    3.31    0.28
  -4   1  25    3.05    0.24
   1  -4 -25    3.21    0.25
  -1   4 -25    2.72    0.32
   4   1 -25    2.61    0.20
  -1  -4 -25    2.59    0.20
   4  -1 -25    3.19    0.19
  -1   4  25    3.48    0.22
   1   4  25    3.19    0.20
  -4   1 -25    3.14    0.20
   1  -4 -25    2.79    0.22
  -4   1 -25    3.01    0.32
   1   4 -25    2.79    0.29
  -4  -1 -25    2.89    0.29
   4  -1  25    2.63    0.26
   1  -4  25    3.13    0.25
   0   6   5    2.43    0.26
   6   0  -5    3.01    0.23
  -6   0  -5    2.56    0.24
   6   0  -5    3.07    0.29
   6   0   5    2.38    0.26
   0   6  -5    2.65    0.30
   0  -6  -5    3.49    0.26
   6   0  -5    2.25    0.17
   6   0   5    2.10    0.16
   6   0   5    2.08    0.26
   0  -6   5    1.92    0.26
   6   1   0   26.39    1.12
   1   6   0   24.49    1.08
   6   1   0   28.55    1.24
   1  -6   0   27.65    1.20
   6  -1   0   27.46    1.20
   6  -1   0   25.50    1.10
  -6   1   0   25.11    1.08
   6   1   0   27.87    1.19
  -1   6   0   27.21    1.20
  -6   1   0   27.58    1.22
  -1  -6   0   27.83    1.20
  -1  -6   0   25.74    1.11
   6   1   0   24.58    1.09
   5  -2 -16    4.69    0.38
  -2   5  16    3.65    0.34
   5   2 -16    2.34    0.32
   5  -2  16    3.01    0.28
  -5   2 -16    3.73    0.31
  -5  -2 -16    2.60    0.31
   2  -5  16    3.34    0.34
   5   2  16    3.49    0.30
  -5   2 -16    4.84    0.29
  -2  -5 -16    3.75    0.32
   5  -2  16    4.48    0.36
   2  -5 -16    4.23    0.38
   2  -5  16    3.96    0.33
   2   5  16    3.44    0.26
   5  -2 -16    3.51    0.26
  -2   5 -16    5.00    0.37
   2   5  16    3.19    0.26
  -2  -5  16    3.28    0.29
  -2  -5 -16    3.35    0.28
   2   5 -16    2.91    0.32
   5   2 -16    2.68    0.28
   5   2 -16    2.49    0.30
   6   1   1    9.48    0.43
  -6   1  -1   10.90    0.50
  -6   1   1   10.72    0.50
   6   1  -1   10.88    0.52
   6   1  -1   11.60    0.59
   6  -1   1    8.87    0.41
  -1   6  -1    9.79    0.51
  -6   1   1   12.78    0.61
  -6   1  -1   13.66    0.65
   6   1  -1    8.80    0.45
   6   1   1    8.99    0.46
   6  -1  -1   11.94    0.61
  -1   6   1    9.97    0.54
   1   6   1   10.66    0.57
  -1   6   1    9.75    0.49
   6   1   1   11.64    0.54
   6   1   1    9.65    0.50
  -1  -6   1    9.18    0.67
  -1  -6  -1   11.00    0.52
   1  -6   1   12.45    0.82
   1  -6  -1   11.82    0.60
   1   6  -1    9.89    0.53
  -1  -6  -1   12.88    0.59
   6   1  -1    9.23    0.42
   6  -1  -1    9.63    0.45
   6  -1   1   12.08    0.61
  -1  -2 -32    3.34    0.23
  -2  -1 -32    3.02    0.20
   2  -1 -32    3.14    0.20
   2   1 -32    2.88    0.20
  -1   2  32    2.99    0.29
   1   2  32    2.74    0.26
   1   2 -32    2.94    0.21
  -2  -1  32    3.41    0.25
   2   1  32    2.85    0.21
   1  -2 -32    2.87    0.27
   2  -1 -32    2.94    0.28
   1  -2  32    2.53    0.23
   2  -1  32    2.64    0.21
   2   1 -32    2.88    0.26
  -1  -2 -32    2.58    0.27
   1   2 -32    2.95    0.31
  -1   2 -32    1.74    0.34
   1   2 -32    2.64    0.29
  -1  -2  32    3.25    0.24
   1   2  32    2.59    0.27
   1  -2 -32    3.25    0.20
   2  -1 -32    3.97    0.32
  -1  -2 -32    2.90    0.24
   1  -2 -32    2.51    0.27
  -2   1 -32    2.94    0.28
  -1   2 -32    2.61    0.32
  -2  -1 -32    2.24    0.25
   2   1  32    2.10    0.23
   2  -1 -32    2.95    0.29
   2   1 -32    3.07    0.27
   1  -2 -32    3.30    0.31
  -1  -2  32    2.83    0.25
   1  -2  32    3.78    0.28
  -2   1 -32    2.94    0.36
   6   1   2   23.67    1.03
   6  -1  -2   24.64    1.09
   6  -1   2   22.39    0.99
   6   1  -2   21.47    0.91
  -6   1  -2   22.68    0.97
  -6   1   2   21.35    0.92
   6   1   2   23.16    1.03
   6   1   2   20.73    0.93
  -1   6  -2   20.83    0.94
   6   1  -2   22.50    0.97
   6   1  -2   22.36    1.01
  -1  -6   2   25.04    1.10
  -1  -6  -2   23.27    1.02
   1  -6   2   22.84    1.01
   1  -6  -2   22.38    0.99
   1   6  -2   20.88    0.94
   1   6   2   20.88    0.94
  -1   6   2   23.91    1.07
   6  -1  -2   20.94    0.90
   6   1   2   21.30    0.93
  -1  -6  -2   22.11    0.96
   6  -1   2   22.56    0.97
  -1   6   2   24.63    1.08
  -6   1   2   20.70    0.91
  -6   1  -2   23.61    1.04
   6   1  -2   23.91    1.06
   6   0   6    1.66    0.28
   0  -6   6    0.70    0.25
   0   6   6    0.80    0.20
   0  -6  -6    0.69    0.24
   6   0   6    0.33    0.23
   6   0   6    0.43    0.11
   0   6  -6    0.05    0.27
   0  -6   6    0.67    0.22
   6   0  -6    0.61    0.18
  -6   0  -6    0.81    0.21
   0   6   6    1.26    0.26
   6   0  -6   -0.12    0.23
   6   0  -6    0.38    0.12
   3  -5 -10   18.02    0.85
  -3   5 -10   16.16    0.77
   3   5  10   15.19    0.70
  -3  -5 -10   15.92    0.71
   5  -3 -10   16.85    0.78
  -5   3 -10   15.98    0.75
  -3   5  10   15.00    0.70
  -5   3  10   16.78    0.78
  -5   3  10   18.60    0.81
  -3  -5 -10   16.44    0.75
   3  -5  10   16.88    0.82
   5  -3  10   15.73    0.75
   5   3  10   13.58    0.98
  -5   3 -10   13.53    0.91
  -3   5  10   17.36    0.77
   5  -3 -10   15.10    0.73
   3  -5  10   13.30    0.62
   3   5 -10   14.50    1.08
   5   3  10   15.23    0.68
  -3   5 -10   15.33    0.71
   5   3 -10   15.53    0.70
  -3  -5  10   13.54    0.91
  -5  -3  10   15.76    0.72
   5  -3  10   14.63    0.69
   0  -4  26    4.90    0.45
   4   0 -26    1.75    0.26
   0  -4 -26    1.25    0.23
   0   4 -26    2.17    0.41
   4   0  26    1.96    0.33
   4   0 -26    1.23    0.23
  -4   0 -26    1.46    0.28
   0  -4 -26    1.61    0.19
   4   0 -26    1.12    0.23
   0   4  26    1.86    0.17
   0   4 -26    2.22    0.48
   0  -4  26    3.34    0.40
   3   0  30    0.29    0.22
   0   3 -30   -0.09    0.26
  -3   0 -30    0.23    0.28
   0  -3 -30    0.08    0.17
   0   3  30    0.18    0.13
   3   0 -30    0.09    0.14
   0  -3 -30    0.05    0.13
   0  -3  30    0.13    0.21
  -3   0 -30    0.03    0.22
   0  -3 -30    0.07    0.18
   3   0 -30    0.19    0.23
   3   0  30    0.06    0.18
   0  -3  30    0.30    0.16
  -1   0 -34   22.03    0.94
   1   0 -34   21.31    0.94
   0  -1 -34   24.06    1.06
   0   1 -34   20.92    0.93
  -1   0 -34   22.12    0.99
   0  -1 -34   23.62    1.03
   1   0 -34   21.70    0.96
   0   1 -34   21.48    0.96
   0  -1  34   21.78    0.95
   0   1  34   22.55    1.00
   0  -1 -34   23.82    1.01
   0   1  34   24.16    1.05
  -1   0 -34   20.63    0.92
   1   0 -34   22.70    0.97
   0   1 -34   20.33    0.88
  -1   0  34   19.34    0.86
   1   0  34   20.36    0.89
   0  -1  34   21.27    0.93
   6   1  -3   31.92    1.36
   6   1   3   30.41    1.31
   6   1  -3   30.25    1.31
  -6   1  -3   33.88    1.46
  -6   1   3   31.67    1.36
  -1   6   3   32.72    1.40
   1  -6  -3   34.96    1.51
  -1  -6   3   32.24    1.39
   6   1   3   32.55    1.42
   6  -1   3   31.57    1.34
   6  -1  -3   32.42    1.37
   6   1   3   31.73    1.34
  -6   1  -3   30.27    1.28
  -6   1   3   30.68    1.44
   6   1   3   33.72    1.43
  -1  -6  -3   33.59    1.43
   6   1  -3   31.08    1.31
  -1  -6  -3   32.65    1.51
   1  -6   3   31.10    1.34
   1   6  -3   33.45    1.45
   1   6   3   29.03    1.27
  -1   6  -3   30.94    1.35
   6  -1   3   29.77    1.29
  -1   6   3   29.70    1.31
   6  -1  -3   35.23    1.52
  -4   4  13    8.17    0.45
  -4  -4 -13    8.47    0.45
  -4   4 -13    8.72    0.49
   4  -4  13    8.37    0.47
   4   4  13    9.45    0.45
   4   4 -13    9.05    0.51
   4  -4  13    9.57    0.54
   4  -4 -13    9.60    0.48
  -4   4 -13    9.25    0.45
  -4  -4  13    9.10    0.44
  -1   5  19   30.97    1.34
  -1  -5 -19   28.80    1.25
   5   1  19   26.89    1.16
  -1   5  19   30.45    1.29
   5  -1 -19   29.24    1.28
  -5  -1 -19   32.51    1.43
   1  -5  19   29.81    1.28
   1  -5  19   27.64    1.20
  -1  -5  19   26.06    1.18
  -1  -5 -19   31.64    1.36
   1   5  19   30.56    1.30
   1  -5 -19   28.55    1.24
  -5   1 -19   29.92    1.30
   5  -1  19   28.18    1.23
   1  -5 -19   30.87    1.34
   5   1 -19   29.99    1.30
  -5  -1 -19   26.81    1.19
   1   5  19   30.89    1.33
   5  -1 -19   31.05    1.31
   5   1 -19   29.96    1.27
  -5   1 -19   28.48    1.21
   5  -1 -19   30.26    1.30
   5   1 -19   27.99    1.22
  -1  -5  19   28.45    1.29
   1   5 -19   29.24    1.28
   5  -1  19   26.36    1.15
  -1   5 -19   28.68    1.25
  -1   6   4   23.15    1.06
   6  -1  -4   24.53    1.09
   1   6  -4   23.46    1.04
   1  -6  -4   22.84    1.03
   1  -6   4   22.32    0.98
  -1  -6   4   23.68    1.04
   6   1  -4   22.73    0.99
   6   1   4   23.20    1.01
  -6   1   4   22.68    0.97
   6   1  -4   21.52    0.92
  -6   1  -4   21.88    1.21
  -1  -6  -4   24.08    1.04
   6   1   4   22.71    1.02
  -6   1  -4   20.67    0.89
   6   1   4   22.48    0.99
   6   1  -4   22.32    0.99
  -6   1   4   24.76    1.11
   6   1   4   20.43    0.87
   6  -1  -4   21.42    0.92
   6  -1   4   21.16    0.92
  -1   6   4   20.47    0.90
   6  -1   4   25.73    1.15
  -1  -6   4   19.78    0.89
  -1  -6  -4   24.91    1.09
   6  -1   4   23.62    1.05
   1   6   4   23.22    1.04
  -1   6  -4   21.40    0.98
   4   3 -20    5.49    0.38
   4   3 -20    5.59    0.33
  -3  -4  20    6.64    0.44
  -3  -4 -20    6.45    0.44
  -4   3  20    6.32    0.36
   3  -4 -20    6.00    0.37
  -3   4  20    6.99    0.44
   3  -4  20    7.78    0.44
  -4   3 -20    7.12    0.59
  -3   4 -20    9.08    0.51
   4  -3  20    7.29    0.44
   3  -4  20    7.93    0.48
   3   4 -20    5.86    0.41
  -4  -3  20    5.95    0.38
  -4   3  20    5.97    0.31
   3   4  20    4.73    0.36
   4   3  20    5.68    0.45
  -3   4  20    6.47    0.34
   4   3  20    6.17    0.31
   4  -3 -20    5.66    0.35
   3   4  20    6.61    0.34
  -4   3 -20    7.55    0.41
  -4  -3 -20    6.05    0.49
   3   4 -20    5.47    0.38
  -5   0 -20    1.31    0.22
   5   0  20    1.40    0.23
   0  -5  20    2.95    0.26
   0   5  20    0.99    0.23
   5   0 -20    0.42    0.27
   0   5  20    1.23    0.17
   0  -5 -20    0.77    0.25
   5   0 -20    0.36    0.17
   5   0 -20    1.29    0.26
   5   0  20    0.46    0.19
   0   5 -20    1.19    0.25
   6   0   7    3.86    0.29
   0  -6   7    4.04    0.32
   6   0   7    4.93    0.33
   6   0  -7    4.28    0.29
   0   6   7    3.95    0.32
   0   6  -7    4.65    0.32
   0  -6  -7    4.21    0.28
   0  -6   7    4.39    0.29
   6   0  -7    4.42    0.27
   6   0  -7    4.56    0.24
   6   0   7    3.98    0.22
  -6   0  -7    4.13    0.27
   0   6   7    4.63    0.32
  -3   2 -28    1.58    0.40
  -3   2  28    2.78    0.25
  -2   3 -28    1.97    0.43
   2  -3 -28    2.00    0.30
  -3  -2 -28    1.67    0.39
   2  -3  28    3.64    0.38
  -2   3 -28    3.23    0.40
  -2  -3 -28    1.64    0.37
   3   2 -28    1.71    0.23
   3   2  28    2.08    0.29
   2  -3 -28    2.99    0.32
   3  -2 -28    2.78    0.31
   3  -2 -28    1.87    0.22
   3  -2  28    3.60    0.38
   2   3  28    2.22    0.17
   3   2 -28    1.31    0.31
   2  -3 -28    1.72    0.25
   2  -3  28    4.40    0.39
   3  -2 -28    2.36    0.24
  -3  -3 -25    2.67    0.43
   3   3 -25    3.08    0.38
   3   3 -25    2.80    0.33
   3  -3  25    3.67    0.33
  -3   3 -25    3.52    0.33
   3  -3 -25    4.28    0.36
   3  -3 -25    4.35    0.45
   3  -3 -25    4.21    0.27
   3  -3  25    3.39    0.32
   3   3  25    3.40    0.20
  -6   1  -5    9.30    0.44
  -1  -6  -5    9.27    0.45
  -1  -6   5    9.65    0.80
  -1   6   5    7.89    0.47
  -1  -6  -5    8.93    0.45
   6  -1  -5    7.51    0.72
   6  -1   5    8.80    0.43
   6  -1  -5   11.38    0.60
  -1   6   5    9.90    0.50
   1  -6  -5   11.31    0.57
   6   1   5    8.91    0.40
   6   1  -5    8.77    0.41
   6   1   5   11.14    0.55
  -6   1   5    9.68    0.47
  -6   1   5   10.56    0.52
  -6   1  -5   12.14    0.59
   6   1  -5   10.09    0.51
   6  -1   5    9.45    0.50
   1   6  -5    8.92    0.52
  -1   6  -5   10.01    0.53
   6  -1   5   11.12    0.57
   6   1   5   10.10    0.51
  -1  -6   5    8.38    0.45
   1   6   5    8.61    0.45
   6   1   5    9.51    0.46
   1  -6   5    9.22    0.67
  -5   3  11   10.35    0.47
   5   3 -11    9.62    0.54
   3   5 -11   10.64    0.54
  -3  -5  11    9.41    0.46
  -5  -3  11   10.09    0.48
  -5   3 -11    9.67    0.45
  -3   5  11   10.65    0.50
  -3   5 -11    9.51    0.49
   3  -5  11   10.31    0.57
   5  -3  11   10.96    0.60
  -3  -5 -11    9.97    0.48
   5  -3  11    8.90    0.46
  -5   3  11    9.66    0.48
   3  -5  11    9.29    0.47
  -3   5  11    8.58    0.47
  -5   3 -11   10.26    0.64
   3   5  11    9.52    0.47
   5  -3 -11    9.84    0.46
   5  -3 -11    9.92    0.51
  -3   5 -11   10.73    0.58
   5   3  11   10.06    0.48
   3  -5 -11   10.26    0.52
  -3  -5 -11    9.79    0.46
   6   0   8    4.01    0.33
   0   6  -8    3.91    0.35
   0  -6  -8    4.21    0.32
   0  -6   8    4.57    0.30
   6   0  -8    4.02    0.29
   6   0  -8    4.01    0.26
   0   6   8    3.93    0.32
   6   0  -8    3.83    0.33
   0  -6   8    3.51    0.29
   6   0   8    3.45    0.33
  -6   0  -8    3.64    0.30
   6   0   8    3.31    0.22
   0   6   8    4.17    0.33
  -2   4  24    9.59    0.56
   2  -4  24    7.75    0.47
  -2  -4 -24    6.13    0.38
   2   4 -24    8.33    0.52
   4   2 -24    7.43    0.50
   2  -4  24    7.58    0.47
   2   4 -24    7.26    0.48
   4  -2  24    8.05    0.49
  -2   4 -24    8.45    0.52
  -4   2 -24    8.23    0.53
   2  -4 -24    8.41    0.54
  -2   4  24    9.03    0.56
  -4  -2 -24    7.38    0.49
   2  -4 -24    8.33    0.49
  -4   2 -24    7.61    0.45
   2   4  24    8.41    0.47
   4  -2 -24    8.29    0.47
  -4   2  24    9.80    0.56
   4   2 -24    7.56    0.45
   4  -2  24    7.93    0.49
  -2  -4  24    7.59    0.45
  -2  -4 -24    8.42    0.55
   4   2 -24    7.33    0.45
   4   2  24    8.50    0.51
  -2  -5  17   28.50    1.52
   5  -2  17   29.63    1.59
   5   2  17   28.64    1.53
  -2  -5 -17   28.60    1.52
  -2   5  17   29.09    1.54
  -5  -2 -17   30.07    1.63
  -2   5  17   25.13    1.36
   2   5  17   29.12    1.55
   5   2 -17   28.68    1.53
   5  -2 -17   28.09    1.53
  -5   2 -17   28.42    1.53
   2  -5 -17   28.00    1.50
   2  -5  17   24.97    1.35
   5   2 -17   27.40    1.46
  -2   5 -17   30.77    1.65
   5  -2  17   30.58    1.63
   2  -5  17   29.49    1.58
   5   2 -17   29.20    1.54
  -5   2 -17   26.74    1.41
  -2  -5 -17   26.08    1.39
   2   5  17   28.62    1.53
   5  -2 -17   29.17    1.54
   2   5 -17   29.68    1.59
  -2   2 -31    0.48    0.25
  -2   2 -31   -0.33    0.25
   2  -2 -31   -0.06    0.12
  -2   2  31    0.14    0.17
  -2  -2 -31    0.43    0.19
   2  -2 -31    0.28    0.23
  -2  -2 -31    0.24    0.16
   2   2  31    0.08    0.22
  -2  -2 -31    0.12    0.15
   2   2 -31    0.23    0.18
   2  -2  31    0.21    0.19
   2  -2 -31   -0.14    0.22
   2  -2  31    0.07    0.17
   2   2 -31    0.25    0.19
  -2  -2 -31    0.50    0.27
  -2  -2  31   -0.04    0.22
   2  -2 -31    0.44    0.20
   2   0 -33    3.05    0.27
  -2   0 -33    2.53    0.29
   0   2 -33    2.93    0.29
   2   0 -33    2.44    0.30
   0  -2 -33    2.97    0.28
   0  -2  33    2.40    0.26
   0  -2 -33    2.31    0.22
   0  -2 -33    2.81    0.22
   2   0 -33    3.00    0.21
   0   2  33    3.03    0.26
   0   2 -33    2.40    0.27
  -2   0 -33    2.99    0.21
  -2   0  33    2.76    0.26
   2   0  33    2.36    0.24
   0  -2  33    2.67    0.28
   0  -2 -33    2.64    0.23
  -2   0 -33    2.63    0.30
  -6   1  -6   24.59    1.34
  -6   1   6   22.10    1.19
  -1  -6  -6   22.09    1.19
   6   1  -6   19.76    1.77
   6   1   6   22.78    1.22
  -6   1  -6   24.79    1.31
  -1  -6   6   20.96    1.15
   6   1  -6   21.79    1.15
   6   1   6   21.83    1.17
   6  -1   6   21.15    1.13
  -1   6   6   22.25    1.19
   6   1   6   24.11    1.32
   6  -1   6   27.15    1.47
   6   1  -6   21.23    1.15
   6  -1  -6   22.14    1.21
  -1   6   6   19.93    1.10
   6   1   6   21.92    1.19
   1   6   6   21.53    1.18
   6  -1   6   25.18    1.36
  -1   6  -6   24.92    1.36
   1   6  -6   24.22    1.33
   1  -6  -6   20.27    1.46
   1  -6   6   23.94    1.29
  -1  -6  -6   22.19    1.20
  -1  -6   6   26.62    1.43
  -6   1   6   21.31    1.13
   6  -1  -6   21.64    1.15
   4   4 -14    1.55    0.41
   4  -4  14    2.97    0.41
   4  -4 -14    1.51    0.22
  -4   4  14    1.21    0.27
  -4  -4  14    1.81    0.32
  -4   4 -14    4.95    0.40
   4  -4  14    4.27    0.45
   4   1  26    2.78    0.28
   4   1 -26    2.94    0.27
   1  -4 -26    2.71    0.25
   1   4 -26    2.74    0.31
  -4   1  26    2.76    0.28
  -4  -1 -26    2.78    0.25
   1  -4  26    4.75    0.35
  -4  -1 -26    3.10    0.34
   1  -4 -26    2.86    0.31
   4  -1 -26    2.95    0.27
  -1   4 -26    3.92    0.41
   4  -1  26    3.63    0.29
   1   4 -26    3.18    0.32
  -1  -4  26    3.33    0.26
  -4   1 -26    2.40    0.35
  -4   1 -26    4.47    0.29
   4   1 -26    3.27    0.29
  -1  -4 -26    2.86    0.28
  -4   1 -26    3.11    0.32
   1  -4 -26    2.58    0.23
   1   4  26    3.38    0.23
  -1   4  26    3.41    0.24
   1  -4 -26    2.93    0.26
   4  -1 -26    2.45    0.28
  -1  -4 -26    2.69    0.23
   4   1 -26    3.14    0.28
   1  -4  26    3.46    0.31
   3  -1 -30    2.04    0.28
   3   1 -30    1.47    0.24
  -1  -3  30    2.03    0.24
  -3   1 -30    0.83    0.36
   1   3 -30    0.66    0.31
   3  -1 -30    2.00    0.18
   1  -3 -30    2.33    0.23
   1   3  30    1.59    0.18
  -1   3 -30    1.00    0.33
   1  -3  30    3.20    0.33
  -1  -3 -30    1.02    0.33
  -1  -3 -30    1.45    0.25
   3  -1 -30    2.74    0.28
  -1  -3 -30    1.15    0.22
   3   1  30    2.07    0.32
  -3   1  30    1.72    0.28
  -1  -3 -30    1.26    0.21
   3   1 -30    1.76    0.23
  -1   3  30    1.62    0.22
   3  -1 -30    1.02    0.30
   1  -3 -30    1.85    0.24
  -3   1 -30    1.56    0.30
   1  -3  30    1.90    0.27
  -1   3 -30    1.43    0.28
   3  -1  30    2.78    0.32
   1  -3 -30    1.51    0.24
  -1   1 -34   10.84    0.60
   1  -1 -34    9.56    0.58
   1   1 -34   10.26    0.63
  -1  -1 -34    9.91    0.60
  -1  -1  34   10.98    0.63
   1  -1 -34   10.24    0.59
   1   1 -34   10.38    0.62
   1  -1  34    9.79    0.57
   1  -1 -34   10.01    0.60
   1  -1 -34   10.77    0.59
   1  -1  34   10.11    0.59
  -1   1 -34   10.46    0.63
  -1  -1 -34   10.82    0.60
   1   1  34   10.14    0.59
   1   1 -34   10.62    0.59
  -1  -1  34    9.52    0.56
   1   1  34    9.98    0.57
  -1  -1 -34   10.14    0.62
   5  -3 -12    0.35    0.20
   5   3 -12    0.58    0.20
  -5   3  12    1.75    0.28
  -3   5  12    1.81    0.32
  -5   3  12    0.58    0.14
  -3   5 -12    2.76    0.33
  -3   5 -12    3.46    0.33
   3  -5  12    0.68    0.31
   3   5 -12    0.56    0.23
   3   5  12    0.89    0.20
   5  -3  12    2.19    0.27
   5  -3  12    2.28    0.32
  -5   3 -12    2.50    0.31
   5   3  12    0.95    0.20
  -3  -5  12    1.69    0.25
  -5   3 -12    2.81    0.22
  -3  -5 -12    0.72    0.17
  -5  -3  12    0.69    0.19
  -3   5  12    1.16    0.20
  -5  -1 -20    4.32    0.30
  -1  -5 -20    5.18    0.35
   5  -1  20    6.05    0.50
   1   5  20    6.00    0.37
   5  -1 -20    5.44    0.39
   5   1 -20    5.72    0.39
  -1  -5  20    5.39    0.37
   1  -5 -20    5.63    0.41
  -1   5  20    6.08    0.37
   5  -1 -20    5.27    0.40
   5   1 -20    5.44    0.35
  -5   1 -20    7.25    0.44
   5  -1  20    5.28    0.36
  -1   5 -20    6.04    0.46
   1  -5 -20    7.04    0.47
  -5   1 -20    6.62    0.44
  -1  -5 -20    5.88    0.39
  -1  -5  20    5.87    0.37
   1  -5  20    5.94    0.40
   5  -1 -20    5.90    0.51
   1   5 -20    5.97    0.44
  -1   5  20    6.46    0.45
  -5  -1 -20    6.08    0.48
   5   1  20    6.08    0.42
   5   1 -20    5.51    0.41
   1   5  20    5.77    0.39
  -1   6   7   52.06    2.73
   1  -6   7   46.53    2.46
   6  -1   7   44.63    2.36
   6   1  -7   49.36    2.59
  -1  -6  -7   48.53    2.55
  -6   1  -7   48.54    2.58
   6   1  -7   49.49    2.60
   6  -1  -7   49.83    2.62
  -6   1   7   53.21    2.81
  -1   6   7   49.62    2.63
   1   6   7   51.52    2.72
   6   1   7   50.88    2.68
  -1   6  -7   51.16    2.70
   1   6  -7   47.98    2.54
   1  -6  -7   53.55    2.82
   1  -6   7   46.98    2.47
  -1  -6  -7   51.39    2.71
  -1  -6   7   51.73    2.71
   6  -1   7   47.99    2.53
   6  -1  -7   50.66    2.65
   6  -1   7   48.47    2.54
  -1  -6   7   47.55    2.51
   6   1   7   49.11    2.58
  -6   1   7   48.93    2.56
  -6   1  -7   47.51    2.49
   6   1  -7   51.42    2.68
   6   1   7   50.20    2.62
   6   1   7   48.99    2.58
   0   6   9    0.35    0.25
   0  -6   9    0.84    0.22
   6   0  -9    0.71    0.21
   0   6   9    0.39    0.22
   6   0   9    0.11    0.13
   6   0   9    1.19    0.24
   6   0  -9    0.37    0.19
   0  -6  -9    0.07    0.18
  -6   0  -9    1.74    0.22
   0   6  -9    1.13    0.29
   0  -6   9    1.18    0.25
   6   0   9   -0.05    0.22
   4   3 -21   65.04    3.42
   3  -4  21   60.63    3.18
   4  -3  21   61.85    3.25
   3   4  21   51.45    2.71
  -3   4  21   59.81    3.12
  -4   3  21   58.39    3.05
  -4  -3 -21   56.57    2.98
   3  -4  21   54.32    2.86
  -4   3  21   62.57    3.28
  -3   4  21   55.94    2.95
   4  -3 -21   60.56    3.18
  -3  -4 -21   60.32    3.17
   3  -4 -21   65.58    3.45
   4   3 -21   54.66    2.87
  -4   3 -21   59.75    3.14
  -3   4 -21   62.13    3.27
   3   4 -21   58.19    3.06
  -3  -4  21   59.18    3.10
   4   3  21   56.51    2.96
  -4  -3  21   59.04    3.09
   3   4 -21   63.11    3.31
  -4   3 -21   60.53    3.17
   3   4  21   65.24    3.41
   4  -3 -21   60.57    3.17
   5   0 -21   24.31    1.30
   0  -5 -21   22.71    1.36
   0  -5 -21   22.22    1.20
   0   5  21   23.90    1.29
  -5   0 -21   24.18    1.30
   5   0 -21   23.46    1.34
   0   5 -21   25.07    1.36
   5   0  21   23.52    1.26
   5   0 -21   22.44    1.26
   0   5  21   25.89    1.37
   5   0  21   22.81    1.23
   0  -5  21   23.47    1.26
   0  -4  27   63.59    3.33
   0   4 -27   68.85    3.62
   4   0 -27   68.06    3.55
   0  -4  27   65.77    3.45
   4   0  27   61.77    3.24
   4   0 -27   66.91    3.52
   4   0 -27   71.65    3.76
  -4   0 -27   70.46    3.70
   4   0  27   70.60    3.70
   4   0 -27   74.63    3.92
   0   4 -27   65.39    3.44
   0   4  27   74.28    3.87
   0  -4 -27   70.25    3.69
   0  -4 -27   71.04    3.72
   0  -4 -27   70.10    3.68
   1  -6   8    7.18    0.48
   1  -6  -8    8.85    0.55
   6  -1   8    6.39    0.39
   6  -1  -8    7.69    0.67
  -1   6   8    8.27    0.59
   6  -1   8    7.41    0.47
  -6   1  -8    8.40    0.53
   6   1  -8    5.42    0.70
   6   1   8    6.47    0.41
   6  -1  -8    7.14    0.43
  -1   6   8    9.59    0.57
   1  -6   8    7.26    0.51
  -6   1   8    9.27    0.61
   1   6   8    7.89    0.53
   6   1   8    7.30    0.46
  -6   1  -8    7.80    0.46
  -1  -6  -8    8.48    0.54
  -1   6  -8    8.83    0.58
  -1  -6  -8   10.40    0.63
  -1  -6   8    6.89    0.43
   6   1   8    7.75    0.51
  -1  -6   8    8.79    0.55
   6   1  -8    7.87    0.51
   6   1   8    7.66    0.47
  -6   1   8    9.94    0.57
   6  -1   8    7.47    0.49
   4  -4 -15   86.51    4.69
  -4   4 -15   88.33    3.83
  -4   4  15   87.16    4.54
  -4  -4 -15   82.04    4.30
   4   4  15   87.27    4.55
   4   4 -15   95.55    4.15
   4  -4  15   85.21    4.46
  -4  -4  15   90.83    3.94
  -4   4 -15   84.90    4.46
  -4   4  15   76.44    4.04
   4  -4  15  103.10    4.50
   0   3 -31    4.63    0.41
   0  -3 -31    5.26    0.34
   3   0 -31    5.67    0.34
   0   3  31    5.29    0.33
   0  -3 -31    5.20    0.35
   3   0  31    4.86    0.34
   3   0 -31    4.96    0.35
   0  -3  31    5.77    0.42
   3   0 -31    5.15    0.40
   0  -3 -31    4.99    0.35
  -3   0 -31    4.59    0.37
   0   3 -31    4.47    0.38
   0  -3  31    5.61    0.37
  -3   0 -31    4.29    0.38
   2   1 -33    2.08    0.26
   2  -1 -33    2.00    0.26
   2   1  33    1.87    0.23
   1   2  33    2.06    0.25
  -1  -2  33    2.01    0.21
   1  -2 -33    2.23    0.24
   2  -1 -33    2.29    0.25
   2  -1  33    2.60    0.25
  -2   1 -33    2.79    0.30
  -1   2 -33    1.90    0.29
  -2  -1 -33    2.07    0.27
   1   2 -33    2.51    0.29
  -2   1 -33    2.30    0.27
   1  -2  33    2.44    0.26
   1  -2 -33    2.75    0.28
   1  -2  33    2.43    0.23
   2   1 -33    2.06    0.25
  -1  -2 -33    2.08    0.21
   1  -2 -33    1.98    0.20
   1   2 -33    2.63    0.27
  -1   2 -33    1.81    0.26
   2  -1 -33    2.01    0.18
   2   1 -33    1.67    0.20
  -2   1 -33    1.99    0.17
   1   2  33    2.01    0.20
   2   1  33    1.85    0.20
  -1  -2 -33    2.47    0.23
   2  -1 -33    1.91    0.24
  -2  -1 -33    2.38    0.23
   1  -2 -33    2.60    0.19
  -2  -1 -33    2.27    0.18
  -1  -2 -33    2.17    0.18
  -1  -2  33    2.21    0.25
  -2  -1  33    2.12    0.28
   1   2 -33    1.96    0.19
   0   6  10   15.20    0.84
   0   6  10   12.80    0.73
   0   6 -10   14.11    0.79
   0  -6  10   13.45    0.76
   6   0  10   14.89    0.84
   6   0 -10   13.57    0.73
   6   0 -10   12.21    0.68
   0  -6 -10   13.93    0.77
   0  -6  10   13.71    0.77
   0  -6 -10   14.65    0.82
   6   0  10   13.20    0.74
  -6   0 -10   13.16    0.73
   6   0 -10   13.03    0.73
  -2  -5  18   11.08    0.63
   2   5  18   11.00    0.62
   2   5 -18   11.51    0.67
   5  -2  18   11.93    0.69
  -5  -2 -18   11.66    0.69
   5  -2 -18   11.71    0.65
  -5   2 -18   11.12    0.61
   5   2 -18   12.82    0.70
   5   2 -18   12.12    0.70
  -2   5  18   11.40    0.63
   5   2 -18   10.15    0.60
   5  -2 -18   11.60    0.67
  -2  -5 -18   11.49    0.65
   5   2  18   10.77    0.61
  -2  -5 -18   11.42    0.65
  -2   5 -18   10.31    0.62
   2  -5  18   10.29    0.61
  -2   5  18   10.71    0.65
   2  -5 -18   11.79    0.68
   2   5  18   10.81    0.61
   3  -3  26   22.21    1.20
   3  -3 -26   24.88    1.34
   3   3 -26   21.47    1.16
  -3   3 -26   22.85    1.23
   3  -3  26   22.62    1.22
  -3  -3 -26   23.19    1.26
   3  -3 -26   26.59    1.41
   3   3  26   22.48    1.20
   3   3  26   24.06    1.27
  -3   3  26   23.94    1.27
   3  -3 -26   25.49    1.37
   3   3 -26   27.04    1.45
   3  -3 -26   24.66    1.33
   5   3 -13   29.84    1.58
   3   5 -13   34.24    1.82
   5   3 -13   31.23    1.67
   5   3  13   30.29    1.61
   5  -3  13   32.97    1.77
   3  -5 -13   32.32    1.73
  -3   5 -13   32.85    1.76
  -5   3 -13   32.47    1.75
   5   3 -13   28.10    1.49
  -3  -5 -13   28.23    1.51
   3  -5  13   28.86    1.59
  -5   3  13   28.69    1.99
  -3  -5 -13   29.03    1.53
  -3   5  13   26.75    1.44
  -3   5 -13   31.18    1.66
   5  -3 -13   29.78    1.58
  -5   3 -13   32.13    1.70
  -3   5  13   30.93    1.63
  -5   3  13   26.84    2.08
  -5  -3  13   31.52    1.67
  -3  -5  13   33.89    1.79
  -2   3 -29   71.72    3.76
  -2  -3 -29   70.00    3.67
   2  -3 -29   80.04    4.19
  -2  -3 -29   66.10    3.46
  -3  -2 -29   66.16    3.47
   2   3 -29   69.69    3.66
  -2   3 -29   73.83    3.88
  -3  -2 -29   70.70    3.71
  -3  -2 -29   62.42    3.28
   3  -2 -29   69.36    3.65
   2  -3 -29   78.35    4.11
   3  -2 -29   75.06    3.96
   3   2 -29   69.30    3.63
   2  -3 -29   73.44    3.86
   2   3  29   71.47    3.75
   2  -3  29   62.53    3.29
  -2   3  29   72.92    3.81
   3   2 -29   65.05    3.41
   2  -3 -29   72.63    3.79
   3   2  29   75.76    3.96
   2  -3  29   69.40    3.63
  -3   2 -29   75.81    3.98
   2   3  29   68.71    3.58
   3  -2 -29   77.00    4.01
   3  -2 -29   73.70    3.87
  -3   2 -29   72.06    3.79
   3  -2  29   70.95    3.72
  -2  -3 -29   60.70    3.18
   2   3 -29   71.61    3.77
  -3   2  29   78.30    4.09
   1   0  35   -0.03    0.19
  -1   0  35    0.12    0.22
   0   1  35    0.32    0.17
   0   1 -35    0.35    0.13
   0   1 -35   -0.35    0.22
   0  -1 -35   -0.02    0.24
   1   0 -35    0.26    0.23
   0  -1  35    0.40    0.21
   0   1 -35   -0.05    0.22
   0  -1 -35   -0.19    0.26
   1   0 -35    0.48    0.29
   0  -1  35    0.63    0.20
  -1   0 -35   -0.25    0.23
  -1   0 -35   -0.23    0.29
   6   1   9   23.99    1.30
  -1   6  -9   22.92    1.25
  -1  -6   9   23.69    1.30
   6   1  -9   22.31    1.20
   6   1   9   21.74    1.16
  -6   1  -9   23.15    1.23
   6   1  -9   23.47    1.24
   6  -1  -9   23.94    1.26
  -1   6   9   23.74    1.27
   6   1   9   21.98    1.19
   6  -1   9   22.83    1.25
   1  -6   9   21.77    1.20
   6  -1   9   21.66    1.16
   6  -1   9   25.70    1.39
  -1  -6  -9   22.86    1.24
  -1   6   9   24.70    1.35
   6  -1  -9   25.05    1.35
  -6   1  -9   23.61    1.28
   1   6   9   23.05    1.25
   1   6  -9   21.85    1.19
   6   1  -9   24.25    1.31
  -6   1   9   21.21    1.13
  -6   1   9   22.49    1.21
   1  -6   9   25.77    1.39
  -1  -6   9   22.13    1.19
  -1  -6  -9   22.71    1.28
   1  -6  -9   23.39    1.27
   2   4 -25    1.71    0.27
  -4  -2 -25    1.48    0.28
   2  -4  25    3.89    0.33
  -4   2 -25    2.29    0.22
   2   4  25    2.27    0.18
  -2  -4 -25   -0.24    0.14
  -2  -4  25    2.80    0.25
  -2   4  25    1.20    0.22
  -2   4  25    2.88    0.22
   2  -4 -25    1.99    0.27
  -2   4 -25    3.32    0.31
   4  -2  25    2.99    0.29
   2  -4 -25    2.23    0.21
   2   4 -25    2.75    0.31
   2  -4  25    3.30    0.30
   4   2 -25    2.28    0.25
   0  -6 -11    0.77    0.20
   0  -6  11    0.18    0.19
   0  -6 -11    0.83    0.22
   6   0  11    0.32    0.22
   0   6  11    0.37    0.23
   6   0 -11    0.43    0.20
   6   0 -11    0.37    0.25
   0  -6  11    0.30    0.22
   6   0  11    0.08    0.25
  -6   0 -11    0.59    0.19
   0   6 -11    0.85    0.24
   0   6  11    0.93    0.26
   6   0 -11    0.42    0.12
  -1   5 -21   10.24    0.62
  -1   5  21    9.98    0.55
   1  -5 -21   10.53    0.62
   5  -1 -21   10.44    0.61
   5   1 -21   10.29    0.60
   1   5  21   11.18    0.62
  -1  -5  21    9.85    0.59
   5   1 -21   10.40    0.58
  -1  -5 -21    8.97    0.53
   5   1  21    9.57    0.56
   1  -5 -21   10.03    0.59
  -1  -5  21    9.40    0.53
   5   1 -21   11.45    0.66
  -1   5  21    8.86    0.53
  -5  -1 -21   10.51    0.64
   5  -1  21   10.33    0.61
   1   5 -21    9.57    0.58
   5  -1  21    9.29    0.54
   1   5  21   10.19    0.59
  -1  -5 -21   10.35    0.61
   1  -5  21    9.29    0.55
  -5   1 -21   10.70    0.63
  -5  -1 -21    8.90    0.52
  -4   1 -27   26.07    1.43
  -4   1 -27   23.25    1.23
  -4   1  27   23.74    1.27
   1  -4 -27   23.83    1.28
  -1  -4 -27   23.60    1.26
  -1  -4 -27   26.30    1.41
   1  -4  27   23.46    1.26
   4  -1  27   22.57    1.21
   1   4 -27   23.73    1.28
  -4   1 -27   25.62    1.38
  -4  -1 -27   23.10    1.24
  -1  -4 -27   23.34    1.26
   1  -4 -27   24.74    1.33
   4  -1 -27   23.56    1.27
   1  -4 -27   22.70    1.22
   4   1  27   26.71    1.43
   4   1 -27   26.32    1.41
   1  -4  27   23.86    1.28
   1   4 -27   23.58    1.28
  -4  -1 -27   22.69    1.24
  -1   4 -27   23.89    1.30
   4   1 -27   23.57    1.27
   1  -4 -27   25.55    1.36
  -1  -4  27   22.83    1.22
  -4   1 -27   22.60    1.19
   1   4  27   22.61    1.19
  -1   4  27   24.60    1.30
  -6   2   0    7.16    0.45
   6   2   0    4.62    0.38
   2  -6   0    5.23    0.37
   6   2   0    5.26    0.39
   6  -2   0    6.27    0.39
  -2   6   0    5.32    0.39
  -6   2   0    6.17    0.38
   6   2   0    4.47    0.29
  -2  -6   0    5.34    0.35
   2   6   0    3.66    0.30
   6  -2   0    6.99    0.45
  -2   6   0    5.71    0.42
   6   2   0    4.63    0.33
  -4   4  16   51.54    2.74
  -4  -4  16   53.32    2.81
   4   4  16   49.63    2.63
  -4  -4 -16   50.02    2.67
  -4   4 -16   53.86    2.89
   4   4 -16   57.23    3.03
   4  -4 -16   51.15    4.09
  -4   4  16   61.74    3.23
  -4   4 -16   51.90    2.73
   4  -4  16   59.99    3.16
   4  -4  16   55.75    2.97
  -6   2  -1   12.07    0.71
   6   2  -1   10.55    0.61
   2  -6   1   13.79    0.79
  -2  -6  -1   11.12    0.64
  -2  -6   1   12.82    0.75
   6   2   1   12.36    0.69
   6   2   1   11.56    0.64
   6   2  -1   11.66    0.64
   6  -2   1   13.10    0.74
  -6   2   1    9.55    0.54
  -6   2  -1   11.41    0.63
   6  -2  -1   10.51    0.61
   6  -2   1   11.55    0.65
   6   2  -1   10.82    0.65
   6   2   1   13.43    0.77
  -2  -6   1   12.45    0.71
  -2  -6  -1   10.66    0.60
   6   2   1   13.03    0.74
  -6   2   1   11.23    0.65
   2   6  -1   10.15    0.60
   2   6   1    9.09    0.54
  -2   6   1   10.58    0.61
   6  -2  -1   10.54    0.62
  -2   6  -1   15.54    0.89
  -2   6   1    9.34    0.58
   2  -6  -1   11.78    0.69
   2  -2 -32    2.20    0.31
   2  -2  32    1.91    0.28
  -2  -2 -32    0.65    0.24
   2  -2 -32    1.03    0.24
  -2  -2 -32    0.51    0.20
   2  -2 -32    1.82    0.20
  -2   2  32    1.24    0.21
   2   2 -32    1.96    0.27
   2  -2 -32    1.34    0.26
  -2   2 -32    0.53    0.26
  -2   2 -32    0.53    0.35
  -1  -3 -31   31.25    1.78
   3  -1 -31   34.86    2.07
   1  -3 -31   36.71    1.95
   1   3  31   35.14    1.85
  -1  -3 -31   37.92    2.00
  -1   3 -31   38.56    2.06
   3  -1 -31   33.30    1.86
   1  -3 -31   38.44    2.02
   3   1 -31   35.36    1.96
  -1   3  31   36.38    1.91
  -3   1 -31   35.99    1.92
   1   3 -31   35.81    1.91
  -1  -3 -31   39.25    2.09
   1  -3  31   36.21    1.91
   3   1 -31   35.12    2.01
   3   1  31   34.88    1.88
   3  -1 -31   37.02    1.97
  -1  -3  31   36.52    1.93
  -3   1 -31   34.81    1.83
   3  -1 -31   36.92    2.13
   1  -3 -31   33.38    1.77
  -1  -3 -31   35.33    1.88
  -3  -1 -31   33.49    1.79
  -3   1 -31   36.92    1.97
  -1   3 -31   37.83    2.02
   3  -1  31   34.71    1.84
   1  -3  31   37.80    2.01
   6   2  -2   18.03    1.01
   2   6   2   14.44    0.82
   6  -2   2   19.88    1.14
  -2   6  -2   20.29    1.14
  -2  -6  -2   16.12    0.91
  -2   6   2   15.70    0.87
  -2   6   2   13.61    0.86
   6  -2  -2   13.96    0.76
   6   2  -2   13.34    0.79
  -6   2  -2   16.92    0.96
   6   2   2   16.70    0.93
   6   2  -2   17.93    0.98
   6  -2  -2   15.84    0.88
   2   6  -2   17.89    1.00
  -6   2   2   15.63    1.26
   6  -2   2   16.28    0.89
  -2  -6   2   19.58    1.10
   6   2   2   18.66    1.02
   2  -6   2   19.64    1.09
   6   2   2   18.99    1.06
   6   2  -2   12.78    1.44
   6   2   2   15.60    0.84
  -6   2   2   15.11    0.81
  -6   2  -2   18.86    1.01
  -2  -6  -2   15.26    0.83
   6   1  10   19.20    1.05
  -1  -6  10   18.78    1.02
  -6   1  10   19.65    1.06
  -6   1 -10   19.43    1.04
   6   1 -10   20.95    1.13
   6  -1 -10   19.69    1.08
   6   1  10   18.36    0.99
   1   6  10   21.75    1.18
  -1  -6 -10   19.98    1.08
   6   1  10   18.94    1.04
   1  -6  10   19.89    1.08
  -1   6 -10   19.66    1.09
   6   1 -10   20.31    1.08
  -1  -6  10   19.94    1.08
  -1  -6 -10   20.28    1.10
   1   6 -10   19.67    1.08
   6  -1 -10   20.07    1.09
  -1   6  10   18.94    1.03
  -6   1 -10   20.78    1.13
   6   1 -10   20.72    1.13
   1   6  10   20.21    1.11
   1  -6 -10   19.62    1.09
   6  -1 -10   19.99    1.09
   6  -1  10   18.90    1.04
  -1   6  10   19.12    1.06
   1  -6  10   19.30    1.07
   6  -1  10   21.58    1.19
  -3  -5 -14   54.67    2.87
  -3  -5  14   57.40    3.00
   3  -5 -14   56.28    2.96
  -3   5 -14   53.43    2.82
   5  -3  14   50.15    2.64
   5   3  14   51.44    2.70
  -5   3  14   50.29    2.66
   5   3 -14   52.08    2.72
   3  -5  14   51.37    2.72
  -5  -3  14   53.27    2.79
  -3   5  14   49.42    2.62
  -5   3  14   52.50    2.74
  -5   3 -14   51.00    2.67
   5  -3 -14   47.42    2.49
  -3   5  14   52.82    2.77
   5   3 -14   49.88    2.62
  -5   3 -14   53.43    2.83
   5   3 -14   54.59    2.86
   3   5 -14   50.82    2.67
  -3   4  22    7.35    0.59
   3   4  22    7.18    0.42
   3   4 -22    7.04    0.57
   4   3 -22    6.14    0.46
   3   4  22    6.22    0.50
   4  -3  22    6.49    0.43
  -3   4 -22    8.88    0.58
  -4   3 -22    8.65    0.57
  -4  -3 -22    6.88    0.48
   3  -4  22    8.07    0.52
   3   4 -22    6.04    0.41
   3  -4 -22    7.24    0.52
  -4  -3  22    6.48    0.44
  -4   3  22    8.02    0.50
  -3   4  22   10.34    0.63
  -4   3 -22    7.78    0.49
  -3  -4 -22    7.51    0.57
   4   3  22    6.77    0.45
   3  -4  22    6.60    0.45
   0  -5 -22   19.89    1.09
   0   5 -22   22.60    1.23
   5   0 -22   20.49    1.12
   0   5  22   20.52    1.09
   0  -5  22   17.40    0.96
   0  -5 -22   21.12    1.15
   5   0  22   19.73    1.07
   0   5  22   19.38    1.06
  -5   0 -22   20.16    1.10
   0   2 -34   29.74    1.59
   2   0 -34   31.18    1.66
   0   2 -34   28.83    1.54
  -2   0 -34   30.52    1.63
   0  -2  34   28.41    1.51
   0  -2 -34   27.82    1.48
   0  -2 -34   34.38    1.83
   2   0 -34   32.50    1.73
   0  -2 -34   30.70    1.63
   2   0  34   27.51    1.47
  -2   0  34   32.17    1.71
   0   2 -34   27.28    1.44
   0   2  34   27.80    1.47
   2   0 -34   31.93    1.68
  -2   0 -34   29.24    1.54
   0  -2 -34   31.39    1.65
  -2   0 -34   30.27    1.62
   0  -2  34   32.12    1.70
   6   2   3   65.29    3.43
  -6   2   3   53.74    2.82
  -6   2  -3   60.54    3.19
   6   2   3   58.74    3.09
  -2   6   3   61.41    3.23
   6  -2  -3   57.60    3.03
   6  -2   3   54.90    2.90
  -2   6  -3   54.53    2.88
  -2  -6  -3   58.23    3.05
   6  -2  -3   54.56    2.85
  -2   6   3   59.53    3.13
   6   2   3   56.95    2.97
  -6   2   3   54.99    2.87
   6   2  -3   57.67    3.01
   6   2   3   55.11    2.88
   2   6  -3   51.03    2.69
   2  -6  -3   58.96    3.10
  -6   2  -3   53.23    2.78
   2  -6   3   60.86    3.20
  -2  -6  -3   56.25    2.96
  -2  -6   3   60.77    3.19
   6   2  -3   59.06    3.09
   2   6   3   53.27    2.81
   6  -2   3   50.60    2.65
   6   2  -3   56.67    2.99
   6   2  -3   59.76    3.13
   5   2  19    1.97    0.24
   2   5  19    2.72    0.25
   5   2 -19    2.78    0.25
   5   2 -19    2.06    0.25
   5  -2 -19    2.77    0.29
  -2   5 -19    2.35    0.33
  -2  -5 -19    2.47    0.25
  -2  -5  19    2.50    0.24
   5  -2  19    3.39    0.28
  -5   2 -19    2.48    0.19
   2  -5  19    2.83    0.28
  -2   5  19    2.63    0.24
  -5  -2 -19    2.84    0.31
   2  -5 -19    2.49    0.30
  -5   2 -19    2.83    0.29
  -2   5  19    3.53    0.33
   5   2 -19    2.55    0.26
  -2  -5 -19    2.64    0.28
  -1   1 -35    1.87    0.46
   1   1  35    2.34    0.31
   1  -1  35    2.90    0.35
  -1  -1 -35    2.97    0.23
   1  -1 -35    2.51    0.37
  -1   1 -35    2.64    0.30
   1   1 -35    2.91    0.24
  -1  -1  35    2.39    0.30
  -1   1 -35    2.93    0.26
   1  -1 -35    3.77    0.28
  -1  -1 -35    3.40    0.32
   1   1 -35    3.01    0.35
  -1  -1 -35    2.43    0.40
   1  -1 -35    2.64    0.34
   1   1 -35    2.27    0.32
   6   2  -4   41.71    2.20
   6   2  -4   38.81    2.07
  -2   6   4   41.79    2.22
  -2  -6  -4   43.12    2.27
  -6   2  -4   36.98    1.96
   6   2   4   42.13    2.23
   6  -2  -4   43.79    2.32
   6   2   4   39.86    2.09
  -6   2   4   41.43    2.17
   6   2   4   42.10    2.24
   6   2  -4   39.94    2.11
  -6   2   4   46.10    2.44
  -2   6   4   38.20    2.03
   6  -2  -4   37.00    1.94
  -6   2  -4   33.57    2.07
   6  -2   4   39.22    2.07
   6   2  -4   40.38    2.12
   6   2   4   41.07    2.17
  -2   6  -4   37.30    1.99
   6  -2   4   38.15    2.02
   2   6   4   40.03    2.13
   2   6  -4   35.79    2.06
   2  -6  -4   41.25    2.18
   2  -6   4   38.85    2.05
  -2  -6  -4   43.38    2.31
  -2  -6   4   38.04    2.01
  -6   0 -12    2.51    0.26
   6   0 -12    1.72    0.27
   0  -6  12    2.33    0.26
   6   0 -12    1.66    0.23
   6   0 -12    1.85    0.15
   0   6  12    1.23    0.26
   0  -6  12    2.70    0.28
   6   0  12    1.96    0.25
   0   6  12    1.89    0.23
   0  -6 -12    2.42    0.25
   6   0  12    2.49    0.30
   0   6 -12    2.05    0.31
   0  -6 -12    1.81    0.24
   0   4 -28    1.33    0.31
   0   0 -36  593.59   25.71
   0   0 -36  602.43   24.59
   0   0  36  581.12   25.14
   0   0 -36  612.83   24.84
  -6   2   5    9.95    0.48
   6  -2  -5    7.19    0.37
   6  -2   5    7.93    0.41
   6   2  -5    8.27    0.50
   6   2  -5    6.72    0.37
   6   2   5    7.61    0.41
   2   6   5    8.15    0.47
   6  -2   5    9.38    0.52
   2  -6  -5   12.34    0.68
   2   6  -5    7.15    0.41
   2  -6   5    6.61    0.67
  -2  -6  -5   10.62    0.56
  -2  -6   5    8.01    0.43
   6   2  -5    7.43    0.40
  -6   2  -5    7.76    0.49
  -2   6   5   11.71    0.58
  -2   6  -5    8.53    0.57
   6  -2  -5    8.75    0.47
  -2   6   5    9.10    0.50
   6   2  -5    7.62    0.44
  -6   2   5    9.83    0.53
   6   2   5    6.94    0.46
   6   2   5    7.85    0.44
  -1  -6  11   10.88    0.53
   1  -6  11   11.96    0.79
  -1   6  11   12.82    0.64
   6  -1 -11   10.37    0.49
  -1  -6 -11    9.16    0.63
  -6   1 -11   11.03    0.52
   6   1 -11   10.23    0.48
   6   1 -11   11.22    0.57
  -6   1  11   11.63    0.56
   6  -1 -11   11.60    0.57
   6   1  11   10.60    0.51
   6   1 -11   10.67    0.53
  -1  -6  11   11.45    0.57
   1  -6 -11   12.92    0.64
  -1   6  11   10.21    0.54
   6  -1  11   11.28    0.58
   1   6 -11   11.18    0.58
   6  -1  11   11.84    0.60
  -1  -6 -11   11.82    0.58
   6   1  11   12.71    0.63
  -1   6 -11   12.00    0.72
   1   6  11   11.98    0.61
   6  -1 -11   12.15    0.60
  -6   1 -11    9.86    0.66
   1  -6  11   10.75    0.56
   1   6  11   11.51    0.57
   3  -3 -27    1.26    0.33
   3  -3  27    1.74    0.31
  -3  -3 -27    0.74    0.26
  -3   3  27    2.49    0.25
   3  -3 -27    0.82    0.30
   3   3 -27    1.29    0.28
   3  -3  27    1.57    0.22
   3  -3 -27    1.91    0.28
  -3   3 -27    1.41    0.28
   3   3  27    0.29    0.19
   3   3 -27    0.81    0.21
   4   5   0    0.02    0.21
  -4  -5   0    0.59    0.18
   5   4   0    0.61    0.18
  -4   5   0    4.86    0.35
   5   4   0    1.06    0.22
  -5   4   0    3.01    0.22
  -4   5   0    3.57    0.23
   4   5   1    0.64    0.21
   4   5  -1    1.33    0.23
  -5   4   1    1.99    0.21
  -5   4  -1    1.94    0.18
  -4   5  -1    1.63    0.19
  -4  -5   1    2.56    0.22
  -4   5  -1    3.67    0.35
   5  -3  15    3.28    0.32
  -3   5  15    5.49    0.53
   3  -5 -15    5.09    0.41
  -3  -5  15    2.83    0.26
  -5  -3  15    2.20    0.32
   5   3 -15    2.57    0.30
  -5   3  15    4.78    0.35
  -5  -3 -15    3.65    0.37
  -3   5  15    3.56    0.28
   3   5  15    3.00    0.23
   3  -5  15    2.99    0.34
  -3  -5 -15    3.25    0.30
   5   3 -15    2.60    0.26
  -4   4 -17   99.78    4.37
  -4   4 -17  113.39    4.91
  -4  -4  17  108.14    4.69
   4   4  17   98.30    4.27
   4   4 -17  104.11    4.52
   4  -4  17  110.02    4.78
  -4   4  17   99.62    4.35
  -4  -4 -17  102.70    4.47
  -4   4  17  100.79    4.41
   4   4  17  108.92    4.73
   4  -4  17  114.14    4.96
   3   0 -32   33.90    1.48
   0   3  32   31.77    1.40
  -3   0 -32   32.52    1.46
   0  -3 -32   32.92    1.46
   3   0 -32   31.20    1.39
   3   0  32   30.95    1.37
   0  -3  32   31.95    1.43
   0   3 -32   30.69    1.38
  -3   0 -32   29.95    1.35
   0  -3 -32   34.12    1.52
   0  -3  32   31.70    1.40
   0   3 -32   32.58    1.46
   0  -3 -32   31.26    1.38
  -4   5  -2   25.60    1.20
  -4   5   2   19.97    0.95
   5   4   2   21.52    1.13
   4   5  -2   23.17    1.06
  -5  -4   2   20.82    0.94
  -4  -5  -2   22.23    1.00
  -5   4   2   19.63    0.88
  -5   4  -2   22.48    1.00
  -4  -5   2   23.22    1.05
  -4   5  -2   21.36    0.98
  -4   5   2   18.70    0.85
   4   5   2   21.36    0.98
   5   4  -2   22.36    1.02
   2   6  -6   13.81    0.68
  -6   2  -6   12.92    0.63
  -2   6   6   14.58    0.72
   2  -6  -6   13.99    0.67
   6  -2  -6   14.97    0.74
   6   2  -6   12.95    0.62
  -2  -6   6   12.78    0.60
   6   2  -6   12.59    0.60
   6   2   6   13.01    0.62
  -6   2   6   13.15    0.63
  -2   6   6   12.81    0.61
   6   2  -6   12.78    0.59
  -2  -6  -6   13.97    0.67
   6  -2  -6   12.60    0.59
  -6   2  -6   12.23    0.56
   6  -2   6   12.12    0.58
   6   2  -6   12.67    0.64
  -2   6  -6   12.73    0.65
  -2  -6  -6   14.24    0.67
   2   6   6   12.09    0.60
  -6   2   6   14.52    0.71
   6  -2   6   13.19    0.65
   6   2   6   12.95    0.63
   1  -5  22    6.29    0.37
  -1   5 -22    4.69    0.42
  -5  -1 -22    4.23    0.37
   1   5  22    5.49    0.31
  -1  -5  22    4.05    0.31
   1   5  22    3.67    0.26
   5  -1 -22    4.33    0.33
  -1  -5 -22    4.08    0.28
   1  -5 -22    3.88    0.31
  -5   1 -22    4.34    0.40
  -1  -5 -22    4.84    0.34
  -1   5  22    4.53    0.32
   1   5 -22    4.22    0.34
   5   1  22    5.88    0.39
   5   1 -22    4.49    0.31
   5  -1  22    4.38    0.30
  -5  -1 -22    3.86    0.25
   1  -5 -22    3.97    0.28
  -1   5  22    3.89    0.28
   4   2 -26   26.57    1.19
   2  -4 -26   24.35    1.10
  -4   2 -26   27.13    1.24
  -2   4 -26   27.01    1.23
   4  -2  26   24.13    1.09
   2  -4  26   21.01    0.96
   2  -4 -26   26.69    1.19
  -2  -4 -26   21.98    0.99
   2  -4 -26   26.02    1.18
  -4   2  26   25.88    1.16
  -2   4  26   25.04    1.11
   2   4  26   24.95    1.10
   2   4 -26   25.07    1.14
  -4   2 -26   24.87    1.12
   2  -4  26   21.53    0.98
  -4  -2 -26   26.40    1.21
   4   2 -26   23.76    1.07
  -2  -4  26   24.68    1.11
   4   2  26   24.82    1.11
   2   4 -26   23.84    1.09
  -2  -4 -26   23.91    1.09
   2  -3 -30   25.56    1.15
   3  -2  30   20.22    0.93
  -3   2 -30   23.06    1.09
  -2  -3 -30   21.62    1.00
   2  -3 -30   23.01    1.07
   3  -2 -30   23.81    1.14
  -3  -2 -30   19.25    0.93
   3   2 -30   24.27    1.13
  -3   2 -30   24.19    1.13
  -2  -3 -30   20.19    0.96
   2   3  30   21.05    0.97
   2  -3 -30   25.13    1.23
   2  -3  30   19.54    1.28
   3  -2 -30   24.57    1.15
  -2  -3 -30   23.94    1.13
   2   3 -30   21.00    1.02
  -3  -2 -30   23.82    1.16
  -2   3 -30   24.55    1.14
   3  -2 -30   25.63    1.15
  -2   3  30   26.13    1.21
  -2   3 -30   21.54    1.03
   2   3 -30   22.58    1.16
   2  -3  30   23.35    1.06
   3   2 -30   22.08    1.05
   3  -2 -30   23.58    1.12
   2  -3 -30   24.60    1.20
  -3   2  30   26.04    1.20
   2   3  30   22.94    1.06
   1   2  34    9.06    0.45
  -1   2 -34    8.62    0.42
   2   1  34    8.69    0.44
  -1  -2  34    8.30    0.43
   2  -1 -34    8.53    0.44
   1  -2 -34   10.14    0.52
   2  -1 -34    9.83    0.51
   2  -1  34    8.49    0.44
   1  -2  34    8.69    0.45
   2   1 -34    8.67    0.46
  -1  -2 -34    9.14    0.46
   1   2 -34   10.35    0.55
  -2  -1 -34    9.73    0.50
  -1   2 -34    9.99    0.52
   1  -2 -34    8.90    0.45
  -1  -2 -34    8.74    0.44
   2  -1 -34    9.24    0.43
  -2   1 -34    7.87    0.42
   2  -1 -34    8.60    0.45
  -1  -2  34    7.81    0.40
   1  -2  34    7.92    0.42
   1  -2 -34    9.50    0.49
   2   1 -34    8.23    0.43
   1   2 -34    8.58    0.45
  -2  -1 -34    8.54    0.48
  -1   2 -34    9.04    0.50
  -2   1 -34    8.96    0.49
  -1  -2 -34    9.05    0.44
  -2  -1 -34    8.91    0.42
   1  -2 -34    9.30    0.44
   2   1 -34    9.06    0.43
  -2   1 -34    8.53    0.41
  -1   2  34    9.29    0.47
   1   2 -34    8.16    0.40
   5   4  -3   63.09    2.75
  -4  -5   3   64.34    2.80
   4   5  -3   63.03    2.76
   5   4   3   64.84    2.83
  -4   5   3   55.30    2.42
  -5   4  -3   56.86    2.54
  -4   5  -3   59.33    2.62
  -5   4   3   56.13    2.44
  -5  -4   3   62.21    2.71
  -4   5   3   57.55    2.54
  -4   5  -3   56.30    2.46
  -4  -5  -3   63.26    2.75
   4   5   3   58.41    2.56
   0   6 -13   19.73    0.92
   0  -6  13   22.27    1.09
   0  -6 -13   18.09    0.83
   0  -6  13   19.50    0.90
   0   6  13   20.88    0.95
   0   6  13   20.72    0.97
   6   0 -13   19.04    0.87
   6   0  13   21.82    1.00
   6   0 -13   20.32    0.90
  -6   0 -13   19.08    0.87
   6   0 -13   19.88    0.92
   6   0  13   18.93    0.88
   0  -6 -13   17.66    0.85
   5   4   4    6.48    0.43
  -5   4  -4    9.29    0.46
  -5  -4   4    5.94    0.36
  -4  -5  -4    7.38    0.40
   4   5  -4    5.56    0.37
  -4  -5   4    5.78    0.35
   4   5   4    7.23    0.43
  -4   5  -4    9.94    0.56
  -4   5   4   11.67    0.73
  -5   4   4    9.04    0.54
   6   1 -12   23.09    1.02
   1  -6  12   22.35    1.03
   1   6  12   22.40    1.03
  -6   1 -12   20.68    0.93
  -1   6 -12   23.58    1.09
   6  -1 -12   21.73    0.97
  -1  -6 -12   22.16    1.01
   6   1  12   23.90    1.09
   6  -1  12   20.16    0.97
  -6   1  12   21.64    0.97
   6  -1 -12   20.77    0.94
   1  -6 -12   20.67    0.96
  -1  -6 -12   22.23    1.02
  -6   1 -12   23.70    1.08
   1   6 -12   22.86    1.08
   6   1 -12   24.07    1.10
   6   1 -12   20.95    0.95
   6  -1  12   21.62    0.99
  -1  -6  12   22.70    1.04
   6  -1 -12   21.98    1.12
  -1  -6  12   19.96    0.91
  -1   6  12   23.29    1.08
  -1   6  12   20.87    0.94
   1   6  12   21.79    0.99
  -2   5 -20    8.18    0.53
   5  -2  20    7.19    0.41
  -5   2 -20    8.20    0.47
   2  -5 -20    5.81    0.37
   5   2 -20    6.86    0.43
   2   5 -20    7.61    0.48
  -2  -5 -20    5.56    0.35
   5   2 -20    6.23    0.40
  -2  -5  20    8.41    0.45
   5   2 -20    6.46    0.37
  -2   5  20    6.45    0.41
  -2  -5 -20    6.83    0.45
   5   2  20    7.37    0.43
   2  -5  20    9.73    0.58
   2   5  20    6.73    0.35
  -5  -2 -20    7.07    0.47
  -2   5  20    7.28    0.39
  -5   2 -20    8.27    0.40
   5  -2 -20    7.23    0.40
   6   2   7    3.48    0.29
  -2   6   7    3.49    0.32
  -6   2  -7    4.44    0.32
  -6   2   7    4.88    0.32
  -6   2   7    5.02    0.28
   2  -6  -7    6.03    0.38
   6   2  -7    3.56    0.30
  -2  -6   7    5.62    0.35
   6   2   7    3.79    0.27
  -2  -6  -7    3.89    0.27
   6   2  -7    3.70    0.29
   6   2  -7    3.69    0.23
  -6   2  -7    4.35    0.25
   6  -2  -7    3.66    0.24
  -2   6   7    3.98    0.27
  -2  -6  -7    4.49    0.30
   2   6  -7    4.29    0.39
   6  -2   7    4.97    0.34
  -2   6  -7    4.00    0.34
   2   6   7    3.47    0.28
   4   1  28    1.14    0.22
  -4   1 -28    1.75    0.31
  -1  -4 -28    1.36    0.22
   1  -4 -28    1.02    0.26
  -1  -4 -28    0.88    0.21
   1  -4 -28    1.45    0.26
   4  -1 -28    1.36    0.27
   1  -4 -28    0.81    0.29
   4  -1  28    1.48    0.22
  -1  -4 -28    1.62    0.24
   1   4  28    1.79    0.16
  -1   4  28    1.40    0.16
  -4  -1 -28    1.57    0.31
   1   4 -28    1.37    0.26
  -1   4 -28    1.63    0.34
   1  -4 -28    1.35    0.20
  -4  -1 -28    1.62    0.22
  -4   1  28    3.03    0.30
   1  -4  28    1.94    0.23
  -4   1 -28    1.59    0.25
   1   4 -28    1.05    0.27
  -1  -4  28    1.53    0.20
   3  -4  23   29.74    1.36
  -4  -3 -23   31.43    1.42
   4  -3 -23   31.29    1.41
  -3   4  23   32.74    1.47
   3  -4 -23   30.39    1.55
  -4   3 -23   32.89    1.48
  -3   4 -23   35.81    1.61
   4  -3  23   34.09    1.53
  -3   4  23   31.79    1.42
   4   3 -23   33.46    1.51
  -4  -3  23   31.42    1.48
   3  -4  23   35.48    1.60
  -4   3  23   30.32    1.56
   3   4 -23   26.70    1.39
   4   3  23   28.31    1.26
  -3  -4 -23   30.18    1.35
   3   4  23   34.24    1.50
   3   4  23   29.60    1.32
   3   4 -23   34.85    1.57
   4   3 -23   30.46    1.36
  -4   3 -23   32.67    1.45
  -5   0 -23    0.39    0.30
   0  -5 -23   -0.02    0.21
   0  -5  23    0.55    0.17
   0   5  23    0.50    0.18
   5   0 -23   -0.10    0.27
   0   5 -23    1.28    0.29
   5   0  23    0.44    0.23
  -5   0 -23    0.43    0.22
   1   0  36   -0.11    0.22
  -1   0  36    0.06    0.22
   0   1 -36   -0.75    0.30
   0  -1 -36    0.77    0.25
  -1   0 -36    0.27    0.21
   0   1 -36    0.31    0.21
   0   1 -36    0.42    0.14
   1   0 -36    0.42    0.12
   1   0 -36    0.58    0.21
   1   0 -36    0.69    0.24
   0   1  36    0.22    0.20
  -1   0 -36   -0.08    0.26
   0  -1  36   -0.34    0.24
   5   4  -5   30.50    1.36
  -4  -5   5   31.67    1.40
   5  -4  -5   26.63    1.19
  -4   5  -5   28.16    1.25
  -5   4   5   29.21    1.29
  -4   5   5   29.15    1.32
  -4  -5  -5   28.91    1.28
  -5   4  -5   29.94    1.36
  -4   5  -5   30.70    1.39
  -5   4  -5   29.17    1.29
   4   5  -5   31.41    1.41
  -5   4   5   30.42    1.38
  -4   5   5   28.94    1.31
  -5  -4   5   30.05    1.33
   4   5   5   26.86    1.21
   6   2   8   18.91    0.88
  -2  -6  -8   16.37    1.25
   2   6  -8   15.93    0.76
   2  -6  -8   16.24    0.78
  -2   6  -8   18.39    0.89
   6  -2   8   17.45    0.83
   2   6   8   16.31    0.77
  -2  -6  -8   17.63    0.81
   2  -6   8   15.85    0.77
   6   2  -8   17.70    0.79
  -6   2   8   16.55    0.78
   6   2  -8   17.81    0.83
  -6   2  -8   17.09    0.81
  -2   6   8   18.63    0.89
  -2   6   8   17.12    0.79
   6   2   8   15.95    0.74
   6   2  -8   17.42    0.81
  -6   2   8   15.75    0.72
  -6   2  -8   16.85    0.76
   6  -2  -8   16.28    0.74
  -2  -6   8   16.70    0.77
  -3  -5 -16    7.56    0.51
  -5  -3 -16    7.46    0.53
  -5   3  16    8.25    0.50
  -3   5  16    9.18    0.51
   3   5  16    8.27    0.49
  -3   5  16    8.63    0.45
   5   3 -16   10.59    0.65
  -5  -3  16    9.97    0.60
  -3  -5 -16    7.57    0.39
  -3  -5  16   13.89    0.73
   3   5 -16   10.64    0.67
   3  -5 -16   11.61    0.63
   5   3  16    8.66    0.66
   5   3 -16    9.65    0.61
   1  -3 -32   31.44    1.41
  -1  -3 -32   31.11    1.39
  -1  -3 -32   33.33    1.50
  -3   1 -32   32.41    1.75
  -3  -1 -32   32.91    1.48
  -1  -3 -32   29.18    1.30
  -1   3  32   32.18    1.43
  -3   1 -32   32.98    1.53
   1   3  32   31.34    1.39
   1  -3 -32   35.55    1.60
   3  -1 -32   33.97    1.54
   1  -3 -32   34.72    1.53
  -1   3 -32   34.39    1.56
   3  -1  32   30.72    1.37
   1  -3  32   29.14    1.55
  -3   1 -32   33.58    1.52
  -1  -3  32   34.27    1.53
   3  -1 -32   33.49    1.55
   1   3 -32   32.42    1.47
   3   1 -32   34.31    1.54
  -1   3 -32   33.17    1.50
   1  -3  32   35.31    1.58
  -1  -3 -32   34.64    1.53
  -2  -2 -33   47.72    2.10
  -2  -2 -33   52.96    2.35
   2  -2 -33   52.52    2.32
   2  -2 -33   50.98    2.25
   2  -2  33   47.08    2.07
  -2  -2 -33   49.60    2.18
  -2   2 -33   57.63    2.54
   2  -2 -33   58.20    2.55
   2   2 -33   51.17    2.29
   2  -2 -33   56.43    2.45
  -2  -2 -33   55.38    2.43
  -2   2  33   50.91    2.31
  -2   2 -33   52.31    2.33
   2   2 -33   48.39    2.14
  -5  -4   6   18.68    0.85
  -5   4   6   20.35    0.91
  -4   5   6   20.05    0.90
   5  -4  -6   19.96    0.92
  -4  -5  -6   18.17    0.89
  -4   5  -6   18.60    0.85
  -4   5   6   20.42    0.96
   4   5  -6   18.84    0.87
  -5   4   6   21.97    1.14
   5   4  -6   20.37    0.94
  -5   4  -6   19.39    0.87
  -5   4  -6   20.53    0.97
  -4  -5   6   19.73    0.90
  -4   5  -6   19.35    0.93
   6   0 -14   13.45    0.61
   0   6  14   15.21    0.71
   6   0  14   13.23    0.64
   6   0 -14   13.13    0.64
  -6   0 -14   13.16    0.63
   0  -6 -14   13.48    0.65
   0  -6  14   12.45    0.60
   6   0  14   14.08    0.68
   0   6 -14   13.62    0.82
   0  -6 -14   11.73    0.58
   6   0 -14   13.00    0.62
   0   6  14   15.07    0.74
  -4  -4  18   10.26    0.65
   4   4 -18   10.45    0.60
   4   4  18   11.08    0.55
  -4  -4 -18    9.44    0.62
  -4   4  18   15.66    1.05
   4  -4  18   12.37    0.67
   4   4  18    8.41    0.62
  -4   4 -18   13.51    0.74
  -4   4 -18   14.34    0.70
  -4   4  18   10.96    0.88
  -1   6  13   24.32    1.09
  -1  -6 -13   23.88    1.08
   6  -1  13   21.68    0.99
   1   6  13   24.27    1.11
  -1   6  13   24.12    1.11
   6   1 -13   23.50    1.04
  -6   1 -13   21.57    0.98
   1  -6 -13   23.39    1.07
  -1  -6 -13   24.62    1.11
   1  -6  13   23.09    1.06
   1   6 -13   23.01    1.06
   1   6  13   25.67    1.16
  -6   1  13   23.14    1.03
   6  -1 -13   23.30    1.03
  -6   1 -13   22.58    1.00
  -1  -6  13   23.10    1.05
   6   1 -13   22.08    1.05
   6   1  13   25.40    1.16
   6  -1 -13   22.41    1.02
  -1   6 -13   24.36    1.12
   6   1 -13   22.63    1.03
  -1  -6  13   20.22    0.92
   4   0 -29    0.79    0.24
   0  -4 -29    1.12    0.21
   4   0 -29    0.41    0.23
   0  -4 -29    0.99    0.25
   0  -4  29    0.65    0.17
   0   4 -29    0.53    0.23
   0   4  29    0.90    0.14
   0  -4 -29    0.59    0.20
  -4   0 -29    0.74    0.21
   2   0  35    1.70    0.20
   0   2  35    2.13    0.24
   2   0 -35    1.86    0.18
  -2   0 -35    1.25    0.27
   0   2 -35    1.37    0.27
   0  -2 -35    0.84    0.26
   2   0 -35    1.54    0.26
   0  -2  35    1.60    0.20
   0   2 -35    2.36    0.20
   0  -2 -35    0.77    0.23
   0   2 -35    1.44    0.25
  -2   0 -35    1.34    0.24
   0  -2 -35    1.40    0.19
  -2   0  35    1.74    0.21
   0  -2  35    0.75    0.21
   0  -2 -35    2.10    0.18
   2   0 -35    1.86    0.33
  -5   4   7   21.75    1.01
   5  -4  -7   21.18    0.97
  -5   4   7   20.41    0.91
  -5   4  -7   21.20    1.07
  -4   5  -7   21.11    1.11
  -4  -5  -7   20.96    0.94
   4   5  -7   22.72    1.03
  -5   4  -7   21.70    1.02
   5   4  -7   23.36    1.07
  -4   5   7   21.32    1.00
  -4  -5   7   22.22    1.00
  -4   5  -7   21.78    0.98
  -5  -4   7   22.73    1.02
  -6   2  -9   13.04    0.61
   6  -2  -9    9.09    0.45
   6   2   9   10.35    0.54
   2  -6  -9    9.43    0.49
  -2   6   9    7.90    0.46
  -6   2  -9   12.17    0.64
   6   2  -9    9.00    0.47
  -6   2   9   10.15    0.49
  -6   2   9   11.59    0.59
  -2  -6  -9    9.39    0.51
   6  -2   9    9.99    0.55
   2   6   9    8.84    0.47
   2   6  -9    9.24    0.52
  -2  -6   9   13.02    0.64
  -2   6  -9   10.84    0.74
  -2   6   9    9.52    0.48
   2  -6   9   10.86    0.64
   6   2  -9    9.74    0.47
   6   2  -9    9.83    0.52
   3   3 -28   10.82    0.54
   3   3  28   10.91    0.53
   3  -3 -28   12.54    0.63
   3  -3 -28   11.51    0.58
   3   3 -28   12.76    0.64
  -3   3 -28   13.84    0.69
   3  -3  28   14.32    0.69
   3  -3 -28   12.72    0.63
  -3   3  28   11.90    0.57
  -3   3 -28   12.57    0.66
  -3  -3 -28   11.18    0.56
  -5  -1 -23   21.86    0.99
  -5   1 -23   22.92    1.05
   1   5  23   27.51    1.22
  -1   5  23   21.28    0.97
  -1   5  23   25.94    1.15
   5  -1 -23   24.83    1.12
   5   1 -23   24.56    1.12
   5  -1  23   23.93    1.08
   1   5 -23   26.39    1.21
  -1   5 -23   25.79    1.17
  -1  -5 -23   22.33    1.02
   1  -5 -23   23.64    1.07
  -5  -1 -23   27.55    1.27
   1  -5  23   20.54    0.93
  -1  -5  23   21.93    0.99
   5   1 -23   22.47    1.02
   1  -5 -23   24.63    1.12
  -1  -5 -23   22.47    1.02
   5   1  23   24.33    1.10
   1  -1 -36   46.55    2.05
  -1   1 -36   50.42    2.22
  -1  -1 -36   45.96    2.03
   1  -1 -36   48.10    2.13
   1  -1  36   44.20    1.94
  -1  -1  36   49.65    2.18
  -1  -1 -36   47.55    2.11
   1  -1 -36   50.75    2.24
  -1   1 -36   50.59    2.24
   1   1 -36   50.86    2.24
   1   1 -36   51.24    2.26
   1   1 -36   46.46    2.02
  -1  -1  36   50.48    2.22
  -1  -1 -36   50.82    2.21
  -1   1 -36   50.93    2.22
   1   1  36   50.66    2.23
   1  -1 -36   54.71    2.38
   2  -5  21   51.56    2.28
  -2  -5 -21   47.73    2.10
   2   5  21   55.08    2.40
  -2   5  21   46.72    2.06
  -5   2 -21   52.17    2.27
   5  -2  21   51.87    2.28
   2  -5 -21   49.88    2.20
   5   2 -21   50.04    2.19
  -2   5  21   51.79    2.26
  -2  -5 -21   50.46    2.22
  -5   2 -21   45.78    2.02
   5   2  21   43.45    1.91
   2   5 -21   50.91    2.24
  -2  -5 -21   47.47    2.08
   5   2 -21   50.03    2.20
  -5  -2 -21   47.50    2.12
  -2  -5  21   46.21    2.03
   5  -2 -21   51.09    2.25
   2  -4 -27    6.36    0.35
  -4   2 -27    6.17    0.34
  -4   2 -27    6.63    0.44
  -4  -2 -27    6.13    0.42
   2   4 -27    6.26    0.37
   2  -4  27    6.20    0.36
  -2  -4 -27    4.97    0.29
  -2  -4  27    6.26    0.36
  -2  -4 -27    7.31    0.39
   4   2 -27    5.83    0.36
   4   2  27    5.07    0.31
  -4   2 -27    6.91    0.42
   2  -4 -27    6.11    0.38
   2   4  27    5.90    0.29
  -2  -4 -27    6.24    0.43
  -4   2  27    7.51    0.41
   2  -4 -27    6.77    0.41
   4   2 -27    5.83    0.36
   4  -2  27    6.24    0.37
  -2   4  27    5.80    0.31
  -2   4 -27    6.12    0.42
   0   0  37    5.77    1.01
  -5   4  -8   15.29    0.76
  -4  -5  -8   13.10    0.61
  -5   4  -8   12.84    0.59
  -4   5   8   12.49    0.63
  -4   5  -8   13.51    0.64
  -4  -5  -8   11.63    0.59
  -5  -4   8   13.34    0.64
  -5   4   8   17.13    0.83
  -4  -5   8   13.45    0.63
  -4   5  -8   14.38    0.73
   5   4  -8   14.41    0.70
   4   5  -8   13.38    0.65
  -3  -4 -24   30.95    1.39
  -4   3 -24   31.33    1.42
   3  -4 -24   31.98    1.44
  -3   4 -24   30.46    1.38
   4  -3  24   29.73    1.33
   3   4 -24   32.76    1.48
   4   3 -24   28.46    1.29
   4  -3 -24   30.24    1.37
  -4   3  24   29.70    1.32
  -3   4  24   30.70    1.36
   3   4  24   29.64    1.30
  -4   3 -24   30.58    1.36
  -4  -3 -24   27.12    1.49
   3  -4  24   27.92    1.27
   4   3 -24   26.69    1.20
   3   4  24   29.08    1.30
   4   3  24   28.54    1.27
  -3   4  24   32.87    1.48
  -5   0 -24    5.84    0.44
   0  -5  24    5.16    0.30
   0   5 -24    5.85    0.37
   0  -5 -24    5.37    0.34
  -5   0 -24    4.96    0.32
   0   5  24    4.76    0.30
   0   5  24    5.98    0.31
   5   0 -24    5.67    0.35
   0  -5 -24    5.20    0.32
   0   6  15    0.45    0.18
   0   6  15    1.65    0.26
   0  -6 -15    1.07    0.20
   0   6 -15    2.32    0.31
   0  -6  15    2.12    0.26
   6   0  15    1.68    0.29
   0  -6 -15    0.74    0.20
  -6   0 -15    2.20    0.26
   6   0 -15    1.26    0.22
   3  -5 -17  156.54    6.79
   3   5 -17  155.21    6.72
  -5   3  17  143.28    6.23
   5  -3  17  140.82    6.13
   3  -5  17  145.29    6.32
  -5  -3 -17  151.49    6.59
   3   5  17  150.43    6.51
  -3   5  17  132.17    5.78
   5   3 -17  143.16    6.20
  -5  -3  17  154.74    6.70
  -3  -5 -17  147.29    6.38
  -3  -5  17  150.86    6.52
  -5   3 -17  140.07    6.07
  -3   5  17  150.63    6.55
  -5   3 -17  150.39    6.49
   5   3  17  136.93    5.94
   3  -2  31   10.63    0.52
   2  -3  31   11.03    0.54
  -3  -2 -31    8.97    0.46
  -2  -3 -31    9.66    0.50
  -3   2 -31   12.09    0.61
   2   3  31    9.46    0.50
  -3  -2 -31    8.93    0.44
  -2  -3 -31   10.73    0.58
   2   3 -31   10.65    0.55
   2  -3 -31   10.61    0.54
   2  -3  31   10.75    0.56
   3  -2 -31   11.69    0.63
  -3  -2 -31   10.34    0.58
  -3   2 -31   10.32    0.56
  -2   3  31   11.16    0.54
  -3   2  31   11.76    0.57
  -2  -3 -31    9.36    0.48
   3   2 -31   10.07    0.52
   3   2 -31   11.43    0.58
  -2   3 -31   11.50    0.59
   2  -3 -31   11.10    0.56
   2   3 -31   11.14    0.58
   2   3  31   10.23    0.49
   2  -3 -31   11.20    0.58
  -2   3 -31   10.52    0.56
   2  -3 -31   11.80    0.56
   3  -2 -31   12.05    0.63
   3  -2 -31   11.63    0.59
   3   0 -33    0.62    0.23
   0  -3 -33    0.94    0.23
   3   0 -33   -0.01    0.31
   0  -3  33    1.02    0.19
   0  -3 -33    0.99    0.20
   0   3 -33    0.40    0.29
  -3   0 -33    0.22    0.33
   0   3 -33   -0.63    0.28
  -6   2 -10   50.31    2.22
  -6   2 -10   49.79    2.16
   2  -6  10   49.05    2.18
   6   2 -10   54.89    2.43
  -2   6  10   56.54    2.49
   6  -2 -10   51.89    2.26
   6   2 -10   56.36    2.45
  -6   2  10   48.13    2.15
  -6   2  10   51.77    2.25
  -2   6  10   54.55    2.41
   2   6  10   53.52    2.36
  -2   6 -10   54.08    2.38
   6  -2  10   51.17    2.25
   2  -6 -10   51.08    2.28
   2   6 -10   53.21    2.35
  -2  -6 -10   52.32    2.29
   6   2 -10   54.94    2.40
  -2  -6  10   51.37    2.26
  -2  -6 -10   53.00    2.32
   6   2  10   58.16    2.55
   6  -1  14    2.80    0.27
  -6   1 -14    3.87    0.25
   1   6  14    1.83    0.25
  -1   6  14    2.40    0.24
  -1  -6 -14    2.74    0.29
  -1  -6  14    5.85    0.35
   6   1  14    3.27    0.31
   1  -6  14    3.74    0.33
   1   6  14    2.49    0.24
   6  -1 -14    2.29    0.26
   6   1 -14    1.90    0.19
  -1  -6 -14    2.36    0.26
  -6  -1 -14    3.29    0.27
   1   6 -14    2.92    0.32
  -1   6 -14    3.33    0.34
   6   1 -14    2.43    0.26
  -6   1 -14    5.44    0.38
  -1   6  14    2.66    0.31
  -6   1  14    3.80    0.29
   4   4  19   69.74    3.04
  -4   4 -19   70.40    3.09
  -4   4 -19   72.10    3.14
  -4  -4 -19   66.16    2.90
   4   4  19   64.05    2.80
  -4   4  19   63.35    2.79
   4   4 -19   67.31    2.94
  -4  -4  19   68.38    2.98
  -4   4  19   65.58    2.89
   4   1 -29    4.42    0.30
   1  -4 -29    5.36    0.35
  -1  -4  29    7.09    0.42
   4  -1  29    6.53    0.41
  -1  -4 -29    4.50    0.36
   1  -4  29    7.50    0.45
   1   4 -29    5.74    0.44
   4   1 -29    5.90    0.38
   1  -4 -29    4.92    0.30
   1   4  29    5.69    0.29
  -1   4  29    4.98    0.28
  -1   4 -29    5.20    0.40
   1  -4 -29    5.65    0.37
  -1  -4 -29    4.64    0.31
  -4  -1 -29    4.88    0.45
   1   4 -29    5.08    0.39
  -4   1 -29    4.21    0.40
  -1  -4 -29    4.56    0.28
   1  -4 -29    4.65    0.33
  -4   1 -29    5.53    0.39
  -4  -1 -29    4.46    0.32
   4  -1 -29    5.84    0.35
   2   1 -35    0.19    0.22
   1  -2 -35    1.21    0.23
  -1   2 -35    1.03    0.25
  -1  -2 -35    1.25    0.16
   2  -1 -35    0.93    0.25
   1  -2 -35    1.25    0.15
   2   1 -35    0.86    0.23
  -1  -2 -35    0.63    0.19
   2   1 -35    1.22    0.16
   1   2 -35    1.61    0.17
  -2  -1 -35    0.87    0.13
   1   2 -35    1.20    0.25
   2  -1 -35    1.34    0.16
  -2  -1 -35    1.23    0.19
  -1   2 -35    0.97    0.20
   1  -2 -35    1.35    0.21
  -1   2  35    0.92    0.19
   2  -1 -35    0.57    0.25
  -1   2 -35    1.20    0.17
   1  -2  35    0.92    0.20
  -1  -2  35    1.27    0.18
  -2  -1 -35    0.55    0.29
   2  -1  35    0.50    0.17
  -2   1 -35    0.95    0.26
  -2   1 -35    1.18    0.22
   1  -2 -35    1.03    0.20
  -1  -2 -35    1.32    0.18
   2  -1 -35    0.82    0.20
   1   2 -35    0.51    0.22
  -5   4   9   37.14    1.57
  -5  -4   9   37.16    1.64
  -5   4   9   35.06    1.54
  -4   5   9   40.06    1.69
  -5   4  -9   36.44    1.67
  -4  -5  -9   35.44    1.56
   5   4  -9   39.38    1.75
  -4  -5   9   37.85    1.66
   4   5  -9   39.63    1.76
  -5   4  -9   35.03    1.45
  -4   5  -9   37.17    1.67
  -4  -5  -9   33.75    1.52
  -2   6 -11   18.09    0.83
   6  -2  11   15.45    0.70
  -2  -6 -11   19.44    0.87
   6   2 -11   17.53    0.75
  -6   2 -11   16.41    0.70
  -2   6  11   16.49    0.78
   6   2  11   18.62    0.83
  -2   6  11   15.75    0.71
   6  -2 -11   16.22    0.71
  -2  -6 -11   18.39    0.82
   2   6 -11   17.95    0.81
   2  -6 -11   20.96    0.96
   2   6  11   17.26    0.78
  -6   2  11   20.91    0.89
   6   2 -11   16.45    0.78
  -2  -6  11   16.41    0.73
   6   2 -11   17.65    0.81
  -6   2  11   21.10    0.95
   2  -6  11   15.74    0.74
  -6   2 -11   18.26    0.82
   0  -1 -37   22.06    0.95
   0  -1  37   21.43    0.92
   1   0  37   22.25    0.95
  -1   0  37   23.70    1.01
   0   1  37   25.18    1.07
   0   1 -37   22.26    0.93
   1   0 -37   24.15    1.00
  -1   0 -37   23.86    0.99
   0  -1 -37   25.09    1.04
  -1   0 -37   24.75    1.07
   1   0 -37   23.87    1.03
   0   1 -37   23.61    1.02
  -1   0 -37   22.72    0.98
   1   0 -37   24.56    1.06
   0  -1 -37   26.55    1.14
   0   1 -37   24.49    1.06
  -6   0 -16   33.48    1.41
   6   0 -16   35.05    1.47
   0  -6  16   31.56    1.33
   0  -6 -16   33.27    1.40
   6   0  16   33.18    1.40
   0   6  16   35.02    1.46
   0   6 -16   36.08    1.54
   0  -6 -16   34.14    1.44
   0   6  16   34.37    1.45
  -5  -1 -24    0.72    0.29
  -1  -5 -24    0.76    0.25
  -1  -5  24    1.31    0.20
   1  -5  24    1.80    0.24
   5  -1  24    0.96    0.21
   5   1 -24    0.46    0.26
   5  -1 -24    1.38    0.25
   5   1 -24    0.71    0.25
  -1  -5 -24    0.17    0.18
   1  -5 -24    0.82    0.23
  -1   5  24    1.17    0.17
  -5   1  24    1.45    0.26
   1  -5 -24    0.61    0.30
   1   5 -24    0.85    0.28
  -5   1 -24    0.87    0.24
  -1   5 -24    1.48    0.28
   1   5  24    0.49    0.17
  -1  -6  15   32.97    1.38
  -1   6 -15   39.92    1.68
   1   6 -15   36.22    1.52
  -1   6  15   37.82    1.57
   6   1 -15   36.56    1.52
  -6   1  15   36.12    1.50
   6   1 -15   37.27    1.54
   6  -1 -15   34.57    1.45
   1   6  15   38.10    1.58
  -6   1 -15   35.73    1.50
  -1   6  15   37.21    1.58
   1   6  15   36.22    1.52
   1  -6 -15   35.96    1.51
  -6   1 -15   36.95    1.52
  -1  -6 -15   35.39    1.49
   1  -6  15   36.79    1.54
   6   1  15   38.43    1.61
  -1  -6 -15   37.34    1.56
   6  -1  15   39.37    1.65
  -6  -1 -15   33.66    1.40
   6   1 -15   40.14    1.68
  -3   1 -33   26.60    1.16
  -3   1 -33   27.08    1.18
   1  -3 -33   28.06    1.21
  -3  -1 -33   25.22    1.10
  -1   3 -33   24.48    1.32
   3  -1  33   24.14    1.18
  -1  -3 -33   24.78    1.06
  -1   3 -33   25.89    1.14
  -1  -3 -33   28.60    1.22
  -1  -3 -33   22.68    0.98
   1  -3 -33   26.52    1.15
   3  -1 -33   28.81    1.24
   1   3 -33   25.53    1.12
  -1  -3 -33   27.07    1.17
   1  -3  33   25.44    1.26
   3   1 -33   26.87    1.15
   3  -1 -33   25.17    1.11
  -1  -3  33   24.81    1.06
   1   3  33   28.14    1.20
   1  -3 -33   27.91    1.17
  -3   1 -33   26.39    1.10
  -1   3  33   27.78    1.23
  -4   5 -10   23.53    1.00
  -4  -5 -10   21.33    0.94
  -5   4 -10   22.88    0.97
  -5   4  10   26.31    1.10
  -4  -5 -10   23.64    1.00
  -5  -4  10   23.44    1.01
  -4  -5  10   22.88    0.97
  -4   5  10   25.99    1.13
  -5   4  10   23.73    1.05
   5   4 -10   23.66    1.01
   4   5 -10   21.91    1.26
  -5   4 -10   24.05    1.06
   3  -5 -18   10.83    0.71
   5  -3  18   14.61    0.90
  -5  -3  18    6.70    0.58
  -3   5  18   13.03    1.06
   3  -5  18   13.77    0.84
   3   5  18    6.96    0.43
   5   3 -18    7.16    0.69
  -5   3 -18   14.95    0.76
   2   5  22   10.70    0.50
  -5  -2 -22   10.36    0.58
   2  -5  22    8.92    0.45
   5   2  22    9.57    0.47
   5   2 -22   10.32    0.55
   5  -2 -22   10.70    0.61
   2  -5 -22    9.65    0.50
  -2  -5  22    8.87    0.47
   5   2 -22    9.00    0.48
  -2  -5 -22    9.89    0.55
   2  -5 -22   11.12    0.57
  -2  -5 -22   10.46    0.51
   5  -2  22   10.75    0.52
   2   5 -22   10.16    0.57
  -2  -5 -22    8.82    0.45
  -2   5  22    9.60    0.51
  -2   5  22   10.11    0.49
  -5   2 -22    9.91    0.44
   0  -4 -30    2.11    0.22
   0  -4 -30    2.42    0.22
   0   4 -30    2.09    0.27
   0   4  30    2.04    0.15
  -4   0 -30    2.05    0.22
   4   0 -30    3.10    0.27
   0  -4 -30    2.65    0.22
   4   0 -30    2.60    0.27
   0  -4 -30    2.35    0.27
   0  -4  30    2.83    0.24
   2  -2  34   23.84    1.02
  -2  -2 -34   21.76    0.96
  -2   2 -34   23.26    1.04
  -2  -2 -34   23.91    1.06
   2   2 -34   24.38    1.08
  -2  -2 -34   21.58    0.93
   2  -2 -34   24.25    1.06
   2  -2 -34   26.74    1.16
   2  -2 -34   24.53    1.09
  -2   2 -34   22.43    0.99
  -2  -2 -34   23.78    1.01
   2  -2 -34   26.84    1.12
  -2   2  34   27.69    1.22
   3   3  29    9.00    0.43
   3  -3 -29    9.97    0.51
   3   3 -29    8.78    0.44
   3  -3 -29    9.27    0.52
   3  -3 -29    9.88    0.48
  -3   3 -29   10.71    0.54
   3  -3  29    9.90    0.48
   3   3 -29   10.22    0.52
  -3  -3 -29    9.98    0.50
  -3   3 -29   10.51    0.56
  -3   3  29    9.42    0.44
   6   2  12   18.88    0.83
  -6   2 -12   18.64    0.83
  -2  -6 -12   17.51    0.77
   6  -2 -12   15.61    0.75
  -2   6  12   18.23    0.79
   6   2 -12   17.45    0.74
   6   2 -12   16.95    0.86
   2  -6  12   17.87    0.82
  -6   2 -12   17.44    0.74
  -6   2  12   18.74    0.81
   2   6  12   17.36    0.78
  -2  -6  12   18.69    0.82
  -2  -6 -12   16.42    0.73
   2   6 -12   17.94    0.80
   6  -2  12   19.61    0.87
   2  -6 -12   17.75    0.80
  -2   6 -12   17.87    0.81
  -2   6  12   17.69    0.82
   6   2 -12   15.88    0.71
  -6   2  12   18.01    0.80
   4   4  20   10.22    0.51
  -4   4 -20   12.09    0.56
  -4  -4  20   11.40    0.73
   4   4 -20   12.46    0.63
  -4   4  20   14.23    0.70
   2  -4 -28   -0.06    0.23
  -4   2 -28    0.99    0.29
   2  -4 -28    0.28    0.23
  -4   2 -28    0.24    0.15
   4  -2 -28    0.09    0.25
   4   2 -28   -0.05    0.22
   4  -2  28    0.34    0.18
   4   2 -28    0.80    0.21
   2   4 -28    0.03    0.30
   2   4  28    0.27    0.11
  -4   2 -28    0.43    0.22
  -2  -4  28   -0.05    0.18
   4   2  28   -0.20    0.20
  -2  -4 -28    0.46    0.26
   2  -4  28    0.09    0.21
  -4   2  28    0.25    0.19
  -2   4  28    0.78    0.16
  -2   4 -28   -0.08    0.23
   4  -2 -28    0.48    0.23
  -4  -2 -28   -0.11    0.24
  -5   0 -25    1.26    0.23
   0  -5  25    2.53    0.22
   0   5  25    1.02    0.21
   0   5  25    2.36    0.19
   5   0 -25    1.78    0.24
   0   5 -25    1.57    0.28
   0  -5 -25    1.98    0.23
  -5   0 -25    1.70    0.33
   0  -5 -25    2.51    0.24
   4   3  25    3.20    0.27
  -3  -4 -25    3.79    0.33
  -3   4  25    4.63    0.26
   3   4  25    4.96    0.26
  -4   3 -25    4.87    0.31
   3   4 -25    3.51    0.36
   4   3 -25    3.25    0.34
  -3   4 -25    5.67    0.38
   3  -4  25    5.41    0.36
   4  -3 -25    4.54    0.35
  -4  -3 -25    4.14    0.36
   4  -3  25    5.54    0.38
  -3   4  25    4.29    0.33
   3   4  25    3.79    0.28
  -4   3  25    8.25    0.44
   4   3 -25    4.05    0.27
   0  -2  36    2.73    0.28
   2   0  36    3.05    0.23
   0   2  36    3.09    0.24
   2   0 -36    3.44    0.20
  -2   0 -36    3.32    0.18
   0  -2 -36    3.08    0.32
   0   2 -36    2.80    0.19
   0  -2 -36    3.18    0.25
  -2   0 -36    3.26    0.31
   0  -2 -36    3.60    0.24
   2   0 -36    3.89    0.36
   2   0 -36    4.16    0.30
   0   2 -36    2.62    0.26
   0   2 -36    3.30    0.29
  -2   0 -36    3.10    0.25
   0  -2 -36    3.09    0.18
   5   4 -11   29.84    1.26
  -5  -4  11   29.82    1.26
  -4   5 -11   26.96    1.13
   4   5 -11   29.61    1.26
  -4  -5  11   28.61    1.21
  -4  -5 -11   26.51    1.14
  -5   4 -11   28.24    1.18
  -5   4  11   29.10    1.21
  -4   5  11   28.02    1.21
  -5   4 -11   28.26    1.22
  -5   4  11   31.55    1.35
  -1  -1  37    1.38    0.24
   1   1 -37    0.46    0.15
  -1   1 -37    0.33    0.14
   1   1  37    0.60    0.18
   1   1 -37   -0.06    0.29
   6   3   0    1.80    0.18
   6  -3   0    1.43    0.22
   6   3   0    2.97    0.24
  -3   6   0    1.44    0.22
  -6   3   0    2.73    0.31
  -3   6   0    1.79    0.30
  -6   3   0    1.89    0.18
  -3  -6   0    2.15    0.23
   3   6   0    0.89    0.22
  -1  -6 -16    6.15    0.39
  -6   1  16    5.96    0.35
  -1  -6 -16    5.59    0.35
   1   6  16    5.85    0.35
  -6  -1 -16    4.03    0.27
   1  -6  16    5.17    0.35
   6   1 -16    4.23    0.34
   6  -1  16    4.68    0.32
   1  -6 -16    5.10    0.34
  -1   6  16    5.85    0.34
  -1   6  16    4.24    0.33
   1   6  16    4.01    0.30
  -6   1 -16    5.93    0.38
   6  -1 -16    5.79    0.39
   6   1  16    4.79    0.36
  -1  -6  16    4.67    0.27
  -6   3   1    6.41    0.31
   6   3   1    6.14    0.32
   6   3  -1    5.88    0.31
   6  -3  -1    6.55    0.34
   6   3  -1    6.56    0.37
  -3  -6   1    9.75    0.47
   3   6  -1    7.05    0.41
   6   3   1    7.27    0.38
  -3  -6  -1    5.93    0.35
  -3   6   1    6.12    0.39
  -6   3  -1   11.83    0.59
  -3   6  -1    6.70    0.39
   3   6   1    5.57    0.34
  -6   3   1    8.55    0.45
  -3   6  -1    7.24    0.44
   6  -3   1    8.21    0.42
   0   6 -17   11.65    0.64
  -6   0 -17   11.27    0.59
   0  -6 -17    7.02    0.41
   0   6  17    7.32    0.40
   0   6  17    6.67    0.40
   0  -6  17   12.93    0.69
   3  -2  32    8.70    0.44
   3   2 -32    7.39    0.58
  -2   3 -32    8.66    0.49
   3  -2 -32    7.95    0.43
   2  -3 -32    8.58    0.47
  -2   3  32    7.87    0.50
  -2  -3 -32    7.59    0.38
   2   3  32    7.31    0.36
   3  -2 -32    9.30    0.49
   2  -3 -32    8.24    0.56
   3   2 -32    8.99    0.46
  -2  -3 -32    7.98    0.45
   2   3 -32    7.49    0.41
  -3  -2 -32    8.13    0.48
  -3   2 -32    9.27    0.52
   2  -3 -32    8.64    0.43
   2  -3 -32    8.13    0.42
  -3  -2 -32    7.23    0.36
  -3   2 -32    8.21    0.43
  -3  -2 -32    7.91    0.41
  -2   3 -32    8.22    0.43
  -2  -3 -32    7.71    0.39
  -3   2  32    8.45    0.53
   2  -3  32    8.27    0.42
   2   3 -32    8.67    0.49
  -6   3  -2   37.42    1.54
  -3   6  -2   39.16    1.67
   3   6   2   38.76    1.62
  -6   3   2   37.45    1.57
  -6   3  -2   39.43    1.65
   6   3  -2   41.96    1.73
   6  -3  -2   38.28    1.59
  -3  -6  -2   40.75    1.69
  -3  -6   2   41.94    1.74
  -6   3   2   35.46    1.46
   6   3  -2   44.08    1.83
   6   3   2   41.07    1.69
   3   6  -2   39.29    1.65
   6   3   2   41.36    1.72
  -3   6  -2   39.01    1.62
  -3   6   2   38.71    1.63
   4   1 -30   42.75    1.79
   1   4 -30   46.52    1.95
   4   1 -30   39.16    1.64
  -1   4 -30   41.42    1.74
  -4   1 -30   44.20    1.85
  -1   4 -30   44.75    1.90
  -1  -4 -30   43.59    1.83
   1  -4  30   43.31    1.80
   1   4  30   41.14    1.70
  -4  -1 -30   40.36    1.70
  -1  -4 -30   38.91    1.68
   1  -4 -30   40.15    1.68
   1  -4 -30   40.20    1.69
  -1  -4  30   37.74    1.58
   4  -1 -30   41.84    1.75
   4  -1  30   36.90    1.55
  -4  -1 -30   42.51    1.79
  -4   1 -30   42.37    1.80
   1  -4 -30   43.92    1.82
  -1   4  30   39.63    1.64
   1   4 -30   41.39    1.74
   1  -4 -30   41.19    1.72
  -1  -4 -30   39.54    1.64
  -3   0 -34   -0.04    0.09
   0   3  34    2.68    0.20
   0  -3 -34    3.08    0.24
  -3   0 -34    2.65    0.25
   3   0 -34    3.48    0.29
   0  -3 -34    2.98    0.20
  -3   0 -34    3.10    0.31
   3   0 -34    2.49    0.25
   0   3 -34    2.86    0.30
   0   3 -34    2.48    0.31
   0  -3 -34    3.15    0.24
   0  -3  34    2.64    0.22
   0   0  38    0.07    0.20
   0   0 -38    0.29    0.12
   0   0 -38   -0.11    0.27
   3   6   3    8.35    0.45
  -3  -6  -3   11.58    0.55
   6   3  -3    8.81    0.45
  -6   3   3   12.13    0.58
  -6   3   3   10.77    0.76
  -3   6  -3    9.41    0.46
   6  -3  -3    8.69    0.43
  -6   3  -3   11.28    0.50
  -3  -6   3   10.80    0.51
   6   3  -3    8.42    0.41
   3   6  -3    9.62    0.53
  -3   6   3   11.77    0.60
   6   3   3    8.18    0.40
  -3   6  -3   10.41    0.55
   6   2 -13   14.18    0.64
   6   2 -13   13.33    0.62
   2  -6 -13   14.01    0.65
  -2  -6 -13   15.39    0.69
   6   2  13   13.90    0.64
  -2  -6  13   14.47    0.65
  -6   2  13   13.74    0.60
  -2   6 -13   13.48    0.77
   6   2 -13   14.14    0.65
  -6   2 -13   13.36    0.58
  -2   6  13   14.74    0.65
   2   6  13   13.33    0.61
   2  -6  13   15.45    0.72
   2   6 -13   13.51    0.64
  -6   2  13   12.67    0.59
  -6   2 -13   13.00    0.61
   6  -2  13   14.19    0.66
  -2   6  13   12.18    0.59
  -2  -6 -13   12.96    0.63
   3  -5  19  148.86    6.57
   3   5 -19  143.41    5.85
  -5  -3 -19  146.61    6.48
   5   3 -19  140.36    5.72
  -3  -5 -19  148.86    6.56
   5   3  19  151.66    6.67
  -3   5  19  144.43    5.91
  -5   3 -19  153.12    6.75
  -5   3  19  137.79    5.62
  -3   5  19  133.38    5.44
   3  -5 -19  135.53    5.53
   5  -3  19  141.00    5.76
  -5  -3  19  154.13    6.79
  -5   3 -19  149.03    6.55
   3   5  19  151.15    6.65
  -6   3   4   34.07    1.47
   6   3  -4   38.34    1.58
  -3  -6   4   37.46    1.55
  -3   6   4   35.46    1.53
   6   3  -4   37.88    1.58
  -3  -6  -4   37.60    1.56
   3   6  -4   33.98    1.43
   3   6   4   35.28    1.49
  -3   6  -4   37.29    1.58
  -6   3  -4   35.55    1.50
  -3   6  -4   34.84    1.45
   6  -3  -4   36.13    1.50
  -3  -6  -4   35.26    1.50
   6   3  -4   36.24    1.53
  -6   3   4   34.98    1.47
  -6   3  -4   34.58    1.47
  -5   4  12   10.35    0.55
   5   4 -12   10.23    0.50
  -4  -5 -12    8.74    0.48
  -4   5 -12    9.36    0.45
  -5   4 -12   10.88    0.50
  -5  -4  12    9.33    0.44
  -4  -5  12    9.82    0.47
  -5   4  12    9.32    0.44
  -4   5  12    9.43    0.51
   4   5 -12    9.22    0.48
  -5   4 -12    8.39    0.47
   5   2 -23    6.30    0.34
   5   2  23    6.20    0.34
  -5   2 -23    6.93    0.39
  -2   5  23    7.30    0.41
  -5   2 -23    6.30    0.30
  -2   5  23    7.12    0.36
  -5   2  23    7.02    0.36
   5  -2 -23    6.72    0.37
  -2  -5 -23    5.62    0.29
   2  -5 -23    7.61    0.43
   2   5  23    7.31    0.36
  -2  -5 -23    6.68    0.40
   2  -5  23    7.78    0.41
  -5  -2 -23    6.32    0.40
   2  -5 -23    5.72    0.40
  -2  -5 -23    6.86    0.36
   5  -2  23    6.73    0.38
   2   5 -23    5.60    0.35
   5   2 -23    6.07    0.37
  -2  -5  23    6.40    0.33
   1   5 -25   20.08    0.89
  -1   5 -25   20.56    0.90
  -1  -5 -25   18.59    0.81
   1   5  25   21.06    0.89
   1  -5 -25   20.16    0.88
  -1   5  25   19.83    0.87
  -5   1 -25   18.93    0.84
   5   1 -25   18.31    0.80
  -5  -1 -25   20.52    0.94
   1  -5  25   20.26    0.88
  -5  -1 -25   16.42    0.71
  -1  -5  25   19.22    0.82
   1  -5 -25   19.47    0.85
  -1  -5 -25   19.07    0.83
  -1   5  25   20.47    0.86
  -5   1  25   21.55    0.93
  -1  -5 -25   18.66    0.80
   5  -1 -25   18.55    0.82
   5   1 -25   19.47    0.86
   2  -1  36    0.84    0.27
  -2  -1 -36    0.74    0.22
   1   2 -36    1.96    0.28
  -2  -1 -36    0.56    0.27
   1  -2 -36    0.87    0.23
  -1   2 -36    0.82    0.25
  -2   1 -36    0.29    0.21
   1  -2 -36    1.07    0.24
  -2  -1 -36    0.68    0.14
  -1   2 -36    0.90    0.27
  -1  -2 -36    0.80    0.17
  -1   2  36    1.24    0.21
   1   2 -36    0.81    0.18
  -1   2 -36    0.51    0.17
   1  -2  36    0.93    0.22
  -1  -2 -36    0.86    0.20
   1  -2 -36    0.97    0.26
   2   1 -36    0.74    0.27
   1   2 -36    1.32    0.29
   1  -2 -36    1.00    0.17
  -3   6  -5   15.03    0.68
   6   3  -5   15.18    0.69
  -3  -6  -5   14.86    0.66
   3   6  -5   15.72    0.91
  -3  -6  -5   14.61    0.66
  -6   3  -5   17.98    0.82
  -3   6   5   13.64    0.93
   6   3  -5   13.62    0.63
  -3   6  -5   15.38    0.74
   6  -3  -5   14.10    0.62
  -3  -6   5   15.92    0.71
   6   3  -5   13.56    0.60
  -6   3   5   16.86    0.72
  -6   3  -5   16.51    0.73
   3   6   5   15.12    0.69
  -4   4  21   22.32    1.00
  -4   4 -21   23.01    1.03
   4   4 -21   23.13    1.00
  -4   4  21   23.81    1.01
  -4   4 -21   24.39    1.04
  -4  -4 -21   22.32    0.97
   4   4  21   21.08    0.90
   1  -6 -17   18.71    0.82
  -1   6  17   20.67    0.88
   1   6  17   19.39    0.85
   6  -1 -17   18.48    0.82
  -6   1 -17   22.62    0.99
  -1  -6 -17   18.18    0.80
   1   6  17   18.84    0.83
   1  -6 -17   18.33    0.81
   1   6 -17   20.01    0.89
  -1  -6 -17   17.69    0.79
   6  -1  17   20.16    0.88
  -1   6 -17   22.20    0.98
   6   1 -17   18.36    0.80
   1  -6  17   19.32    0.85
  -1   6  17   16.77    0.76
  -6  -1 -17   18.14    0.79
  -1  -6  17   20.29    0.87
   6   1  17   20.22    0.89
  -6   1  17   19.02    0.82
   4   0 -31    6.26    0.36
   0  -4 -31    6.84    0.39
   0  -4  31    6.61    0.34
   4   0 -31    5.88    0.34
   0  -4 -31    6.20    0.34
  -4   0 -31    6.67    0.39
   0  -4 -31    6.64    0.35
   0   4 -31    7.13    0.40
   0   4  31    7.06    0.34
   0  -4 -31    6.54    0.34
   6   3  -6   36.63    1.52
  -3  -6   6   35.82    1.55
   6  -3  -6   35.32    1.47
  -3   6  -6   35.75    1.49
   6   3  -6   34.05    1.42
  -3  -6  -6   39.46    1.64
  -3  -6  -6   35.51    1.49
  -6   3  -6   31.53    1.37
  -3   6  -6   36.28    1.58
   3   6  -6   38.21    1.60
   6   3  -6   36.03    1.50
  -3   6   6   34.27    1.47
  -6   3   6   34.48    1.45
  -6   3  -6   33.77    1.39
  -6   3   6   34.36    1.42
   6  -2  14    8.94    0.47
   2   6 -14    8.24    0.44
  -2  -6 -14    7.68    0.39
  -2  -6  14    7.42    0.44
   6   2 -14    8.48    0.44
  -6   2  14    7.56    0.42
   6   2  14    7.72    0.40
  -6   2 -14    8.14    0.37
  -2   6  14    8.76    0.45
   2   6  14    7.82    0.40
   2  -6  14    8.64    0.48
  -2  -6 -14    8.60    0.44
   6   2 -14    7.99    0.42
  -2   6  14    7.70    0.45
  -6   2 -14    7.45    0.45
  -2   6 -14    9.38    0.52
   2  -6 -14    7.83    0.43
  -6   0 -18  100.51    4.11
   0  -6 -18  101.61    4.15
   0   6  18  104.04    4.27
   0  -6 -18   94.32    3.87
   0   6 -18  112.03    4.58
   6   0 -18  103.78    4.25
   0   6  18  109.05    4.45
   0  -6  18   97.51    3.99
  -5   0 -26   15.83    0.71
   0  -5 -26   14.34    0.64
  -5   0 -26   16.55    0.78
   5   0 -26   15.48    0.69
   0  -5  26   15.56    0.69
   0  -5 -26   15.59    0.70
   0  -5 -26   16.48    0.73
   0   5  26   16.38    0.70
   5   0 -26   16.71    0.74
   0   5 -26   17.02    0.77
  -4   3 -26   33.22    1.39
   4  -3 -26   35.18    1.48
   3   4  26   31.43    1.32
  -3   4 -26   33.12    1.40
  -4  -3 -26   31.32    1.33
  -3  -4 -26   33.09    1.39
   4   3 -26   29.40    1.23
   4   3  26   29.86    1.26
   3  -4 -26   31.67    1.35
  -4   3  26   34.03    1.41
  -3   4  26   33.20    1.38
   4   3 -26   34.27    1.45
   3   4 -26   33.35    1.41
   4  -3  26   31.17    1.31
  -4   3 -26   31.20    1.32
  -3  -3 -30    9.91    0.50
  -3   3 -30    9.83    0.54
   3  -3 -30   10.67    0.52
  -3   3  30   10.21    0.50
   3   3 -30   10.27    0.51
   3   3  30    9.00    0.44
  -3   3 -30    9.54    0.50
   3  -3 -30   11.35    0.55
   3   3 -30    9.04    0.45
   3  -3  30   10.60    0.51
  -3   1 -34   35.76    1.48
   1  -3 -34   38.56    1.63
  -1  -3 -34   33.28    1.41
   1  -3 -34   37.41    1.55
   3  -1  34   34.31    1.44
  -1  -3  34   35.67    1.50
  -1  -3 -34   34.92    1.48
   1   3 -34   36.04    1.53
  -3   1 -34   33.82    1.45
  -1   3 -34   34.26    1.46
  -1  -3 -34   35.32    1.48
   3  -1 -34   35.65    1.50
  -1   3  34   36.39    1.54
   1   3  34   33.53    1.44
  -1   3 -34   34.22    1.46
   3   1 -34   37.43    1.57
  -3   1 -34   34.35    1.46
  -3  -1 -34   36.29    1.53
   1  -3 -34   33.85    1.42
  -1  -3 -34   30.55    1.38
   1  -3  34   35.48    1.58
   1  -3 -34   31.61    1.37
   3  -1 -34   35.64    1.50
   0  -1 -38    2.91    0.21
   0   1 -38    2.50    0.21
   0  -1 -38    2.68    0.29
   1   0 -38    3.28    0.22
   1   0 -38    2.38    0.28
   0   1 -38    2.37    0.32
  -1   0 -38    1.95    0.33
   0   1 -38    3.10    0.34
  -1   0 -38    2.53    0.20
  -1   0 -38    2.71    0.31
   0  -1 -38    2.88    0.30
   0   1  38    2.35    0.30
  -5   4  13   14.53    0.63
  -4  -5 -13   13.81    0.64
  -5   4 -13   15.48    0.72
  -4   5 -13   16.81    0.74
  -4  -5  13   15.90    0.71
  -5  -4  13   15.80    0.70
  -5   4 -13   15.75    0.73
   5   4 -13   17.03    0.77
  -4   5  13   13.51    0.64
  -5   4  13   14.46    0.69
   4   5 -13   16.87    0.76
   2  -4 -29    5.44    0.31
   4  -2 -29    6.29    0.38
   4   2 -29    5.30    0.48
  -2  -4 -29    5.42    0.29
   4  -2  29    5.63    0.33
   2  -4  29    6.14    0.35
  -2  -4 -29    5.70    0.36
   4   2 -29    5.23    0.42
   4  -2 -29    6.54    0.38
  -2  -4  29    6.15    0.33
   2   4 -29    5.93    0.38
   2   4 -29    5.01    0.33
  -2   4 -29    5.97    0.36
  -2  -4 -29    7.46    0.38
   2  -4 -29    5.97    0.34
  -4   2 -29    6.54    0.47
  -4   2 -29    5.85    0.31
  -4   2 -29    5.37    0.34
  -4  -2 -29    5.80    0.39
   2   4  29    5.77    0.28
  -2   4  29    5.38    0.27
  -4   2  29    6.77    0.38
   2  -2  35    0.32    0.28
   2   2 -35    0.49    0.33
   2  -2 -35    0.31    0.33
  -2   2  35    1.65    0.28
   2  -2 -35   -0.12    0.30
   3   5  20    8.78    0.47
   5   3 -20    7.75    0.62
   5  -3  20    8.78    0.52
   3  -5  20    6.72    0.46
  -5   3  20   12.37    0.72
  -5   3 -20    8.83    0.46
  -3   5  20    8.05    0.65
  -5  -3 -20    9.65    0.62
   3   5 -20    6.86    0.65
  -3   5  20    9.69    0.75
   6  -3  -7    1.52    0.26
  -6   3  -7    1.94    0.18
  -6   3   7    5.40    0.29
  -6   3   7    5.47    0.44
  -3   6  -7    2.18    0.32
   3   6  -7    1.19    0.24
  -3   6   7    1.98    0.38
  -6   3  -7    3.43    0.33
  -3  -6   7    1.35    0.20
   6   3  -7    0.62    0.24
  -3  -6  -7    2.89    0.24
   6   3  -7    0.53    0.20
   6   3  -7    0.65    0.22
  -3   6   7    1.94    0.21
  -3  -6  -7    2.35    0.25
  -3   6  -7    1.81    0.25
  -2   0 -37    8.84    0.47
   0   2 -37    8.84    0.41
   0  -2 -37    8.95    0.41
  -2   0 -37    8.43    0.38
   2   0 -37    8.42    0.43
   2   0 -37    9.06    0.46
   0  -2 -37    8.93    0.46
   0   2 -37    8.66    0.45
   0  -2 -37    7.61    0.37
   2   0 -37    9.49    0.43
   0   2 -37    7.84    0.43
  -2   0 -37    7.88    0.40
   0  -2 -37    9.21    0.45
   2   0  37    8.63    0.42
  -6   3  -8   11.46    0.58
   6   3  -8    9.83    0.45
  -3  -6  -8    8.21    0.40
  -3   6  -8    9.53    0.47
  -3   6   8    9.96    0.46
  -6   3  -8    9.52    0.43
  -3  -6   8    9.15    0.43
   6   3  -8    9.06    0.44
  -3  -6  -8    8.54    0.41
   3   6  -8    9.16    0.47
  -3   6  -8    9.75    0.51
   6   3  -8    8.69    0.49
  -3   6   8    9.82    0.51
  -6   3   8    8.60    0.40
   2  -5  24    1.55    0.22
   5   2 -24    1.18    0.20
   2  -5 -24    0.98    0.26
  -2  -5 -24    0.62    0.22
  -5   2 -24    1.88    0.25
  -5  -2 -24    2.05    0.33
  -2  -5 -24    0.85    0.16
   5  -2 -24    1.02    0.24
  -2   5  24    1.35    0.17
  -5   2 -24    1.40    0.13
   5  -2  24    1.52    0.24
   5   2  24    1.18    0.23
  -2   5  24    1.68    0.24
   2   5  24    1.24    0.16
  -5   2  24    1.56    0.23
   2   5 -24    1.55    0.28
   5   2 -24    0.92    0.26
  -2  -5  24    1.35    0.19
  -2   6  15    8.40    0.45
   6   2 -15    8.27    0.57
  -2   6  15    8.82    0.42
   6   2  15    9.49    0.48
   2  -6  15   10.68    0.55
   2   6  15    9.68    0.47
  -6   2 -15    9.09    0.41
  -6   2  15    9.01    0.43
   6   2 -15    8.96    0.47
  -2  -6 -15    8.78    0.43
   2   6 -15    9.11    0.49
   6  -2  15   10.66    0.53
  -6   2 -15    9.72    0.50
   2  -6 -15    8.94    0.46
  -2  -6 -15    9.68    0.47
  -2   6 -15    9.69    0.52
  -4   1 -31   24.90    1.41
   1   4 -31   25.18    1.37
  -1  -4  31   24.81    1.05
   4  -1 -31   27.20    1.18
   1   4  31   26.15    1.10
   1  -4 -31   24.90    1.06
  -1  -4 -31   23.43    1.01
  -1   4 -31   26.97    1.70
   1  -4 -31   25.91    1.13
  -1   4  31   24.36    1.03
   4   1 -31   27.89    1.22
   1   4 -31   28.34    1.24
  -1   4 -31   25.19    1.10
  -1  -4 -31   25.33    1.09
  -4  -1 -31   21.64    1.15
  -1  -4 -31   24.77    1.07
   1  -4 -31   26.95    1.15
  -4   1 -31   26.15    1.16
  -4  -1 -31   24.39    1.08
   1  -4  31   23.43    1.23
   4   1 -31   25.87    1.13
   1  -4 -31   28.06    1.22
   2   3 -33   13.82    0.66
   3  -2 -33   13.79    0.75
   2  -3 -33   13.68    0.62
  -3  -2 -33   10.86    0.50
  -3   2  33   13.78    0.63
  -2   3  33   13.69    0.61
  -3   2 -33   14.48    0.72
  -2   3 -33   12.80    0.65
  -3  -2 -33   13.99    0.67
  -2   3 -33   14.30    0.69
  -2  -3 -33   10.32    0.77
   2   3 -33   12.46    0.59
  -2  -3 -33   14.29    0.68
   3  -2 -33   14.63    0.68
   2  -3 -33   14.30    0.68
   3   2 -33   12.47    0.93
   2  -3 -33   14.25    0.67
   3   2 -33   12.69    0.61
  -3   2 -33   13.74    0.64
  -2  -3 -33   11.45    0.53
   3  -2  33   14.69    0.67
  -3  -2 -33   12.51    0.60
  -5   4 -14   22.74    0.96
  -4   5  14   19.54    0.88
  -5   4  14   20.79    0.94
  -4  -5  14   21.53    0.92
  -5  -4  14   21.57    0.92
  -4   5 -14   21.76    0.94
  -4  -5 -14   19.45    0.87
  -4   5  14   19.52    0.84
  -5  -4 -14   21.14    0.95
   5   4 -14   22.99    0.99
  -5   4 -14   20.06    0.96
   4   5 -14   23.02    1.00
  -5   4  14   20.52    0.91
  -6   1 -18   37.26    1.56
  -1  -6 -18   36.38    1.53
   1  -6 -18   41.01    1.72
  -1   6  18   38.52    1.60
  -6  -1 -18   32.30    1.35
   6  -1 -18   38.27    1.60
  -1  -6 -18   34.88    1.46
   6   1 -18   36.48    1.53
  -6   1  18   35.27    1.47
   1   6  18   39.14    1.63
   1  -6  18   33.28    1.40
   6   1  18   34.80    1.46
   1   6  18   39.07    1.64
  -1  -6  18   34.51    1.43
   1   6 -18   40.97    1.72
  -1   6 -18   36.51    1.54
   1  -6 -18   35.59    1.49
  -1   6  18   33.83    1.43
  -4   4  22    9.54    0.46
  -4   4  22    8.81    0.49
  -4   4 -22   13.40    0.64
  -4  -4 -22    8.08    0.53
   4   4  22    7.14    0.50
   4   4 -22    7.48    0.67
  -1  -5 -26    3.07    0.29
  -1   5 -26    3.08    0.30
  -5  -1 -26    3.51    0.36
   1  -5 -26    2.51    0.27
  -1   5  26    3.39    0.30
   1  -5 -26    3.04    0.28
  -1  -5 -26    2.80    0.26
   1  -5  26    3.38    0.26
   1   5 -26    3.44    0.31
   5   1 -26    2.22    0.27
   5  -1 -26    2.80    0.29
  -1  -5 -26    2.75    0.24
  -1   5  26    3.24    0.23
   1   5  26    3.56    0.24
   5   1 -26    2.66    0.24
  -1  -1 -38   -0.24    0.20
   1  -1  38   -0.53    0.18
  -1  -1 -38   -0.04    0.11
   1  -1 -38    0.14    0.11
   1   1  38   -0.17    0.17
  -1  -1 -38   -0.31    0.25
   1  -1 -38   -0.03    0.26
   1   1 -38   -0.46    0.21
  -1   1 -38    0.08    0.13
   1  -1 -38   -0.12    0.16
  -1   1 -38   -0.09    0.28
   1   1 -38    0.06    0.13
   1  -1 -38    0.39    0.19
   1   1 -38   -0.16    0.22
   6   0 -19    8.15    0.67
   0   6 -19    7.32    0.47
   0  -6 -19   12.21    0.69
  -6   0 -19    6.50    0.44
   0   6  19    7.67    0.55
   0  -6 -19    8.98    0.70
   0  -6  19    7.80    0.42
   0   6  19    9.12    0.58
   0  -3 -35   -0.04    0.17
   0   3 -35   -0.13    0.21
   3   0 -35    0.47    0.23
   0  -3 -35   -0.07    0.18
   0  -3 -35    0.06    0.14
  -3   0 -35   -0.03    0.27
   0   3 -35   -0.56    0.23
   3   0 -35    0.38    0.26
   0  -3  35   -0.10    0.17
  -3   0 -35    0.69    0.11
  -3   0 -35    0.12    0.19
   0   3  35   -0.14    0.18
  -3  -6   9    8.82    0.45
  -3   6  -9    9.26    0.53
  -3  -6  -9    8.06    0.42
  -3  -6  -9    7.57    0.41
   6   3  -9    7.56    0.40
  -6   3  -9    9.29    0.45
   3   6  -9    8.63    0.47
   6   3  -9    8.63    0.45
   3  -6   9    8.16    0.50
  -6   3  -9    9.69    0.53
  -6   3   9    8.32    0.41
  -3   6   9    8.94    0.51
  -3   6   9    8.40    0.44
  -3   6  -9    9.07    0.48
   6   3  -9    7.50    0.46
   0   0 -39   -0.27    0.23
   0   0 -39   -0.01    0.11
   0   0  39   -0.01    0.17
   0   0 -39    0.26    0.29
  -3  -5 -21    9.72    0.52
  -5   3 -21    9.82    0.53
   3   5 -21    9.90    0.52
   3  -5  21    9.98    0.53
  -5   3  21    9.44    0.52
   5  -3  21    9.83    0.50
  -3   5  21    8.67    0.48
  -3   5  21    9.61    0.48
  -5  -3 -21    8.53    0.49
   3   5  21    9.69    0.48
   5   3 -21    9.74    0.52
   5   3  21    9.54    0.48
  -5   3 -21   10.11    0.49
   0   5 -27   12.63    0.78
   0  -5 -27   12.80    0.64
   5   0 -27   12.75    0.63
   0  -5 -27   12.07    0.60
   0   5  27   12.38    0.58
  -5   0 -27   12.12    0.68
   5   0 -27   11.87    0.59
   0  -5  27   11.03    0.54
   0  -5 -27   12.05    0.60
  -5   0 -27   11.60    0.59
  -4  -3 -27    8.13    0.50
  -4   3  27   11.15    0.64
   4   3 -27    6.96    0.43
   3  -4 -27    8.61    0.50
  -3   4  27    9.71    0.58
  -4   3 -27    7.58    0.40
   4  -3 -27    8.60    0.49
   4   3 -27    7.41    0.45
   3   4 -27    7.70    0.48
  -4   3 -27    9.21    0.52
   4  -3  27    8.92    0.49
   3  -4 -27    7.79    0.50
   3   4  27    6.99    0.40
   4   3  27    7.64    0.40
  -3  -4 -27    8.39    0.48
  -1  -2 -37   31.83    1.43
   2  -1  37   26.89    1.22
  -1   2 -37   29.79    1.36
  -2  -1 -37   29.59    1.37
   1   2 -37   28.97    1.33
   2   1 -37   30.28    1.38
  -1   2 -37   30.26    1.40
  -2   1 -37   28.64    1.30
  -1   2  37   31.47    1.42
  -1   2 -37   28.96    1.30
  -1  -2 -37   29.13    1.32
   1  -2 -37   29.96    1.34
   1  -2 -37   30.32    1.38
   1  -2  37   27.74    1.26
  -1  -2  37   30.23    1.37
  -2  -1 -37   30.50    1.37
   2  -1 -37   32.69    1.49
   1  -2 -37   29.84    1.37
   1  -2 -37   32.40    1.47
  -2   1 -37   32.30    1.44
   1   2 -37   31.50    1.41
   2  -1 -37   29.44    1.34
   2   1 -37   29.25    1.35
  -1  -2 -37   29.85    1.38
   1   2 -37   31.02    1.42
  -2  -1 -37   30.48    1.39
   6  -2  16   15.69    0.77
  -2  -6 -16   14.14    0.68
  -2  -6 -16   14.21    0.68
  -6   2  16   13.69    0.65
   6   2  16   14.76    0.71
   2  -6  16   15.50    0.76
   2   6 -16   14.19    0.72
   6  -2 -16   14.17    0.68
   6   2 -16   14.90    0.72
  -2   6  16   16.10    0.75
   2  -6 -16   14.26    0.70
  -2   6 -16   14.29    0.71
   2   6  16   14.95    0.71
  -6   2 -16   15.03    0.74
  -2   6  16   14.76    0.74
  -6   2 -16   13.49    0.62
   5   4 -15   21.11    0.98
   4   5 -15   23.52    1.09
  -5   4  15   22.20    1.04
  -4  -5  15   21.79    1.00
  -4   5  15   21.33    0.98
  -5   4 -15   19.77    0.91
  -4   5 -15   21.27    0.98
  -5  -4 -15   19.72    0.95
  -4  -5 -15   19.91    0.94
  -5  -4  15   21.07    0.97
  -4   5  15   20.21    0.96
  -5   4 -15   20.42    0.97
   0  -4 -32    1.74    0.22
  -4   0 -32    2.01    0.23
   0  -4 -32    1.32    0.21
   0   4 -32    1.72    0.26
   0   4  32    1.96    0.16
   0  -4  32    1.98    0.20
   0  -4 -32    1.50    0.24
   0  -4 -32    1.68    0.18
   4   0 -32    1.40    0.25
   3   3 -31    9.50    0.52
   3  -3 -31    9.57    0.51
  -3   3  31    9.68    0.48
  -3   3 -31   10.44    0.59
  -3  -3 -31   10.02    0.54
  -3   3 -31    9.50    0.52
   3  -3  31    9.29    0.49
   3  -3 -31    9.21    0.51
   3   3 -31    8.57    0.45
  -3   6  10   15.78    0.74
  -3   6 -10   15.07    0.77
  -6   3 -10   15.70    0.79
   6   3 -10   15.92    0.75
  -3  -6 -10   15.83    0.74
   6   3 -10   15.65    0.75
  -3  -6  10   16.25    0.76
   6   3 -10   14.94    0.72
  -6   3  10   15.76    0.73
  -6   3 -10   15.52    0.71
  -3   6 -10   15.47    0.73
   3   6 -10   14.09    0.71
  -3   6  10   14.82    0.74
  -3  -6 -10   14.04    0.67
   3  -6  10   14.78    0.75
   2  -4  30   12.03    0.59
   4   2 -30   12.91    0.63
   4  -2 -30   14.25    0.70
  -2  -4  30   13.04    0.63
   4  -2  30   14.16    0.68
  -2  -4 -30   12.12    0.58
   2  -4 -30   15.19    0.74
  -2  -4 -30   14.17    0.70
  -4   2 -30   13.45    0.64
  -4   2  30   14.59    0.70
   2   4  30   13.69    0.63
   2  -4 -30   13.88    0.68
  -4   2 -30   16.17    0.83
  -4  -2 -30   15.92    0.78
  -2   4  30   13.91    0.64
   2   4 -30   15.40    0.76
  -2   4 -30   14.25    0.70
  -4   2 -30   14.51    0.72
   2   4 -30   13.46    0.67
  -2  -4 -30   14.48    0.70
   4  -2 -30   14.06    0.68
   4   2 -30   14.28    0.70
  -1  -6  19   11.05    0.53
  -1  -6 -19   12.72    0.65
   1  -6 -19   12.73    0.66
  -1   6 -19   13.10    0.67
   6   1 -19   11.39    0.58
   1   6 -19   12.09    0.63
  -1  -6 -19   10.50    0.62
   1  -6  19   12.14    0.61
  -6   1  19   13.07    0.64
   6  -1 -19   10.90    0.55
   1  -6 -19   12.12    0.67
  -1   6  19   13.61    0.70
   6   1  19   11.23    0.74
   1   6  19   12.30    0.59
  -1   6  19   12.63    0.61
   1   3  35   31.54    1.43
   1  -3 -35   33.14    1.50
   3  -1 -35   32.74    1.49
  -1   3  35   29.93    1.37
  -3   1 -35   30.69    1.45
  -1  -3 -35   33.81    1.52
  -1  -3  35   32.48    1.47
  -3   1 -35   31.31    1.77
   1  -3 -35   31.17    1.44
  -1   3 -35   32.20    1.48
   1   3 -35   30.19    1.38
  -1  -3 -35   32.19    1.48
   3   1 -35   33.85    1.54
   1  -3 -35   33.19    1.49
   3  -1 -35   32.85    1.50
   3  -1  35   30.56    1.39
  -1  -3 -35   29.84    1.36
  -1   3 -35   32.35    1.48
  -3  -1 -35   32.40    1.48
  -3   1 -35   33.32    1.52
  -1  -3 -35   28.76    1.31
   1  -3 -35   29.76    1.35
   0  -6  20    2.61    0.25
   0  -6 -20    0.39    0.23
   0   6  20    1.48    0.20
   0   6  20    0.78    0.22
   0  -6 -20    0.48    0.23
   0   6 -20    1.43    0.36
  -4   4 -23   84.54    3.97
   4   4 -23   82.75    3.69
  -4   4 -23   88.89    4.16
   4   4  23   75.30    3.34
  -4   4  23   81.12    3.62
  -4  -4 -23   80.63    3.58
  -4   4  23   85.76    4.02
  -5  -2 -25   11.22    0.60
  -2   5  25   10.71    0.51
  -5   2 -25   11.38    0.58
   2  -5 -25   11.46    0.59
   5   2 -25   10.41    0.52
   5   2  25   10.40    0.55
   5  -2  25   11.29    0.57
   2   5 -25   10.52    0.56
   2  -5 -25   11.76    0.59
  -5   2  25   10.82    0.53
   2  -5  25   10.49    0.53
   5  -2 -25   10.59    0.54
  -2  -5  25   11.67    0.57
  -2  -5 -25    9.79    0.49
  -2  -5 -25   12.75    0.61
  -2   5  25   10.11    0.52
   2   5  25   11.14    0.52
  -5   2 -25   10.95    0.51
  -2  -5 -25   11.25    0.57
   5   2 -25   11.53    0.58
  -2   2 -36   69.22    3.07
  -2  -2 -36   73.31    3.25
  -2   2  36   69.77    3.10
  -2  -2 -36   70.34    3.12
  -2  -2 -36   66.98    2.98
   2  -2 -36   69.85    3.11
   2  -2 -36   74.68    3.34
  -2   2 -36   72.23    3.21
   2  -2 -36   74.88    3.32
   2  -2  36   62.45    2.77
   2   2 -36   74.95    3.34
  -1   0 -39   39.26    1.81
   0  -1 -39   41.21    2.81
   1   0 -39   41.24    1.89
   0   1 -39   41.64    2.71
  -1   0 -39   40.29    1.84
   1   0 -39   41.09    1.83
   0  -1 -39   45.82    2.06
   0   1 -39   35.48    2.41
   1   0 -39   42.64    1.93
   1   0  39   39.88    1.83
   0   1  39   38.88    1.78
   0   1 -39   36.29    1.63
  -1   0 -39   41.40    1.85
   0  -1 -39   44.60    1.98
  -3  -6  11    7.62    0.42
  -6   3  11    7.66    0.41
  -6   3 -11    8.00    0.39
  -3   6  11    9.51    0.48
   3  -6  11    8.29    0.52
  -3   6 -11    8.14    0.44
   6   3 -11    6.79    0.39
  -3   6  11    8.10    0.47
  -6   3 -11    7.18    0.43
  -3   6 -11    7.57    0.46
   3   6 -11    7.18    0.41
  -3  -6 -11    8.08    0.41
  -3  -6 -11    8.11    0.44
   6   3 -11    8.61    0.47
   1  -5  27   14.28    0.68
  -1  -5 -27   16.64    0.80
  -5  -1 -27   14.49    0.69
   1   5  27   17.78    0.81
  -1  -5  27   15.91    0.75
   1  -5 -27   15.47    0.75
   5   1 -27   14.64    0.71
   1  -5 -27   16.56    0.80
  -5   1 -27   15.79    0.77
  -1  -5 -27   14.11    0.68
   5   1 -27   17.22    0.82
   5  -1 -27   16.37    0.79
  -1  -5 -27   15.21    0.72
  -1   5  27   16.48    0.76
   1   5 -27   15.54    0.77
  -5  -1 -27   16.22    0.81
   7   0   0    3.82    0.33
   0   7   0    1.65    0.25
   7   0   0    3.12    0.30
   0  -7   0    1.11    0.22
   7   0   0    2.65    0.22
  -4  -5 -16    1.47    0.25
  -5   4  16    1.85    0.27
  -4   5  16    2.44    0.29
  -4   5 -16    2.78    0.33
  -5  -4 -16    1.28    0.29
  -4   5 -16    2.80    0.27
  -5   4 -16    2.58    0.22
  -4   5  16    1.96    0.23
   4   5 -16    1.26    0.24
  -5   4 -16    2.95    0.32
   5   4 -16    1.40    0.24
   7   0   1    4.49    0.34
   7   0  -1    5.20    0.39
   7   0   1    4.90    0.29
   7   0  -1    3.58    0.27
   7   0  -1    3.81    0.29
   0   7   1    3.15    0.31
   7   0   1    3.84    0.29
   0   7  -1    4.21    0.34
   0  -7   1    4.46    0.32
  -6   2 -17    4.00    0.23
   2   6  17    3.41    0.26
  -6   2 -17    4.27    0.33
   2   6 -17    3.92    0.34
  -2  -6 -17    3.77    0.29
   6  -2  17    4.17    0.32
  -2   6 -17    5.01    0.39
   6  -2 -17    3.65    0.29
   6   2  17    2.96    0.27
   2  -6 -17    3.60    0.29
   2  -6  17    3.45    0.33
  -2   6  17    3.17    0.30
  -6   2  17    5.58    0.34
  -2   6  17    3.69    0.26
   6   2 -17    3.55    0.31
  -2  -6 -17    3.08    0.28
  -4   1 -32   -0.79    0.31
  -1   4 -32   -0.03    0.26
   1   4 -32   -0.06    0.30
   4   1 -32    0.17    0.25
   4  -1 -32   -0.39    0.25
  -1  -4  32    0.31    0.19
   1   4 -32   -0.02    0.25
   1  -4 -32    0.45    0.25
  -1  -4 -32    0.14    0.22
  -4  -1 -32    0.24    0.28
   1  -4 -32    0.59    0.29
   1  -4  32    0.57    0.21
   1  -4 -32   -0.09    0.22
   4   1 -32   -0.20    0.21
   1   4  32    0.11    0.15
  -4  -1 -32   -0.19    0.20
   1  -4 -32    0.04    0.19
  -1   4 -32    0.11    0.31
  -1  -4 -32   -0.35    0.26
   0   7   2   11.98    0.64
   7   0  -2   13.39    0.66
   0   7  -2   12.90    0.67
   7   0   2   12.97    0.68
   7   0   2   13.75    0.71
   7   0  -2   12.73    0.64
   7   0  -2   11.77    0.56
   0  -7   2   14.93    0.72
   7   0   2   16.09    0.75
   0  -7  -2   11.79    0.59
  -3   5  22    5.89    0.32
  -5   3  22    4.70    0.29
   5  -3  22    4.05    0.30
   3   5 -22    4.45    0.34
   5   3  22    4.04    0.28
  -3  -5 -22    5.54    0.37
  -5  -3 -22    4.37    0.35
   3   5  22    4.90    0.28
  -3   5 -22    3.89    0.34
  -5   3 -22    4.48    0.34
  -5   3 -22    3.99    0.32
   5   3 -22    5.43    0.34
  -3   5  22    4.41    0.33
   2  -3 -34   36.28    1.64
   3  -2 -34   33.50    1.53
   3  -2  34   32.52    1.47
   3   2 -34   35.50    1.62
   2   3 -34   34.86    1.59
  -2  -3 -34   32.32    1.46
  -2   3 -34   35.30    1.60
  -3  -2 -34   28.71    1.30
  -3   2 -34   36.38    1.65
  -2  -3 -34   30.79    1.39
   3   2 -34   33.06    1.50
  -3  -2 -34   32.18    1.47
   3  -2 -34   35.61    1.62
  -3   2  34   33.51    1.51
  -2   3  34   33.80    1.52
  -2   3 -34   36.74    1.69
   2  -3 -34   35.06    1.59
  -2  -3 -34   34.65    1.58
  -3   2 -34   32.02    1.48
  -3  -2 -34   33.68    1.54
   2  -3 -34   34.44    1.56
   2   3 -34   32.51    1.48
   2   0 -38    3.73    0.38
   0  -2 -38    3.19    0.33
   0  -2 -38    3.15    0.30
   0   2 -38    2.27    0.31
   2   0 -38    2.95    0.26
   0  -2 -38    2.99    0.24
   0  -2 -38    3.25    0.21
  -2   0 -38    2.82    0.29
  -2   0 -38    2.82    0.18
  -2   0 -38    3.32    0.27
   0   2 -38    2.20    0.21
   0   2 -38    3.16    0.29
   7   0  -3   54.23    2.42
   0  -7  -3   53.26    2.38
   0  -7   3   52.46    2.34
   0   7   3   58.28    2.62
   7   0  -3   49.21    2.19
   7   0   3   51.06    2.29
   7   0   3   54.99    2.46
   0   7  -3   52.38    2.35
   7   0  -3   50.09    2.22
  -7   0  -4    8.67    0.46
   0   7   4   11.16    0.63
   7   0   4    8.97    0.48
   0   7  -4    9.78    0.55
   7   0   4    9.34    0.52
   0   7   4   13.30    0.66
   0  -7  -4   12.93    0.65
   7   0  -4   10.20    0.52
   7   0  -4    9.69    0.49
   7   0  -4   10.81    0.57
  -3  -6 -12    5.06    0.29
  -6   3  12    5.34    0.30
  -3  -6  12    5.04    0.33
  -3   6  12    5.50    0.32
   6   3 -12    5.11    0.32
  -6   3 -12    5.99    0.31
  -3   6  12    4.98    0.35
  -6   3 -12    5.35    0.37
  -3   6 -12    5.36    0.40
  -3  -6 -12    5.06    0.33
   3  -6  12    6.70    0.46
  -3   6 -12    5.47    0.35
   3   6 -12    5.13    0.39
   6   3 -12    5.56    0.35
  -1  -6 -20   14.27    0.69
  -1  -6  20   13.25    0.66
   1  -6  20   13.98    0.68
  -6  -1 -20   12.63    0.60
   1   6  20   16.17    0.76
  -1   6 -20   14.65    0.72
   1  -6 -20   15.22    0.74
  -6   1 -20   13.94    0.68
   1   6 -20   13.84    0.70
  -1   6  20   14.04    0.66
  -1  -6 -20   14.49    0.70
  -6   1  20   14.17    0.68
   6   1 -20   13.34    0.69
   6  -1 -20   14.52    0.70
  -1   6  20   15.50    0.76
   1  -6 -20   13.32    0.66
   0   5 -28    0.77    0.25
   5   0 -28    0.80    0.27
   0  -5  28    0.61    0.16
   5   0 -28    0.41    0.22
   0   5  28    0.02    0.13
   0  -5 -28   -0.04    0.20
  -5   0 -28    0.36    0.30
   0  -5 -28   -0.33    0.24
   0  -5 -28   -0.04    0.18
  -4  -3 -28   10.91    0.57
  -4   3 -28   10.65    0.56
  -3   4 -28   11.08    0.62
   4  -3  28    9.41    0.49
   3   4 -28   10.04    0.55
   4   3 -28   11.03    0.57
   4  -3 -28   11.06    0.56
   3  -4 -28   10.25    0.53
  -4   3  28   11.35    0.55
  -3   4  28   10.43    0.50
  -4   3 -28   10.59    0.53
   3  -4 -28   10.00    0.54
   3   4  28    9.28    0.47
   4   3  28    9.89    0.51
  -3  -4 -28   10.36    0.55
   0  -3 -36    6.16    0.35
   0   3 -36    5.65    0.36
   3   0 -36    6.27    0.37
   0  -3 -36    6.05    0.36
   0   3  36    5.52    0.32
  -3   0 -36    7.35    0.36
  -3   0 -36    5.78    0.38
   3   0 -36    5.47    0.36
  -3   0 -36    6.02    0.37
   0  -3 -36    6.12    0.33
   0  -3  36    5.12    0.31
   0   3 -36    5.66    0.36
   1  -1 -39    0.80    0.23
  -1   1 -39    0.77    0.15
   1  -1  39    0.61    0.21
   1   1 -39    0.13    0.27
   1   1 -39    1.23    0.16
  -1  -1 -39    0.19    0.28
  -1   1 -39   -0.18    0.25
   1   1 -39    0.46    0.24
  -1  -1 -39    0.81    0.24
   1  -1 -39    0.90    0.14
  -1  -1 -39    0.77    0.13
   1  -1 -39    0.47    0.24
   0   7  -5   -0.07    0.26
   7   0  -5    1.25    0.25
   7   0   5    0.74    0.26
   0  -7   5    0.49    0.22
   0   7   5    1.38    0.24
   7   0  -5    0.28    0.12
  -7   0  -5    1.74    0.24
   7   0  -5    0.56    0.26
   0   7   5    2.04    0.31
   7   0   5    0.23    0.24
   0  -7  -5    2.68    0.26
   0  -6 -21   14.44    0.70
   6   0 -21   16.33    0.78
   0   6  21   14.97    0.73
   0   6  21   15.49    0.72
   0   6 -21   16.79    0.82
   0  -6  21   14.74    0.70
   0  -6 -21   13.61    0.65
  -6   0 -21   14.93    0.71
  -1  -7   0    3.11    0.29
   7   1   0    3.07    0.27
  -7   1   0    1.54    0.24
   7   1   0    2.51    0.29
  -7   1   0    3.35    0.29
  -1   7   0    2.63    0.29
  -1  -7   0    2.91    0.24
   7  -1   0    2.79    0.28
  -1   7   0    4.03    0.33
   1   7   0    1.95    0.31
  -5   5   0    7.35    0.40
  -5  -5   0    2.43    0.23
   1   7  -1    8.15    0.49
  -1  -7   1    9.87    0.53
   7   1   1   10.17    0.52
   7   1  -1    7.17    0.40
  -1   7   1    7.05    0.40
  -1  -7   1   11.05    0.55
  -1  -7  -1    6.79    0.38
   7   1   1    9.48    0.51
   7   1  -1    7.72    0.47
  -1   7  -1    8.95    0.49
   7  -1   1   12.93    0.67
   7  -1  -1    7.03    0.37
  -7   1  -1    8.89    0.47
   1   7   1    7.36    0.46
  -1   7  -1    8.76    0.54
  -1   7   1    7.43    0.48
   7  -1  -1    8.01    0.46
   7   1  -1    8.14    0.46
  -7   1   1    6.71    0.39
  -5  -5  -1   38.64    1.73
  -5  -5   1   39.86    1.78
  -5   5  -1   40.11    1.83
  -5   5   1   38.42    1.74
  -5   5  -1   34.49    1.54
  -5   5   1   37.35    1.67
  -4   4 -24   20.64    1.02
  -4  -4 -24   21.36    1.04
  -4   4  24   23.52    1.22
   4   4  24   15.56    0.83
  -4   4 -24   20.93    0.98
   4   4 -24   18.04    0.98
  -4   4  24   21.72    1.09
   5   4 -17   14.53    0.70
  -5   4 -17   14.97    0.74
   4   5  17   14.03    0.67
   4   5 -17   14.70    0.72
  -4  -5 -17   13.53    0.66
  -5  -4 -17   14.11    0.71
  -4   5  17   13.61    0.68
  -5   4  17   13.17    0.67
  -4   5  17   14.41    0.67
  -5   4 -17   14.99    0.70
  -4   5 -17   18.52    0.90
  -4   5 -17   14.14    0.67
  -3   3 -32    9.12    0.54
  -3   3 -32    9.32    0.55
  -3   3  32    9.71    0.49
  -3  -3 -32    9.82    0.58
   3  -3 -32    9.56    0.52
   3   3 -32    9.27    0.53
   3   3 -32    9.35    0.50
   3  -3 -32   10.14    0.52
  -4  -2 -31    2.80    0.33
  -2   4 -31    2.84    0.33
  -2  -4 -31    2.79    0.23
   2  -4 -31    3.40    0.27
  -4   2 -31    2.31    0.20
  -4   2 -31    2.28    0.37
   4  -2 -31    2.90    0.32
   4   2 -31    2.65    0.26
  -2  -4 -31    3.01    0.29
   2   4 -31    2.48    0.30
   2  -4 -31    3.76    0.31
  -2   4 -31    3.08    0.37
  -2  -4  31    2.38    0.22
  -2   4  31    2.83    0.22
  -4   2  31    2.77    0.27
   4  -2 -31    2.19    0.27
   4   2 -31    2.81    0.30
  -2  -4 -31    1.80    0.26
   4  -2  31    2.76    0.23
   2   4 -31    2.82    0.32
   0  -4 -33    7.97    0.43
   0  -4 -33    8.62    0.45
   4   0 -33    9.69    0.51
   0  -4 -33    8.85    0.46
   0   4  33    8.59    0.42
   0  -4  33    8.99    0.45
  -4   0 -33    8.98    0.49
   0   4 -33    8.66    0.49
   0  -4 -33    9.53    0.48
   0   0  40   -0.31    0.17
   0   0 -40   -0.10    0.12
   0   0 -40   -0.02    0.24
   0   0 -40    0.48    0.21
  -1  -7  -2   28.35    1.29
  -1  -7   2   34.53    1.56
   7  -1   2   34.69    1.59
  -1   7   2   30.18    1.39
   7   1  -2   32.58    1.50
   7  -1  -2   28.86    1.30
  -1   7   2   30.95    1.40
   7  -1  -2   32.50    1.50
  -7   1   2   28.89    1.30
  -1   7  -2   32.59    1.51
   7   1   2   34.04    1.53
   7   1  -2   31.59    1.42
   1   7   2   27.33    1.26
   7   1  -2   30.65    1.41
  -7   1  -2   28.93    1.32
   1   7  -2   30.06    1.39
   7   1   2   36.11    1.64
  -1  -7  -2   30.08    1.36
  -1  -7   2   33.20    1.50
  -7   1   2   31.66    1.43
  -7   1  -2   33.12    1.50
  -5   5  -2    3.76    0.25
  -5  -5   2    2.37    0.22
  -5  -5  -2    3.40    0.26
   0   7   6    3.93    0.30
   0  -7   6    3.45    0.28
   0   7   6    3.61    0.30
   7   0  -6    3.70    0.30
   7   0  -6    4.15    0.29
   0   7  -6    4.28    0.37
  -7   0  -6    4.59    0.30
   7   0  -6    4.06    0.24
   0  -7  -6    3.61    0.27
   2  -6  18   14.03    0.70
   6   2  18   13.03    0.63
   6  -2 -18   13.59    0.66
  -2  -6 -18   14.10    0.68
   6   2 -18   12.92    0.64
  -2  -6 -18   11.64    0.59
   2   6 -18   16.54    0.81
   6  -2  18   14.59    0.72
   2  -6 -18   14.03    0.69
  -2   6 -18   14.41    0.75
  -6   2 -18   13.40    0.68
  -2   6  18   13.27    0.66
  -6   2 -18   12.69    0.58
  -6   2  18   12.43    0.60
  -2   6  18   13.20    0.63
   2   6  18   14.71    0.70
  -5   2 -26   12.99    0.66
   2   5 -26   13.64    0.69
  -5   2 -26   14.22    0.65
   2  -5 -26   14.48    0.73
  -2  -5 -26   15.66    0.74
   5  -2  26   13.61    0.67
   5   2 -26   12.96    0.64
   5  -2 -26   12.17    0.62
  -2   5  26   13.25    0.71
   2  -5  26   16.36    0.78
   2   5  26   14.11    0.66
  -2  -5  26   13.36    0.66
  -5   2  26   12.86    0.63
   5   2 -26   10.56    0.81
  -2  -5 -26   11.06    0.58
  -5  -2 -26   12.21    0.65
  -2   5  26   12.81    0.64
  -2  -5 -26   13.67    0.69
   2  -5 -26   13.03    0.66
   1  -2 -38   10.92    0.57
   2  -1 -38    9.31    0.50
  -1   2 -38    9.99    0.48
  -2  -1 -38    8.88    0.51
  -2   1 -38    9.28    0.83
  -1   2 -38    9.62    0.54
  -1  -2 -38    9.51    0.47
  -2  -1 -38   10.00    0.49
   1  -2 -38   10.64    0.51
  -2   1 -38    9.67    0.58
   1   2 -38    9.62    0.47
  -1   2  38    8.52    0.46
  -2  -1 -38    8.83    0.48
  -1  -2 -38    8.99    0.46
   2   1 -38   10.96    0.62
   1  -2 -38    8.94    0.47
  -2   1 -38    9.67    0.51
   2  -1 -38    9.54    0.51
   1   2 -38   10.02    0.54
   1  -2 -38    9.98    0.55
   2  -1  38    8.01    0.51
   2   1 -38   10.26    0.56
   1   2 -38   10.41    0.58
  -1  -2 -38    8.78    0.48
   7   1  -3   30.41    1.46
  -1  -7  -3   31.59    1.46
   1   7  -3   30.48    1.42
  -1   7  -3   39.41    1.81
   1   7   3   31.19    1.44
   7  -1   3   32.39    1.50
  -1   7   3   34.39    1.58
  -7   1  -3   40.31    1.82
  -7   1   3   35.47    1.60
   7   1  -3   28.51    1.33
  -7   1  -3   36.06    1.65
  -7   1   3   31.64    1.43
  -1  -7   3   31.44    1.46
  -1  -7   3   40.63    2.00
  -1  -7  -3   30.15    1.38
   7   1   3   34.63    1.59
  -1   7   3   31.00    1.41
   7  -1  -3   26.23    1.37
   7   1  -3   27.28    1.36
   7   1  -3   30.13    1.39
   7   1   3   35.72    1.61
  -5   5  -3   16.41    0.77
   5   5  -3   15.97    0.76
  -5   5   3   16.52    0.81
  -5  -5   3   16.03    0.75
  -5  -5  -3   16.25    0.75
  -5   5   3   16.03    0.74
  -3   6 -13    7.99    0.45
  -6   3  13    7.14    0.40
   6   3 -13    6.29    0.43
  -3   6  13    5.93    0.40
  -6   3 -13   11.07    0.52
  -3   6  13    6.18    0.49
   3  -6  13    9.01    0.53
  -6   3 -13    9.68    0.55
  -3  -6 -13    6.01    0.36
   6   3 -13    6.57    0.39
  -3  -6 -13    6.17    0.34
   3   6 -13    7.63    0.45
  -3   6 -13   10.17    0.58
   7  -1   4   83.84    3.72
  -1  -7   4   77.58    3.45
   7   1  -4   88.34    4.15
   7   1   4   80.48    3.56
  -7   1   4   77.91    3.44
  -7   1  -4   79.11    3.50
  -1   7   4   84.10    3.96
   7   1  -4   83.48    3.68
  -1  -7   4   84.61    3.97
   1   7   4   85.25    4.01
   1   7  -4   81.19    3.60
   7   1  -4   80.69    3.61
  -1   7  -4   81.33    3.61
  -7   1   4   89.01    4.16
   7  -1  -4   81.50    3.59
   7   1  -4   88.98    4.17
  -7   1  -4   83.04    3.80
  -1  -7  -4   90.36    4.22
   7   1   4   91.07    4.27
  -1   7   4   88.23    4.12
  -1  -7  -4   81.71    3.63
   5   5  -4    8.65    0.46
  -5  -5   4    7.87    0.40
  -5   5  -4    6.97    0.36
  -5   5   4   10.24    0.56
  -5   5   4   10.64    0.51
   7   0  -7    0.72    0.12
  -7   0  -7    1.98    0.23
   0   7   7    0.76    0.24
   0  -7   7    1.39    0.23
   0   7   7    1.44    0.24
   0  -7  -7    1.06    0.20
   7   0  -7    0.31    0.26
   0   7  -7    1.20    0.28
   7   0  -7    1.53    0.21
   1   5  28   19.46    0.88
  -1   5  28   19.79    0.91
   1  -5 -28   18.45    0.87
  -1  -5 -28   17.77    0.83
   1   5 -28   18.79    0.90
   5  -1 -28   18.95    0.90
  -5   1 -28   19.53    0.93
  -1  -5 -28   16.45    0.83
   5   1 -28   18.60    0.88
   1  -5 -28   18.71    0.90
  -1  -5 -28   17.50    0.90
  -1  -5  28   19.32    0.90
  -5  -1 -28   16.36    0.78
   1  -5 -28   18.81    0.95
   1  -5  28   17.63    0.84
   5   1 -28   17.39    0.83
  -5  -1 -28   18.02    0.88
   5  -1 -28   18.28    0.87
   5   3  23    1.48    0.23
  -3  -5 -23    1.36    0.27
   5  -3  23    1.29    0.22
   3   5 -23    1.25    0.27
   5   3 -23    1.31    0.24
   3   5  23    1.53    0.18
  -5   3  23    1.85    0.27
  -3   5 -23    1.60    0.26
  -5   3 -23    2.24    0.31
  -3   5  23    1.21    0.17
  -5   3 -23    1.76    0.17
  -3   5  23    1.98    0.27
  -5  -3 -23    0.49    0.29
  -1  -3 -36    0.29    0.18
  -3   1 -36   -0.06    0.28
   1  -3 -36    0.12    0.31
   3  -1 -36    0.26    0.27
   1  -3 -36    0.62    0.17
  -1  -3 -36   -0.27    0.23
   1   3 -36    0.65    0.25
   3  -1 -36   -0.26    0.32
  -1  -3 -36    0.34    0.32
   3   1 -36    0.01    0.29
   1   3 -36   -0.05    0.28
  -3   1 -36    0.48    0.11
   1  -3 -36   -0.03    0.24
   1  -3 -36    0.76    0.28
  -1  -3  36    0.46    0.18
  -1   3 -36    0.26    0.24
  -1   7   5   23.98    1.13
   7  -1  -5   18.60    0.87
   7  -1   5   19.74    0.95
  -1   7  -5   20.41    1.00
   1   7  -5   19.61    1.39
  -1  -7   5   19.39    0.92
   7   1  -5   21.04    1.00
   7   1   5   21.73    1.04
  -7   1  -5   24.60    1.14
  -1   7   5   19.55    1.02
   7   1  -5   20.56    1.01
  -7   1   5   21.73    1.00
   7   1   5   19.97    0.96
   1   7   5   25.71    1.25
  -5   5   5    2.20    0.19
  -5  -5   5    2.12    0.21
  -5   5   5    2.34    0.28
  -5   5  -5    2.63    0.21
  -6   1 -21    8.76    0.48
  -1   6 -21    8.15    0.48
   6   1 -21    7.98    0.44
  -1   6  21    8.53    0.47
   1   6  21    8.60    0.43
   1  -6  21    7.53    0.40
  -1   6  21    8.53    0.43
  -1  -6 -21    8.41    0.44
   6  -1 -21    8.36    0.45
  -1  -6  21    8.18    0.41
  -1  -6 -21    7.97    0.44
   1  -6 -21    8.00    0.45
   1   6 -21    8.78    0.50
   1  -6 -21    9.00    0.48
  -6  -1 -21    7.45    0.39
   2   2 -37    5.47    0.38
   2  -2 -37    6.61    0.57
   2  -2  37    5.73    0.49
  -2   2 -37    4.30    0.42
   2  -2 -37    5.82    0.50
   2   2 -37    5.36    0.49
  -2  -2 -37    4.88    0.36
  -2   2  37    6.22    0.52
  -2   2 -37    6.26    0.35
  -2  -2 -37    4.87    0.34
  -2  -2 -37    4.16    0.40
   0  -7   8    4.33    0.34
   0  -7  -8    3.17    0.26
   0   7   8    2.86    0.29
   0   7   8    2.44    0.28
   7   0  -8    4.32    0.30
   0  -7  -8    2.95    0.25
  -7   0  -8    8.31    0.47
   0   7  -8    3.53    0.33
   7   0  -8    3.27    0.22
  -4   1 -33    4.01    0.35
  -1   4 -33    4.59    0.39
   1  -4 -33    3.83    0.26
   1   4  33    4.12    0.25
  -1   4  33    4.11    0.27
  -1  -4 -33    3.52    0.25
  -4   1 -33    4.30    0.33
   4  -1 -33    3.98    0.31
  -1  -4  33    4.26    0.27
   1  -4 -33    3.72    0.34
  -1  -4 -33    3.47    0.27
   1  -4 -33    4.25    0.31
  -1  -4 -33    3.40    0.33
  -4  -1 -33    4.43    0.39
   1  -4 -33    3.72    0.29
   4  -1 -33    4.07    0.31
   1  -4  33    3.77    0.28
   1   4 -33    4.72    0.36
  -1   4 -33    3.30    0.32
  -4  -1 -33    3.66    0.29
   4   1 -33    3.14    0.30
   1   4 -33    3.52    0.33
   4   1 -33    3.98    0.31
  -1   0 -40   84.85    4.30
   1   0 -40   87.05    4.41
   0  -1 -40   86.22    4.37
  -1   0 -40   83.64    3.94
   0   1 -40   93.30    4.77
  -1   0 -40   76.66    3.72
   1   0 -40   81.87    3.85
   0   1 -40   85.13    4.32
   1   0  40   79.80    3.83
   1   0 -40   81.36    3.83
   0  -1 -40   88.34    4.53
   0  -1 -40   82.97    3.90
   0   1 -40   78.29    3.69
   1   7   6   35.79    1.72
  -7   1  -6   34.79    1.66
   7   1  -6   33.94    1.63
   7  -1   6   36.99    1.77
   1   7  -6   32.95    1.59
  -1  -7  -6   33.24    1.64
  -1  -7   6   32.12    1.59
   7   1  -6   33.12    1.60
  -1   7   6   34.93    1.69
   7   1   6   33.52    1.66
  -7   1   6   32.34    1.54
   7   1  -6   34.77    1.64
   7  -1  -6   33.98    1.61
  -1   7   6   36.99    1.76
   1  -7   6   32.04    1.55
   7   1   6   35.08    1.70
  -1  -7   6   33.35    1.60
  -1  -7  -6   34.98    1.66
  -1   7  -6   33.50    1.67
  -7   1   6   35.55    1.69
  -5   5  -6    6.65    0.38
  -5   5   6    4.84    0.29
  -5   5   6    5.55    0.40
   5   5  -6    4.83    0.35
  -5  -5   6    5.64    0.34
  -3   6 -14   48.67    2.30
  -3   6  14   46.26    2.18
  -6   3 -14   47.38    2.23
  -6   3  14   44.65    2.09
   6   3 -14   48.54    2.29
   3   6 -14   53.11    2.51
  -3   6 -14   51.32    2.44
  -6   3 -14   48.92    2.33
  -3   6  14   43.19    2.08
   6   3 -14   43.80    2.14
  -3  -6 -14   47.74    2.26
  -3  -6 -14   45.84    2.16
   3  -6  14   53.90    2.56
  -4   5 -18   11.04    0.61
   5   4 -18    9.90    0.54
  -4   5  18   10.85    0.56
  -4  -5 -18    9.95    0.60
  -5   4 -18   12.17    0.61
  -5  -4 -18    9.88    0.57
   4   5 -18   11.01    0.70
  -4   5 -18   12.82    0.65
  -5   4 -18   11.28    0.62
  -4   5  18   13.75    0.72
  -5   4  18   10.46    0.57
   0   6 -22    1.90    0.32
   0  -6  22    2.66    0.26
   0  -6 -22    0.50    0.23
  -6   0 -22    1.56    0.24
   0   6  22    0.84    0.18
   0  -6 -22    0.65    0.21
   0   6  22    0.55    0.23
   6   0 -22    0.72    0.25
   6   2  19    8.01    0.46
  -2  -6 -19    8.03    0.44
  -2   6  19    8.02    0.48
  -6   2 -19    8.56    0.50
   2  -6 -19    7.85    0.47
  -2   6 -19    7.91    0.49
  -6   2 -19    7.28    0.37
   6  -2  19    7.99    0.46
   2   6 -19    8.52    0.49
  -2  -6 -19    7.99    0.43
  -6   2  19    8.23    0.44
   6   2 -19    8.10    0.47
   6  -2 -19    9.13    0.50
  -2   6  19    8.49    0.45
   2   6  19    8.19    0.45
   2  -6  19    6.59    0.38
  -5   0 -29    2.50    0.25
   0  -5 -29    2.67    0.26
   0  -5 -29    1.89    0.23
   0   5 -29    2.53    0.29
   5   0 -29    2.22    0.25
   5   0 -29    1.71    0.26
   0  -5 -29    2.39    0.23
   0   5  29    2.27    0.17
  -5   0 -29    1.63    0.34
   0  -5  29    2.44    0.23
   4   3 -29    3.55    0.35
   4  -3 -29    4.53    0.33
   4  -3 -29    4.32    0.37
  -4  -3 -29    3.90    0.36
  -3  -4 -29    3.38    0.31
   3  -4 -29    4.50    0.36
  -4   3  29    5.40    0.33
  -3   4  29    4.38    0.28
   3  -4 -29    3.48    0.30
   3   4 -29    3.52    0.33
  -3   4 -29    4.78    0.38
  -4   3 -29    3.71    0.31
  -4   3 -29    4.14    0.28
  -3  -2 -35    7.97    0.51
  -3   2  35    7.17    0.46
  -2   3 -35    7.83    0.50
  -3   2 -35    7.12    0.48
   3  -2 -35    6.83    0.47
   2  -3 -35    7.10    0.45
   2   3 -35    6.94    0.44
  -2  -3 -35    8.15    0.53
   3   2 -35    6.80    0.40
   2  -3 -35    7.04    0.46
   3  -2 -35    7.70    0.47
  -2   3  35    8.71    0.50
   2  -3 -35    6.42    0.44
  -3  -2 -35    5.90    0.35
  -2  -3 -35    7.14    0.41
  -3   2 -35    6.47    0.39
  -3  -2 -35    6.70    0.40
  -2  -3 -35    5.98    0.38
   3   2 -35    7.11    0.47
  -3   2 -35    7.45    0.40
   3  -2  35    7.03    0.41
  -2   3 -35    6.36    0.41
  -1  -7   7   16.48    0.82
   7   1  -7   18.89    0.94
  -1  -7  -7   18.98    0.94
  -7   1   7   19.52    0.96
   7   1   7   17.33    0.87
   7  -1   7   17.17    0.86
  -1   7   7   19.48    0.96
  -1   7  -7   21.01    1.05
   7  -1  -7   19.42    0.96
   1   7   7   19.23    0.98
   7   1  -7   17.52    0.85
   1  -7   7   17.20    0.88
   7   1  -7   17.89    0.92
  -1  -7  -7   17.87    0.99
  -1   7   7   21.27    1.09
   7  -1  -7   16.14    0.79
   1   7  -7   17.71    0.91
  -7   1  -7   20.40    1.01
   1  -7  -7   16.02    1.04
  -5   5   7   24.26    1.16
  -5   5  -7   24.85    1.18
   5   5  -7   26.45    1.28
  -5  -5   7   26.12    1.25
  -5   5   7   25.22    1.23
   0   7  -9   43.02    2.05
   0  -7  -9   40.52    1.92
   7   0  -9   41.11    1.93
  -7   0  -9   40.39    1.92
   0   7   9   40.02    1.92
   7   0  -9   41.75    1.97
   0  -7  -9   40.32    1.91
   0  -7   9   40.93    1.95
   0   7   9   42.95    2.03
   4   4  25   16.46    0.83
  -4   4  25   20.23    1.01
  -4   4 -25   19.95    0.98
  -4   4  25   19.40    0.94
  -4  -4 -25   17.43    0.88
   4   4 -25   18.55    0.95
  -4   4 -25   21.19    1.06
   0  -2 -39    8.04    0.44
   0  -2 -39    9.26    0.47
   0  -2 -39    8.32    0.47
  -2   0 -39    8.37    0.50
   0  -2 -39    8.09    0.44
  -2   0 -39    8.27    0.42
   0   2 -39    8.45    0.49
   2   0 -39    8.50    0.49
   2   0 -39    8.60    0.50
   0   2 -39    8.53    0.48
   0   2 -39    8.20    0.42
  -2   0 -39    9.11    0.50
  -2   5  27   28.02    1.36
   5   2 -27   29.67    1.42
   2  -5 -27   32.26    1.55
  -5   2 -27   29.29    1.44
  -2   5  27   30.77    1.46
   2   5  27   31.92    1.51
  -5  -2 -27   29.02    1.42
  -2  -5  27   29.81    1.42
   2  -5  27   32.04    1.53
  -2  -5 -27   31.68    1.52
   2  -5 -27   27.26    1.32
   2   5 -27   30.17    1.46
  -2  -5 -27   26.82    1.28
   5  -2  27   28.86    1.38
   5   2 -27   30.73    1.48
  -5   2 -27   30.06    1.42
  -5   2  27   34.74    1.65
   3   0 -37    2.62    0.30
   3   0 -37    3.81    0.33
   0  -3 -37    3.48    0.29
   0  -3 -37    3.57    0.28
  -3   0 -37    3.14    0.27
   0   3  37    3.38    0.26
   0   3 -37    3.26    0.31
   0  -3 -37    2.99    0.22
  -3   0 -37    3.05    0.30
   0   3 -37    3.33    0.31
  -4   6   0    3.95    0.35
  -4  -6   0    4.00    0.28
  -6   4   0    4.32    0.34
  -4   6   0    4.25    0.29
  -6   4   0    4.54    0.28
  -1   7   8   21.93    1.07
   7   1  -8   19.49    0.95
   7  -1  -8   18.65    0.91
   7   1  -8   18.90    0.91
   7  -1   8   18.24    0.91
   1   7  -8   18.78    0.95
   7   1   8   19.41    0.96
  -7   1   8   18.94    0.93
   7  -1  -8   18.77    0.92
  -1  -7   8   17.46    0.86
   1  -7  -8   21.12    1.04
  -1   7  -8   19.70    0.99
  -1  -7  -8   20.73    1.01
   1   7   8   19.08    0.96
  -1   7   8   20.06    1.01
   7   1  -8   19.23    0.95
  -7   1  -8   19.90    0.98
   1  -7   8   18.95    0.95
   1   7   8   18.77    0.92
  -1  -7  -8   19.86    0.98
  -5  -5   8    3.92    0.28
  -5   5   8    5.53    0.45
   5   5  -8    3.48    0.28
  -5   5   8    5.21    0.34
  -6   4  -1   12.54    0.62
  -4   6  -1   12.66    0.64
  -4  -6  -1   14.08    0.70
  -4   6  -1   13.69    0.74
  -4  -6   1   13.03    0.65
  -4   6   1   12.47    0.75
  -6   4   1   11.78    0.58
  -4   6   1   12.26    0.62
  -6   4   1   12.61    0.67
  -6   4  -1   14.76    0.77
   5  -3  24    8.07    0.46
  -3   5  24    8.48    0.47
   3   5 -24    8.32    0.47
  -3   5  24    8.11    0.43
   5   3 -24    9.32    0.53
  -3  -5 -24    7.47    0.46
   5   3  24    7.84    0.43
  -5  -3 -24    7.81    0.48
  -5   3 -24    9.83    0.55
  -5   3 -24    8.63    0.45
  -3   5 -24    8.79    0.52
  -5   3  24    7.90    0.43
  -6   3  15   30.29    1.44
  -3   6  15   29.52    1.42
   3   6  15   26.16    1.27
  -3   6  15   26.32    1.31
  -3  -6 -15   25.18    1.23
  -3  -6 -15   24.36    1.17
  -6   3 -15   27.17    1.33
  -3   6 -15   23.95    1.68
  -6   3 -15   23.85    1.14
   6   3 -15   24.21    1.18
   3   6 -15   24.24    1.19
  -2   4  32   11.19    0.56
   4  -2 -32   11.87    0.63
  -4   2 -32   11.52    0.68
  -2   4 -32   12.43    0.70
   2  -4 -32   11.46    0.60
  -4   2  32   11.83    0.61
  -4   2 -32   11.33    0.58
   4   2 -32   10.19    0.53
   4   2 -32   11.17    0.60
  -2  -4 -32   10.69    0.55
   4  -2  32   10.10    0.53
   2   4 -32   11.92    0.65
  -2  -4 -32   12.23    0.66
  -4   2 -32   12.07    0.64
   2   4 -32   11.12    0.61
   2  -4 -32   11.16    0.58
  -2  -4 -32   11.51    0.59
  -4  -2 -32   11.29    0.62
   4  -2 -32   11.97    0.62
  -2   4 -32   11.56    0.62
   3  -3 -33   44.30    2.11
  -3   3 -33   41.98    2.00
   3   3 -33   44.19    2.10
  -3  -3 -33   40.00    1.90
   3  -3 -33   43.54    2.07
  -3   3  33   40.19    1.90
  -3   3 -33   42.20    2.03
   3   3 -33   40.58    1.93
  -1  -1 -40   29.39    1.39
  -1   1 -40   31.12    1.50
   1  -1 -40   30.21    1.45
  -1   1 -40   29.21    1.38
   1   1 -40   26.88    1.27
   1  -1  40   25.17    1.21
  -1  -1 -40   24.69    1.19
   1  -1 -40   28.18    1.33
   1  -1 -40   24.83    1.20
   1   1 -40   28.45    1.38
   1   1 -40   30.42    1.47
  -1  -1 -40   29.08    1.41
   1  -1 -40   25.61    1.24
  -1   1 -40   27.78    1.35
  -4   6   2   13.14    0.66
  -4   6  -2   13.87    0.74
  -4  -6   2   13.84    0.69
   4   6  -2   12.35    0.66
  -6   4   2   13.75    0.72
  -6   4  -2   11.96    0.64
  -6   4  -2   12.79    0.63
  -4   6  -2   12.40    0.71
  -6   4   2   14.52    0.71
  -4   6   2   12.97    0.69
  -4  -6  -2   14.04    0.74
   0   7  10   11.22    0.64
   0  -7  10    9.02    0.50
   0   7  10   11.53    0.61
   0   7 -10   10.18    0.58
   0  -7 -10   12.17    0.65
  -7   0 -10    9.39    0.54
   0  -7 -10   11.47    0.63
   7   0 -10   10.36    0.56
   1   6  22    2.65    0.23
   1  -6 -22    2.28    0.23
  -6  -1 -22    1.84    0.19
  -1   6  22    2.90    0.29
  -1   6  22    2.08    0.19
   6  -1 -22    2.57    0.24
  -6   1 -22    2.74    0.28
   1   6 -22    2.21    0.30
  -1   6 -22    2.65    0.32
  -1  -6  22    3.33    0.24
   6   1 -22    1.94    0.25
   1  -6  22    2.37    0.25
   1  -6 -22    3.14    0.31
   0  -4 -34    3.70    0.28
   4   0 -34    2.83    0.27
   0  -4 -34    3.56    0.31
   0  -4 -34    3.35    0.26
   0   4 -34    2.63    0.33
  -4   0 -34    2.78    0.31
   0  -4  34    2.64    0.23
   0  -4 -34    3.12    0.23
   0   4  34    2.61    0.20
  -4  -6  -3    1.11    0.19
  -6   4   3    1.84    0.17
  -4   6   3    1.81    0.30
  -4   6  -3    1.08    0.19
  -6   4  -3    1.32    0.17
  -4   6   3    1.57    0.22
   4   6  -3    0.13    0.23
  -4  -6   3    0.75    0.19
  -4   5  19   11.44    0.62
  -4  -5 -19    9.38    0.52
  -5  -4 -19   10.39    0.59
  -4   5  19    8.97    0.47
  -4   5 -19    8.80    0.53
  -5   4 -19    7.75    0.52
  -5   4 -19    7.88    0.49
  -4   5 -19    8.77    0.47
   4   5 -19    8.40    0.48
   5   4 -19    8.10    0.47
  -5   4  19    9.74    0.55
  -1   5  29   18.68    0.90
  -5  -1 -29   14.98    0.79
   1  -5 -29   17.64    0.88
  -1  -5 -29   16.74    0.83
   5  -1 -29   17.12    0.86
   5   1 -29   15.72    0.80
  -1  -5 -29   16.63    0.83
  -5   1 -29   17.71    0.89
   1   5 -29   17.29    0.87
  -5  -1 -29   18.79    0.96
  -1  -5 -29   18.32    0.91
   1  -5  29   16.43    0.81
   1  -5 -29   17.50    0.90
   5   1 -29   17.04    0.85
   5  -1 -29   17.23    0.87
   1  -5 -29   18.53    0.92
   1   5  29   17.82    0.85
  -1  -5  29   16.94    0.83
   4   6  -4    0.36    0.23
  -6   4  -4    1.75    0.27
  -4   6  -4    1.61    0.20
  -4   6   4    1.14    0.17
  -4   6   4    1.57    0.27
   6   4  -4    1.16    0.22
  -4   6  -4    0.98    0.28
  -6   4  -4    1.40    0.16
  -6   4   4    0.96    0.15
  -4  -6  -4    0.69    0.16
  -4  -6   4    1.01    0.17
   6  -2  20    1.63    0.25
  -6   2  20    2.32    0.24
   6  -2 -20    2.30    0.27
   6   2 -20    0.71    0.24
  -2   6 -20    1.88    0.29
  -2  -6 -20    1.62    0.24
  -2   6  20    1.06    0.23
   2  -6 -20    2.11    0.27
   6   2  20    1.43    0.22
   2  -6  20    1.55    0.22
   2   6  20    1.00    0.19
  -2   6  20    1.69    0.19
  -2  -6 -20    1.06    0.19
  -6   2 -20    1.64    0.26
   2   6 -20    0.82    0.25
  -6   2 -20    1.26    0.14
   1   7   9    7.08    0.44
  -1   7   9    7.65    0.50
   7   1  -9    5.55    0.38
   1  -7  -9    7.87    0.45
  -1  -7  -9    7.81    0.45
   7   1   9    5.91    0.47
  -1  -7   9    6.16    0.36
   1  -7   9    6.10    0.39
   1   7   9    7.48    0.45
  -1   7   9    6.29    0.38
   7   1  -9    5.60    0.31
  -7   1   9    7.58    0.42
   7  -1  -9    7.25    0.42
   7   1  -9    6.31    0.39
  -1  -7  -9    7.16    0.42
   1   7  -9    6.48    0.51
   7  -1   9    7.99    0.48
  -1   7  -9    7.55    0.50
  -5   5   9    7.97    0.47
  -5   5   9    7.01    0.38
  -5   5  -9    7.11    0.38
  -5  -5   9    7.47    0.40
   5   5  -9    7.24    0.43
  -5   5  -9    6.61    0.44
  -6   0 -23   33.96    1.62
   0   6  23   37.59    1.77
   0   6  23   34.37    1.65
   0  -6 -23   34.02    1.62
   6   0 -23   35.26    1.68
   0  -6  23   32.46    1.54
   0   6 -23   37.51    1.79
   0  -6 -23   34.34    1.63
   1  -2 -39    3.42    0.29
  -1   2 -39    3.76    0.26
  -2   1 -39    3.24    0.20
   1  -2 -39    3.54    0.22
  -2  -1 -39    3.06    0.20
  -1  -2 -39    3.16    0.22
   1  -2 -39    2.31    0.28
   2  -1  39    3.43    0.26
  -1   2 -39    3.18    0.30
  -2   1 -39    3.25    0.26
  -2  -1 -39    3.72    0.33
   2   1 -39    2.97    0.27
   1   2 -39    3.12    0.28
   2  -1 -39    3.68    0.31
   1  -2 -39    2.76    0.23
  -1  -2 -39    2.71    0.22
  -2  -1 -39    2.41    0.23
  -2   1 -39    3.40    0.34
   2  -1 -39    2.91    0.27
   2   1 -39    3.17    0.28
  -1  -2 -39    3.26    0.27
   1   2 -39    2.23    0.27
  -1   2 -39    2.87    0.28
   0   0 -41   -0.06    0.27
   0   0 -41   -0.25    0.11
   0   0 -41    0.39    0.21
   0   0  41    0.35    0.20
  -4   6   5    6.27    0.37
  -6   4  -5    5.93    0.32
  -6   4   5    6.21    0.34
  -6   4  -5    6.30    0.40
  -4   6   5    6.30    0.43
   6   4  -5    6.69    0.40
  -4  -6   5    7.09    0.39
  -4   6  -5    6.34    0.37
   4   6  -5    6.28    0.38
  -4   6  -5    7.31    0.49
  -4  -6  -5    6.67    0.37
   0  -7  11    5.58    0.35
   0  -7 -11    4.99    0.31
  -7   0 -11    5.27    0.33
   0   7  11    6.05    0.41
   0   7 -11    6.18    0.43
   0  -7 -11    4.63    0.37
   7   0 -11    5.48    0.35
   0   7  11    5.87    0.37
   1  -3 -37    5.01    0.33
  -1   3 -37    5.25    0.35
  -1   3  37    4.90    0.31
   3  -1 -37    4.12    0.34
  -1  -3  37    4.63    0.29
   1  -3 -37    5.25    0.37
   3   1 -37    5.25    0.37
  -1  -3 -37    5.46    0.39
   1   3 -37    6.03    0.41
   1  -3 -37    4.47    0.31
   1   3  37    4.15    0.28
  -3   1 -37    4.85    0.41
  -1   3 -37    4.97    0.37
  -1  -3 -37    5.06    0.30
  -1  -3 -37    3.79    0.28
  -3   1 -37    4.44    0.25
  -3  -1 -37    4.51    0.31
   1   3 -37    5.35    0.38
   1  -3 -37    4.69    0.28
   3  -1 -37    4.79    0.33
  -3   1 -37    5.66    0.39
  -1  -3 -37    4.32    0.29
   2   7   0   14.95    0.76
  -2  -7   0   17.47    0.86
   7   2   0   16.40    0.81
  -7   2   0   16.67    0.81
  -2  -7   0   17.95    0.87
  -2   7   0   18.73    0.93
  -7   2   0   16.33    0.82
  -2   7   0   17.01    0.87
  -3   6  16   16.42    0.85
  -6   3 -16   13.60    0.71
   3   6 -16   13.28    0.88
   3   6  16   14.96    0.76
   6   3 -16   14.54    0.74
  -6   3 -16   13.65    0.66
  -3   6 -16   15.16    0.79
  -6   3  16   16.55    0.81
  -3   6  16   13.94    0.70
  -3  -6 -16   14.85    0.76
  -6   3  16   15.01    0.77
  -2   7   1    5.73    0.38
  -7   2  -1    4.23    0.28
  -7   2   1    5.61    0.32
   7   2   1    2.42    0.44
   7   2  -1    4.18    0.29
  -2  -7  -1    6.20    0.38
   2   7  -1    5.81    0.40
   2   7   1    5.04    0.39
  -7   2   1    6.04    0.39
  -2   7  -1    4.06    0.34
  -2  -7   1    3.67    0.29
  -7   2  -1    4.84    0.34
  -2   7   1    5.54    0.40
  -2  -7  -1    6.34    0.35
  -2  -7   1    4.77    0.33
  -7   2  -2    4.49    0.34
  -7   2   2    4.76    0.35
  -2  -7  -2    4.48    0.29
  -2   7   2    5.15    0.35
  -2  -7   2    3.32    0.33
  -2   7   2    3.60    0.33
  -7   2   2    3.91    0.28
  -7   2  -2    3.66    0.24
   7  -2  -2    3.22    0.24
   7   2  -2    4.14    0.29
  -2  -7  -2    4.19    0.30
  -2   7  -2    3.45    0.33
   2   7   2    4.07    0.33
   2   7  -2    4.55    0.35
  -4  -6   6    3.54    0.26
  -4   6   6    2.88    0.22
  -4   6   6    2.78    0.31
  -6   4  -6    3.26    0.21
   6   4  -6    2.59    0.31
  -6   4  -6    3.72    0.33
  -4   6  -6    4.22    0.36
   4   6  -6    3.63    0.35
  -4   6  -6    4.27    0.31
  -4  -6  -6    2.26    0.20
   7   1 -10    3.38    0.29
   1  -7  10    3.34    0.30
  -1  -7 -10    3.29    0.26
   1   7  10    4.13    0.33
  -1   7  10    3.50    0.28
  -1   7 -10    4.71    0.43
  -1  -7  10    3.78    0.26
   7  -1 -10    3.58    0.28
  -1  -7 -10    3.42    0.28
   7   1  10    4.24    0.32
  -1   7  10    3.46    0.31
  -7   1 -10    4.13    0.31
   1   7 -10    2.82    0.30
   1  -7 -10    4.49    0.32
   1   7  10    3.93    0.30
  -5   5  10    2.41    0.29
  -5   5 -10    1.94    0.31
  -5   5 -10    1.42    0.19
  -5   5  10    1.43    0.17
  -5  -5  10    1.02    0.20
  -4   4 -26   36.26    1.72
   4   4 -26   40.27    1.91
  -4   4 -26   37.16    1.83
  -4  -4 -26   39.42    1.88
  -4   4  26   40.02    1.89
   4  -4 -26   40.63    1.94
   4   4  26   34.11    1.62
   0   5 -30    7.55    0.46
   5   0 -30    7.11    0.42
   0  -5  30    6.56    0.38
   0   5  30    7.50    0.39
  -5   0 -30    7.34    0.49
  -5   0 -30    6.32    0.39
   0  -5 -30    7.10    0.42
   0  -5 -30    6.74    0.39
   5   0 -30    7.54    0.44
   0  -5 -30    7.14    0.41
   4   3 -30   12.09    0.65
   4  -3 -30   11.60    0.62
  -4  -3 -30   10.73    0.60
   3  -4 -30   11.15    0.59
  -4   3  30   11.99    0.61
  -3   4  30   11.75    0.59
   3   4 -30   13.20    0.70
  -3   4 -30   11.67    0.62
  -3  -4 -30   11.26    0.61
   4  -3 -30   12.36    0.67
  -4   3 -30   11.30    0.61
   3  -4 -30   12.31    0.66
  -1   4  34    3.85    0.34
   4   1 -34    3.52    0.27
  -1   4 -34    3.96    0.33
  -1  -4  34    3.39    0.27
   1  -4 -34    4.51    0.35
  -4  -1 -34    3.47    0.35
   1  -4 -34    3.71    0.29
   1   4 -34    3.68    0.34
  -4   1 -34    3.68    0.36
  -1   4 -34    3.25    0.38
  -1  -4 -34    4.63    0.36
   4  -1 -34    2.96    0.29
  -1  -4 -34    2.54    0.23
  -4  -1 -34    3.52    0.30
  -4   1 -34    4.17    0.33
   1   4  34    3.48    0.23
   1  -4 -34    4.06    0.29
  -1  -4 -34    3.38    0.25
   2  -2 -38   22.32    1.09
  -2  -2 -38   21.10    1.03
   2   2 -38   24.12    1.19
   2  -2 -38   21.98    1.08
  -2  -2 -38   19.29    0.94
   2   2 -38   21.44    1.05
  -2   2 -38   20.35    1.02
  -2   2 -38   22.46    1.11
  -2  -2 -38   22.23    1.07
  -2   2 -38   19.92    0.96
  -2   2  38   21.24    1.03
   2   7  -3    2.76    0.29
   2   7   3    2.70    0.30
  -2   7  -3    2.32    0.31
  -2   7   3    2.65    0.29
  -2  -7   3    2.68    0.24
  -7   2  -3    2.94    0.28
  -7   2   3    2.86    0.29
  -2  -7  -3    2.35    0.20
  -2   7   3    2.90    0.29
   7  -2  -3    2.34    0.22
  -7   2  -3    2.44    0.21
  -7   2   3    2.56    0.21
   7   2  -3    2.74    0.23
  -2  -7  -3    2.29    0.23
  -2  -7  -4    2.24    0.20
   7   2  -4    2.90    0.26
  -2  -7   4    3.63    0.30
  -2  -7  -4    2.22    0.24
   2   7  -4    3.29    0.31
   2   7   4    2.24    0.27
  -7   2   4    3.93    0.33
  -7   2  -4    3.80    0.26
  -7   2   4    1.90    0.20
  -2   7  -4    4.24    0.39
  -2   7   4    2.61    0.24
  -7   2  -4    4.67    0.34
  -2   7   4    2.80    0.37
   7  -2  -4    2.16    0.21
   0  -7 -12    9.00    0.49
   0  -7  12    8.12    0.45
   7   0 -12    8.22    0.47
   0   7  12    7.58    0.42
   0  -7 -12    8.69    0.49
   0   7 -12    9.38    0.53
   0   7  12    8.01    0.46
  -7   0 -12    8.49    0.46
  -4   5 -20    2.33    0.24
  -5  -4 -20    0.85    0.28
   4   5 -20    1.32    0.28
  -4  -5 -20    1.17    0.25
  -5   4  20    2.06    0.27
  -4   5  20    1.39    0.19
  -5   4 -20    2.88    0.32
  -4   5 -20    2.08    0.32
   5   4 -20    0.13    0.27
  -5   4 -20    2.03    0.22
  -4   6  -7   15.13    0.80
  -4   6   7   12.94    0.69
  -6   4  -7   15.53    0.75
  -4   6  -7   14.37    0.72
  -6   4   7   13.49    0.66
  -4  -6  -7   13.90    0.69
   4   6  -7   16.36    0.83
  -4  -6   7   15.04    0.74
  -6   4  -7   15.36    0.80
   6   4  -7   15.50    0.78
   2   5  28    2.19    0.19
  -2  -5 -28    2.74    0.32
  -5  -2 -28    1.72    0.31
   5   2 -28    1.80    0.25
   2  -5 -28    2.36    0.28
   5   2 -28    1.57    0.30
   2   5 -28    1.61    0.35
  -2  -5 -28    1.40    0.20
  -5   2  28    3.24    0.31
  -5   2 -28    3.36    0.33
  -2  -5  28    1.97    0.23
   2  -5 -28    2.46    0.33
  -2   5  28    2.16    0.23
  -6   1 -23   16.67    0.84
  -1  -6 -23   15.93    0.79
   1  -6  23   16.64    0.83
   1   6  23   17.92    0.87
  -1  -6  23   16.15    0.79
   1  -6 -23   15.24    0.77
  -1   6  23   17.81    0.86
  -1   6  23   17.13    0.86
   1  -6 -23   16.14    0.82
   6  -1 -23   16.60    0.82
   6   1 -23   16.44    0.82
  -1   6 -23   17.50    0.89
  -1  -6 -23   16.26    0.81
   1   6 -23   17.36    0.88
  -6  -1 -23   14.63    0.72
   3   5 -25   19.05    0.94
  -3  -5 -25   21.02    1.04
   5   3  25   20.27    1.00
   5   3 -25   19.90    0.98
  -5   3 -25   19.51    0.94
  -5   3  25   19.86    0.96
  -5   3 -25   19.66    1.00
  -3   5  25   18.03    0.90
  -5  -3 -25   18.31    0.92
  -3   5  25   20.01    0.97
  -3   5 -25   20.30    1.02
  -2   3 -36    1.56    0.28
   3  -2  36    0.65    0.22
   3  -2 -36    0.66    0.25
  -3   2  36    0.63    0.21
  -3   2 -36   -0.05    0.16
  -2   3  36   -0.08    0.19
  -3   2 -36    0.41    0.21
  -3  -2 -36   -0.31    0.19
   3  -2 -36   -0.02    0.24
  -2  -3 -36    0.24    0.27
   2  -3 -36   -0.02    0.27
   2  -3 -36    0.35    0.22
   3   2 -36    0.68    0.22
  -2  -3 -36    0.05    0.18
   2   3 -36    0.04    0.22
  -3  -2 -36    0.34    0.28
  -2   3 -36   -0.10    0.32
  -3   2 -36    0.48    0.32
   0  -1 -41   48.27    2.32
  -1   0 -41   46.97    2.24
   0  -1 -41   47.28    2.22
  -1   0 -41   50.03    2.40
   0   1 -41   47.12    2.33
   1   0 -41   48.77    2.45
   0  -1 -41   47.34    2.22
   0   1 -41   45.87    2.20
   1   0 -41   46.88    2.25
  -1   0 -41   48.54    2.28
   1   0 -41   50.23    2.40
   0  -1 -41   53.10    2.56
   0   1 -41   45.22    2.17
  -2  -7  -5   14.20    0.79
   7  -2  -5   13.64    0.78
   2   7  -5   16.41    0.84
  -7   2   5   15.21    0.75
  -7   2  -5   17.08    0.86
  -2   7   5   16.62    0.82
  -7   2  -5   15.95    0.78
   7   2  -5   15.73    0.79
  -2  -7   5   16.64    0.84
   2   7   5   14.38    0.75
   7   2  -5   15.21    0.74
  -7   2   5   14.70    0.74
  -2  -7  -5   15.21    0.75
  -2   7   5   14.21    0.74
  -2   7  -5   18.66    0.95
  -5   5 -11    7.96    0.48
   5   5 -11    8.36    0.48
  -5  -5  11    8.02    0.43
  -5   5  11    7.77    0.41
  -5   5 -11    8.48    0.44
  -5   5  11    7.55    0.45
  -1  -7 -11    4.78    0.31
   7   1  11    6.50    0.43
  -1   7 -11    4.66    0.35
  -1   7  11    5.40    0.39
   1   7 -11    4.92    0.37
  -1   7  11    5.10    0.34
  -1  -7  11    5.54    0.34
   1  -7 -11    5.58    0.36
   1   7  11    4.43    0.32
  -7   1 -11    5.46    0.35
  -1  -7 -11    4.68    0.36
   7   1 -11    5.75    0.35
   7  -1 -11    5.03    0.33
   1   7  11    5.40    0.35
   1  -7  11    5.04    0.35
   2   6 -21    1.39    0.29
  -2  -6 -21    1.42    0.21
  -2  -6 -21    1.68    0.24
  -2   6  21    2.86    0.30
   2  -6  21    2.40    0.27
  -2   6 -21    2.29    0.30
  -6   2  21    2.48    0.25
   6  -2 -21    3.20    0.27
   2   6  21    2.39    0.22
  -2   6  21    2.36    0.21
  -6   2 -21    2.08    0.16
  -6   2 -21    2.67    0.28
  -6   4   8   13.36    0.65
  -6   4  -8   13.13    0.70
  -6   4  -8   13.03    0.75
  -4   6  -8   12.92    0.72
  -4   6  -8   15.99    0.83
   4   6  -8   14.05    0.72
   6   4  -8   15.04    0.77
  -4  -6   8   14.54    0.72
  -4  -6  -8   12.84    0.66
  -4   6   8   13.25    0.71
   0  -6  24    0.46    0.19
   0  -6 -24    0.95    0.23
   0   6 -24   -0.50    0.28
   6   0 -24   -0.40    0.26
   0  -6 -24   -0.04    0.25
   0   6  24    0.96    0.20
  -6   3 -17    5.86    0.40
  -6   3  17    5.38    0.36
   6   3 -17    5.14    0.35
  -3   6 -17    6.66    0.46
  -6   3 -17    5.39    0.29
  -3   6  17    4.96    0.33
   3   6  17    5.73    0.36
  -3  -6 -17    4.73    0.37
   3   6 -17    5.64    0.38
  -3   6  17    6.93    0.46
  -6   3  17    5.89    0.35
   2  -4 -33    5.09    0.34
  -4   2 -33    4.85    0.40
  -2   4 -33    5.34    0.42
  -4   2 -33    5.10    0.33
   2   4 -33    4.92    0.38
  -2   4  33    5.45    0.35
  -2  -4 -33    5.65    0.40
  -4  -2 -33    4.89    0.37
  -4   2  33    6.49    0.39
  -2  -4 -33    4.62    0.33
   4   2 -33    5.94    0.40
   4  -2 -33    5.01    0.36
  -2   4 -33    5.17    0.39
  -4   2 -33    6.29    0.42
  -2  -4 -33    5.74    0.37
   2  -4 -33    4.49    0.34
   4  -2 -33    5.72    0.40
   4   2 -33    4.81    0.34
  -2   0 -40    7.90    0.50
   0  -2 -40    8.80    0.48
   0   2 -40    8.41    0.53
  -2   0 -40    7.19    0.43
   2   0 -40    7.74    0.47
   0  -2 -40    8.04    0.47
   0   2 -40    8.58    0.47
  -2   0 -40    8.26    0.45
   0  -2 -40    7.91    0.47
   2   0 -40    7.72    0.47
   0  -2 -40    9.49    0.56
   0   2 -40    7.90    0.52
  -2  -7  -6   22.79    1.10
  -2   7  -6   25.82    1.27
  -2  -7  -6   21.09    1.13
  -2  -7   6   24.26    1.17
   7   2  -6   22.29    1.08
  -7   2  -6   23.16    1.10
  -2   7   6   25.42    1.27
  -2   7   6   22.62    1.12
  -7   2   6   23.56    1.13
   7   2  -6   22.58    1.07
  -7   2   6   24.74    1.20
  -7   2  -6   25.05    1.22
   2   7  -6   22.94    1.13
  -5  -1 -30    4.26    0.40
   1  -5  30    5.04    0.33
  -1   5  30    6.88    0.40
   1   5  30    5.40    0.31
  -1  -5 -30    5.36    0.36
  -1  -5 -30    4.70    0.31
  -5   1 -30    5.25    0.38
   1  -5 -30    6.23    0.41
  -5  -1 -30    5.02    0.34
   1  -5 -30    5.80    0.40
  -1  -5 -30    5.22    0.36
   1  -5 -30    5.45    0.38
   1   5 -30    5.63    0.42
   5   1 -30    5.93    0.40
   5  -1 -30    6.31    0.44
   5  -1 -30    6.03    0.41
   5   1 -30    5.42    0.37
  -1  -5  30    5.40    0.34
  -3   3 -34   -0.29    0.33
  -3  -3 -34   -0.22    0.31
  -3   3  34    2.87    0.33
   3   3 -34   -0.00    0.25
  -3   3 -34    0.79    0.26
   0   3 -38    7.99    0.51
   0   3 -38    8.09    0.51
  -3   0 -38    7.08    0.45
  -3   0 -38    7.93    0.51
   0  -3 -38    7.80    0.44
   0  -3 -38    7.19    0.43
   0   3  38    6.61    0.40
   0  -3 -38    7.07    0.43
   3   0 -38    7.07    0.45
   3   0 -38    7.05    0.44
   0  -7  13    2.78    0.27
   0   7  13    1.43    0.23
   0  -7 -13    1.08    0.24
   7   0 -13    1.63    0.23
   0  -7 -13    1.41    0.20
  -7   0 -13    3.92    0.30
   0   7  13    0.93    0.26
   0   7 -13    2.83    0.32
   4   0 -35    0.83    0.26
   0   4 -35    0.38    0.25
   0  -4  35    0.43    0.18
   0  -4 -35    0.96    0.26
   0  -4 -35    0.78    0.20
   0   4 -35    1.43    0.28
   0   4  35    0.59    0.16
  -4   0 -35    0.34    0.23
   0  -4 -35    0.18    0.19
   5   5 -12    1.49    0.26
  -5   5  12    1.70    0.17
  -5   5  12    1.67    0.30
  -5   5 -12    1.99    0.21
  -5   5 -12    1.71    0.33
  -5  -5  12    1.06    0.20
  -1   7  12    9.69    0.55
   1   7  12    9.25    0.53
   1  -7  12    8.69    0.52
  -1  -7 -12    8.85    0.50
   1  -7 -12    9.17    0.54
  -7   1 -12    9.28    0.54
  -1  -7 -12    9.85    0.56
   1   7 -12    9.18    0.56
  -1   7  12    8.31    0.51
  -1   7 -12    9.21    0.57
   7  -1 -12    8.81    0.51
   7   1 -12    8.86    0.52
   2   7  -7   23.37    1.24
  -2   7  -7   22.84    1.28
   2  -7   7   23.14    1.24
  -7   2  -7   21.38    1.23
  -7   2   7   23.75    1.23
   7   2  -7   23.60    1.22
  -7   2  -7   22.02    1.14
  -2   7   7   24.68    1.29
  -2   7  -7   24.36    1.28
  -7   2   7   25.93    1.36
  -2  -7  -7   24.41    1.28
  -2  -7  -7   25.84    1.34
  -2  -7   7   23.24    1.21
   7   2  -7   22.47    1.17
  -2   7   7   22.96    1.23
  -4  -6  -9    7.41    0.46
  -6   4  -9   13.26    0.78
[truncated: 155,041 more chars]
